# Supplementary material for: A genetic toolkit underlying the queen phenotype in termites with totipotent workers
Source: Sci Rep. 2024 Jan 26;14:2214. doi: 10.1038/s41598-024-51772-7 (PMC10817970; doi:10.1038/s41598-024-51772-7)
Supplement: Supplementary file 2 — Supplementary Information. [file 41598_2024_51772_MOESM2_ESM.xlsx]

## Sheet: Tabelle1
Data S1. Details of samples
ColonyID	Sample Name	Mapping rate against Znev_Genome	Tissue	Age	Caste	Sex	Development stage	Date of isolation	Relatedness	Date of dissection	Isolation note
LG2	LG2PQA	85.24	Abdomen without gut	178 days post pairing	Primary queen	Female	Adult	17-11-2020	Nestmate pair	21-07-2020	100% protocol with Roche DNA digestion kit
G2	G2YW2A	83.95	Abdomen without gut	early larval instars	1st instar	Unknown	Immature	09-11-2020	Non-nestmate pairs	21-09-2020	100% protocol with Roche DNA digestion kit
G2	G2YW2H	83.74	Head+prothorax	early larval instars	1st instar	Unknown	Immature	09-11-2020	Non-nestmate pairs	21-09-2020	100% protocol with Roche DNA digestion kit
G2	G2OWA	83.59	Abdomen without gut	worker instar	4th instar	Unknown	Immature	09-11-2020	Non-nestmate pairs	21-07-2020	100% protocol with Roche DNA digestion kit
LG5	LG5YW2H	81.89	Head+prothorax	reproductives were 188 days post pairing	2nd instar	Unknown	Immature	24-11-2020	Nestmate pair	16-07-2020	100% protocol with Roche DNA digestion kit
LG2	LG2OW1H	81.36	Head+prothorax	worker instar	4th instar	Unknown	Immature	17-11-2020	Nestmate pair	21-07-2020	100% protocol with Roche DNA digestion kit
G2	G2OWH	80.74	Head+prothorax	worker instar	4th instar	Unknown	Immature	09-11-2020	Non-nestmate pairs	21-07-2020	100% protocol with Roche DNA digestion kit
LG5	LG5YW2A	80.40	Abdomen without gut	reproductives were 188 days post pairing	2nd instar	Unknown	Immature	24-11-2020	Nestmate pair	16-07-2020	100% protocol with Roche DNA digestion kit
G1	G1YWA	79.98	Abdomen without gut	early larval instars	2nd instar	Unknown	Immature	05-11-2020	Non-nestmate pairs	21-07-2020	100% protocol with Roche DNA digestion kit
LG4	LG4PQA	79.88	Abdomen without gut	182 days post pairing	Primary queen	Female	Adult	23-11-2020	Non-nestmate pair	31-07-2020	100% protocol with Roche DNA digestion kit
G2	G2YW1A	79.59	Abdomen without gut	early larval instars	1st instar	Unknown	Immature	09-11-2020	Non-nestmate pairs	21-07-2020	100% protocol with Roche DNA digestion kit
G2	G2YW1H	78.78	Head+prothorax	early larval instars	1st instar	Unknown	Immature	09-11-2020	Non-nestmate pairs	21-07-2020	100% protocol with Roche DNA digestion kit
G1	G1YWH	78.72	Head+prothorax	early larval instars	2nd instar	Unknown	Immature	05-11-2020	Non-nestmate pairs	21-07-2020	100% protocol with Roche DNA digestion kit
LG2	LG2PQH	78.60	Head+prothorax	178 days post pairing	Primary queen	Female	Adult	17-11-2020	Nestmate pair	21-07-2020	100% protocol with Roche DNA digestion kit
G2	G2PQA	78.55	Abdomen without gut	180 days post pairing	Primary queen	Female	Adult	09-11-2020	Non-nestmate pairs	21-07-2020	100% protocol with Roche DNA digestion kit
LG2	LG2OW1A	77.80	Abdomen without gut	worker instar	4th instar	Unknown	Immature	17-11-2020	Nestmate pair	21-07-2020	100% protocol with Roche DNA digestion kit
G2	G2PQH	77.44	Head+prothorax	180 days post pairing	Primary queen	Female	Adult	09-11-2020	Non-nestmate pairs	21-07-2020	100% protocol with Roche DNA digestion kit
LG4	LG4OWA	76.80	Abdomen without gut	worker instar	5th instar	Unknown	Immature	23-11-2020	Non-nestmate pair	31-07-2020	100% protocol with Roche DNA digestion kit
LG4	LG4OWH	76.50	Head+prothorax	worker instar	5th instar	Unknown	Immature	23-11-2020	Non-nestmate pair	31-07-2020	100% protocol with Roche DNA digestion kit
G1	G1OW1H	75.55	Head+prothorax	worker instar	5th instar	Unknown	Immature	05-11-2020	Non-nestmate pairs	21-07-2020	100% protocol with Roche DNA digestion kit
LG4	LG4PQH	75.50	Head+prothorax	182 days post pairing	Primary queen	Female	Adult	23-11-2020	Non-nestmate pair	31-07-2020	100% protocol with Roche DNA digestion kit
G1	G1PQH	75.38	Abdomen without gut	180 days post pairing	Primary queen	Female	Adult	05-11-2020	Non-nestmate pairs	21-07-2020	100% protocol with Roche DNA digestion kit
G1	G1OW1A	74.60	Abdomen without gut	worker instar	5th instar	Unknown	Immature	05-11-2020	Non-nestmate pairs	21-07-2020	100% protocol with Roche DNA digestion kit
LG3	LG3OWA	72.65	Abdomen without gut	worker instar	4th instar	Unknown	Immature	23-11-2020	Nestmate pair	21-07-2020	100% protocol with Roche DNA digestion kit
LG1	LG1PQH	71.90	Head+prothorax	157 days post pairing	Primary queen	Female	Adult	10-11-2020	Nestmate pair	27-07-2020	100% protocol with Roche DNA digestion kit
G1	G1PQA	71.38	Head+prothorax	180 days post pairing	Primary queen	Female	Adult	05-11-2020	Non-nestmate pairs	21-07-2020	100% protocol with Roche DNA digestion kit
LG3	LG3OWH	70.62	Head+prothorax	worker instar	4th instar	Unknown	Immature	23-11-2020	Nestmate pair	21-07-2020	100% protocol with Roche DNA digestion kit
LG3	LG3PQH	70.51	Head+prothorax	180 days post pairing	Primary queen	Female	Adult	17-11-2020	Nestmate pair	21-07-2020	100% protocol with Roche DNA digestion kit
LG3	LG3YW2A	66.00	Abdomen without gut	early larval instars	2nd instar	Unknown	Immature	23-11-2020	Nestmate pair	21-07-2020	100% protocol with Roche DNA digestion kit
LG3	LG3PQA	63.46	Abdomen without gut	180 days post pairing	Primary queen	Female	Adult	17-11-2020	Nestmate pair	21-07-2020	100% protocol with Roche DNA digestion kit
LG1	LG1YW2A	61.68	Abdomen without gut	early larval instars	2nd instar	Unknown	Immature	11-11-2020	Nestmate pair	27-07-2020	100% protocol with Roche DNA digestion kit
LG1	LG1PQA	54.41	Abdomen without gut	157 days post pairing	Primary queen	Female	Adult	10-11-2020	Nestmate pair	27-07-2020	100% protocol with Roche DNA digestion kit
LG1	LG1YW2H	51.12	Head+prothorax	early larval instars	2nd instar	Unknown	Immature	11-11-2020	Nestmate pair	27-07-2020	100% protocol with Roche DNA digestion kit
LG1	LG1OW1A	44.09	Abdomen without gut	worker instar	6th instar	Unknown	Immature	11-11-2020	Nestmate pair	27-07-2020	100% protocol with Roche DNA digestion kit
LG1	LG1OW1H	32.69	Head+prothorax	unclear	1st instar	Unknown	Immature	23-11-2020	Nestmate pair	21-07-2020	100% protocol with Roche DNA digestion kit
LG3	LG3YW1H	14.50	Head+prothorax	unclear	6th instar	Unknown	Immature	11-11-2020	Nestmate pair	27-07-2020	100% protocol with Roche DNA digestion kit
