# Supplementary material for: A genetic toolkit underlying the queen phenotype in termites with totipotent workers
Source: Sci Rep. 2024 Jan 26;14:2214. doi: 10.1038/s41598-024-51772-7 (PMC10817970; doi:10.1038/s41598-024-51772-7)
Supplement: Supplementary file 3 — Supplementary Information. [file 41598_2024_51772_MOESM3_ESM.xlsx]

## Sheet: gene annotation
	Znev_geneID	Annotation	Bitscore	eValue
1	Znev_00001	gb|KDR07512.1| Cathelicidin-B1, partial [Zootermopsis nevadensis]	144436	2.87e-32
2	Znev_00002	ref|XP_018898913.1| PREDICTED: putative odorant-binding protein A10 [Bemisia tabaci]	107457	1.14e-22
3	Znev_00003	gb|AMA98180.1| chemosensory protein [Blattella germanica]	180259	9.78e-51
4	Znev_00004	gb|QRI42714.1| chemosensory protein 19 [Agrilus planipennis]	169859	2.21e-46
5	Znev_00006	gb|AMA98187.1| chemosensory protein [Blattella germanica]	171014	8.34e-47
6	Znev_00007	gb|AGM32465.1| ejaculatory bulb-specific protein III [Coptotermes formosanus]	186808	2.9e-53
7	Znev_00008	gb|AFZ78848.1| ejaculatory bulb-specific protein III [Coptotermes formosanus]	167548	1.09e-45
8	Znev_00009	gb|AUF73000.1| chemosensory protein [Anoplophora chinensis]	136346	2.16e-33
9	Znev_00010	gb|KDR22557.1| Ejaculatory bulb-specific protein 3 [Zootermopsis nevadensis]	280411	4.02e-90
10	Znev_00011	ref|XP_001651344.1| ejaculatory bulb-specific protein 3 [Aedes aegypti] >gb|EAT42816.1| AAEL005691-PA [Aedes aegypti]	785666	6.7e-12
11	Znev_00012	gb|PNF25566.1| Methyl farnesoate epoxidase [Cryptotermes secundus]	818.92	0.0
12	Znev_00014	ref|XP_019889514.2| gamma-tubulin complex component 5 [Ooceraea biroi] >ref|XP_026830466.1| gamma-tubulin complex component 5 [Ooceraea biroi]	562762	0.0
13	Znev_00015	ref|XP_021913085.1| protein IMPACT-like [Zootermopsis nevadensis] >gb|KDR22562.1| Protein IMPACT-B [Zootermopsis nevadensis]	584719	0.0
14	Znev_00017	gb|KDR22564.1| putative 4-coumarate--CoA ligase 2 [Zootermopsis nevadensis]	1041.18	0.0
15	Znev_00018	ref|XP_021913076.1| sodium-independent sulfate anion transporter isoform X1 [Zootermopsis nevadensis]	1411.74	0.0
16	Znev_00019	gb|PNF25555.1| E3 ubiquitin-protein ligase RING2-A [Cryptotermes secundus]	684.1	0.0
17	Znev_00020	gb|KDR22567.1| Gamma-aminobutyric acid receptor subunit beta-4, partial [Zootermopsis nevadensis]	1025.77	0.0
18	Znev_00021	gb|KDR22568.1| G-protein coupled receptor GRL101 [Zootermopsis nevadensis]	2104.33	0.0
19	Znev_00024	ref|XP_021913199.1| transcription factor E4F1-like isoform X1 [Zootermopsis nevadensis] >gb|KDR22569.1| Transcription factor E4F1 [Zootermopsis nevadensis]	697197	0.0
20	Znev_00027	ref|XP_021913204.1| mitochondrial dicarboxylate carrier isoform X1 [Zootermopsis nevadensis]	518464	0.0
21	Znev_00028	gb|PNF25543.1| Elongator complex protein 6 [Cryptotermes secundus]	411379	7.51e-139
22	Znev_00030	ref|XP_017797738.1| PREDICTED: H(+)/Cl(-) exchange transporter 7 [Habropoda laboriosa]	1116.29	0.0
23	Znev_00031	gb|AGM32524.1| putative cyclohex-1-ene-1-carboxyl-coA hydratase, partial [Coptotermes formosanus]	540036	0.0
24	Znev_00032	gb|KDR22577.1| Leucine-rich repeat-containing protein 40 [Zootermopsis nevadensis]	1382.47	0.0
25	Znev_00033	gb|KDR22578.1| Class A basic helix-loop-helix protein 15 [Zootermopsis nevadensis]	690263	0.0
26	Znev_00035	gb|KDR22580.1| GPI mannosyltransferase 3 [Zootermopsis nevadensis]	621698	0.0
27	Znev_00036	ref|XP_021913175.1| GRB10-interacting GYF protein 2-like [Zootermopsis nevadensis]	2815.02	0.0
28	Znev_00037	gb|KDR22581.1| putative citrate synthase 2, mitochondrial [Zootermopsis nevadensis]	957207	0.0
29	Znev_00038	ref|XP_021913170.1| secernin-2 isoform X1 [Zootermopsis nevadensis] >gb|KDR22582.1| Secernin-2 [Zootermopsis nevadensis]	878241	0.0
30	Znev_00039	gb|KDR22583.1| Synaptic vesicular amine transporter, partial [Zootermopsis nevadensis]	625165	0.0
31	Znev_00041	ref|XP_021913100.1| chondroadherin-like protein [Zootermopsis nevadensis] >gb|KDR22584.1| Relaxin receptor 1 [Zootermopsis nevadensis]	666766	0.0
32	Znev_00044	ref|XP_021913095.1| sentrin-specific protease 1-like isoform X1 [Zootermopsis nevadensis] >gb|KDR22587.1| Sentrin-specific protease 1 [Zootermopsis nevadensis]	1417.52	0.0
33	Znev_00045	gb|PNF32925.1| Pyruvate carboxylase, mitochondrial [Cryptotermes secundus]	2267.27	0.0
34	Znev_00048	ref|XP_021913262.1| rRNA-processing protein UTP23 homolog [Zootermopsis nevadensis] >gb|KDR22590.1| RRNA-processing protein UTP23-like protein [Zootermopsis nevadensis]	525398	0.0
35	Znev_00049	ref|XP_021913251.1| enhancer of mRNA-decapping protein 4 isoform X1 [Zootermopsis nevadensis] >ref|XP_021913252.1| enhancer of mRNA-decapping protein 4 isoform X1 [Zootermopsis nevadensis] >gb|KDR22591.1| Enhancer of mRNA-decapping protein 4 [Zootermopsis nevadensis]	2514.95	0.0
36	Znev_00050	gb|KDR22592.1| RNA pseudouridylate synthase domain-containing protein 2, partial [Zootermopsis nevadensis]	998423	0.0
37	Znev_00051	ref|XP_023708308.1| RNA pseudouridylate synthase domain-containing protein 2 isoform X1 [Cryptotermes secundus]	720182	7.11e-07
38	Znev_00052	ref|XP_023708291.1| stress response protein nst1 [Cryptotermes secundus]	578941	6.46e-170
39	Znev_00053	ref|XP_021913297.1| speckle targeted PIP5K1A-regulated poly(A) polymerase-like [Zootermopsis nevadensis] >ref|XP_021913298.1| speckle targeted PIP5K1A-regulated poly(A) polymerase-like [Zootermopsis nevadensis] >gb|KDR22595.1| Poly(A) RNA polymerase, mitochondrial [Zootermopsis nevadensis]	1489.55	0.0
40	Znev_00056	gb|KDR22598.1| Protein big brother [Zootermopsis nevadensis]	432565	4.72e-148
41	Znev_00059	ref|XP_021913292.1| katanin p80 WD40 repeat-containing subunit B1 isoform X1 [Zootermopsis nevadensis] >ref|XP_021913294.1| katanin p80 WD40 repeat-containing subunit B1 isoform X1 [Zootermopsis nevadensis] >gb|KDR22601.1| Katanin p80 WD40-containing subunit B1 [Zootermopsis nevadensis]	1666.74	0.0
42	Znev_00060	gb|KDR22602.1| 28S ribosomal protein S9, mitochondrial [Zootermopsis nevadensis]	191045	2.72e-56
43	Znev_00061	gb|KDR22603.1| Transient receptor potential channel pyrexia, partial [Zootermopsis nevadensis]	2266.11	0.0
44	Znev_00062	gb|PSN49727.1| Alpha-1,3/1,6-mannosyltransferase ALG2 [Blattella germanica]	612068	0.0
45	Znev_00063	ref|XP_021913276.1| activating signal cointegrator 1 complex subunit 3 isoform X1 [Zootermopsis nevadensis] >gb|KDR22605.1| Activating signal cointegrator 1 complex subunit 3 [Zootermopsis nevadensis]	4559.21	0.0
46	Znev_00066	ref|XP_021913371.1| gamma-taxilin isoform X1 [Zootermopsis nevadensis]	1334.7	0.0
47	Znev_00068	gb|PSN52901.1| 60S ribosomal protein L13a [Blattella germanica]	387497	5.7e-130
48	Znev_00069	ref|XP_021913374.1| membrane-bound transcription factor site-2 protease [Zootermopsis nevadensis] >ref|XP_021913375.1| membrane-bound transcription factor site-2 protease [Zootermopsis nevadensis] >ref|XP_021913376.1| membrane-bound transcription factor site-2 protease [Zootermopsis nevadensis] >ref|XP_021913377.1| membrane-bound transcription factor site-2 protease [Zootermopsis nevadensis] >gb|…	1018.45	0.0
49	Znev_00070	ref|XP_012263855.1| sorting nexin-12 [Athalia rosae]	334339	1.13e-110
50	Znev_00072	ref|XP_021913400.1| ashwin-like [Zootermopsis nevadensis] >gb|KDR22614.1| Ashwin [Zootermopsis nevadensis]	516538	0.0
51	Znev_00074	gb|KDR22616.1| Proto-oncogene tyrosine-protein kinase ROS [Zootermopsis nevadensis]	5157.42	0.0
52	Znev_00075	gb|PSN37409.1| Smad nuclear-interacting protein 1 [Blattella germanica]	337035	1.39e-106
53	Znev_00076	gb|KDR22618.1| Serine/threonine-protein kinase 12 [Zootermopsis nevadensis]	741495	0.0
54	Znev_00077	ref|XP_023708298.1| biogenesis of lysosome-related organelles complex 1 subunit 3 [Cryptotermes secundus]	261151	9.43e-81
55	Znev_00079	ref|XP_021913340.1| malonyl-CoA decarboxylase, mitochondrial-like isoform X1 [Zootermopsis nevadensis] >gb|KDR22621.1| Malonyl-CoA decarboxylase, mitochondrial [Zootermopsis nevadensis]	1192.18	0.0
56	Znev_00080	ref|XP_021913337.1| metabotropic glutamate receptor 5-like [Zootermopsis nevadensis] >ref|XP_021913339.1| metabotropic glutamate receptor 5-like [Zootermopsis nevadensis]	254218	5.26e-71
57	Znev_00082	ref|XP_021913337.1| metabotropic glutamate receptor 5-like [Zootermopsis nevadensis] >ref|XP_021913339.1| metabotropic glutamate receptor 5-like [Zootermopsis nevadensis]	422165	6.84e-133
58	Znev_00083	gb|AGM32058.1| ubiquitin/ribosomal protein S30e fusion protein [Coptotermes formosanus]	238.81	5.56e-74
59	Znev_00084	gb|PNF32913.1| Dehydrodolichyl diphosphate synthase complex subunit nus1 [Cryptotermes secundus]	423.32	1.17e-142
60	Znev_00085	ref|XP_021913101.1| arginine/serine-rich protein PNISR isoform X1 [Zootermopsis nevadensis] >ref|XP_021913102.1| arginine/serine-rich protein PNISR isoform X1 [Zootermopsis nevadensis] >gb|KDR22628.1| Splicing factor, arginine/serine-rich 18 [Zootermopsis nevadensis]	1754.96	0.0
61	Znev_00086	ref|XP_021913106.1| transcription initiation factor TFIID subunit 12 [Zootermopsis nevadensis] >ref|XP_021913107.1| transcription initiation factor TFIID subunit 12 [Zootermopsis nevadensis] >ref|XP_021913108.1| transcription initiation factor TFIID subunit 12 [Zootermopsis nevadensis] >gb|KDR22629.1| Transcription initiation factor TFIID subunit 12 [Zootermopsis nevadensis]	515383	0.0
62	Znev_00092	ref|XP_021913216.1| collagen alpha-1(I) chain-like [Zootermopsis nevadensis]	721079	0.0
63	Znev_00093	ref|XP_021913215.1| mucin-17-like [Zootermopsis nevadensis]	4205.21	0.0
64	Znev_00094	ref|XP_021913215.1| mucin-17-like [Zootermopsis nevadensis]	201445	1.45e-52
65	Znev_00095	ref|XP_021913233.1| transmembrane protein 39A [Zootermopsis nevadensis]	483026	1.95e-156
66	Znev_00096	gb|AGM32184.1| putative ATP synthase oligomycin sensitivity conferral protein [Coptotermes formosanus]	361688	6.4e-120
67	Znev_00097	emb|CAJ18350.1| putative H3K9 methyltransferase [Lepisma saccharina]	610912	0.0
68	Znev_00099	gb|EFN66225.1| Syntaxin-binding protein 5 [Camponotus floridanus]	1681.0	0.0
69	Znev_00100	gb|PNF42455.1| Oxygen-dependent coproporphyrinogen-III oxidase [Cryptotermes secundus]	642499	0.0
70	Znev_00103	ref|XP_011689102.1| PREDICTED: probable ATP-dependent RNA helicase DDX10 [Wasmannia auropunctata]	964.14	0.0
71	Znev_00108	ref|XP_021913057.1| L-threonine 3-dehydrogenase, mitochondrial isoform X1 [Zootermopsis nevadensis] >gb|KDR22649.1| L-threonine 3-dehydrogenase, mitochondrial [Zootermopsis nevadensis]	801586	0.0
72	Znev_00109	gb|KDR22650.1| Slit-like protein 1 protein [Zootermopsis nevadensis]	2835.44	0.0
73	Znev_00110	gb|AFK49801.1| ribosomal protein S18 [Cryptocercus punctulatus]	310071	2.52e-101
74	Znev_00115	gb|KDR22656.1| WD and tetratricopeptide repeats protein 1, partial [Zootermopsis nevadensis]	1407.12	0.0
75	Znev_00116	gb|KDR22657.1| Mitogen-activated protein kinase kinase kinase 9 [Zootermopsis nevadensis]	1813.51	0.0
76	Znev_00117	gb|KDR22658.1| Homeobox protein Nkx-2.2 [Zootermopsis nevadensis]	1140.56	0.0
77	Znev_00119	ref|XP_021913128.1| activating transcription factor 3 isoform X1 [Zootermopsis nevadensis] >ref|XP_021913129.1| activating transcription factor 3 isoform X1 [Zootermopsis nevadensis] >gb|KDR22659.1| Proto-oncogene protein c-fos [Zootermopsis nevadensis]	567.77	0.0
78	Znev_00121	gb|KDR22661.1| Protein transport protein Sec61 subunit gamma [Zootermopsis nevadensis]	138272	4.68e-37
79	Znev_00122	ref|XP_013103110.1| PREDICTED: protein NPC2 homolog [Stomoxys calcitrans]	147902	2.32e-37
80	Znev_00123	ref|XP_021913089.1| serine/threonine/tyrosine-interacting protein-like isoform X1 [Zootermopsis nevadensis] >gb|KDR22663.1| Serine/threonine/tyrosine-interacting protein [Zootermopsis nevadensis]	492656	5.45e-171
81	Znev_00124	gb|AAL78751.1| translation elongation factor-1 gamma [Locusta migratoria]	680633	0.0
82	Znev_00125	gb|KDR22665.1| Calcineurin subunit B type 2, partial [Zootermopsis nevadensis]	327791	5.24e-109
83	Znev_00126	ref|XP_021913088.1| protein angel homolog 2-like [Zootermopsis nevadensis] >gb|KDR22666.1| Angel-like protein 2 [Zootermopsis nevadensis]	1422.91	0.0
84	Znev_00127	gb|PSN40619.1| Glutaredoxin-related protein 5 [Blattella germanica]	223016	4.19e-67
85	Znev_00128	gb|PNF37645.1| Histone acetyltransferase Tip60 [Cryptotermes secundus]	771926	0.0
86	Znev_00129	gb|KDR22669.1| putative 4-coumarate--CoA ligase 3, partial [Zootermopsis nevadensis]	1066.22	0.0
87	Znev_00130	ref|XP_021913112.1| serine/threonine-protein phosphatase 4 regulatory subunit 2 [Zootermopsis nevadensis] >ref|XP_021913113.1| serine/threonine-protein phosphatase 4 regulatory subunit 2 [Zootermopsis nevadensis] >gb|KDR22670.1| Serine/threonine-protein phosphatase 4 regulatory subunit 2 [Zootermopsis nevadensis]	1100.89	0.0
88	Znev_00132	gb|KDR22672.1| Basic fibroblast growth factor receptor 1, partial [Zootermopsis nevadensis]	1450.26	0.0
89	Znev_00133	gb|KDR22673.1| putative E3 ubiquitin-protein ligase sinah [Zootermopsis nevadensis]	1318.52	0.0
90	Znev_00135	gb|KDR22675.1| Pecanex-like protein 1 [Zootermopsis nevadensis]	4910.51	0.0
91	Znev_00139	ref|XP_021913072.1| 39S ribosomal protein L21, mitochondrial [Zootermopsis nevadensis] >gb|KDR22679.1| 39S ribosomal protein L21, mitochondrial [Zootermopsis nevadensis]	434491	1.14e-148
92	Znev_00140	ref|XP_021913066.1| cholinephosphotransferase 1 isoform X1 [Zootermopsis nevadensis]	905.59	0.0
93	Znev_00141	ref|XP_021913071.1| 7-methylguanosine phosphate-specific 5'-nucleotidase [Zootermopsis nevadensis] >gb|KDR22681.1| Cytosolic 5'-nucleotidase III-like protein [Zootermopsis nevadensis]	607831	0.0
94	Znev_00142	gb|KDR22682.1| Lymphoid-restricted membrane protein [Zootermopsis nevadensis]	2124.36	0.0
95	Znev_00144	ref|XP_021913410.1| digestive organ expansion factor homolog [Zootermopsis nevadensis] >gb|KDR22684.1| Digestive organ expansion factor-like protein [Zootermopsis nevadensis]	1572.37	0.0
96	Znev_00145	ref|XP_021913411.1| WD repeat-containing protein 20 [Zootermopsis nevadensis] >gb|KDR22685.1| WD repeat-containing protein 20 [Zootermopsis nevadensis]	1331.24	0.0
97	Znev_00146	ref|XP_021913413.1| aprataxin and PNK-like factor isoform X1 [Zootermopsis nevadensis]	772311	0.0
98	Znev_00147	gb|PNF37652.1| Translin-associated protein X [Cryptotermes secundus]	460685	1.41e-154
99	Znev_00148	gb|PSN43890.1| Zinc finger protein-like 1 [Blattella germanica]	534258	0.0
100	Znev_00152	ref|XP_023724051.1| CDK2-associated and cullin domain-containing protein 1 [Cryptotermes secundus]	442195	6.81e-150
101	Znev_00153	ref|XP_021913326.1| protein BCCIP homolog [Zootermopsis nevadensis] >gb|KDR22692.1| BCCIP-like protein [Zootermopsis nevadensis]	643269	0.0
102	Znev_00155	ref|XP_012255671.1| general transcription factor IIH subunit 3 isoform X1 [Athalia rosae]	426787	7.76e-143
103	Znev_00156	gb|PNE09479.1| Copper homeostasis protein cutC-like protein [Cryptotermes secundus]	411379	6.5e-138
104	Znev_00157	ref|XP_022130728.1| allantoicase-like [Pieris rapae]	546842	0.025
105	Znev_00159	ref|XP_021913319.1| ABC transporter G family member 20 isoform X1 [Zootermopsis nevadensis]	1593.17	0.0
106	Znev_00161	gb|KDR22699.1| WD repeat-containing protein 91 [Zootermopsis nevadensis]	554288	0.0
107	Znev_00163	gb|AWK21962.1| putative TWiK family of potassium channels protein 18, partial [Neoconocephalus triops]	261922	8.03e-79
108	Znev_00166	gb|AAP33157.1| beta-NAC-like protein, partial [Reticulitermes flavipes]	326.25	2.07e-107
109	Znev_00167	ref|XP_021913115.1| Hermansky-Pudlak syndrome 3 protein isoform X1 [Zootermopsis nevadensis] >gb|KDR22704.1| Hermansky-Pudlak syndrome 3 protein [Zootermopsis nevadensis]	2424.43	0.0
110	Znev_00169	gb|KDR22706.1| Inhibin beta chain, partial [Zootermopsis nevadensis]	795423	0.0
111	Znev_00171	ref|XP_021913143.1| zinc finger protein 239-like isoform X2 [Zootermopsis nevadensis] >ref|XP_021913144.1| zinc finger protein 239-like isoform X2 [Zootermopsis nevadensis] >ref|XP_021913145.1| zinc finger protein 239-like isoform X2 [Zootermopsis nevadensis] >ref|XP_021913146.1| zinc finger protein 239-like isoform X2 [Zootermopsis nevadensis]	821231	0.0
112	Znev_00173	ref|XP_021913148.1| WD repeat-containing protein 54-like isoform X1 [Zootermopsis nevadensis]	681019	0.0
113	Znev_00175	gb|KDR23314.1| PDZ domain-containing protein 6 [Zootermopsis nevadensis]	649047	0.0
114	Znev_00177	ref|XP_021936356.1| GTPase-activating protein and VPS9 domain-containing protein 1 isoform X1 [Zootermopsis nevadensis] >ref|XP_021936366.1| GTPase-activating protein and VPS9 domain-containing protein 1 isoform X1 [Zootermopsis nevadensis] >gb|KDR23316.1| GTPase-activating protein and VPS9 domain-containing protein 1 [Zootermopsis nevadensis]	3364.7	0.0
115	Znev_00179	gb|KDR23318.1| Rab GTPase-activating protein 1, partial [Zootermopsis nevadensis]	2053.87	0.0
116	Znev_00181	gb|KDR23320.1| Collagen alpha-1(XI) chain, partial [Zootermopsis nevadensis]	2449.08	0.0
117	Znev_00182	gb|KAG5325631.1| SSP2 protein, partial [Pseudoatta argentina] >gb|KAG5328888.1| SSP2 protein, partial [Acromyrmex heyeri]	962857	4.28e-18
118	Znev_00183	gb|PSN34238.1| Inosine-5'-monophosphate dehydrogenase 1 [Blattella germanica]	991.49	0.0
119	Znev_00185	ref|XP_021935747.1| kynurenine--oxoglutarate transaminase 3 [Zootermopsis nevadensis] >ref|XP_021935754.1| kynurenine--oxoglutarate transaminase 3 [Zootermopsis nevadensis] >ref|XP_021935763.1| kynurenine--oxoglutarate transaminase 3 [Zootermopsis nevadensis] >gb|KDR23324.1| Kynurenine--oxoglutarate transaminase 3 [Zootermopsis nevadensis]	943725	0.0
120	Znev_00188	ref|XP_021935778.1| feline leukemia virus subgroup C receptor-related protein 1-like isoform X1 [Zootermopsis nevadensis]	801971	0.0
121	Znev_00190	ref|XP_021935804.1| DNA repair protein RAD51 homolog 3-like isoform X1 [Zootermopsis nevadensis] >gb|KDR23329.1| DNA repair protein RAD51-like protein 3 [Zootermopsis nevadensis]	688723	0.0
122	Znev_00193	gb|KDR23332.1| ATP-binding cassette sub-family E member 1 [Zootermopsis nevadensis]	1208.74	0.0
123	Znev_00195	gb|KAG0712742.1| Tigger transposable element-derived protein 7 [Chionoecetes opilio]	56225	0.327
124	Znev_00197	gb|KYN18840.1| Putative phospholipase B-like lamina ancestor [Trachymyrmex cornetzi]	851149	3.35e-12
125	Znev_00198	gb|PSN38323.1| Cyclin G [Blattella germanica]	491.5	3.7e-167
126	Znev_00199	gb|PNF16102.1| Nuclear pore complex protein Nup98-Nup96 [Cryptotermes secundus]	2973.34	0.0
127	Znev_00200	gb|PSN32736.1| Facilitated trehalose transporter Tret1 [Blattella germanica]	596275	0.0
128	Znev_00201	ref|XP_021938022.1| facilitated trehalose transporter Tret1-2 homolog [Zootermopsis nevadensis] >ref|XP_021938031.1| facilitated trehalose transporter Tret1-2 homolog [Zootermopsis nevadensis] >ref|XP_021938039.1| facilitated trehalose transporter Tret1-2 homolog [Zootermopsis nevadensis] >ref|XP_021938048.1| facilitated trehalose transporter Tret1-2 homolog [Zootermopsis nevadensis] >ref|XP_0219…	999194	0.0
129	Znev_00207	gb|KDR23346.1| Palmitoyltransferase ZDHHC2 [Zootermopsis nevadensis]	759985	0.0
130	Znev_00208	gb|QKV51356.1| annexin IX [Schistocerca serialis cubense] >gb|QKV51358.1| annexin IX [Schistocerca piceifrons] >gb|QVD39273.1| Annexin B9 [Schistocerca gregaria]	557.37	0.0
131	Znev_00210	ref|XP_021935938.1| major facilitator superfamily domain-containing protein 8 isoform X1 [Zootermopsis nevadensis] >ref|XP_021935946.1| major facilitator superfamily domain-containing protein 8 isoform X2 [Zootermopsis nevadensis] >gb|KDR23350.1| Major facilitator superfamily domain-containing protein 8 [Zootermopsis nevadensis]	280026	1.44e-84
132	Znev_00211	ref|XP_021935938.1| major facilitator superfamily domain-containing protein 8 isoform X1 [Zootermopsis nevadensis] >ref|XP_021935946.1| major facilitator superfamily domain-containing protein 8 isoform X2 [Zootermopsis nevadensis] >gb|KDR23350.1| Major facilitator superfamily domain-containing protein 8 [Zootermopsis nevadensis]	1099.35	0.0
133	Znev_00212	ref|XP_021936000.1| trimethyllysine dioxygenase, mitochondrial isoform X1 [Zootermopsis nevadensis] >gb|KDR23351.1| Trimethyllysine dioxygenase, mitochondrial [Zootermopsis nevadensis]	884404	0.0
134	Znev_00213	gb|KDR23352.1| putative aarF domain-containing protein kinase 2, partial [Zootermopsis nevadensis]	779245	0.0
135	Znev_00214	ref|XP_021937711.1| BRCA1-associated RING domain protein 1-like isoform X1 [Zootermopsis nevadensis] >gb|KDR23353.1| BRCA1-associated RING domain protein 1 [Zootermopsis nevadensis]	1157.51	0.0
136	Znev_00215	gb|PSN32738.1| Hsp90 co-chaperone Cdc37 [Blattella germanica]	548125	0.0
137	Znev_00216	ref|XP_021936107.1| ER membrane protein complex subunit 6 [Zootermopsis nevadensis]	194512	1.05e-56
138	Znev_00217	ref|XP_021936043.1| transforming growth factor-beta-induced protein ig-h3-like [Zootermopsis nevadensis] >gb|KDR23356.1| Transforming growth factor-beta-induced protein ig-h3 [Zootermopsis nevadensis]	1349.73	0.0
139	Znev_00220	ref|XP_021936055.1| excitatory amino acid transporter-like [Zootermopsis nevadensis] >gb|KDR23358.1| Excitatory amino acid transporter [Zootermopsis nevadensis]	1140.56	0.0
140	Znev_00221	gb|AAX33727.1| Per a 2 allergen [Periplaneta americana]	358992	2.15e-114
141	Znev_00223	ref|XP_021936093.1| 40S ribosomal protein S13 [Zootermopsis nevadensis] >gb|KDR23361.1| 40S ribosomal protein S13 [Zootermopsis nevadensis]	305449	1.14e-99
142	Znev_00225	ref|XP_023724432.1| formin-binding protein 4 [Cryptotermes secundus]	360533	5.63e-106
143	Znev_00226	gb|KDR23363.1| Formin-binding protein 4 [Zootermopsis nevadensis]	2119.35	0.0
144	Znev_00227	ref|XP_021936798.1| lysosomal aspartic protease-like isoform X1 [Zootermopsis nevadensis] >gb|KDR23365.1| Lysosomal aspartic protease [Zootermopsis nevadensis]	781171	0.0
145	Znev_00229	ref|XP_021936758.1| lysosomal aspartic protease-like isoform X1 [Zootermopsis nevadensis]	775007	0.0
146	Znev_00230	gb|PNF16136.1| cAMP-dependent protein kinase catalytic subunit, partial [Cryptotermes secundus]	731865	0.0
147	Znev_00231	gb|KDR23368.1| Diuretic hormone class 2 [Zootermopsis nevadensis]	114775	5.43e-27
148	Znev_00236	ref|XP_021936497.1| transmembrane protein 183 isoform X2 [Zootermopsis nevadensis]	762296	0.0
149	Znev_00237	gb|KDR23372.1| Liprin-alpha-1 [Zootermopsis nevadensis]	890182	0.0
150	Znev_00240	gb|KDR23374.1| Liprin-alpha-1 [Zootermopsis nevadensis]	2176.36	0.0
151	Znev_00241	ref|XP_021936208.1| F-box only protein 6-like [Zootermopsis nevadensis] >ref|XP_021936218.1| F-box only protein 6-like [Zootermopsis nevadensis] >ref|XP_021936227.1| F-box only protein 6-like [Zootermopsis nevadensis] >ref|XP_021936237.1| F-box only protein 6-like [Zootermopsis nevadensis] >gb|KDR23375.1| F-box only protein 6 [Zootermopsis nevadensis]	629402	0.0
152	Znev_00242	gb|PSN31488.1| BTB/POZ domain-containing protein KCTD16 [Blattella germanica]	468389	1.03e-160
153	Znev_00244	gb|KDR23378.1| DNA damage-regulated autophagy modulator protein 2, partial [Zootermopsis nevadensis]	458759	7.39e-158
154	Znev_00245	ref|XP_021936946.1| probable methylthioribulose-1-phosphate dehydratase isoform X1 [Zootermopsis nevadensis]	485723	2.46e-167
155	Znev_00246	gb|KDR23380.1| Apoptotic protease-activating factor 1 [Zootermopsis nevadensis]	934.48	0.0
156	Znev_00247	gb|KDR14803.1| Apoptotic protease-activating factor 1 [Zootermopsis nevadensis]	77411	2.18e-12
157	Znev_00248	gb|KDR23382.1| Apoptotic protease-activating factor 1 [Zootermopsis nevadensis]	1040.02	0.0
158	Znev_00249	ref|XP_021936819.1| kelch-like protein 5 isoform X1 [Zootermopsis nevadensis] >ref|XP_021936829.1| kelch-like protein 5 isoform X1 [Zootermopsis nevadensis] >ref|XP_021936837.1| kelch-like protein 5 isoform X1 [Zootermopsis nevadensis] >ref|XP_021936846.1| kelch-like protein 5 isoform X1 [Zootermopsis nevadensis] >ref|XP_021936855.1| kelch-like protein 5 isoform X1 [Zootermopsis nevadensis] >ref|…	1270.76	0.0
159	Znev_00250	ref|XP_021936881.1| D-beta-hydroxybutyrate dehydrogenase, mitochondrial [Zootermopsis nevadensis] >gb|KDR23384.1| D-beta-hydroxybutyrate dehydrogenase, mitochondrial [Zootermopsis nevadensis]	734947	0.0
160	Znev_00251	ref|XP_021937486.1| DNA fragmentation factor subunit alpha-like isoform X1 [Zootermopsis nevadensis] >ref|XP_021937494.1| DNA fragmentation factor subunit alpha-like isoform X1 [Zootermopsis nevadensis] >ref|XP_021937509.1| DNA fragmentation factor subunit alpha-like isoform X1 [Zootermopsis nevadensis] >ref|XP_021937517.1| DNA fragmentation factor subunit alpha-like isoform X1 [Zootermopsis neva…	383645	2.86e-129
161	Znev_00252	gb|KDR23386.1| Kinesin-like protein KIF20A [Zootermopsis nevadensis]	868996	0.0
162	Znev_00254	ref|XP_021938359.1| kinesin-like protein KIF20A isoform X1 [Zootermopsis nevadensis]	750355	0.0
163	Znev_00255	gb|KDR23388.1| Trophoblast glycoprotein [Zootermopsis nevadensis]	885174	0.0
164	Znev_00256	gb|PSN38067.1| Proteasomal ATPase-associated factor 1 [Blattella germanica]	564303	0.0
165	Znev_00257	gb|KDR23390.1| Nucleoside diphosphate-linked moiety X motif 18, partial [Zootermopsis nevadensis]	608986	0.0
166	Znev_00258	ref|XP_021938444.1| ribosome production factor 2 homolog isoform X1 [Zootermopsis nevadensis]	615535	0.0
167	Znev_00259	gb|KDR23392.1| Organic cation transporter protein [Zootermopsis nevadensis]	1057.74	0.0
168	Znev_00260	ref|XP_021938272.1| proteasome assembly chaperone 1-like isoform X1 [Zootermopsis nevadensis] >gb|KDR23393.1| Proteasome assembly chaperone 1 [Zootermopsis nevadensis]	536184	0.0
169	Znev_00261	gb|QLJ84869.1| transposase-like protein [Dichotomius schiffleri]	109768	7.57e-24
170	Znev_00262	ref|XP_021938190.1| ribosomal protein S6 kinase 2 beta isoform X1 [Zootermopsis nevadensis]	1338.55	0.0
171	Znev_00263	gb|KDR23394.1| E3 ubiquitin-protein ligase siah2 [Zootermopsis nevadensis]	541191	0.0
172	Znev_00271	emb|CRL08164.1| CLUMA_CG020855, isoform A [Clunio marinus]	144821	3.35e-35
173	Znev_00273	ref|XP_021937560.1| sine oculis-binding protein homolog [Zootermopsis nevadensis]	746503	0.0
174	Znev_00274	gb|KDR23397.1| Sine oculis-binding protein-like protein [Zootermopsis nevadensis]	1256.89	0.0
175	Znev_00276	ref|XP_021938564.1| extensin-3-like [Zootermopsis nevadensis]	106686	1.09e-19
176	Znev_00277	gb|KDR23400.1| Monocarboxylate transporter 10, partial [Zootermopsis nevadensis]	820461	0.0
177	Znev_00278	gb|PSN54204.1| E3 UFM1-protein ligase 1 [Blattella germanica]	1187.17	0.0
178	Znev_00279	gb|KDR23402.1| Aminoacyl tRNA synthetase complex-interacting multifunctional protein 1 [Zootermopsis nevadensis]	677937	0.0
179	Znev_00280	gb|KDR23403.1| Histone-lysine N-methyltransferase SETMAR [Zootermopsis nevadensis]	431409	1.35e-147
180	Znev_00284	gb|KDR23407.1| Carbohydrate sulfotransferase 5, partial [Zootermopsis nevadensis]	647121	0.0
181	Znev_00285	ref|XP_021937932.1| protein obstructor-E [Zootermopsis nevadensis] >gb|KDR23408.1| Chondroitin proteoglycan 2 [Zootermopsis nevadensis]	542347	0.0
182	Znev_00286	ref|XP_021936923.1| LOW QUALITY PROTEIN: beta-1,4-glucuronyltransferase 1-like [Zootermopsis nevadensis]	1050.81	0.0
183	Znev_00288	gb|EFN81647.1| Conserved oligomeric Golgi complex subunit 1 [Harpegnathos saltator]	488034	1.91e-154
184	Znev_00289	gb|PSN54284.1| putative ribosome biogenesis protein RLP24 [Blattella germanica]	286.96	7.64e-92
185	Znev_00291	gb|KDR23412.1| Cell division cycle protein 20-like protein [Zootermopsis nevadensis]	355.14	1.68e-118
186	Znev_00293	ref|XP_021937807.1| neither inactivation nor afterpotential protein G isoform X1 [Zootermopsis nevadensis] >ref|XP_021937817.1| neither inactivation nor afterpotential protein G isoform X1 [Zootermopsis nevadensis] >ref|XP_021937827.1| neither inactivation nor afterpotential protein G isoform X1 [Zootermopsis nevadensis] >ref|XP_021937837.1| neither inactivation nor afterpotential protein G isofo…	1303.89	0.0
187	Znev_00295	gb|KDR23414.1| DmX-like protein 2 [Zootermopsis nevadensis]	7048.37	0.0
188	Znev_00302	gb|KDR23418.1| Endophilin-A [Zootermopsis nevadensis]	771926	0.0
189	Znev_00308	gb|KDR23419.1| Ladybird homeobox corepressor 1-like protein [Zootermopsis nevadensis]	898656	0.0
190	Znev_00309	ref|XP_021937059.1| ubiquitin carboxyl-terminal hydrolase 3-like isoform X1 [Zootermopsis nevadensis]	1081.63	0.0
191	Znev_00311	gb|PNF21374.1| 40S ribosomal protein S17, partial [Cryptotermes secundus]	265003	3.46e-84
192	Znev_00320	gb|KDR23422.1| Furin-like protease 2 [Zootermopsis nevadensis]	1065.06	0.0
193	Znev_00321	gb|KDR23423.1| Furin-like protease 2 [Zootermopsis nevadensis]	271552	7.24e-87
194	Znev_00323	gb|PNF33199.1| Furin-like protease 2 [Cryptotermes secundus] >gb|PNF33201.1| Furin-like protease 2 [Cryptotermes secundus]	2098.17	0.0
195	Znev_00327	ref|XP_021925732.1| signal recognition particle 54 kDa protein [Zootermopsis nevadensis] >gb|KDR16155.1| Signal recognition particle 54 kDa protein [Zootermopsis nevadensis]	1032.32	0.0
196	Znev_00329	gb|KDR16157.1| DnaJ-like protein subfamily C member 17 [Zootermopsis nevadensis]	646351	0.0
197	Znev_00331	gb|PSN44400.1| Syntaxin-18 [Blattella germanica]	514612	0.0
198	Znev_00332	gb|PNF34620.1| Nuclear hormone receptor FTZ-F1 beta [Cryptotermes secundus]	1596.25	0.0
199	Znev_00334	gb|KDR16161.1| Formin-binding protein 1-like protein [Zootermopsis nevadensis]	1214.91	0.0
200	Znev_00335	gb|AGM32200.1| cutA-like precursor [Coptotermes formosanus]	243817	7.41e-76
201	Znev_00336	gb|KDR16163.1| AP-3 complex subunit mu-1 [Zootermopsis nevadensis]	772311	0.0
202	Znev_00337	gb|KDR16164.1| Parafibromin [Zootermopsis nevadensis]	1041.18	0.0
203	Znev_00338	ref|XP_021925866.1| death domain-associated protein 6 isoform X1 [Zootermopsis nevadensis] >gb|KDR16165.1| Death domain-associated protein 6 [Zootermopsis nevadensis]	1738.39	0.0
204	Znev_00339	ref|XP_021925797.1| mucin-12 isoform X1 [Zootermopsis nevadensis]	880937	0.0
205	Znev_00341	gb|KDR16169.1| Deformed epidermal autoregulatory factor 1-like protein [Zootermopsis nevadensis]	2231.83	0.0
206	Znev_00343	ref|XP_021925782.1| PAB-dependent poly(A)-specific ribonuclease subunit PAN2 isoform X1 [Zootermopsis nevadensis] >gb|KDR16171.1| PAB-dependent poly(A)-specific ribonuclease subunit 2 [Zootermopsis nevadensis]	2753.78	0.0
207	Znev_00345	gb|KDR16173.1| Diuretic hormone receptor, partial [Zootermopsis nevadensis]	691034	0.0
208	Znev_00348	ref|XP_021925954.1| transmembrane protein 19 isoform X2 [Zootermopsis nevadensis]	732.25	0.0
209	Znev_00349	gb|KDR16176.1| Histone deacetylase 4, partial [Zootermopsis nevadensis]	1652.49	0.0
210	Znev_00350	gb|PSN33612.1| Transmembrane protein 222 [Blattella germanica]	310842	3.36e-100
211	Znev_00351	ref|XP_021925962.1| replication protein A 14 kDa subunit-like [Zootermopsis nevadensis] >gb|KDR16179.1| Replication protein A 14 kDa subunit [Zootermopsis nevadensis]	238039	5.4e-74
212	Znev_00352	gb|PNF34611.1| WD repeat-containing protein mio-A [Cryptotermes secundus]	1411.74	0.0
213	Znev_00353	gb|PSN56552.1| WD repeat-containing protein 24 [Blattella germanica]	1455.66	0.0
214	Znev_00354	gb|PSN32410.1| Solute carrier family 25 member 35 [Blattella germanica]	494197	2.89e-165
215	Znev_00355	ref|XP_014294062.1| ras-related protein Ral-a [Halyomorpha halys]	384415	3.07e-130
216	Znev_00356	gb|KDR16183.1| Esterase FE4 [Zootermopsis nevadensis]	1265.37	0.0
217	Znev_00359	ref|XP_021925906.1| sodium/hydrogen exchanger 9 isoform X1 [Zootermopsis nevadensis]	1413.67	0.0
218	Znev_00360	ref|XP_021925870.1| metallo-beta-lactamase domain-containing protein 1 [Zootermopsis nevadensis] >ref|XP_021925871.1| metallo-beta-lactamase domain-containing protein 1 [Zootermopsis nevadensis] >ref|XP_021925872.1| metallo-beta-lactamase domain-containing protein 1 [Zootermopsis nevadensis] >gb|KDR16187.1| Metallo-beta-lactamase domain-containing protein 1 [Zootermopsis nevadensis]	425246	2.93e-145
219	Znev_00361	ref|XP_021925869.1| chordin-like protein 1 [Zootermopsis nevadensis]	182.57	1.61e-49
220	Znev_00362	ref|XP_021925991.1| DNA polymerase delta subunit 3 isoform X1 [Zootermopsis nevadensis] >gb|KDR16189.1| DNA polymerase delta subunit 3 [Zootermopsis nevadensis]	994956	0.0
221	Znev_00363	gb|KDR16190.1| Leucine carboxyl methyltransferase 1 [Zootermopsis nevadensis]	525013	0.0
222	Znev_00364	ref|XP_021925989.1| very long-chain specific acyl-CoA dehydrogenase, mitochondrial [Zootermopsis nevadensis] >gb|KDR16191.1| Very long-chain specific acyl-CoA dehydrogenase, mitochondrial [Zootermopsis nevadensis]	1302.73	0.0
223	Znev_00365	ref|XP_014606206.1| PREDICTED: histone demethylase UTY isoform X1 [Polistes canadensis]	1575.45	0.0
224	Znev_00367	ref|XP_021925743.1| nucleolar transcription factor 1-like [Zootermopsis nevadensis]	299286	1.13e-89
225	Znev_00368	gb|KDR16195.1| Nucleolar transcription factor 1 [Zootermopsis nevadensis]	1064.29	0.0
226	Znev_00369	gb|KDR16196.1| Integrator complex subunit 9 [Zootermopsis nevadensis]	1391.71	0.0
227	Znev_00370	ref|XP_003705671.1| PREDICTED: 60S ribosomal protein L38 [Megachile rotundata] >ref|XP_012146126.1| PREDICTED: 60S ribosomal protein L38 [Megachile rotundata]	135961	4.84e-35
228	Znev_00374	gb|PNF41526.1| Factor VIII intron 22 protein [Cryptotermes secundus]	539265	0.0
229	Znev_00380	gb|KDR16207.1| Sorting nexin-14 [Zootermopsis nevadensis]	1194.49	0.0
230	Znev_00381	gb|PSN44565.1| Nuclear pore complex protein Nup85 [Blattella germanica]	917916	0.0
231	Znev_00382	gb|PNF25585.1| 7,8-dihydro-8-oxoguanine triphosphatase [Cryptotermes secundus] >gb|PNF25586.1| 7,8-dihydro-8-oxoguanine triphosphatase [Cryptotermes secundus]	288115	1.87e-92
232	Znev_00383	ref|XP_021925752.1| epsin-2 isoform X1 [Zootermopsis nevadensis] >ref|XP_021925753.1| epsin-2 isoform X1 [Zootermopsis nevadensis] >ref|XP_021925754.1| epsin-2 isoform X1 [Zootermopsis nevadensis] >ref|XP_021925755.1| epsin-2 isoform X1 [Zootermopsis nevadensis] >ref|XP_021925756.1| epsin-2 isoform X1 [Zootermopsis nevadensis] >ref|XP_021925757.1| epsin-2 isoform X1 [Zootermopsis nevadensis] >ref…	1175.23	0.0
233	Znev_00384	ref|XP_021925750.1| poly(A)-specific ribonuclease PARN-like isoform X1 [Zootermopsis nevadensis] >gb|KDR16211.1| Poly(A)-specific ribonuclease PARN [Zootermopsis nevadensis]	1376.69	0.0
234	Znev_00385	gb|KDR16212.1| Glucosylceramidase, partial [Zootermopsis nevadensis]	989564	0.0
235	Znev_00386	gb|PSN49021.1| Huntingtin [Blattella germanica]	410223	1.19e-105
236	Znev_00387	dbj|GFO42834.1| protein antagonist of like heterochromatin protein 1 [Plakobranchus ocellatus]	153.68	1.02e-38
237	Znev_00388	ref|XP_021926031.1| protein-S-isoprenylcysteine O-methyltransferase isoform X1 [Zootermopsis nevadensis] >gb|KDR16214.1| Protein-S-isoprenylcysteine O-methyltransferase [Zootermopsis nevadensis]	583178	0.0
238	Znev_00390	gb|KDR16216.1| Tyrosine-protein kinase PR2 [Zootermopsis nevadensis]	2469.5	0.0
239	Znev_00391	ref|XP_021925982.1| alpha-sarcoglycan isoform X1 [Zootermopsis nevadensis]	856284	0.0
240	Znev_00392	ref|XP_021925976.1| sodium/potassium/calcium exchanger 4 isoform X1 [Zootermopsis nevadensis]	1006.13	0.0
241	Znev_00393	ref|XP_021925966.1| sodium/potassium/calcium exchanger 4-like isoform X1 [Zootermopsis nevadensis] >gb|KDR16219.1| Sodium/potassium/calcium exchanger 4 [Zootermopsis nevadensis]	1127.08	0.0
242	Znev_00396	gb|KDR16222.1| Calcitonin gene-related peptide type 1 receptor [Zootermopsis nevadensis]	1052.35	0.0
243	Znev_00397	ref|XP_021925964.1| patched domain-containing protein 3-like isoform X1 [Zootermopsis nevadensis] >gb|KDR16223.1| Patched domain-containing protein 3 [Zootermopsis nevadensis]	1953.72	0.0
244	Znev_00398	ref|XP_023703312.1| mitochondrial import inner membrane translocase subunit Tim29 isoform X2 [Cryptotermes secundus]	291582	3.94e-93
245	Znev_00400	ref|XP_021925848.1| rho guanine nucleotide exchange factor 3-like isoform X1 [Zootermopsis nevadensis] >gb|KDR16226.1| Neuroepithelial cell-transforming gene 1 protein [Zootermopsis nevadensis]	1154.04	0.0
246	Znev_00401	gb|PNF37983.1| Spectrin beta chain [Cryptotermes secundus]	4662.83	0.0
247	Znev_00405	gb|KDR12427.1| putative serine hydrolase [Zootermopsis nevadensis]	546842	0.48
248	Znev_00406	gb|KMQ87707.1| alpha- sarcomeric, partial [Lasius niger]	650846	2.79e-07
249	Znev_00408	gb|KDR16234.1| Alpha-actinin, sarcomeric [Zootermopsis nevadensis]	1754.18	0.0
250	Znev_00409	ref|XP_021925898.1| vam6/Vps39-like protein isoform X1 [Zootermopsis nevadensis]	1675.22	0.0
251	Znev_00410	gb|PSN55058.1| General transcription factor IIH subunit 4 [Blattella germanica]	854744	0.0
252	Znev_00411	gb|PNF37972.1| Protein phosphatase PHLPP-like protein [Cryptotermes secundus]	1930.22	0.0
253	Znev_00412	gb|PNF37992.1| Cysteine-rich secretory protein 2, partial [Cryptotermes secundus]	465692	1.61e-159
254	Znev_00413	ref|XP_021925777.1| protein PIH1D3 [Zootermopsis nevadensis]	273092	5.48e-86
255	Znev_00414	ref|XP_021925768.1| lysine--tRNA ligase isoform X1 [Zootermopsis nevadensis] >gb|KDR16239.1| Lysyl-tRNA synthetase [Zootermopsis nevadensis]	1256.51	0.0
256	Znev_00415	ref|XP_021926007.1| OTU domain-containing protein 6B isoform X1 [Zootermopsis nevadensis] >gb|KDR16240.1| OTU domain-containing protein 6B [Zootermopsis nevadensis]	625165	0.0
257	Znev_00416	ref|XP_021926001.1| putative ATP-dependent RNA helicase TDRD12 [Zootermopsis nevadensis] >ref|XP_021926002.1| putative ATP-dependent RNA helicase TDRD12 [Zootermopsis nevadensis] >gb|KDR16241.1| Tudor domain-containing protein 12 [Zootermopsis nevadensis]	3952.9	0.0
258	Znev_00417	gb|KDR16242.1| Geranylgeranyl transferase type-2 subunit alpha [Zootermopsis nevadensis]	1348.95	0.0
259	Znev_00418	ref|XP_021926010.1| M-phase phosphoprotein 6 isoform X1 [Zootermopsis nevadensis] >gb|KDR16243.1| M-phase phosphoprotein 6 [Zootermopsis nevadensis]	311997	4.04e-102
260	Znev_00419	ref|XP_021926004.1| Golgi apparatus protein 1 [Zootermopsis nevadensis] >gb|KDR16244.1| Golgi apparatus protein 1 [Zootermopsis nevadensis]	2310.03	0.0
261	Znev_00421	gb|PSN52556.1| CTD small phosphatase-like protein [Blattella germanica]	524242	0.0
262	Znev_00423	gb|KDR16248.1| Alsin, partial [Zootermopsis nevadensis]	3145.14	0.0
263	Znev_00424	ref|XP_021925747.1| nucleolar protein 10 [Zootermopsis nevadensis]	2004.18	0.0
264	Znev_00426	ref|XP_013789662.1| growth hormone-inducible transmembrane protein-like [Limulus polyphemus]	348977	1.95e-112
265	Znev_00427	ref|XP_021925996.1| 1-phosphatidylinositol 4,5-bisphosphate phosphodiesterase isoform X1 [Zootermopsis nevadensis] >ref|XP_021925997.1| 1-phosphatidylinositol 4,5-bisphosphate phosphodiesterase isoform X1 [Zootermopsis nevadensis] >gb|KDR16250.1| 1-phosphatidylinositol-4,5-bisphosphate phosphodiesterase [Zootermopsis nevadensis]	2299.63	0.0
266	Znev_00428	gb|KDR16251.1| Echinoderm microtubule-associated protein-like 1, partial [Zootermopsis nevadensis]	1832.38	0.0
267	Znev_00429	ref|XP_021925820.1| ribonuclease P/MRP protein subunit POP5 [Zootermopsis nevadensis] >ref|XP_021925821.1| ribonuclease P/MRP protein subunit POP5 [Zootermopsis nevadensis] >ref|XP_021925822.1| ribonuclease P/MRP protein subunit POP5 [Zootermopsis nevadensis] >ref|XP_021925823.1| ribonuclease P/MRP protein subunit POP5 [Zootermopsis nevadensis] >gb|KDR16252.1| Ribonuclease P/MRP protein subunit P…	345125	7.08e-115
268	Znev_00430	gb|KDR16253.1| Formin-like protein 1 [Zootermopsis nevadensis]	553518	0.0
269	Znev_00432	gb|PNF38008.1| putative 4-coumarate--CoA ligase 3 [Cryptotermes secundus] >gb|PNF38010.1| putative 4-coumarate--CoA ligase 3 [Cryptotermes secundus]	932169	0.0
270	Znev_00433	ref|XP_021925922.1| patronin isoform X1 [Zootermopsis nevadensis] >gb|KDR16256.1| Short spindle protein 4 [Zootermopsis nevadensis]	3683.26	0.0
271	Znev_00434	gb|KDR16257.1| Signal transducing adapter molecule 1, partial [Zootermopsis nevadensis]	786949	0.0
272	Znev_00436	ref|XP_015516831.1| PREDICTED: N-sulphoglucosamine sulphohydrolase [Neodiprion lecontei]	776163	0.0
273	Znev_00437	gb|KDR16260.1| putative phosphomannomutase [Zootermopsis nevadensis]	399438	2.29e-135
274	Znev_00438	ref|XP_021925894.1| methylglutaconyl-CoA hydratase, mitochondrial-like [Zootermopsis nevadensis] >gb|KDR16261.1| Enoyl-CoA hydratase domain-containing protein 2, mitochondrial [Zootermopsis nevadensis]	601668	0.0
275	Znev_00440	gb|AGM32374.1| putative S9e ribosomal protein [Coptotermes formosanus]	380948	4.25e-128
276	Znev_00441	ref|XP_021925881.1| probable chitinase 10 isoform X1 [Zootermopsis nevadensis] >ref|XP_021925882.1| probable chitinase 10 isoform X2 [Zootermopsis nevadensis]	1966.43	0.0
277	Znev_00445	ref|XP_021925873.1| cytosolic carboxypeptidase 1-like isoform X1 [Zootermopsis nevadensis]	1056.59	0.0
278	Znev_00457	gb|KDR15651.1| E3 ubiquitin-protein ligase sina [Zootermopsis nevadensis]	1442.56	0.0
279	Znev_00459	ref|XP_021927011.1| SUMO-activating enzyme subunit 1 [Zootermopsis nevadensis] >gb|KDR15653.1| SUMO-activating enzyme subunit 1 [Zootermopsis nevadensis]	768074	0.0
280	Znev_00460	ref|XP_021927004.1| protein C12orf4 homolog isoform X1 [Zootermopsis nevadensis]	1247.65	0.0
281	Znev_00461	ref|XP_021926999.1| protein dispatched isoform X1 [Zootermopsis nevadensis]	2442.92	0.0
282	Znev_00462	gb|KDR15656.1| Retinol dehydrogenase 11 [Zootermopsis nevadensis]	664.84	0.0
283	Znev_00463	gb|EFN61188.1| EH domain-containing protein 1, partial [Camponotus floridanus]	1229.93	0.0
284	Znev_00464	gb|PSN35086.1| EH domain-containing protein 1 [Blattella germanica]	895.96	0.0
285	Znev_00465	ref|XP_021926917.1| isoleucine--tRNA ligase, mitochondrial isoform X1 [Zootermopsis nevadensis] >gb|KDR15658.1| Isoleucyl-tRNA synthetase, mitochondrial [Zootermopsis nevadensis]	2018.43	0.0
286	Znev_00466	ref|XP_021926942.1| peroxisomal biogenesis factor 3 [Zootermopsis nevadensis] >gb|KDR15659.1| Peroxisomal biogenesis factor 3 [Zootermopsis nevadensis]	798505	0.0
287	Znev_00467	ref|XP_023727023.1| zinc finger protein 2 homolog, partial [Cryptotermes secundus]	816224	0.0
288	Znev_00468	ref|XP_021926950.1| alpha-ketoglutarate-dependent dioxygenase alkB homolog 6 [Zootermopsis nevadensis] >gb|KDR15661.1| Alkylated DNA repair protein alkB-like protein 6 [Zootermopsis nevadensis]	468003	1.69e-161
289	Znev_00469	gb|KDR07871.1| Potassium voltage-gated channel subfamily KQT member 5 [Zootermopsis nevadensis]	326.25	1.03e-93
290	Znev_00470	gb|RZC38889.1| Homeobox domain containing protein [Asbolus verrucosus]	171014	3.58e-44
291	Znev_00472	ref|XP_021926926.1| dual specificity protein phosphatase 10 isoform X1 [Zootermopsis nevadensis]	133265	9.44e-31
292	Znev_00473	ref|XP_021926926.1| dual specificity protein phosphatase 10 isoform X1 [Zootermopsis nevadensis]	613609	0.0
293	Znev_00475	gb|KDR15668.1| 28S ribosomal protein S2, mitochondrial [Zootermopsis nevadensis]	817379	0.0
294	Znev_00476	gb|KDR15669.1| Dehydrogenase/reductase SDR family member 7 [Zootermopsis nevadensis]	624009	0.0
295	Znev_00480	gb|KDR15673.1| Leucine-rich repeat-containing protein 68 [Zootermopsis nevadensis]	1959.5	0.0
296	Znev_00481	gb|PNF34824.1| Copper chaperone for superoxide dismutase [Cryptotermes secundus]	480715	5.28e-163
297	Znev_00483	ref|XP_023706472.1| G2/M phase-specific E3 ubiquitin-protein ligase isoform X3 [Cryptotermes secundus] >ref|XP_033607143.1| G2/M phase-specific E3 ubiquitin-protein ligase isoform X3 [Cryptotermes secundus]	717998	0.0
298	Znev_00484	ref|XP_004702931.1| tubulin beta-4B chain isoform X1 [Echinops telfairi]	862062	0.0
299	Znev_00485	ref|XP_021927076.1| BTB/POZ domain-containing protein 7 [Zootermopsis nevadensis] >gb|KDR15678.1| BTB/POZ domain-containing protein 7 [Zootermopsis nevadensis]	1881.3	0.0
300	Znev_00486	gb|KDR15679.1| DNA repair protein XRCC3 [Zootermopsis nevadensis]	773852	0.0
301	Znev_00487	ref|XP_021927072.1| protein MEMO1 isoform X1 [Zootermopsis nevadensis] >gb|KDR15680.1| Protein MEMO1 [Zootermopsis nevadensis]	624394	0.0
302	Znev_00488	ref|XP_021927070.1| exonuclease 1 isoform X1 [Zootermopsis nevadensis]	555058	0.0
303	Znev_00489	ref|XP_021927134.1| RNA pseudouridylate synthase domain-containing protein 1-like [Zootermopsis nevadensis] >ref|XP_021927135.1| RNA pseudouridylate synthase domain-containing protein 1-like [Zootermopsis nevadensis] >ref|XP_021927136.1| RNA pseudouridylate synthase domain-containing protein 1-like [Zootermopsis nevadensis] >gb|KDR15682.1| RNA pseudouridylate synthase domain-containing protein 1 …	615535	0.0
304	Znev_00491	ref|XP_021927131.1| death ligand signal enhancer-like isoform X1 [Zootermopsis nevadensis]	932939	0.0
305	Znev_00492	ref|XP_021927140.1| kinesin-like protein KIF3A [Zootermopsis nevadensis] >gb|KDR15685.1| Kinesin-like protein KIF3A [Zootermopsis nevadensis]	1446.8	0.0
306	Znev_00493	ref|XP_021927127.1| zinc finger protein 260-like isoform X1 [Zootermopsis nevadensis] >gb|KDR15686.1| Zinc finger and SCAN domain-containing protein 22 [Zootermopsis nevadensis]	1083.17	0.0
307	Znev_00494	gb|PSN38937.1| Lysosomal Pro-X carboxypeptidase [Blattella germanica]	639802	0.0
308	Znev_00495	gb|KDR15688.1| DPH3-like protein [Zootermopsis nevadensis]	198749	3.43e-59
309	Znev_00496	ref|XP_002427978.1| trafficking protein particle complex protein, putative [Pediculus humanus corporis] >gb|EEB15240.1| trafficking protein particle complex protein, putative [Pediculus humanus corporis]	258455	2.83e-81
310	Znev_00497	ref|XP_011298286.1| PREDICTED: DNA-directed RNA polymerase III subunit RPC7-like [Fopius arisanus] >ref|XP_011298287.1| PREDICTED: DNA-directed RNA polymerase III subunit RPC7-like [Fopius arisanus] >ref|XP_011298288.1| PREDICTED: DNA-directed RNA polymerase III subunit RPC7-like [Fopius arisanus]	186037	3.91e-50
311	Znev_00498	ref|XP_021926954.1| arfaptin-2 isoform X1 [Zootermopsis nevadensis] >ref|XP_021926955.1| arfaptin-2 isoform X1 [Zootermopsis nevadensis] >ref|XP_021926956.1| arfaptin-2 isoform X1 [Zootermopsis nevadensis] >gb|KDR15691.1| Arfaptin-2 [Zootermopsis nevadensis]	704901	0.0
312	Znev_00499	gb|KDR15692.1| Mitochondrial import inner membrane translocase subunit Tim9 B, partial [Zootermopsis nevadensis]	191815	2.23e-56
313	Znev_00500	ref|XP_021926958.1| L-seryl-tRNA(Sec) kinase [Zootermopsis nevadensis] >gb|KDR15693.1| L-seryl-tRNA(Sec) kinase [Zootermopsis nevadensis]	690649	0.0
314	Znev_00501	gb|KDR15694.1| Transcription initiation factor TFIID subunit 7 [Zootermopsis nevadensis]	880937	0.0
315	Znev_00502	gb|PNF34774.1| Mediator of RNA polymerase II transcription subunit 29 [Cryptotermes secundus]	270396	8.98e-85
316	Znev_00503	ref|XP_021926960.1| microtubule-associated proteins 1A/1B light chain 3C-like isoform X1 [Zootermopsis nevadensis] >gb|KDR15696.1| Microtubule-associated proteins 1A/1B light chain 3C [Zootermopsis nevadensis]	290426	5.44e-94
317	Znev_00504	ref|XP_021926968.1| UTP--glucose-1-phosphate uridylyltransferase isoform X1 [Zootermopsis nevadensis] >gb|KDR15697.1| UTP--glucose-1-phosphate uridylyltransferase [Zootermopsis nevadensis]	1116.68	0.0
318	Znev_00506	ref|XP_023706549.1| protein C19orf12 homolog isoform X1 [Cryptotermes secundus] >ref|XP_023706550.1| protein C19orf12 homolog isoform X1 [Cryptotermes secundus] >gb|PNF34775.1| C19orf12-like protein [Cryptotermes secundus]	183726	7.71e-52
319	Znev_00507	ref|XP_021926964.1| biotin--protein ligase isoform X1 [Zootermopsis nevadensis] >ref|XP_021926965.1| biotin--protein ligase isoform X1 [Zootermopsis nevadensis] >ref|XP_021926966.1| biotin--protein ligase isoform X1 [Zootermopsis nevadensis] >gb|KDR15700.1| Biotin--protein ligase [Zootermopsis nevadensis]	2154.41	0.0
320	Znev_00508	ref|XP_021927075.1| ras-like protein 2 [Zootermopsis nevadensis] >gb|KDR15701.1| Ras-like protein 2 [Zootermopsis nevadensis]	414075	5.7e-141
321	Znev_00509	ref|XP_021926997.1| ATP synthase subunit b, mitochondrial [Zootermopsis nevadensis] >gb|KDR15702.1| ATP synthase subunit b, mitochondrial [Zootermopsis nevadensis]	517694	0.0
322	Znev_00510	dbj|GFS27493.1| small VCP/p97-interacting protein [Elysia marginata]	862705	5.57e-15
323	Znev_00511	ref|XP_021926987.1| src substrate cortactin isoform X1 [Zootermopsis nevadensis] >ref|XP_021926988.1| src substrate cortactin isoform X1 [Zootermopsis nevadensis] >ref|XP_021926989.1| src substrate cortactin isoform X1 [Zootermopsis nevadensis] >ref|XP_021926990.1| src substrate cortactin isoform X1 [Zootermopsis nevadensis] >gb|KDR15704.1| Src substrate cortactin [Zootermopsis nevadensis]	1188.33	0.0
324	Znev_00512	ref|XP_021926992.1| mitochondrial glutamate carrier 1-like isoform X1 [Zootermopsis nevadensis]	603594	0.0
325	Znev_00513	ref|XP_021927068.1| V-type proton ATPase subunit E isoform X1 [Zootermopsis nevadensis]	447203	3.32e-153
326	Znev_00514	gb|PSN53593.1| CCR4-NOT transcription complex subunit 2 [Blattella germanica]	788104	0.0
327	Znev_00515	gb|PNF34787.1| RNA polymerase-associated protein CTR9-like protein [Cryptotermes secundus]	2010.34	0.0
328	Znev_00516	ref|XP_021927082.1| zinc finger protein 2 homolog [Zootermopsis nevadensis]	845499	0.0
329	Znev_00518	ref|XP_008188456.1| zinc finger protein 271-like [Acyrthosiphon pisum]	296.59	1.53e-88
330	Znev_00519	ref|XP_021927030.1| SAC3 domain-containing protein 1 isoform X1 [Zootermopsis nevadensis] >ref|XP_021927031.1| SAC3 domain-containing protein 1 isoform X1 [Zootermopsis nevadensis] >gb|KDR15712.1| 80 kDa MCM3-associated protein [Zootermopsis nevadensis]	734176	0.0
331	Znev_00520	ref|XP_023708567.1| zinc finger protein 239-like isoform X1 [Cryptotermes secundus]	125561	6.45e-24
332	Znev_00522	ref|XP_021927045.1| DCN1-like protein 4 isoform X1 [Zootermopsis nevadensis] >ref|XP_021927046.1| DCN1-like protein 4 isoform X1 [Zootermopsis nevadensis] >ref|XP_021927048.1| DCN1-like protein 4 isoform X1 [Zootermopsis nevadensis] >gb|KDR15715.1| DCN1-like protein 4 [Zootermopsis nevadensis]	503442	5.5e-175
333	Znev_00523	ref|XP_021927042.1| protein FRG1 homolog isoform X1 [Zootermopsis nevadensis]	530.02	0.0
334	Znev_00525	gb|PSN55291.1| Inhibitor of growth protein 1 [Blattella germanica]	485337	5.33e-165
335	Znev_00528	ref|XP_021927019.1| microtubule-associated protein Jupiter-like isoform X1 [Zootermopsis nevadensis] >gb|KDR15720.1| Microtubule-associated protein Jupiter [Zootermopsis nevadensis]	418698	1.35e-142
336	Znev_00530	ref|XP_021927114.1| zinc finger protein 436-like isoform X2 [Zootermopsis nevadensis]	827395	0.0
337	Znev_00532	ref|XP_021927108.1| crossover junction endonuclease MUS81 [Zootermopsis nevadensis] >ref|XP_021927109.1| crossover junction endonuclease MUS81 [Zootermopsis nevadensis] >gb|KDR15724.1| Crossover junction endonuclease MUS81 [Zootermopsis nevadensis]	1257.66	0.0
338	Znev_00533	ref|XP_033607978.1| oocyte zinc finger protein XlCOF6.1-like isoform X1 [Cryptotermes secundus] >ref|XP_033607979.1| oocyte zinc finger protein XlCOF6.1-like isoform X1 [Cryptotermes secundus] >ref|XP_033607980.1| oocyte zinc finger protein XlCOF6.1-like isoform X1 [Cryptotermes secundus] >ref|XP_033607981.1| oocyte zinc finger protein XlCOF6.1-like isoform X1 [Cryptotermes secundus] >ref|XP_0336…	671003	0.0
339	Znev_00535	ref|XP_021927100.1| sodium- and chloride-dependent glycine transporter 1 isoform X1 [Zootermopsis nevadensis]	2209.49	0.0
340	Znev_00536	gb|PSN55326.1| THO complex subunit 7 [Blattella germanica]	379793	6.23e-127
341	Znev_00537	ref|XP_021927110.1| microfibrillar-associated protein 1 [Zootermopsis nevadensis] >gb|KDR15729.1| Microfibrillar-associated protein 1 [Zootermopsis nevadensis]	920228	0.0
342	Znev_00538	gb|KDR15730.1| Endoribonuclease Dicer [Zootermopsis nevadensis]	2222.2	0.0
343	Znev_00539	gb|PSN55290.1| 60S ribosomal protein L18a [Blattella germanica]	363614	1.02e-121
344	Znev_00542	emb|CAB3383352.1| Hypothetical predicted protein [Cloeon dipterum]	459144	1.17e-153
345	Znev_00545	ref|XP_023707362.2| ejaculatory bulb-specific protein 3 isoform X1 [Cryptotermes secundus]	279641	5.66e-89
346	Znev_00547	ref|XP_021934652.1| protein pygopus [Zootermopsis nevadensis] >gb|KDR23458.1| Protein pygopus [Zootermopsis nevadensis]	980704	0.0
347	Znev_00548	ref|XP_021934612.1| tubulin polyglutamylase ttll6-like isoform X1 [Zootermopsis nevadensis] >ref|XP_021934621.1| tubulin polyglutamylase ttll6-like isoform X1 [Zootermopsis nevadensis] >ref|XP_021934627.1| tubulin polyglutamylase ttll6-like isoform X1 [Zootermopsis nevadensis] >ref|XP_021934634.1| tubulin polyglutamylase ttll6-like isoform X1 [Zootermopsis nevadensis] >gb|KDR23459.1| Tubulin poly…	1721.83	0.0
348	Znev_00562	gb|AFJ04793.1| nicotinic acetylcholine receptor alpha1 subunit [Periplaneta americana] >gb|AKV94620.1| nicotinic acetylcholine receptor alpha1 variant A [Periplaneta americana]	998423	0.0
349	Znev_00564	gb|AFA28130.1| nicotinic acetylcholine receptor alpha8 subunit [Periplaneta americana]	909442	0.0
350	Znev_00565	gb|KDR23475.1| Tenascin-X, partial [Zootermopsis nevadensis]	1705.26	0.0
351	Znev_00567	gb|AUB45376.1| acetaldehyde dehydrogenase class 2 [Mastotermes darwiniensis]	973.77	0.0
352	Znev_00568	gb|PNF20743.1| Phosphatidylinositol 3-kinase catalytic subunit type 3 [Cryptotermes secundus]	1632.46	0.0
353	Znev_00569	ref|XP_021932883.1| DNA-dependent protein kinase catalytic subunit-like isoform X1 [Zootermopsis nevadensis] >gb|KDR23479.1| DNA-dependent protein kinase catalytic subunit [Zootermopsis nevadensis]	8296.41	0.0
354	Znev_00570	ref|XP_021932913.1| DNA mismatch repair protein Msh3-like isoform X1 [Zootermopsis nevadensis] >ref|XP_021932923.1| DNA mismatch repair protein Msh3-like isoform X1 [Zootermopsis nevadensis] >ref|XP_021932931.1| DNA mismatch repair protein Msh3-like isoform X1 [Zootermopsis nevadensis] >ref|XP_021932939.1| DNA mismatch repair protein Msh3-like isoform X1 [Zootermopsis nevadensis] >ref|XP_02193294…	2197.16	0.0
355	Znev_00571	ref|XP_021933729.1| arrestin domain-containing protein 17-like isoform X2 [Zootermopsis nevadensis] >gb|KDR23489.1| Arrestin domain-containing protein 2 [Zootermopsis nevadensis]	440269	3.01e-143
356	Znev_00574	gb|PSN35376.1| UPF0528 protein [Blattella germanica]	371318	8.64e-122
357	Znev_00578	ref|XP_021933697.1| arrestin domain-containing protein 17-like isoform X1 [Zootermopsis nevadensis] >ref|XP_021933720.1| arrestin domain-containing protein 17-like isoform X1 [Zootermopsis nevadensis]	880937	0.0
358	Znev_00580	ref|XP_021933569.1| probable E3 ubiquitin-protein ligase HERC1 isoform X1 [Zootermopsis nevadensis] >ref|XP_021933577.1| probable E3 ubiquitin-protein ligase HERC1 isoform X1 [Zootermopsis nevadensis] >ref|XP_021933586.1| probable E3 ubiquitin-protein ligase HERC1 isoform X1 [Zootermopsis nevadensis]	446817	5.64e-116
359	Znev_00581	ref|XP_021933456.1| RNA-binding protein MEX3B isoform X1 [Zootermopsis nevadensis] >gb|KDR23491.1| RNA-binding protein MEX3B [Zootermopsis nevadensis]	969918	0.0
360	Znev_00582	gb|PSN33057.1| Glycerate kinase [Blattella germanica]	588956	0.0
361	Znev_00583	ref|XP_021933495.1| methyl-CpG-binding domain protein 3 isoform X1 [Zootermopsis nevadensis] >gb|KDR23493.1| Methyl-CpG-binding domain protein 2 [Zootermopsis nevadensis]	518079	0.0
362	Znev_00584	gb|PSN41145.1| Protein kish-A, partial [Blattella germanica]	135576	9.49e-36
363	Znev_00585	ref|XP_021934977.1| ras GTPase-activating protein 1 [Zootermopsis nevadensis] >gb|KDR23495.1| Ras GTPase-activating protein 1 [Zootermopsis nevadensis]	1936.77	0.0
364	Znev_00586	ref|XP_021934963.1| DNA helicase MCM9-like [Zootermopsis nevadensis] >gb|KDR23496.1| DNA replication licensing factor MCM9 [Zootermopsis nevadensis]	2084.3	0.0
365	Znev_00587	ref|XP_021935022.1| E3 ubiquitin-protein ligase RNF126 isoform X1 [Zootermopsis nevadensis] >ref|XP_021935030.1| E3 ubiquitin-protein ligase RNF126 isoform X1 [Zootermopsis nevadensis] >ref|XP_021935039.1| E3 ubiquitin-protein ligase RNF126 isoform X1 [Zootermopsis nevadensis]	692189	0.0
366	Znev_00588	ref|XP_021934990.1| DET1 homolog [Zootermopsis nevadensis] >ref|XP_021935000.1| DET1 homolog [Zootermopsis nevadensis] >ref|XP_021935009.1| DET1 homolog [Zootermopsis nevadensis] >gb|KDR23498.1| DET1-like protein [Zootermopsis nevadensis]	1155.2	0.0
367	Znev_00590	gb|PNF15907.1| Dual oxidase maturation factor 1 [Cryptotermes secundus]	621698	0.0
368	Znev_00591	gb|KDR23501.1| GPI mannosyltransferase 2 [Zootermopsis nevadensis]	1065.83	0.0
369	Znev_00592	gb|PNF15893.1| Dual oxidase 2 [Cryptotermes secundus]	2539.61	0.0
370	Znev_00593	emb|VVC38478.1| Hypothetical protein CINCED_3A011399 [Cinara cedri]	631586	0.000193
371	Znev_00594	ref|XP_021933095.1| Bloom syndrome protein homolog isoform X1 [Zootermopsis nevadensis] >gb|KDR23503.1| Bloom syndrome protein-like protein [Zootermopsis nevadensis]	2936.75	0.0
372	Znev_00595	gb|KDR23504.1| Spectrin alpha chain [Zootermopsis nevadensis]	4991.4	0.0
373	Znev_00597	ref|XP_021934314.1| histone-lysine N-methyltransferase SMYD3 [Zootermopsis nevadensis] >gb|KDR23505.1| SET and MYND domain-containing protein 3 [Zootermopsis nevadensis]	929087	0.0
374	Znev_00600	ref|XP_021934398.1| zwei Ig domain protein zig-8 [Zootermopsis nevadensis] >ref|XP_021934405.1| zwei Ig domain protein zig-8 [Zootermopsis nevadensis] >ref|XP_021934414.1| zwei Ig domain protein zig-8 [Zootermopsis nevadensis] >ref|XP_021934423.1| zwei Ig domain protein zig-8 [Zootermopsis nevadensis]	401364	7.85e-134
375	Znev_00603	gb|KDR23512.1| A disintegrin and metalloproteinase with thrombospondin motifs 7, partial [Zootermopsis nevadensis]	1967.97	0.0
376	Znev_00604	ref|XP_021934065.1| serine/threonine-protein kinase MPS1 isoform X1 [Zootermopsis nevadensis] >gb|KDR23513.1| Dual specificity protein kinase TTK [Zootermopsis nevadensis]	1917.12	0.0
377	Znev_00606	ref|XP_021934096.1| probable low affinity copper uptake protein 2 [Zootermopsis nevadensis] >ref|XP_021934106.1| probable low affinity copper uptake protein 2 [Zootermopsis nevadensis] >ref|XP_021934113.1| probable low affinity copper uptake protein 2 [Zootermopsis nevadensis] >ref|XP_021934124.1| probable low affinity copper uptake protein 2 [Zootermopsis nevadensis] >gb|KDR23514.1| High affinit…	430639	2.76e-148
378	Znev_00608	gb|KDR23516.1| Aquaporin AQPcic [Zootermopsis nevadensis]	521931	0.0
379	Znev_00611	gb|AVA17429.1| putative Per a allergen [Periplaneta americana]	1305.04	0.0
380	Znev_00612	ref|XP_021934518.1| methyltransferase-like protein 6 [Zootermopsis nevadensis] >ref|XP_021934529.1| methyltransferase-like protein 6 [Zootermopsis nevadensis] >gb|KDR23519.1| Methyltransferase-like protein 6 [Zootermopsis nevadensis]	553518	0.0
381	Znev_00613	gb|KDR23520.1| Protein Swiss cheese, partial [Zootermopsis nevadensis]	2437.14	0.0
382	Znev_00614	gb|KDR23521.1| putative uridine-cytidine kinase [Zootermopsis nevadensis]	540421	0.0
383	Znev_00615	ref|XP_021934256.1| probable uridine-cytidine kinase isoform X2 [Zootermopsis nevadensis]	858853	2.27e-13
384	Znev_00616	ref|XP_021934193.1| folylpolyglutamate synthase, mitochondrial-like isoform X1 [Zootermopsis nevadensis] >gb|KDR23523.1| Folylpolyglutamate synthase, mitochondrial [Zootermopsis nevadensis]	1220.3	0.0
385	Znev_00618	gb|KDR23526.1| Surfeit locus protein 4-like protein [Zootermopsis nevadensis]	612453	0.0
386	Znev_00619	ref|XP_021933775.1| SET and MYND domain-containing protein 4 [Zootermopsis nevadensis] >gb|KDR23527.1| SET and MYND domain-containing protein 4 [Zootermopsis nevadensis]	1438.71	0.0
387	Znev_00620	ref|XP_021933784.1| delta-aminolevulinic acid dehydratase [Zootermopsis nevadensis] >gb|KDR23528.1| Delta-aminolevulinic acid dehydratase [Zootermopsis nevadensis]	692.96	0.0
388	Znev_00621	gb|KDR23529.1| Protein transport protein Sec16A [Zootermopsis nevadensis]	3530.34	0.0
389	Znev_00625	gb|PSN40838.1| FMRFamide receptor [Blattella germanica]	678707	0.0
390	Znev_00627	ref|XP_012253837.1| mediator of RNA polymerase II transcription subunit 22-like [Athalia rosae]	272707	5.07e-87
391	Znev_00628	gb|AGM32217.1| ribosomal protein L7A [Coptotermes formosanus]	493041	5.42e-170
392	Znev_00629	ref|XP_021933318.1| exocyst complex component 1 isoform X1 [Zootermopsis nevadensis]	1467.98	0.0
393	Znev_00630	gb|KDR21927.1| RNA-binding protein 12B [Zootermopsis nevadensis]	171014	5.87e-38
394	Znev_00631	gb|KDR07512.1| Cathelicidin-B1, partial [Zootermopsis nevadensis]	315464	6.28e-99
395	Znev_00632	ref|XP_021922382.1| dual 3',5'-cyclic-AMP and -GMP phosphodiesterase 11 isoform X1 [Zootermopsis nevadensis]	2004.56	0.0
396	Znev_00634	gb|KDR18164.1| Ring canal kelch-like protein, partial [Zootermopsis nevadensis]	1220.3	0.0
397	Znev_00635	ref|XP_021922319.1| protein spaetzle 3-like [Zootermopsis nevadensis]	858596	0.0
398	Znev_00638	ref|XP_021922314.1| H/ACA ribonucleoprotein complex non-core subunit NAF1 isoform X1 [Zootermopsis nevadensis] >gb|KDR18167.1| H/ACA ribonucleoprotein complex non-core subunit NAF1 [Zootermopsis nevadensis]	1274.61	0.0
399	Znev_00643	ref|XP_023708369.1| protein quiver [Cryptotermes secundus]	174096	3.41e-47
400	Znev_00649	gb|PSN44036.1| ATPase family AAA domain-containing protein 1-B [Blattella germanica]	638262	0.0
401	Znev_00650	gb|KDR18179.1| Stress-activated protein kinase JNK [Zootermopsis nevadensis]	855129	0.0
402	Znev_00653	ref|XP_021922333.1| methyltransferase-like protein 14 homolog isoform X1 [Zootermopsis nevadensis] >ref|XP_021922334.1| methyltransferase-like protein 14 homolog isoform X1 [Zootermopsis nevadensis]	790.03	0.0
403	Znev_00654	ref|XP_021922228.1| NFU1 iron-sulfur cluster scaffold homolog, mitochondrial-like isoform X1 [Zootermopsis nevadensis]	516153	0.0
404	Znev_00656	gb|ABI63548.1| receptor for activated protein kinase C-like [Blattella germanica]	646736	0.0
405	Znev_00657	ref|XP_021922233.1| guanine nucleotide-binding protein subunit beta-2-like 1 isoform X1 [Zootermopsis nevadensis] >gb|KDR18185.1| Guanine nucleotide-binding protein subunit beta-2-like 1 [Zootermopsis nevadensis]	659062	0.0
406	Znev_00658	gb|KAE8741677.1| microtubule star [Frankliniella occidentalis]	648277	0.0
407	Znev_00660	ref|XP_021922400.1| graves disease carrier protein-like isoform X1 [Zootermopsis nevadensis]	644.81	0.0
408	Znev_00661	emb|VVC27993.1| Cytochrome c oxidase copper chaperone,Cysteine alpha-hairpin motif superfamily [Cinara cedri]	916633	1.06e-17
409	Znev_00662	ref|XP_021922397.1| zinc finger with UFM1-specific peptidase domain protein-like [Zootermopsis nevadensis] >ref|XP_021922399.1| zinc finger with UFM1-specific peptidase domain protein-like [Zootermopsis nevadensis] >gb|KDR18190.1| Zinc finger with UFM1-specific peptidase domain protein [Zootermopsis nevadensis]	1384.78	0.0
410	Znev_00664	ref|XP_023713448.1| kielin/chordin-like protein [Cryptotermes secundus]	472626	4.65e-161
411	Znev_00665	ref|XP_021922393.1| zinc finger protein 37-like isoform X2 [Zootermopsis nevadensis] >ref|XP_021922394.1| zinc finger protein 37-like isoform X2 [Zootermopsis nevadensis]	1561.58	0.0
412	Znev_00666	gb|KDR18194.1| Xaa-Pro aminopeptidase 2 [Zootermopsis nevadensis]	1077.0	0.0
413	Znev_00667	gb|PSN46842.1| U6 snRNA-associated Sm-like protein LSm3 [Blattella germanica]	201.83	3.36e-60
414	Znev_00668	ref|XP_021922320.1| wiskott-Aldrich syndrome protein family member 3 isoform X1 [Zootermopsis nevadensis]	1269.22	0.0
415	Znev_00672	gb|KDR18200.1| Low density lipoprotein receptor adapter protein 1 [Zootermopsis nevadensis]	520.39	0.0
416	Znev_00673	gb|PSN46844.1| Beta-1 [Blattella germanica]	649047	0.0
417	Znev_00674	gb|KDR18202.1| Putative inorganic phosphate cotransporter [Zootermopsis nevadensis]	1084.71	0.0
418	Znev_00675	ref|XP_021922343.1| 5-methylcytosine rRNA methyltransferase NSUN4 isoform X1 [Zootermopsis nevadensis]	1102.04	0.0
419	Znev_00677	gb|KDR18205.1| Protein msta, isoform A, partial [Zootermopsis nevadensis]	1008.05	0.0
420	Znev_00679	gb|KDR18205.1| Protein msta, isoform A, partial [Zootermopsis nevadensis]	1008.05	0.0
421	Znev_00680	ref|XP_021922373.1| protein msta [Zootermopsis nevadensis] >gb|KDR18208.1| Protein msta, isoform A [Zootermopsis nevadensis]	1128.62	0.0
422	Znev_00681	ref|XP_021922330.1| voltage-dependent anion-selective channel protein 2-like [Zootermopsis nevadensis] >ref|XP_021922332.1| voltage-dependent anion-selective channel protein 2-like [Zootermopsis nevadensis] >gb|KDR18209.1| Voltage-dependent anion-selective channel protein 2 [Zootermopsis nevadensis]	571237	0.0
423	Znev_00682	gb|KDR18210.1| COP9 signalosome complex subunit 4 [Zootermopsis nevadensis]	889797	0.0
424	Znev_00683	ref|XP_021922325.1| protein lin-54 homolog isoform X1 [Zootermopsis nevadensis] >gb|KDR18211.1| Lin-54-like protein [Zootermopsis nevadensis]	1891.7	0.0
425	Znev_00684	gb|KDR18212.1| Zinc finger CCHC domain-containing protein 9 [Zootermopsis nevadensis]	865144	0.0
426	Znev_00685	gb|PNF41108.1| Inositol-3-phosphate synthase 1-B [Cryptotermes secundus]	952584	0.0
427	Znev_00687	gb|KDR18215.1| Serine-protein kinase ATM [Zootermopsis nevadensis]	454521	2.47e-156
428	Znev_00688	gb|KDR18216.1| Serine-protein kinase ATM [Zootermopsis nevadensis]	4294.58	0.0
429	Znev_00690	gb|KDR18219.1| Erlin-1 [Zootermopsis nevadensis]	835869	0.0
430	Znev_00691	ref|XP_021922274.1| glyoxylate reductase/hydroxypyruvate reductase-like isoform X1 [Zootermopsis nevadensis] >gb|KDR18220.1| Glyoxylate reductase/hydroxypyruvate reductase [Zootermopsis nevadensis]	684871	0.0
431	Znev_00694	gb|KDR18223.1| Atonal-like protein 8 [Zootermopsis nevadensis]	1182.93	0.0
432	Znev_00698	gb|KDR18226.1| Proto-oncogene tyrosine-protein kinase receptor ret [Zootermopsis nevadensis]	749584	0.0
433	Znev_00699	gb|KDR18227.1| Proto-oncogene tyrosine-protein kinase receptor ret [Zootermopsis nevadensis]	1474.92	0.0
434	Znev_00701	ref|XP_021922405.1| proto-oncogene tyrosine-protein kinase receptor Ret [Zootermopsis nevadensis]	487649	2.53e-155
435	Znev_00704	gb|KDR18230.1| Bone morphogenetic protein 3 [Zootermopsis nevadensis]	1191.41	0.0
436	Znev_00705	ref|XP_021922277.1| hydroxyacyl-coenzyme A dehydrogenase, mitochondrial-like [Zootermopsis nevadensis] >ref|XP_021922278.1| hydroxyacyl-coenzyme A dehydrogenase, mitochondrial-like [Zootermopsis nevadensis] >gb|KDR18231.1| Hydroxyacyl-coenzyme A dehydrogenase, mitochondrial [Zootermopsis nevadensis]	642499	0.0
437	Znev_00706	gb|KDR18232.1| General transcription factor IIH subunit 5 [Zootermopsis nevadensis]	145976	6.5e-39
438	Znev_00707	ref|XP_018911373.1| PREDICTED: meiotic nuclear division protein 1 homolog [Bemisia tabaci]	227254	4.12e-67
439	Znev_00708	ref|XP_014609935.1| PREDICTED: zinc finger HIT domain-containing protein 1 [Polistes canadensis]	280026	2.27e-89
440	Znev_00709	gb|KDR18235.1| Inositol polyphosphate multikinase [Zootermopsis nevadensis]	850121	0.0
441	Znev_00710	ref|XP_021922253.1| AN1-type zinc finger protein 4-like [Zootermopsis nevadensis] >gb|KDR18236.1| AN1-type zinc finger and ubiquitin domain-containing protein 1 [Zootermopsis nevadensis]	1466.44	0.0
442	Znev_00712	ref|XP_021922294.1| Ig-like and fibronectin type-III domain-containing protein 1 [Zootermopsis nevadensis] >gb|KDR18237.1| Ig-like and fibronectin type-III domain-containing protein C25G4.10 [Zootermopsis nevadensis]	2936.75	0.0
443	Znev_00713	ref|XP_021922298.1| 2-hydroxyacyl-CoA lyase 1 [Zootermopsis nevadensis] >gb|KDR18238.1| 2-hydroxyacyl-CoA lyase 1 [Zootermopsis nevadensis]	1182.93	0.0
444	Znev_00714	ref|XP_021922299.1| prohormone-2-like isoform X1 [Zootermopsis nevadensis] >gb|KDR18239.1| Prohormone-2 [Zootermopsis nevadensis]	843958	0.0
445	Znev_00715	ref|XP_021922295.1| guanine nucleotide exchange protein smcr8b-like [Zootermopsis nevadensis] >ref|XP_021922296.1| guanine nucleotide exchange protein smcr8b-like [Zootermopsis nevadensis] >ref|XP_021922297.1| guanine nucleotide exchange protein smcr8b-like [Zootermopsis nevadensis] >gb|KDR18240.1| Smith-Magenis syndrome chromosomal region candidate gene 8-B protein-like protein [Zootermopsis nev…	1446.03	0.0
446	Znev_00720	gb|EFN77849.1| SON protein, partial [Harpegnathos saltator]	862705	7.54e-15
447	Znev_00721	gb|EFN77849.1| SON protein, partial [Harpegnathos saltator]	881965	1.15e-14
448	Znev_00722	ref|XP_018323445.1| general transcription factor IIF subunit 2 [Agrilus planipennis] >ref|XP_025834694.1| general transcription factor IIF subunit 2-like [Agrilus planipennis]	462996	3.88e-158
449	Znev_00723	gb|PNF36691.1| Multidrug resistance protein 1A [Cryptotermes secundus]	1854.72	0.0
450	Znev_00725	gb|PNF36683.1| D-glucuronyl C5-epimerase [Cryptotermes secundus]	1018.84	0.0
451	Znev_00726	gb|KDR23188.1| Cell death activator CIDE-3, partial [Zootermopsis nevadensis]	1132.86	0.0
452	Znev_00730	gb|PNF36707.1| Uncharacterized protein F54F2.9 [Cryptotermes secundus] >gb|PNF36709.1| Uncharacterized protein F54F2.9 [Cryptotermes secundus]	712.99	0.0
453	Znev_00731	gb|KDR23192.1| Hemocytin, partial [Zootermopsis nevadensis]	6301.47	0.0
454	Znev_00733	gb|PNF36640.1| Bifunctional coenzyme A synthase [Cryptotermes secundus]	746503	0.0
455	Znev_00734	gb|EFN63959.1| Protein still life, isoforms C/SIF type 2 [Camponotus floridanus]	2665.57	0.0
456	Znev_00736	gb|PSN39238.1| Ubiquitin-associated domain-containing protein 1 [Blattella germanica]	526554	0.0
457	Znev_00737	gb|PSN39241.1| Dolichyldiphosphatase 1 [Blattella germanica]	488034	2.25e-167
458	Znev_00738	ref|XP_015513236.1| PREDICTED: splicing factor 3B subunit 1 [Neodiprion lecontei]	2426.36	0.0
459	Znev_00739	gb|PSN43467.1| Coenzyme Q-binding protein COQ10 A [Blattella germanica]	315079	1.03e-100
460	Znev_00740	gb|PSN30053.1| Peptidyl-prolyl cis-trans isomerase H [Blattella germanica]	377867	3.43e-127
461	Znev_00741	gb|PSN43744.1| Dynactin subunit 2, partial [Blattella germanica]	551977	0.0
462	Znev_00742	ref|XP_021941647.1| ORM1-like protein [Zootermopsis nevadensis] >gb|KDR23200.1| ORM1-like protein 3 [Zootermopsis nevadensis]	308916	5.75e-101
463	Znev_00743	gb|KDR23201.1| High affinity cationic amino acid transporter 1 [Zootermopsis nevadensis]	1192.95	0.0
464	Znev_00744	gb|KDR23202.1| Involucrin [Zootermopsis nevadensis]	470.7	1.87e-154
465	Znev_00747	ref|XP_021941398.1| high affinity cationic amino acid transporter 1-like [Zootermopsis nevadensis] >ref|XP_021941407.1| high affinity cationic amino acid transporter 1-like [Zootermopsis nevadensis] >ref|XP_021941416.1| high affinity cationic amino acid transporter 1-like [Zootermopsis nevadensis] >gb|KDR23205.1| High affinity cationic amino acid transporter 1 [Zootermopsis nevadensis]	1276.15	0.0
466	Znev_00749	gb|KDR23206.1| General transcription factor IIH subunit 2 [Zootermopsis nevadensis]	862448	0.0
467	Znev_00753	gb|PNF36647.1| Ubiquitin carboxyl-terminal hydrolase 5 [Cryptotermes secundus]	1386.7	0.0
468	Znev_00755	ref|XP_021940388.1| cyclic AMP-responsive element-binding protein 1 isoform X1 [Zootermopsis nevadensis] >ref|XP_021940397.1| cyclic AMP-responsive element-binding protein 1 isoform X1 [Zootermopsis nevadensis] >ref|XP_021940404.1| cyclic AMP-responsive element-binding protein 1 isoform X1 [Zootermopsis nevadensis] >gb|KDR23211.1| Cyclic AMP-responsive element-binding protein 1 [Zootermopsis neva…	583563	0.0
469	Znev_00756	ref|XP_013785557.1| lanC-like protein 2 [Limulus polyphemus]	447588	1.15e-147
470	Znev_00757	ref|XP_021941323.1| isoprenoid synthase domain-containing protein-like [Zootermopsis nevadensis] >gb|KDR23213.1| 2-C-methyl-D-erythritol 4-phosphate cytidylyltransferase-like protein [Zootermopsis nevadensis]	798119	0.0
471	Znev_00758	dbj|BAR72389.1| Vacuolar-type H+-ATPase subunit F [Nasutitermes takasagoensis]	247284	1.74e-77
472	Znev_00759	gb|PNF20917.1| Mitotic-spindle organizing protein 1 [Cryptotermes secundus]	993673	2.06e-20
473	Znev_00760	gb|AGM32788.1| mesoderm development candidate 2 [Coptotermes formosanus]	301597	8.13e-97
474	Znev_00762	ref|XP_021940828.1| serine/threonine-protein kinase 11-interacting protein [Zootermopsis nevadensis] >gb|KDR23218.1| Serine/threonine kinase 11-interacting protein [Zootermopsis nevadensis]	2600.47	0.0
475	Znev_00763	gb|KDR23219.1| Vacuolar protein sorting-associated protein 13A [Zootermopsis nevadensis]	6862.7	0.0
476	Znev_00764	gb|KDR23220.1| Guanine deaminase [Zootermopsis nevadensis]	799275	0.0
477	Znev_00765	gb|KDR23221.1| 26S proteasome complex subunit DSS1 [Zootermopsis nevadensis]	138658	5.56e-36
478	Znev_00766	gb|KDR23222.1| Guanine deaminase [Zootermopsis nevadensis]	902123	0.0
479	Znev_00767	gb|PNF20790.1| N-chimaerin [Cryptotermes secundus]	860136	0.0
480	Znev_00768	gb|KFB41339.1| AGAP003325-PA-like protein [Anopheles sinensis]	142.51	3.3e-37
481	Znev_00769	gb|KDR23225.1| Unc-45-like protein A, partial [Zootermopsis nevadensis]	1686.39	0.0
482	Znev_00770	ref|XP_021940310.1| phosphopantothenate--cysteine ligase isoform X1 [Zootermopsis nevadensis] >gb|KDR23226.1| Phosphopantothenate--cysteine ligase [Zootermopsis nevadensis]	641728	0.0
483	Znev_00771	gb|PSN46109.1| 60S ribosomal protein L15 [Blattella germanica]	400593	1.86e-135
484	Znev_00772	gb|PNF33668.1| Leucine zipper transcription factor-like protein 1 [Cryptotermes secundus]	486878	3.32e-166
485	Znev_00773	ref|XP_021941514.1| eukaryotic translation initiation factor 4B isoform X1 [Zootermopsis nevadensis]	1138.64	0.0
486	Znev_00774	gb|PNF20765.1| Programmed cell death 6-interacting protein [Cryptotermes secundus]	1457.58	0.0
487	Znev_00775	ref|XP_021941568.1| transmembrane and ubiquitin-like domain-containing protein 1 [Zootermopsis nevadensis] >gb|KDR23231.1| Transmembrane and ubiquitin-like domain-containing protein 2 [Zootermopsis nevadensis]	847425	0.0
488	Znev_00776	gb|KDR23232.1| Cytochrome b5 domain-containing protein 2, partial [Zootermopsis nevadensis]	441.81	1.69e-151
489	Znev_00777	gb|KDR23233.1| Activin receptor type-2B [Zootermopsis nevadensis]	1081.63	0.0
490	Znev_00780	ref|XP_021940026.1| coatomer subunit gamma-2 isoform X1 [Zootermopsis nevadensis] >ref|XP_021940034.1| coatomer subunit gamma-2 isoform X1 [Zootermopsis nevadensis] >gb|KDR23235.1| Coatomer subunit gamma-2 [Zootermopsis nevadensis]	1838.93	0.0
491	Znev_00783	gb|PNF37550.1| Cyclin-G-associated kinase [Cryptotermes secundus]	2234.53	0.0
492	Znev_00785	ref|XP_021940728.1| peptidyl-prolyl cis-trans isomerase G isoform X1 [Zootermopsis nevadensis] >ref|XP_021940737.1| peptidyl-prolyl cis-trans isomerase G isoform X1 [Zootermopsis nevadensis] >ref|XP_021940747.1| peptidyl-prolyl cis-trans isomerase G isoform X1 [Zootermopsis nevadensis] >gb|KDR23240.1| Peptidyl-prolyl cis-trans isomerase 1 [Zootermopsis nevadensis]	1556.96	0.0
493	Znev_00789	gb|KDR23242.1| Protogenin [Zootermopsis nevadensis]	281182	1.42e-90
494	Znev_00790	ref|XP_021941287.1| protogenin-like [Zootermopsis nevadensis]	560451	0.0
495	Znev_00792	gb|KDR23244.1| Proliferation-associated protein 2G4 [Zootermopsis nevadensis]	810446	0.0
496	Znev_00793	ref|XP_021940556.1| MICOS complex subunit MIC13 homolog QIL1 [Zootermopsis nevadensis] >gb|KDR23245.1| Protein QIL1 [Zootermopsis nevadensis]	255758	8.99e-81
497	Znev_00794	gb|KDR23246.1| Dynein intermediate chain, cytosolic [Zootermopsis nevadensis]	1373.61	0.0
498	Znev_00796	gb|PSN51448.1| Elongation of very long chain fatty acids protein [Blattella germanica]	575859	0.0
499	Znev_00799	ref|XP_021940838.1| snRNA-activating protein complex subunit 3 isoform X1 [Zootermopsis nevadensis] >gb|KDR23252.1| snRNA-activating protein complex subunit 3 [Zootermopsis nevadensis]	808905	0.0
500	Znev_00800	ref|XP_021941155.1| von Willebrand factor D and EGF domain-containing protein-like [Zootermopsis nevadensis]	301982	6.66e-98
501	Znev_00801	gb|AVA17421.1| putative Per a allergen [Periplaneta americana]	740339	0.0
502	Znev_00802	ref|XP_021941050.1| protein disulfide-isomerase A5 isoform X1 [Zootermopsis nevadensis] >ref|XP_021941060.1| protein disulfide-isomerase A5 isoform X1 [Zootermopsis nevadensis] >gb|KDR23255.1| Protein disulfide-isomerase A5 [Zootermopsis nevadensis]	1363.21	0.0
503	Znev_00805	ref|XP_021941080.1| BTB/POZ domain-containing protein 17 isoform X1 [Zootermopsis nevadensis] >ref|XP_021941088.1| BTB/POZ domain-containing protein 17 isoform X1 [Zootermopsis nevadensis] >ref|XP_021941099.1| BTB/POZ domain-containing protein 17 isoform X1 [Zootermopsis nevadensis] >ref|XP_021941107.1| BTB/POZ domain-containing protein 17 isoform X1 [Zootermopsis nevadensis] >ref|XP_021941116.1|…	1083.17	0.0
504	Znev_00806	ref|XP_021941164.1| thiamin pyrophosphokinase 1 isoform X1 [Zootermopsis nevadensis] >ref|XP_021941173.1| thiamin pyrophosphokinase 1 isoform X1 [Zootermopsis nevadensis] >gb|KDR23258.1| Thiamin pyrophosphokinase 1 [Zootermopsis nevadensis]	619387	0.0
505	Znev_00809	ref|XP_017778558.1| PREDICTED: V-type proton ATPase 116 kDa subunit a [Nicrophorus vespilloides]	1227.62	0.0
506	Znev_00810	ref|XP_021942833.1| transcription initiation factor TFIID subunit 4 isoform X1 [Zootermopsis nevadensis] >gb|KDR22862.1| Transcription initiation factor TFIID subunit 4 [Zootermopsis nevadensis]	2162.88	0.0
507	Znev_00811	gb|KDR22863.1| Differentially expressed in FDCP 8-like protein [Zootermopsis nevadensis]	751895	0.0
508	Znev_00812	gb|KDR22864.1| Androgen-induced proliferation inhibitor [Zootermopsis nevadensis]	1187.17	0.0
509	Znev_00813	gb|PSN45368.1| [Pyruvate dehydrogenase [acetyl-transferring]]-phosphatase 1 [Blattella germanica]	880552	0.0
510	Znev_00814	gb|KDR22866.1| Vacuolar protein sorting-associated protein 4A [Zootermopsis nevadensis]	1081.63	0.0
511	Znev_00815	gb|KDR22867.1| Vesicle-associated membrane protein-associated protein B [Zootermopsis nevadensis]	594734	0.0
512	Znev_00816	ref|XP_021942854.1| NEDD8-activating enzyme E1 regulatory subunit [Zootermopsis nevadensis] >gb|KDR22868.1| NEDD8-activating enzyme E1 regulatory subunit [Zootermopsis nevadensis]	1121.69	0.0
513	Znev_00817	gb|AFZ78680.1| glutathione S-transferase [Coptotermes formosanus]	423.32	2.61e-143
514	Znev_00818	ref|XP_021942858.1| pyrimidodiazepine synthase-like isoform X1 [Zootermopsis nevadensis]	482256	9.56e-166
515	Znev_00819	gb|KDR22871.1| Zinc carboxypeptidase A 1 [Zootermopsis nevadensis]	854744	0.0
516	Znev_00821	gb|KDR22873.1| Zinc carboxypeptidase [Zootermopsis nevadensis]	721465	0.0
517	Znev_00822	ref|XP_021942852.1| protein SDA1 homolog [Zootermopsis nevadensis] >ref|XP_021942853.1| protein SDA1 homolog [Zootermopsis nevadensis] >gb|KDR22874.1| SDA1-like protein [Zootermopsis nevadensis]	1475.3	0.0
518	Znev_00823	ref|XP_018913832.1| PREDICTED: ATP-dependent helicase brm-like isoform X1 [Bemisia tabaci]	689366	9.03e-06
519	Znev_00824	gb|PSN30737.1| Inositol monophosphatase 2, partial [Blattella germanica]	467618	1.19e-159
520	Znev_00825	gb|KDR22877.1| ATP-dependent helicase brm [Zootermopsis nevadensis]	3231.04	0.0
521	Znev_00827	ref|XP_021942673.1| beta-galactosidase isoform X1 [Zootermopsis nevadensis] >gb|KDR22879.1| Beta-galactosidase [Zootermopsis nevadensis]	1365.13	0.0
522	Znev_00828	ref|XP_012251918.1| thioredoxin domain-containing protein 9 [Athalia rosae] >ref|XP_020706695.1| thioredoxin domain-containing protein 9 [Athalia rosae]	306.22	1.1e-97
523	Znev_00829	ref|XP_021942788.1| U7 snRNA-associated Sm-like protein LSm11 [Zootermopsis nevadensis]	254603	1.12e-77
524	Znev_00833	gb|KDR22883.1| Ecdysone-induced protein 74EF isoform A [Zootermopsis nevadensis]	332413	5.29e-110
525	Znev_00834	gb|KDR22884.1| Ras-related protein Rab-7L1 [Zootermopsis nevadensis]	544658	0.0
526	Znev_00838	gb|KDR22887.1| Relaxin receptor 2 [Zootermopsis nevadensis]	175637	2.46e-50
527	Znev_00839	ref|XP_021942782.1| steroid receptor RNA activator 1-like [Zootermopsis nevadensis] >ref|XP_021942783.1| steroid receptor RNA activator 1-like [Zootermopsis nevadensis] >gb|KDR22888.1| Steroid receptor RNA activator 1 [Zootermopsis nevadensis]	460299	1.5e-159
528	Znev_00840	ref|XP_023709376.1| C2 domain-containing protein 5 isoform X1 [Cryptotermes secundus] >ref|XP_023709382.1| C2 domain-containing protein 5 isoform X1 [Cryptotermes secundus] >ref|XP_023709388.1| C2 domain-containing protein 5 isoform X1 [Cryptotermes secundus] >ref|XP_023709396.1| C2 domain-containing protein 5 isoform X1 [Cryptotermes secundus] >ref|XP_023709405.1| C2 domain-containing protein 5 …	2838.91	0.0
529	Znev_00841	ref|XP_021942772.1| acyl-CoA synthetase short-chain family member 3, mitochondrial isoform X1 [Zootermopsis nevadensis]	1437.94	0.0
530	Znev_00844	gb|PSN53351.1| ATP-dependent RNA helicase vasa [Blattella germanica]	832017	0.0
531	Znev_00845	gb|KDR22894.1| Replication factor C subunit 3, partial [Zootermopsis nevadensis]	692.96	0.0
532	Znev_00846	ref|XP_033606450.1| OTU domain-containing protein 4 isoform X1 [Cryptotermes secundus]	1714.89	0.0
533	Znev_00847	dbj|BAJ11759.1| HsjCib isoform1 [Hodotermopsis sjostedti]	394815	3.19e-133
534	Znev_00849	ref|XP_021942685.1| probable cysteine--tRNA ligase, mitochondrial isoform X1 [Zootermopsis nevadensis] >gb|KDR22898.1| putative cysteinyl-tRNA synthetase, mitochondrial [Zootermopsis nevadensis]	1165.6	0.0
535	Znev_00850	gb|PSN53353.1| Cytochrome c oxidase assembly factor 5 [Blattella germanica]	154066	8.16e-43
536	Znev_00851	dbj|GBO33455.1| Histone-lysine N-methyltransferase SETMAR [Araneus ventricosus]	700922	6.23e-08
537	Znev_00853	gb|KDR22901.1| Organic cation transporter protein, partial [Zootermopsis nevadensis]	951814	0.0
538	Znev_00854	ref|XP_021942713.1| organic cation transporter protein-like [Zootermopsis nevadensis] >gb|KDR22902.1| Organic cation transporter protein [Zootermopsis nevadensis]	1112.06	0.0
539	Znev_00855	gb|KDR22903.1| Histone deacetylase complex subunit SAP18, partial [Zootermopsis nevadensis]	272322	3.96e-87
540	Znev_00856	ref|XP_021942721.1| neuron navigator 3 isoform X1 [Zootermopsis nevadensis]	4062.3	0.0
541	Znev_00859	ref|XP_021942725.1| CDK5 and ABL1 enzyme substrate 2 isoform X1 [Zootermopsis nevadensis] >gb|KDR22907.1| CDK5 and ABL1 enzyme substrate 1 [Zootermopsis nevadensis]	1157.13	0.0
542	Znev_00865	gb|AHB33466.1| T-complex protein subunit theta [Locusta migratoria]	932169	0.0
543	Znev_00866	gb|KDR22912.1| Guanine nucleotide-binding protein subunit gamma-1 [Zootermopsis nevadensis]	144436	2.08e-38
544	Znev_00867	gb|KDR22913.1| Polycomb protein SCMH1 [Zootermopsis nevadensis]	1522.29	0.0
545	Znev_00868	ref|XP_040061309.1| protein GVQW3-like [Ixodes scapularis]	117472	9.19e-26
546	Znev_00869	gb|PNF38322.1| Iron-sulfur cluster assembly enzyme ISCU, mitochondrial [Cryptotermes secundus]	318161	3.04e-104
547	Znev_00870	ref|XP_021942824.1| CAAX prenyl protease 1 homolog [Zootermopsis nevadensis] >gb|KDR22915.1| CAAX prenyl protease 1-like protein [Zootermopsis nevadensis]	909057	0.0
548	Znev_00871	ref|XP_021942816.1| triokinase/FMN cyclase-like isoform X1 [Zootermopsis nevadensis] >ref|XP_021942817.1| triokinase/FMN cyclase-like isoform X1 [Zootermopsis nevadensis] >gb|KDR22916.1| Bifunctional ATP-dependent dihydroxyacetone kinase/FAD-AMP lyase (cyclizing) [Zootermopsis nevadensis]	1199.88	0.0
549	Znev_00872	ref|XP_021942714.1| E3 ubiquitin-protein ligase Mdm2-like isoform X1 [Zootermopsis nevadensis] >ref|XP_021942716.1| E3 ubiquitin-protein ligase Mdm2-like isoform X1 [Zootermopsis nevadensis] >gb|KDR22917.1| E3 ubiquitin-protein ligase Mdm2 [Zootermopsis nevadensis]	707597	0.0
550	Znev_00873	gb|PNF13701.1| C-Myc-binding protein, partial [Cryptotermes secundus]	169474	1.86e-46
551	Znev_00874	gb|KDR22919.1| Prefoldin subunit 3, partial [Zootermopsis nevadensis]	352058	1.86e-117
552	Znev_00875	gb|PNF13705.1| Cullin-5 [Cryptotermes secundus]	1527.3	0.0
553	Znev_00876	ref|XP_021942737.1| protein sarah [Zootermopsis nevadensis] >ref|XP_021942738.1| protein sarah [Zootermopsis nevadensis] >ref|XP_021942739.1| protein sarah [Zootermopsis nevadensis] >ref|XP_021942740.1| protein sarah [Zootermopsis nevadensis] >gb|KDR22921.1| Protein sarah [Zootermopsis nevadensis]	516153	0.0
554	Znev_00877	ref|XP_023726839.1| UPF0547 protein C16orf87 homolog isoform X1 [Cryptotermes secundus]	292352	2.58e-94
555	Znev_00878	gb|KDR22923.1| Phosphonopyruvate decarboxylase [Zootermopsis nevadensis]	910983	0.0
556	Znev_00882	gb|KDR22927.1| Solute carrier family 22 member 21, partial [Zootermopsis nevadensis]	970304	0.0
557	Znev_00884	gb|KDR22929.1| Organic cation transporter protein, partial [Zootermopsis nevadensis]	1120.53	0.0
558	Znev_00885	gb|KDR22930.1| Lysine-specific histone demethylase 1 [Zootermopsis nevadensis]	1081.63	0.0
559	Znev_00888	gb|PSN47339.1| Toll-like receptor Tollo [Blattella germanica]	2338.15	0.0
560	Znev_00889	emb|CAE1295017.1| Lysine-specific histone demethylase 1 homolog 1,Lysine-specific histone demethylase 1 homolog 2,Possible lysine-specific histone demethylase 1,Protein FLOWERING LOCUS D,Lysine-specific histone demethylase 1 homolog 3,Lysine-specific histone demethylase 1A [Sepia pharaonis]	417542	4.85e-133
561	Znev_00893	ref|XP_021942798.1| lysine-specific histone demethylase 1A-like isoform X1 [Zootermopsis nevadensis]	292738	3.1e-84
562	Znev_00896	gb|PSN51515.1| Selenoprotein S [Blattella germanica]	192.2	4.55e-54
563	Znev_00897	gb|PSN51497.1| Arginine-hydroxylase NDUFAF5 [Blattella germanica]	567.0	0.0
564	Znev_00899	gb|KDR21892.1| PXMP2/4 family protein 4 [Zootermopsis nevadensis]	549.28	0.0
565	Znev_00900	gb|KDR21893.1| TOX high mobility group box family member 3, partial [Zootermopsis nevadensis]	621698	0.0
566	Znev_00919	ref|XP_031336978.1| tigger transposable element-derived protein 1-like [Photinus pyralis]	187193	2.79e-46
567	Znev_00924	gb|PNF41308.1| Mariner Mos1 transposase, partial [Cryptotermes secundus]	113.62	2.41e-23
568	Znev_00929	ref|XP_021914899.1| sodium- and chloride-dependent GABA transporter ine [Zootermopsis nevadensis]	1224.92	0.0
569	Znev_00932	gb|AGM32408.1| beta-1,3(4)-glucanase LIC1 [Coptotermes formosanus]	613609	0.0
570	Znev_00933	gb|KDR21902.1| Beta-1,3-glucan-binding protein 1 [Zootermopsis nevadensis]	642114	0.0
571	Znev_00935	gb|KDR21903.1| Pescadillo-like protein, partial [Zootermopsis nevadensis]	1116.29	0.0
572	Znev_00936	ref|XP_021914920.1| protein pelota isoform X1 [Zootermopsis nevadensis] >gb|KDR21904.1| Protein pelota [Zootermopsis nevadensis]	801201	0.0
573	Znev_00939	gb|EFN60867.1| RNA-directed DNA polymerase from mobile element jockey, partial [Camponotus floridanus]	781814	5.44e-12
574	Znev_00942	emb|CAB3359846.1| Hypothetical predicted protein [Cloeon dipterum]	231106	2.97e-71
575	Znev_00943	gb|KDR21908.1| Mitogen-activated protein kinase 1 [Zootermopsis nevadensis]	781556	0.0
576	Znev_00945	gb|PNF29717.1| Mitochondrial inner membrane protease ATP23-like protein [Cryptotermes secundus]	490.73	7.59e-169
577	Znev_00947	ref|XP_021914876.1| ras-related protein Rap-2a [Zootermopsis nevadensis] >ref|XP_021914877.1| ras-related protein Rap-2a [Zootermopsis nevadensis] >ref|XP_021914878.1| ras-related protein Rap-2a [Zootermopsis nevadensis] >gb|KDR21911.1| GTP-binding protein Rhes [Zootermopsis nevadensis]	581252	0.0
578	Znev_00952	ref|XP_021914873.1| multiple inositol polyphosphate phosphatase 1-like isoform X1 [Zootermopsis nevadensis] >ref|XP_021914874.1| multiple inositol polyphosphate phosphatase 1-like isoform X1 [Zootermopsis nevadensis] >gb|KDR21915.1| Multiple inositol polyphosphate phosphatase 1 [Zootermopsis nevadensis]	954125	0.0
579	Znev_00953	ref|XP_021914868.1| serine/threonine-protein kinase fused isoform X1 [Zootermopsis nevadensis] >gb|KDR21916.1| Serine/threonine-protein kinase 36 [Zootermopsis nevadensis]	1718.75	0.0
580	Znev_00957	ref|XP_021914923.1| cytochrome P450 306a1 isoform X1 [Zootermopsis nevadensis]	1040.8	0.0
581	Znev_00958	ref|XP_021914922.1| cytochrome P450 18a1 [Zootermopsis nevadensis] >gb|KDR21921.1| Cytochrome P450 18a1 [Zootermopsis nevadensis]	1113.6	0.0
582	Znev_00960	ref|XP_021914861.1| putative zinc metalloproteinase C607.06c [Zootermopsis nevadensis] >gb|KDR21923.1| Putative zinc metalloproteinase [Zootermopsis nevadensis]	1159.44	0.0
583	Znev_00961	gb|KDR21924.1| Glycolipid transfer protein [Zootermopsis nevadensis]	452.21	1.53e-156
584	Znev_00962	ref|XP_023716243.1| transmembrane protein 17 isoform X1 [Cryptotermes secundus]	282722	1.21e-89
585	Znev_00963	ref|XP_019554443.2| 39S ribosomal protein L16, mitochondrial-like [Aedes albopictus]	343969	7.11e-112
586	Znev_00964	gb|KDR21927.1| RNA-binding protein 12B [Zootermopsis nevadensis]	1655.19	0.0
587	Znev_00965	gb|KDR07512.1| Cathelicidin-B1, partial [Zootermopsis nevadensis]	670106	3.99e-05
588	Znev_00966	gb|KDR20736.1| A-kinase anchor protein 5, partial [Zootermopsis nevadensis]	974413	1.05e-17
589	Znev_00967	ref|XP_021914885.1| transmembrane protein 132E isoform X1 [Zootermopsis nevadensis]	2988.36	0.0
590	Znev_00969	gb|KDR21933.1| Replicase polyprotein 1ab [Zootermopsis nevadensis]	519.62	0.0
591	Znev_00970	ref|XP_021914848.1| rRNA methyltransferase 3, mitochondrial [Zootermopsis nevadensis] >gb|KDR21934.1| RNA methyltransferase-like protein 1 [Zootermopsis nevadensis]	1048.5	0.0
592	Znev_00971	gb|KDR21935.1| Sphingomyelin phosphodiesterase 4 [Zootermopsis nevadensis]	1800.02	0.0
593	Znev_00972	ref|XP_021914846.1| nuclear cap-binding protein subunit 3-like isoform X2 [Zootermopsis nevadensis]	1399.03	0.0
594	Znev_00974	ref|XP_021914849.1| glyoxalase domain-containing protein 4 [Zootermopsis nevadensis] >gb|KDR21937.1| Glyoxalase domain-containing protein 4 [Zootermopsis nevadensis]	588186	0.0
595	Znev_00977	gb|EFN74362.1| Myelin transcription factor 1 [Camponotus floridanus]	1401.73	0.0
596	Znev_00984	gb|KDR21575.1| Tudor domain-containing protein 7 [Zootermopsis nevadensis]	255758	9.33e-80
597	Znev_00985	ref|XP_021915669.1| acylcarnitine hydrolase-like isoform X1 [Zootermopsis nevadensis] >ref|XP_021915670.1| acylcarnitine hydrolase-like isoform X1 [Zootermopsis nevadensis]	528865	0.0
598	Znev_00987	gb|KDR10634.1| ALK tyrosine kinase receptor [Zootermopsis nevadensis]	2617.03	0.0
599	Znev_00989	gb|KDR10636.1| Calpain-A [Zootermopsis nevadensis]	1164.06	0.0
600	Znev_00991	gb|KDR10637.1| Amine oxidase [flavin-containing] [Zootermopsis nevadensis]	374.4	6.57e-126
601	Znev_00992	gb|KDR10638.1| Transmembrane channel-like protein 7, partial [Zootermopsis nevadensis]	1538.09	0.0
602	Znev_00993	gb|PSN50087.1| Copine-8 [Blattella germanica]	165622	2.62e-40
603	Znev_00994	gb|PSN43436.1| Nucleoporin Nup43 [Blattella germanica]	563918	0.0
604	Znev_00996	gb|KDR10642.1| Calcium-activated chloride channel regulator 1 [Zootermopsis nevadensis]	492271	1.21e-170
605	Znev_00997	ref|XP_021935954.1| cleavage and polyadenylation specificity factor subunit 1 [Zootermopsis nevadensis] >gb|KDR10643.1| Cleavage and polyadenylation specificity factor subunit 1 [Zootermopsis nevadensis]	2947.15	0.0
606	Znev_00998	gb|AGM32231.1| C10-like protein [Coptotermes formosanus]	200.29	3.02e-59
607	Znev_01000	gb|PNF17244.1| Transcription initiation factor TFIID subunit 5 [Cryptotermes secundus]	1274.61	0.0
608	Znev_01001	ref|XP_021936049.1| zinc finger protein 665-like [Zootermopsis nevadensis]	492656	1.12e-161
609	Znev_01003	ref|XP_028142380.1| zinc finger protein 271-like [Diabrotica virgifera virgifera]	438728	2.07e-142
610	Znev_01004	gb|PNF23894.1| putative proline--tRNA ligase, mitochondrial [Cryptotermes secundus] >gb|PNF23895.1| putative proline--tRNA ligase, mitochondrial [Cryptotermes secundus]	777704	0.0
611	Znev_01005	ref|XP_021936028.1| translation initiation factor eIF-2B subunit beta [Zootermopsis nevadensis] >gb|KDR10651.1| Translation initiation factor eIF-2B subunit beta [Zootermopsis nevadensis]	730324	0.0
612	Znev_01006	ref|XP_021935889.1| copine-8-like isoform X1 [Zootermopsis nevadensis]	862448	0.0
613	Znev_01007	ref|XP_023703101.1| UPF0488 protein CG14286 isoform X2 [Cryptotermes secundus]	236884	1.09e-71
614	Znev_01011	ref|XP_021936051.1| importin subunit alpha-3 [Zootermopsis nevadensis] >gb|KDR10659.1| Importin subunit alpha-4 [Zootermopsis nevadensis]	1057.36	0.0
615	Znev_01012	gb|PSN54776.1| Cyclin-C [Blattella germanica]	537339	0.0
616	Znev_01013	ref|XP_021936052.1| arginine/serine-rich coiled-coil protein 2-like isoform X1 [Zootermopsis nevadensis]	608601	0.0
617	Znev_01014	gb|QVD39411.1| Integral membrane protein 2C [Schistocerca gregaria]	416772	2.73e-138
618	Znev_01015	ref|XP_021935898.1| cytoplasmic protein NCK1 isoform X1 [Zootermopsis nevadensis] >ref|XP_021935899.1| cytoplasmic protein NCK1 isoform X1 [Zootermopsis nevadensis] >ref|XP_021935900.1| cytoplasmic protein NCK1 isoform X1 [Zootermopsis nevadensis] >gb|KDR10663.1| Cytoplasmic protein NCK1 [Zootermopsis nevadensis]	880552	0.0
619	Znev_01016	ref|XP_021935903.1| deleted in autism protein 1 homolog isoform X2 [Zootermopsis nevadensis]	856.67	0.0
620	Znev_01018	gb|KDR10665.1| Mitochondrial import inner membrane translocase subunit Tim10 [Zootermopsis nevadensis]	195667	7.37e-58
621	Znev_01019	ref|XP_021936003.1| regulator of chromosome condensation [Zootermopsis nevadensis] >ref|XP_021936004.1| regulator of chromosome condensation [Zootermopsis nevadensis] >ref|XP_021936005.1| regulator of chromosome condensation [Zootermopsis nevadensis] >ref|XP_021936006.1| regulator of chromosome condensation [Zootermopsis nevadensis] >ref|XP_021936007.1| regulator of chromosome condensation [Zoote…	873618	0.0
622	Znev_01021	ref|XP_021936009.1| eukaryotic translation initiation factor 6 [Zootermopsis nevadensis] >gb|KDR10668.1| Eukaryotic translation initiation factor 6 [Zootermopsis nevadensis]	500745	7.36e-175
623	Znev_01022	ref|XP_021935947.1| UV radiation resistance-associated gene protein isoform X1 [Zootermopsis nevadensis] >ref|XP_021935948.1| UV radiation resistance-associated gene protein isoform X1 [Zootermopsis nevadensis] >ref|XP_021935949.1| UV radiation resistance-associated gene protein isoform X1 [Zootermopsis nevadensis] >ref|XP_021935950.1| UV radiation resistance-associated gene protein isoform X1 [Z…	1940.24	0.0
624	Znev_01023	gb|KDR10670.1| IWS1-like protein [Zootermopsis nevadensis]	588186	0.0
625	Znev_01024	gb|PNF29676.1| H/ACA ribonucleoprotein complex subunit 4 [Cryptotermes secundus]	803897	0.0
626	Znev_01025	gb|PNF38735.1| Exocyst complex component 4 [Cryptotermes secundus]	1761.89	0.0
627	Znev_01027	gb|KDR10673.1| Metal transporter CNNM2 [Zootermopsis nevadensis]	2125.13	0.0
628	Znev_01029	ref|XP_021935986.1| pantothenate kinase 3 isoform X1 [Zootermopsis nevadensis] >gb|KDR10674.1| Pantothenate kinase 1 [Zootermopsis nevadensis]	870152	0.0
629	Znev_01030	ref|XP_021935981.1| charged multivesicular body protein 7 isoform X1 [Zootermopsis nevadensis] >gb|KDR10675.1| Charged multivesicular body protein 7 [Zootermopsis nevadensis]	871692	0.0
630	Znev_01031	ref|XP_021935976.1| transmembrane protein 151B-like isoform X1 [Zootermopsis nevadensis] >ref|XP_021935977.1| transmembrane protein 151B-like isoform X2 [Zootermopsis nevadensis]	655.21	0.0
631	Znev_01034	gb|KDR10679.1| Tigger transposable element-derived protein 1 [Zootermopsis nevadensis]	310071	2.33e-101
632	Znev_01035	ref|XP_021935963.1| ATP-binding cassette sub-family B member 10, mitochondrial isoform X1 [Zootermopsis nevadensis] >ref|XP_021935965.1| ATP-binding cassette sub-family B member 10, mitochondrial isoform X1 [Zootermopsis nevadensis] >ref|XP_021935966.1| ATP-binding cassette sub-family B member 10, mitochondrial isoform X1 [Zootermopsis nevadensis] >ref|XP_021935967.1| ATP-binding cassette sub-fam…	1350.11	0.0
633	Znev_01036	gb|KDR10681.1| Protein 60A [Zootermopsis nevadensis]	832402	0.0
634	Znev_01037	ref|XP_021924123.1| mucin-1-like isoform X4 [Zootermopsis nevadensis] >gb|KDR17177.1| Mucin-1 [Zootermopsis nevadensis]	67781	0.00373
635	Znev_01038	gb|KDR10683.1| CWC15-like protein [Zootermopsis nevadensis]	499204	2.71e-173
636	Znev_01039	gb|KDR10684.1| F-box/WD repeat-containing protein 4 [Zootermopsis nevadensis]	344354	2.05e-115
637	Znev_01040	gb|KDR10685.1| F-box/WD repeat-containing protein 4 [Zootermopsis nevadensis]	283493	2.72e-91
638	Znev_01043	gb|PSN54805.1| Nucleotide exchange factor SIL1 [Blattella germanica]	447973	3.53e-146
639	Znev_01044	ref|XP_021935919.1| receptor-type guanylate cyclase gcy-4-like isoform X1 [Zootermopsis nevadensis] >ref|XP_021935920.1| receptor-type guanylate cyclase gcy-4-like isoform X1 [Zootermopsis nevadensis] >ref|XP_021935921.1| receptor-type guanylate cyclase gcy-4-like isoform X1 [Zootermopsis nevadensis] >ref|XP_021935922.1| receptor-type guanylate cyclase gcy-4-like isoform X1 [Zootermopsis nevadens…	2616.65	0.0
640	Znev_01045	ref|XP_021935937.1| 3'-5' exoribonuclease 1-like isoform X1 [Zootermopsis nevadensis] >gb|KDR10689.1| 3'-5' exoribonuclease 1 [Zootermopsis nevadensis]	709523	0.0
641	Znev_01046	ref|XP_021935932.1| Golgi resident protein GCP60 isoform X1 [Zootermopsis nevadensis] >gb|KDR10690.1| Protein TMED8 [Zootermopsis nevadensis]	971459	0.0
642	Znev_01047	ref|XP_021935936.1| F-box/WD repeat-containing protein 2-like [Zootermopsis nevadensis] >gb|KDR10691.1| F-box/WD repeat-containing protein 2 [Zootermopsis nevadensis]	820076	0.0
643	Znev_01048	ref|XP_014240979.1| eukaryotic peptide chain release factor subunit 1 isoform X1 [Cimex lectularius]	887486	0.0
644	Znev_01051	gb|PNF42016.1| Propionyl-CoA carboxylase alpha chain, mitochondrial [Cryptotermes secundus]	1201.04	0.0
645	Znev_01053	gb|PSN32797.1| putative signal peptidase complex subunit 2 [Blattella germanica]	363614	3.23e-121
646	Znev_01054	gb|KDR10696.1| Intraflagellar transport protein 81-like protein [Zootermopsis nevadensis]	1500.72	0.0
647	Znev_01055	gb|KDR10697.1| Tubulin alpha-3 chain [Zootermopsis nevadensis]	292352	9.1e-95
648	Znev_01057	ref|XP_021936047.1| 39S ribosomal protein L3, mitochondrial [Zootermopsis nevadensis] >gb|KDR10699.1| 39S ribosomal protein L3, mitochondrial [Zootermopsis nevadensis]	795423	0.0
649	Znev_01058	ref|XP_021936041.1| zinc finger protein 30-like isoform X1 [Zootermopsis nevadensis]	1796.56	0.0
650	Znev_01059	ref|XP_021932298.1| kelch-like protein 10 [Zootermopsis nevadensis]	103219	2.63e-20
651	Znev_01060	gb|KDR20965.1| Kelch-like protein 10 [Zootermopsis nevadensis]	103605	1.15e-19
652	Znev_01061	ref|XP_023230982.1| tigger transposable element-derived protein 1-like isoform X1 [Centruroides sculpturatus] >ref|XP_023230983.1| tigger transposable element-derived protein 1-like isoform X1 [Centruroides sculpturatus] >ref|XP_023230984.1| tigger transposable element-derived protein 1-like isoform X1 [Centruroides sculpturatus] >ref|XP_023230985.1| tigger transposable element-derived protein 1-…	955153	2.86e-15
653	Znev_01064	gb|PNF42998.1| Succinate dehydrogenase assembly factor 3, mitochondrial [Cryptotermes secundus]	215312	5.53e-65
654	Znev_01067	gb|PNF43005.1| Enhancer of polycomb-like protein 1 [Cryptotermes secundus]	1396.72	0.0
655	Znev_01068	gb|PSN50504.1| Translin [Blattella germanica]	397127	4.52e-133
656	Znev_01070	ref|XP_023708490.1| U-scoloptoxin(01)-Er1a [Cryptotermes secundus]	260381	2.58e-82
657	Znev_01073	ref|XP_021926429.1| nucleoplasmin-like protein ANO39 isoform X2 [Zootermopsis nevadensis]	607.06	0.0
658	Znev_01074	ref|XP_021926412.1| probable serine/threonine-protein kinase ifkB [Zootermopsis nevadensis]	625935	0.0
659	Znev_01075	gb|AGM32505.1| putative NADH: ubiquinone dehydrogenase [Coptotermes formosanus]	303908	6.94e-98
660	Znev_01076	ref|XP_033607594.1| U-scoloptoxin(01)-Cw1a-like [Cryptotermes secundus]	243432	1.65e-73
661	Znev_01080	ref|XP_021926422.1| guanine nucleotide-binding protein G(f) subunit alpha-like [Zootermopsis nevadensis] >ref|XP_021926423.1| guanine nucleotide-binding protein G(f) subunit alpha-like [Zootermopsis nevadensis] >ref|XP_021926424.1| guanine nucleotide-binding protein G(f) subunit alpha-like [Zootermopsis nevadensis] >ref|XP_021926425.1| guanine nucleotide-binding protein G(f) subunit alpha-like [Z…	195667	4.83e-54
662	Znev_01081	gb|PSN36366.1| Coatomer subunit zeta-1 [Blattella germanica]	357451	2.57e-119
663	Znev_01082	ref|XP_021926492.1| sulfide:quinone oxidoreductase, mitochondrial [Zootermopsis nevadensis] >ref|XP_021926493.1| sulfide:quinone oxidoreductase, mitochondrial [Zootermopsis nevadensis] >ref|XP_021926494.1| sulfide:quinone oxidoreductase, mitochondrial [Zootermopsis nevadensis] >gb|KDR15906.1| Sulfide:quinone oxidoreductase, mitochondrial [Zootermopsis nevadensis]	925235	0.0
664	Znev_01083	gb|PNF42975.1| Cyclic AMP-dependent transcription factor ATF-2 [Cryptotermes secundus]	781941	0.0
665	Znev_01084	gb|KDR15908.1| Protein quiver [Zootermopsis nevadensis]	286.96	1.06e-92
666	Znev_01086	ref|XP_021926485.1| nuclear pore complex protein Nup153 [Zootermopsis nevadensis] >gb|KDR15910.1| Nuclear pore complex protein Nup153 [Zootermopsis nevadensis]	3211.01	0.0
667	Znev_01087	gb|KDR15911.1| Adenylate cyclase type 2, partial [Zootermopsis nevadensis]	2022.28	0.0
668	Znev_01088	gb|KDR15912.1| Importin-4, partial [Zootermopsis nevadensis]	2939.44	0.0
669	Znev_01090	ref|XP_021926417.1| fork head domain-containing protein crocodile [Zootermopsis nevadensis]	221476	1.26e-63
670	Znev_01091	ref|XP_021926508.1| paraplegin isoform X1 [Zootermopsis nevadensis] >gb|KDR15916.1| Paraplegin [Zootermopsis nevadensis]	1631.31	0.0
671	Znev_01092	gb|ATU82953.1| secreted Twisted gastrulation-like protein [Pristhesancus plagipennis]	316235	9.85e-102
672	Znev_01093	ref|XP_021926532.1| ADP-ribosylation factor GTPase-activating protein 1 isoform X1 [Zootermopsis nevadensis] >gb|KDR15918.1| ADP-ribosylation factor GTPase-activating protein 1 [Zootermopsis nevadensis]	937176	0.0
673	Znev_01094	ref|XP_021926527.1| ankyrin repeat and SOCS box protein 3-like isoform X1 [Zootermopsis nevadensis] >ref|XP_021926528.1| ankyrin repeat and SOCS box protein 3-like isoform X1 [Zootermopsis nevadensis] >gb|KDR15919.1| Ankyrin repeat and SOCS box protein 3 [Zootermopsis nevadensis]	1130.93	0.0
674	Znev_01095	ref|XP_021926514.1| solute carrier family 22 member 1-like isoform X1 [Zootermopsis nevadensis] >ref|XP_021926515.1| solute carrier family 22 member 1-like isoform X1 [Zootermopsis nevadensis] >gb|KDR15920.1| Solute carrier family 22 member 1 [Zootermopsis nevadensis]	1278.85	0.0
675	Znev_01097	gb|KDR15922.1| Gamma-soluble NSF attachment protein, partial [Zootermopsis nevadensis]	583948	0.0
676	Znev_01099	ref|XP_021926530.1| modifier of mdg4-like isoform X1 [Zootermopsis nevadensis]	1084.32	0.0
677	Znev_01100	ref|XP_021926530.1| modifier of mdg4-like isoform X1 [Zootermopsis nevadensis]	181.03	3.46e-47
678	Znev_01101	gb|KDR15926.1| Translation factor SUI1-like protein, partial [Zootermopsis nevadensis]	210.69	1.16e-63
679	Znev_01102	gb|KDR15927.1| La-related protein [Zootermopsis nevadensis]	2077.37	0.0
680	Znev_01103	gb|KDR15928.1| Mitogen-activated protein kinase kinase kinase 12 [Zootermopsis nevadensis]	1952.56	0.0
681	Znev_01104	ref|XP_021926583.1| anaphase-promoting complex subunit 2 isoform X1 [Zootermopsis nevadensis] >ref|XP_021926584.1| anaphase-promoting complex subunit 2 isoform X1 [Zootermopsis nevadensis] >ref|XP_021926585.1| anaphase-promoting complex subunit 2 isoform X1 [Zootermopsis nevadensis] >gb|KDR15929.1| Anaphase-promoting complex subunit 2 [Zootermopsis nevadensis]	1611.28	0.0
682	Znev_01105	ref|XP_017782413.1| PREDICTED: mediator of RNA polymerase II transcription subunit 28-like [Nicrophorus vespilloides]	275404	6.83e-84
683	Znev_01106	ref|XP_021926587.1| docking protein 3 [Zootermopsis nevadensis] >gb|KDR15931.1| Docking protein 3 [Zootermopsis nevadensis]	1175.61	0.0
684	Znev_01107	ref|XP_021926588.1| piRNA biogenesis protein EXD1-like [Zootermopsis nevadensis] >gb|KDR15932.1| Exonuclease 3'-5' domain-containing protein 1 [Zootermopsis nevadensis]	729554	0.0
685	Znev_01108	gb|KDR15933.1| Mitotic checkpoint protein BUB3 [Zootermopsis nevadensis]	697582	0.0
686	Znev_01109	gb|KDR15934.1| Homeobox protein not2 [Zootermopsis nevadensis]	1508.43	0.0
687	Znev_01111	ref|XP_008201627.1| PREDICTED: cytosol aminopeptidase isoform X2 [Tribolium castaneum]	566102	0.00407
688	Znev_01112	gb|KDR15937.1| E3 ubiquitin-protein ligase RFWD2, partial [Zootermopsis nevadensis]	1324.69	0.0
689	Znev_01114	ref|XP_021926545.1| pre-mRNA-splicing factor Slu7 [Zootermopsis nevadensis] >ref|XP_021926546.1| pre-mRNA-splicing factor Slu7 [Zootermopsis nevadensis] >gb|KDR15939.1| Pre-mRNA-splicing factor SLU7 [Zootermopsis nevadensis]	1205.28	0.0
690	Znev_01118	gb|PNF17792.1| SET and MYND domain-containing protein 5, partial [Cryptotermes secundus]	647121	0.0
691	Znev_01120	ref|XP_012268822.1| DDRGK domain-containing protein 1 [Athalia rosae]	259.61	4.13e-77
692	Znev_01121	gb|PSN44795.1| Transmembrane emp24 domain-containing protein eca [Blattella germanica]	412.92	1.09e-139
693	Znev_01122	gb|KDR15946.1| DNL-type zinc finger protein [Zootermopsis nevadensis]	380178	4.17e-128
694	Znev_01123	gb|KDR15947.1| Kv channel-interacting protein 1 [Zootermopsis nevadensis]	432565	5.51e-148
695	Znev_01124	gb|AJR27902.1| astakine-like protein 2 [Lygus lineolaris] >gb|AJR27906.1| astakine-like protein 2 [Lygus hesperus]	63929	7.51e-05
696	Znev_01125	ref|XP_021926418.1| invertebrate-type lysozyme 3-like [Zootermopsis nevadensis] >gb|KDR15949.1| Lysozyme 3 [Zootermopsis nevadensis]	309686	2.24e-101
697	Znev_01126	gb|PSN38415.1| Astakine, partial [Blattella germanica]	109768	1.52e-23
698	Znev_01127	ref|XP_021926550.1| vascular endothelial growth factor receptor 1-like isoform X1 [Zootermopsis nevadensis] >gb|KDR15951.1| Vascular endothelial growth factor receptor 1 [Zootermopsis nevadensis]	2836.21	0.0
699	Znev_01128	gb|PSN57802.1| Poly(ADP-ribose) glycohydrolase ARH3 [Blattella germanica]	427172	2.33e-142
700	Znev_01129	gb|PSN57801.1| Insulin-degrading enzyme [Blattella germanica]	1523.45	0.0
701	Znev_01131	gb|KDR15955.1| Spondin-2 [Zootermopsis nevadensis]	620157	0.0
702	Znev_01133	gb|AQT27063.1| putative delta-1-pyrroline-5-carboxylate synthase-like protein [Nilaparvata lugens]	1194.49	0.0
703	Znev_01136	gb|KDR15959.1| Glucose dehydrogenase [acceptor], partial [Zootermopsis nevadensis]	2438.3	0.0
704	Znev_01137	gb|KDR15959.1| Glucose dehydrogenase [acceptor], partial [Zootermopsis nevadensis]	431795	4.38e-133
705	Znev_01139	gb|KDR16543.1| Cytochrome P450 6j1, partial [Zootermopsis nevadensis]	179104	7.08e-45
706	Znev_01140	gb|KDR07871.1| Potassium voltage-gated channel subfamily KQT member 5 [Zootermopsis nevadensis]	390578	3.17e-111
707	Znev_01141	gb|KDR14955.1| Carbohydrate sulfotransferase 11, partial [Zootermopsis nevadensis]	642884	0.0
708	Znev_01142	ref|XP_021928307.1| CMP-sialic acid transporter 1 [Zootermopsis nevadensis]	839593	1.66e-12
709	Znev_01145	gb|KDR14959.1| Out at first protein, partial [Zootermopsis nevadensis]	538495	0.0
710	Znev_01146	ref|XP_014272970.1| inactive pancreatic lipase-related protein 1 [Halyomorpha halys] >ref|XP_014272971.1| inactive pancreatic lipase-related protein 1 [Halyomorpha halys]	501.13	2.37e-170
711	Znev_01148	ref|XP_021928315.1| chitinase-3-like protein 1 isoform X1 [Zootermopsis nevadensis] >gb|KDR14962.1| Acidic mammalian chitinase [Zootermopsis nevadensis]	1095.88	0.0
712	Znev_01149	ref|XP_021928314.1| kelch-like protein diablo [Zootermopsis nevadensis] >gb|KDR14963.1| Kelch-like protein diablo [Zootermopsis nevadensis]	1253.43	0.0
713	Znev_01150	gb|AAD08674.1| unknown [Mus musculus]	689366	1.69e-06
714	Znev_01151	gb|QJW39067.1| G protein alpha s subunit [Schistocerca gregaria]	743036	0.0
715	Znev_01152	ref|XP_021928362.1| coiled-coil domain-containing protein 51-like [Zootermopsis nevadensis] >gb|KDR14966.1| Coiled-coil domain-containing protein 51 [Zootermopsis nevadensis]	731865	0.0
716	Znev_01153	ref|XP_021928421.1| CCAAT/enhancer-binding protein gamma-like isoform X1 [Zootermopsis nevadensis] >ref|XP_021928422.1| CCAAT/enhancer-binding protein gamma-like isoform X1 [Zootermopsis nevadensis] >gb|KDR14967.1| CCAAT/enhancer-binding protein gamma [Zootermopsis nevadensis]	306.22	1.1e-99
717	Znev_01154	ref|XP_021928404.1| trafficking protein particle complex subunit 12 isoform X1 [Zootermopsis nevadensis] >ref|XP_021928405.1| trafficking protein particle complex subunit 12 isoform X1 [Zootermopsis nevadensis] >ref|XP_021928406.1| trafficking protein particle complex subunit 12 isoform X1 [Zootermopsis nevadensis] >ref|XP_021928407.1| trafficking protein particle complex subunit 12 isoform X1 [Z…	1432.93	0.0
718	Znev_01155	gb|PNF19104.1| NADH dehydrogenase [ubiquinone] 1 beta subcomplex subunit 9, partial [Cryptotermes secundus]	219935	2.3e-66
719	Znev_01156	ref|XP_021928420.1| thyroid transcription factor 1-associated protein 26-like [Zootermopsis nevadensis] >gb|KDR14970.1| Thyroid transcription factor 1-associated protein 26 [Zootermopsis nevadensis]	317005	6.07e-105
720	Znev_01157	ref|XP_021928410.1| pyruvate dehydrogenase E1 component subunit alpha, mitochondrial-like isoform X1 [Zootermopsis nevadensis] >gb|KDR14971.1| putative pyruvate dehydrogenase E1 component subunit alpha, mitochondrial [Zootermopsis nevadensis]	827395	0.0
721	Znev_01158	ref|XP_021918052.1| CAP-Gly domain-containing linker protein 1-like isoform X1 [Zootermopsis nevadensis]	103605	3.32e-14
722	Znev_01159	gb|KDR14974.1| Transient receptor potential cation channel protein painless, partial [Zootermopsis nevadensis]	504597	4.74e-156
723	Znev_01160	gb|KDR14974.1| Transient receptor potential cation channel protein painless, partial [Zootermopsis nevadensis]	1879.37	0.0
724	Znev_01161	ref|XP_021928416.1| A-kinase anchor protein 7-like isoform X1 [Zootermopsis nevadensis] >ref|XP_021928417.1| A-kinase anchor protein 7-like isoform X1 [Zootermopsis nevadensis] >gb|KDR14975.1| A-kinase anchor protein 7 isoform gamma [Zootermopsis nevadensis]	686411	0.0
725	Znev_01162	gb|QVD39167.1| Ankyrin repeat containing 54-like protein [Schistocerca gregaria]	310457	2.15e-95
726	Znev_01163	gb|KDR14977.1| Sphingosine kinase 2 [Zootermopsis nevadensis]	1354.73	0.0
727	Znev_01164	gb|PSN57759.1| 60S ribosomal protein L18 [Blattella germanica]	366311	1.64e-122
728	Znev_01165	ref|XP_021928433.1| folliculin isoform X1 [Zootermopsis nevadensis]	1067.37	0.0
729	Znev_01167	ref|XP_021928444.1| galactoside 2-alpha-L-fucosyltransferase 2-like [Zootermopsis nevadensis] >ref|XP_021928445.1| galactoside 2-alpha-L-fucosyltransferase 2-like [Zootermopsis nevadensis] >ref|XP_021928446.1| galactoside 2-alpha-L-fucosyltransferase 2-like [Zootermopsis nevadensis] >gb|KDR14981.1| Galactoside 2-alpha-L-fucosyltransferase 2 [Zootermopsis nevadensis]	692.96	0.0
730	Znev_01168	ref|XP_021928350.1| zinc finger protein 26-like [Zootermopsis nevadensis]	1458.74	0.0
731	Znev_01169	gb|KDR14983.1| Sodium/hydrogen exchanger 3, partial [Zootermopsis nevadensis]	1766.51	0.0
732	Znev_01171	ref|XP_021928481.1| sodium-coupled monocarboxylate transporter 1-like isoform X1 [Zootermopsis nevadensis] >ref|XP_021928482.1| sodium-coupled monocarboxylate transporter 1-like isoform X1 [Zootermopsis nevadensis] >ref|XP_021928483.1| sodium-coupled monocarboxylate transporter 1-like isoform X1 [Zootermopsis nevadensis] >ref|XP_021928484.1| sodium-coupled monocarboxylate transporter 1-like isofo…	1138.64	0.0
733	Znev_01173	ref|XP_021928462.1| centrosomal protein of 152 kDa-like isoform X1 [Zootermopsis nevadensis] >ref|XP_021928463.1| centrosomal protein of 152 kDa-like isoform X1 [Zootermopsis nevadensis] >ref|XP_021928464.1| centrosomal protein of 152 kDa-like isoform X1 [Zootermopsis nevadensis] >gb|KDR14987.1| Centrosomal protein of 152 kDa [Zootermopsis nevadensis]	1935.23	0.0
734	Znev_01174	gb|PNF28201.1| Autophagy-related protein 9A [Cryptotermes secundus]	1337.01	0.0
735	Znev_01175	ref|XP_021928454.1| cysteine-rich motor neuron 1 protein-like isoform X1 [Zootermopsis nevadensis]	1595.48	0.0
736	Znev_01179	gb|KMQ93893.1| cyclin-dependent serine threonine-protein kinase [Lasius niger]	110538	8.39e-21
737	Znev_01180	gb|KDR14996.1| Y+L amino acid transporter 2, partial [Zootermopsis nevadensis]	919072	0.0
738	Znev_01183	ref|XP_021928383.1| mannose-6-phosphate isomerase [Zootermopsis nevadensis] >ref|XP_021928384.1| mannose-6-phosphate isomerase [Zootermopsis nevadensis] >ref|XP_021928385.1| mannose-6-phosphate isomerase [Zootermopsis nevadensis] >ref|XP_021928386.1| mannose-6-phosphate isomerase [Zootermopsis nevadensis] >ref|XP_021928387.1| mannose-6-phosphate isomerase [Zootermopsis nevadensis] >gb|KDR14999.1|…	833943	0.0
739	Znev_01184	ref|XP_021928371.1| multidrug resistance-associated protein 5-like isoform X1 [Zootermopsis nevadensis] >gb|KDR15000.1| Multidrug resistance-associated protein 5 [Zootermopsis nevadensis]	3010.71	0.0
740	Znev_01185	gb|PSN45526.1| Integrator complex subunit 11 [Blattella germanica]	1207.59	0.0
741	Znev_01186	gb|PSN43499.1| Splicing factor 1 [Blattella germanica]	785023	0.0
742	Znev_01187	gb|AGM32391.1| clathrin coat assembly protein ap19 [Coptotermes formosanus]	306.22	7.5e-100
743	Znev_01188	ref|XP_011499797.1| PREDICTED: ras-related C3 botulinum toxin substrate 1 isoform X1 [Ceratosolen solmsi marchali]	399823	2.16e-135
744	Znev_01190	gb|PSN35550.1| Heterogeneous nuclear ribonucleoprotein H [Blattella germanica]	851277	0.0
745	Znev_01191	emb|CCX34990.1| Mob as tumor suppressor [Blattella germanica]	445277	8.26e-153
746	Znev_01192	ref|XP_021928326.1| DNA replication licensing factor MCM3 isoform X1 [Zootermopsis nevadensis] >gb|KDR15008.1| DNA replication licensing factor MCM3 [Zootermopsis nevadensis]	1790.01	0.0
747	Znev_01195	ref|XP_021928330.1| transmembrane protein 241-like isoform X1 [Zootermopsis nevadensis] >ref|XP_021928331.1| transmembrane protein 241-like isoform X2 [Zootermopsis nevadensis]	500.36	2.6e-172
748	Znev_01196	gb|PSN30973.1| Elongin-B [Blattella germanica]	184882	5.85e-55
749	Znev_01197	ref|XP_021928353.1| esterase OVCA2 [Zootermopsis nevadensis]	224942	4.68e-66
750	Znev_01198	ref|XP_023232570.1| trihelix transcription factor GT-3a-like isoform X3 [Centruroides sculpturatus]	631586	0.011
751	Znev_01199	ref|XP_021928347.1| transmembrane protein 135-like isoform X2 [Zootermopsis nevadensis]	890952	0.0
752	Znev_01201	gb|KDR15017.1| 2-oxoisovalerate dehydrogenase subunit beta, mitochondrial [Zootermopsis nevadensis]	121324	1.34e-29
753	Znev_01204	ref|XP_021928367.1| protein FAM46C isoform X1 [Zootermopsis nevadensis]	862448	0.0
754	Znev_01206	gb|PSN39206.1| Tudor and KH domain-containing protein [Blattella germanica]	651358	0.0
755	Znev_01207	ref|XP_021928325.1| protein roadkill-like [Zootermopsis nevadensis] >gb|KDR15022.1| Protein roadkill [Zootermopsis nevadensis]	757288	0.0
756	Znev_01208	gb|KDR15023.1| Low-density lipoprotein receptor-related protein [Zootermopsis nevadensis]	1943.32	0.0
757	Znev_01209	gb|PNF29629.1| mRNA turnover protein 4-like protein [Cryptotermes secundus]	404831	1.31e-135
758	Znev_01210	gb|EFN72044.1| 14-3-3 protein zeta [Camponotus floridanus]	613994	0.0
759	Znev_01211	ref|XP_021928301.1| ATP-dependent 6-phosphofructokinase isoform X2 [Zootermopsis nevadensis]	1622.83	0.0
760	Znev_01212	gb|KDR15027.1| Neurogenic protein big brain, partial [Zootermopsis nevadensis]	959518	0.0
761	Znev_01213	ref|XP_012254646.1| protein FAM8A1 isoform X1 [Athalia rosae]	286574	3.89e-87
762	Znev_01214	gb|PSN43630.1| HD domain-containing protein 2 [Blattella germanica]	301212	1.72e-97
763	Znev_01215	gb|KDR15030.1| MOXD1-like protein 2 [Zootermopsis nevadensis]	557.37	0.0
764	Znev_01221	gb|KDR18574.1| Tyrosine-protein phosphatase non-receptor type 13 [Zootermopsis nevadensis]	1242.64	0.0
765	Znev_01225	gb|KDR18578.1| Pre-rRNA-processing protein TSR2-like protein [Zootermopsis nevadensis]	346.28	3.14e-115
766	Znev_01226	ref|XP_021921656.1| transcriptional regulator Kaiso-like isoform X1 [Zootermopsis nevadensis] >gb|KDR18579.1| Sex determination protein fruitless [Zootermopsis nevadensis]	765377	0.0
767	Znev_01227	gb|PSN55588.1| E3 ubiquitin-protein ligase [Blattella germanica]	251521	1.92e-78
768	Znev_01228	ref|XP_021921641.1| protein abrupt-like isoform X1 [Zootermopsis nevadensis] >ref|XP_021921642.1| protein abrupt-like isoform X1 [Zootermopsis nevadensis]	477633	7.18e-161
769	Znev_01229	gb|KDR18584.1| Sex determination protein fruitless [Zootermopsis nevadensis]	153.68	5.27e-42
770	Znev_01230	gb|KDR18585.1| Sex determination protein fruitless [Zootermopsis nevadensis]	194126	2.06e-58
771	Znev_01231	gb|KDR18586.1| Sex determination protein fruitless [Zootermopsis nevadensis]	190.66	4.75e-56
772	Znev_01232	dbj|BBF88139.1| fruitless A1 isoform, partial [Gryllus bimaculatus]	993673	5.6e-20
773	Znev_01234	gb|KDR18590.1| Sex determination protein fruitless [Zootermopsis nevadensis]	222631	2.7e-68
774	Znev_01235	gb|KDR18591.1| Sex determination protein fruitless [Zootermopsis nevadensis]	434106	1.03e-148
775	Znev_01236	ref|XP_021921664.1| acyl-CoA Delta(11) desaturase isoform X1 [Zootermopsis nevadensis] >gb|KDR18592.1| Acyl-CoA Delta(11) desaturase [Zootermopsis nevadensis]	699123	0.0
776	Znev_01237	gb|PNF17902.1| Acyl-CoA Delta(11) desaturase [Cryptotermes secundus]	514998	3.21e-174
777	Znev_01238	gb|PNF17925.1| Glutamyl aminopeptidase [Cryptotermes secundus]	1479.92	0.0
778	Znev_01239	ref|XP_021921669.1| NAD-dependent protein deacetylase sirtuin-3, mitochondrial-like [Zootermopsis nevadensis] >gb|KDR18595.1| NAD-dependent deacetylase sirtuin-3, mitochondrial [Zootermopsis nevadensis]	659448	0.0
779	Znev_01240	ref|XP_021921649.1| protein fuzzy homolog isoform X1 [Zootermopsis nevadensis] >gb|KDR18596.1| Protein fuzzy [Zootermopsis nevadensis]	860522	0.0
780	Znev_01241	ref|XP_021921674.1| 40S ribosomal protein S5-like [Zootermopsis nevadensis] >ref|XP_021921675.1| 40S ribosomal protein S5-like [Zootermopsis nevadensis] >ref|XP_021921677.1| 40S ribosomal protein S5-like [Zootermopsis nevadensis] >ref|XP_021921678.1| 40S ribosomal protein S5-like [Zootermopsis nevadensis] >ref|XP_021921679.1| 40S ribosomal protein S5-like [Zootermopsis nevadensis] >gb|KDR18597.1|…	449899	1.24e-154
781	Znev_01244	ref|XP_021921668.1| clavesin-2-like [Zootermopsis nevadensis] >gb|KDR18600.1| Retinaldehyde-binding protein 1-like protein 2 [Zootermopsis nevadensis]	687952	0.0
782	Znev_01245	ref|XP_021921670.1| mediator of RNA polymerase II transcription subunit 27 isoform X1 [Zootermopsis nevadensis] >gb|KDR18601.1| Mediator of RNA polymerase II transcription subunit 27 [Zootermopsis nevadensis]	657136	0.0
783	Znev_01249	gb|KDR18605.1| Peptidoglycan recognition protein I-alpha, partial [Zootermopsis nevadensis]	677552	0.0
784	Znev_01251	gb|KDR18607.1| SCY1-like protein 2, partial [Zootermopsis nevadensis]	1576.22	0.0
785	Znev_01253	gb|PNF29858.1| b(0,+)-type amino acid transporter 1 [Cryptotermes secundus]	802357	0.0
786	Znev_01254	gb|PNF33059.1| b(0,+)-type amino acid transporter 1, partial [Cryptotermes secundus]	806594	0.0
787	Znev_01255	ref|XP_021921502.1| pyruvate dehydrogenase phosphatase regulatory subunit, mitochondrial isoform X1 [Zootermopsis nevadensis] >ref|XP_021921503.1| pyruvate dehydrogenase phosphatase regulatory subunit, mitochondrial isoform X1 [Zootermopsis nevadensis] >ref|XP_021921504.1| pyruvate dehydrogenase phosphatase regulatory subunit, mitochondrial isoform X1 [Zootermopsis nevadensis] >ref|XP_021921505.1…	1952.95	0.0
788	Znev_01256	gb|PNF33079.1| HBS1-like protein [Cryptotermes secundus]	1244.57	0.0
789	Znev_01257	ref|XP_021921490.1| checkpoint protein HUS1 isoform X1 [Zootermopsis nevadensis] >gb|KDR18613.1| Checkpoint protein HUS1 [Zootermopsis nevadensis]	576244	0.0
790	Znev_01258	emb|CAB3362101.1| Hypothetical predicted protein [Cloeon dipterum]	150984	8.36e-39
791	Znev_01259	ref|XP_021921611.1| OCIA domain-containing protein 1 [Zootermopsis nevadensis] >gb|KDR18615.1| OCIA domain-containing protein 1 [Zootermopsis nevadensis]	604364	0.0
792	Znev_01260	ref|XP_021921554.1| mitochondrial import inner membrane translocase subunit Tim22 isoform X1 [Zootermopsis nevadensis] >ref|XP_021921555.1| mitochondrial import inner membrane translocase subunit Tim22 isoform X1 [Zootermopsis nevadensis] >gb|KDR18616.1| Mitochondrial import inner membrane translocase subunit Tim22 [Zootermopsis nevadensis]	380563	2.78e-128
793	Znev_01261	ref|XP_021921533.1| DENN domain-containing protein 1B-like isoform X1 [Zootermopsis nevadensis]	1233.39	0.0
794	Znev_01262	ref|XP_021921543.1| suppressor APC domain-containing protein 2 isoform X2 [Zootermopsis nevadensis] >ref|XP_021921544.1| suppressor APC domain-containing protein 2 isoform X2 [Zootermopsis nevadensis] >ref|XP_021921546.1| suppressor APC domain-containing protein 2 isoform X2 [Zootermopsis nevadensis]	945266	0.0
795	Znev_01263	ref|XP_021921537.1| serine/threonine-protein kinase GA29083 isoform X1 [Zootermopsis nevadensis]	1351.27	0.0
796	Znev_01264	emb|CAB3382357.1| Hypothetical predicted protein [Cloeon dipterum]	454521	7.43e-144
797	Znev_01265	gb|KDR12581.1| Ubiquitin carboxyl-terminal hydrolase 45, partial [Zootermopsis nevadensis]	801971	0.0
798	Znev_01266	ref|XP_021921497.1| NADH dehydrogenase [ubiquinone] 1 alpha subcomplex subunit 11 [Zootermopsis nevadensis] >gb|KDR18623.1| NADH dehydrogenase [ubiquinone] 1 alpha subcomplex subunit 11 [Zootermopsis nevadensis]	342813	5.89e-115
799	Znev_01267	ref|XP_021921496.1| sulfhydryl oxidase 2-like [Zootermopsis nevadensis] >gb|KDR18624.1| Sulfhydryl oxidase 1 [Zootermopsis nevadensis]	1324.3	0.0
800	Znev_01268	ref|XP_021921520.1| flotillin-1 isoform X1 [Zootermopsis nevadensis]	856.67	0.0
801	Znev_01269	gb|KDR18626.1| Flotillin-1 [Zootermopsis nevadensis]	413.69	1.36e-140
802	Znev_01271	gb|TGZ57360.1| Septin-1 [Temnothorax longispinosus]	690263	0.0
803	Znev_01272	gb|KDR18629.1| Podocan-like protein 1 [Zootermopsis nevadensis]	1031.55	0.0
804	Znev_01273	ref|XP_021921511.1| large proline-rich protein BAG6 [Zootermopsis nevadensis] >ref|XP_021921512.1| large proline-rich protein BAG6 [Zootermopsis nevadensis] >gb|KDR18630.1| Large proline-rich protein BAT3 [Zootermopsis nevadensis]	2576.97	0.0
805	Znev_01274	ref|XP_021921495.1| zinc finger protein on ecdysone puffs-like isoform X2 [Zootermopsis nevadensis]	1293.49	0.0
806	Znev_01275	ref|XP_021921684.1| WSCD family member AAEL009094 [Zootermopsis nevadensis] >gb|KDR18632.1| WSCD family member [Zootermopsis nevadensis]	617846	0.0
807	Znev_01276	gb|PNF28963.1| Transmembrane protein 248 [Cryptotermes secundus]	433721	1.1e-145
808	Znev_01277	gb|KDR18634.1| Phosphorylase b kinase gamma catalytic chain, skeletal muscle isoform [Zootermopsis nevadensis]	872463	0.0
809	Znev_01279	gb|KDR18635.1| Max-binding protein MNT [Zootermopsis nevadensis]	1202.58	0.0
810	Znev_01280	ref|XP_021921595.1| 46 kDa FK506-binding nuclear protein-like isoform X1 [Zootermopsis nevadensis] >gb|KDR18636.1| 46 kDa FK506-binding nuclear protein [Zootermopsis nevadensis]	933.71	0.0
811	Znev_01281	ref|XP_021921527.1| mediator of RNA polymerase II transcription subunit 1 isoform X1 [Zootermopsis nevadensis] >ref|XP_021921528.1| mediator of RNA polymerase II transcription subunit 1 isoform X1 [Zootermopsis nevadensis] >ref|XP_021921529.1| mediator of RNA polymerase II transcription subunit 1 isoform X1 [Zootermopsis nevadensis] >ref|XP_021921530.1| mediator of RNA polymerase II transcription…	3311.16	0.0
812	Znev_01283	ref|XP_021921614.1| EH domain-containing protein 1-like isoform X1 [Zootermopsis nevadensis] >ref|XP_021921615.1| EH domain-containing protein 1-like isoform X1 [Zootermopsis nevadensis] >ref|XP_021921616.1| EH domain-containing protein 1-like isoform X1 [Zootermopsis nevadensis] >ref|XP_021921617.1| EH domain-containing protein 1-like isoform X1 [Zootermopsis nevadensis] >ref|XP_021921618.1| EH …	497278	2.38e-169
813	Znev_01285	ref|XP_021921614.1| EH domain-containing protein 1-like isoform X1 [Zootermopsis nevadensis] >ref|XP_021921615.1| EH domain-containing protein 1-like isoform X1 [Zootermopsis nevadensis] >ref|XP_021921616.1| EH domain-containing protein 1-like isoform X1 [Zootermopsis nevadensis] >ref|XP_021921617.1| EH domain-containing protein 1-like isoform X1 [Zootermopsis nevadensis] >ref|XP_021921618.1| EH …	256914	9.37e-77
814	Znev_01286	ref|XP_021921625.1| sex-lethal homolog isoform X1 [Zootermopsis nevadensis] >gb|KDR18642.1| Sex-lethal-like protein [Zootermopsis nevadensis]	609757	0.0
815	Znev_01295	ref|XP_021920339.1| nuclear export mediator factor NEMF homolog isoform X1 [Zootermopsis nevadensis] >ref|XP_021920340.1| nuclear export mediator factor NEMF homolog isoform X1 [Zootermopsis nevadensis] >ref|XP_021920341.1| nuclear export mediator factor NEMF homolog isoform X1 [Zootermopsis nevadensis] >ref|XP_021920342.1| nuclear export mediator factor NEMF homolog isoform X1 [Zootermopsis neva…	2041.54	0.0
816	Znev_01297	gb|KDR19184.1| Sugar transporter ERD6-like 6, partial [Zootermopsis nevadensis]	1723.37	0.0
817	Znev_01298	gb|KDR19185.1| Bromodomain adjacent to zinc finger domain protein 2B [Zootermopsis nevadensis]	4761.44	0.0
818	Znev_01305	ref|XP_021920141.1| fungal protease inhibitor-1-like [Zootermopsis nevadensis]	762554	2.15e-09
819	Znev_01307	ref|XP_021920289.1| zinc finger protein 37 homolog isoform X2 [Zootermopsis nevadensis]	992.26	0.0
820	Znev_01308	gb|KDR19201.1| Nose resistant to fluoxetine protein 6 [Zootermopsis nevadensis]	1626.68	0.0
821	Znev_01309	gb|KDR19202.1| Leucine-rich repeat-containing protein 70 [Zootermopsis nevadensis]	510.76	0.0
822	Znev_01310	gb|KDR19203.1| Insulin-like growth factor-binding protein complex acid labile chain [Zootermopsis nevadensis]	1363.98	0.0
823	Znev_01311	ref|XP_023714173.1| aggrecan core protein [Cryptotermes secundus]	184882	5.85e-51
824	Znev_01312	ref|XP_023714187.1| peritrophin-48 [Cryptotermes secundus]	566102	0.596
825	Znev_01313	ref|XP_021920297.1| peritrophin-44-like isoform X3 [Zootermopsis nevadensis] >ref|XP_021920299.1| peritrophin-44-like isoform X4 [Zootermopsis nevadensis]	654698	0.000148
826	Znev_01314	ref|XP_021920295.1| peritrophin-44-like isoform X1 [Zootermopsis nevadensis]	538.88	0.0
827	Znev_01315	gb|AGM32770.1| chitin binding peritrophin-A domain containing protein [Coptotermes formosanus]	121709	3.15e-27
828	Znev_01316	gb|AGM32770.1| chitin binding peritrophin-A domain containing protein [Coptotermes formosanus]	155992	6.61e-41
829	Znev_01319	gb|KDR19212.1| Talin-1 [Zootermopsis nevadensis]	5206.73	0.0
830	Znev_01320	gb|KDR19213.1| Protein ERGIC-53 [Zootermopsis nevadensis]	1075.08	0.0
831	Znev_01321	gb|KDR19214.1| Pallidin [Zootermopsis nevadensis]	311997	4.25e-102
832	Znev_01322	gb|PSN31421.1| GDP-fucose protein O-fucosyltransferase 2 [Blattella germanica]	553518	0.0
833	Znev_01323	gb|PNF41184.1| Histidine triad nucleotide-binding protein 1 [Cryptotermes secundus]	236498	1.4e-72
834	Znev_01324	ref|XP_021920332.1| protein FAM214A isoform X2 [Zootermopsis nevadensis] >ref|XP_021920333.1| protein FAM214A isoform X2 [Zootermopsis nevadensis] >ref|XP_021920334.1| protein FAM214A isoform X2 [Zootermopsis nevadensis] >ref|XP_021920335.1| protein FAM214A isoform X2 [Zootermopsis nevadensis] >ref|XP_021920337.1| protein FAM214A isoform X2 [Zootermopsis nevadensis] >ref|XP_021920338.1| protein F…	2055.8	0.0
835	Znev_01325	gb|KDR19218.1| Coiled-coil domain-containing protein 72 [Zootermopsis nevadensis]	117087	8.64e-28
836	Znev_01326	ref|XP_023708035.1| zinc finger protein 239-like isoform X1 [Cryptotermes secundus] >ref|XP_023708036.1| zinc finger protein 239-like isoform X1 [Cryptotermes secundus] >ref|XP_023708037.1| zinc finger protein 239-like isoform X1 [Cryptotermes secundus] >ref|XP_023708038.1| zinc finger protein 239-like isoform X1 [Cryptotermes secundus]	498819	3.55e-168
837	Znev_01328	ref|XP_021920434.1| chaoptin isoform X1 [Zootermopsis nevadensis]	2150.94	0.0
838	Znev_01329	ref|XP_023706951.1| zinc finger protein 436 isoform X2 [Cryptotermes secundus] >ref|XP_023706953.1| zinc finger protein 436 isoform X2 [Cryptotermes secundus]	318161	4.49e-99
839	Znev_01331	gb|PNF34390.1| Methylcrotonoyl-CoA carboxylase beta chain, mitochondrial [Cryptotermes secundus]	937562	0.0
840	Znev_01332	emb|CAB3364545.1| Hypothetical predicted protein [Cloeon dipterum]	962857	1.98e-19
841	Znev_01334	gb|PSN53604.1| YEATS domain-containing protein 2, partial [Blattella germanica]	353984	1.24e-104
842	Znev_01335	gb|PNF41182.1| putative gamma-glutamylcyclotransferase CG2811, partial [Cryptotermes secundus]	274248	4.55e-87
843	Znev_01336	gb|KDR19228.1| CDV3-like protein [Zootermopsis nevadensis]	613609	0.0
844	Znev_01337	gb|KDR19229.1| [Pyruvate dehydrogenase [lipoamide]] kinase, mitochondrial [Zootermopsis nevadensis]	304294	3.11e-99
845	Znev_01338	ref|XP_021920367.1| centromere-associated protein E-like [Zootermopsis nevadensis]	4368.92	0.0
846	Znev_01339	ref|XP_022309566.1| zinc finger protein 665-like [Crassostrea virginica] >ref|XP_022309567.1| zinc finger protein 665-like [Crassostrea virginica]	425246	9.47e-128
847	Znev_01341	gb|PSN47470.1| Heme transporter hrg-1 [Blattella germanica]	195667	3.06e-57
848	Znev_01342	ref|XP_021920433.1| vacuolar protein sorting-associated protein 4-like [Zootermopsis nevadensis]	313538	4.68e-101
849	Znev_01343	ref|XP_021920322.1| bone morphogenetic protein receptor type-2 [Zootermopsis nevadensis] >ref|XP_021920323.1| bone morphogenetic protein receptor type-2 [Zootermopsis nevadensis] >gb|KDR19235.1| Bone morphogenetic protein receptor type-2 [Zootermopsis nevadensis]	2192.16	0.0
850	Znev_01345	ref|XP_021920396.1| ATP-dependent zinc metalloprotease YME1 homolog [Zootermopsis nevadensis] >gb|KDR19236.1| ATP-dependent metalloprotease YME1L1 [Zootermopsis nevadensis]	1579.3	0.0
851	Znev_01346	gb|KDR19237.1| Mediator of RNA polymerase II transcription subunit 16 [Zootermopsis nevadensis]	1691.01	0.0
852	Znev_01347	ref|XP_023708047.1| RYamide neuropeptides [Cryptotermes secundus]	179489	6.05e-50
853	Znev_01348	ref|XP_021920399.1| putative helicase mov-10-B.2 isoform X1 [Zootermopsis nevadensis] >ref|XP_021920401.1| putative helicase mov-10-B.2 isoform X1 [Zootermopsis nevadensis] >ref|XP_021920402.1| putative helicase mov-10-B.2 isoform X2 [Zootermopsis nevadensis] >gb|KDR19239.1| Putative helicase mov-10-A [Zootermopsis nevadensis]	1916.35	0.0
854	Znev_01350	gb|PNF41193.1| Riboflavin kinase [Cryptotermes secundus]	275789	5.71e-87
855	Znev_01353	ref|XP_021920391.1| RNA-binding protein with serine-rich domain 1-B-like isoform X1 [Zootermopsis nevadensis] >gb|KDR19244.1| RNA-binding protein with serine-rich domain 1 [Zootermopsis nevadensis]	591267	0.0
856	Znev_01356	gb|KDR19246.1| Sugar transporter ERD6-like 6 [Zootermopsis nevadensis]	1008.44	0.0
857	Znev_01359	ref|XP_021920378.1| ETS translocation variant 1 [Zootermopsis nevadensis]	317005	7.18e-98
858	Znev_01360	gb|KDR19250.1| Tight junction protein ZO-1 [Zootermopsis nevadensis]	2908.63	0.0
859	Znev_01361	gb|KDR19251.1| Another transcription unit protein [Zootermopsis nevadensis]	798505	0.0
860	Znev_01365	ref|XP_021916968.1| serine/arginine repetitive matrix protein 2 isoform X1 [Zootermopsis nevadensis] >ref|XP_021916969.1| serine/arginine repetitive matrix protein 2 isoform X1 [Zootermopsis nevadensis] >ref|XP_021916970.1| serine/arginine repetitive matrix protein 2 isoform X1 [Zootermopsis nevadensis] >ref|XP_021916971.1| serine/arginine repetitive matrix protein 2 isoform X1 [Zootermopsis neva…	3989.11	0.0
861	Znev_01366	gb|KDR20976.1| Formin-like protein, partial [Zootermopsis nevadensis]	2156.72	0.0
862	Znev_01367	ref|XP_023709715.1| M-phase-specific PLK1-interacting protein-like [Cryptotermes secundus]	231491	3.97e-68
863	Znev_01370	ref|XP_021917014.1| toll-like receptor 2 [Zootermopsis nevadensis] >gb|KDR20980.1| Toll-like receptor 4 [Zootermopsis nevadensis]	1380.93	0.0
864	Znev_01371	gb|KDR20981.1| Solute carrier family 2, facilitated glucose transporter member 8 [Zootermopsis nevadensis]	827.78	0.0
865	Znev_01372	gb|PNF26866.1| Facilitated trehalose transporter Tret1 [Cryptotermes secundus]	700922	8.13e-07
866	Znev_01374	ref|XP_021917015.1| facilitated trehalose transporter Tret1-2 homolog isoform X1 [Zootermopsis nevadensis]	1041.18	0.0
867	Znev_01375	gb|AGM32397.1| enolase [Coptotermes formosanus]	864759	0.0
868	Znev_01377	gb|KDR20987.1| Protein white [Zootermopsis nevadensis]	1427.15	0.0
869	Znev_01378	gb|KDR20988.1| Protein scarlet [Zootermopsis nevadensis]	1199.88	0.0
870	Znev_01381	gb|KDR20991.1| Rho GTPase-activating protein 21 [Zootermopsis nevadensis]	3010.32	0.0
871	Znev_01384	gb|KDR20994.1| Receptor-type tyrosine-protein phosphatase N2 [Zootermopsis nevadensis]	2006.49	0.0
872	Znev_01385	gb|KDR20995.1| Acyl-CoA-binding protein-like protein, partial [Zootermopsis nevadensis]	177178	8.56e-51
873	Znev_01386	gb|KDR20996.1| Acyl-CoA-binding protein-like protein, partial [Zootermopsis nevadensis]	167548	4.34e-48
874	Znev_01387	ref|XP_021917044.1| Bardet-Biedl syndrome 1 protein homolog [Zootermopsis nevadensis] >gb|KDR20997.1| Bardet-Biedl syndrome 1 protein [Zootermopsis nevadensis]	1234.17	0.0
875	Znev_01389	gb|KDR20999.1| SH3 domain-containing guanine exchange factor [Zootermopsis nevadensis]	789645	0.0
876	Znev_01390	ref|XP_021917060.1| transmembrane emp24 domain-containing protein 6 [Zootermopsis nevadensis] >gb|KDR21000.1| Transmembrane emp24 domain-containing protein 6 [Zootermopsis nevadensis]	481485	1.01e-166
877	Znev_01391	gb|KDR21002.1| NECAP-like protein, partial [Zootermopsis nevadensis]	463766	7.61e-160
878	Znev_01393	gb|PSN34155.1| Dolichyl-diphosphooligosaccharide--protein glycosyltransferase 48 kDa subunit [Blattella germanica]	780.4	0.0
879	Znev_01394	gb|PSN34160.1| Sterol O-acyltransferase 1 [Blattella germanica]	796964	0.0
880	Znev_01396	ref|XP_021916962.1| zinc finger CW-type PWWP domain protein 1-like [Zootermopsis nevadensis] >gb|KDR21007.1| Zinc finger CW-type PWWP domain protein 1 [Zootermopsis nevadensis]	1852.41	0.0
881	Znev_01397	gb|KDR21008.1| 7SK snRNA methylphosphate capping enzyme [Zootermopsis nevadensis]	1731.07	0.0
882	Znev_01398	gb|KDR21009.1| Echinoderm microtubule-associated protein-like [Zootermopsis nevadensis]	190274	7.48e-57
883	Znev_01399	ref|XP_021917080.1| probable 28S rRNA (cytosine-C(5))-methyltransferase [Zootermopsis nevadensis] >gb|KDR21010.1| Putative methyltransferase NSUN5 [Zootermopsis nevadensis]	984171	0.0
884	Znev_01400	ref|XP_012251796.1| phosphatidylinositol 4,5-bisphosphate 3-kinase catalytic subunit delta isoform [Athalia rosae]	1624.76	0.0
885	Znev_01401	ref|XP_021917075.1| solute carrier family 2, facilitated glucose transporter member 3-like isoform X1 [Zootermopsis nevadensis]	1246.49	0.0
886	Znev_01402	ref|XP_021916948.1| transmembrane protein 107-like [Zootermopsis nevadensis]	279256	1.83e-89
887	Znev_01403	gb|AMT75074.1| chitinase Cht10 [Locusta migratoria]	558525	2.13e-161
888	Znev_01404	gb|ABX90062.1| pigment dispersing factor [Blattella germanica] >gb|ABX90063.1| pigment dispersing factor [Blattella germanica]	147902	2.78e-39
889	Znev_01405	ref|XP_021917071.1| cyclin-dependent kinase 11B-like isoform X1 [Zootermopsis nevadensis] >ref|XP_021917072.1| cyclin-dependent kinase 11B-like isoform X1 [Zootermopsis nevadensis] >gb|KDR21016.1| PITSLRE serine/threonine-protein kinase CDC2L1 [Zootermopsis nevadensis]	1880.53	0.0
890	Znev_01406	ref|XP_021935186.1| zinc finger protein 37 homolog isoform X2 [Zootermopsis nevadensis]	395201	2.06e-125
891	Znev_01407	ref|XP_015236854.1| PREDICTED: zinc finger protein 239-like [Cyprinodon variegatus]	229.18	7.23e-66
892	Znev_01408	gb|PNF16873.1| Cytochrome b5-related protein [Cryptotermes secundus]	726857	0.0
893	Znev_01409	gb|KDR21020.1| Neuropeptide Y receptor type 1 [Zootermopsis nevadensis]	588571	0.0
894	Znev_01410	gb|KDR21022.1| 1-aminocyclopropane-1-carboxylate synthase-like protein 2 [Zootermopsis nevadensis]	192586	8.51e-57
895	Znev_01411	ref|XP_021916950.1| ankyrin-1-like [Zootermopsis nevadensis]	436032	2.19e-136
896	Znev_01413	ref|XP_021916992.1| solute carrier family 35 member G1 isoform X1 [Zootermopsis nevadensis]	638262	0.0
897	Znev_01415	ref|XP_021917002.1| apolipoprotein D-like [Zootermopsis nevadensis] >ref|XP_021917003.1| apolipoprotein D-like [Zootermopsis nevadensis] >gb|KDR21026.1| Apolipoprotein D [Zootermopsis nevadensis]	566229	0.0
898	Znev_01416	ref|XP_021917004.1| acidic phospholipase A2 PA4-like isoform X1 [Zootermopsis nevadensis] >gb|KDR21027.1| Phospholipase A2 isozyme PA4 [Zootermopsis nevadensis]	510375	0.0
899	Znev_01417	gb|KDR21028.1| Aldo-keto reductase family 1 member C23-like protein, partial [Zootermopsis nevadensis]	539265	0.0
900	Znev_01418	ref|XP_021916994.1| 1,5-anhydro-D-fructose reductase-like isoform X1 [Zootermopsis nevadensis] >gb|KDR21029.1| 1,5-anhydro-D-fructose reductase [Zootermopsis nevadensis]	642884	0.0
901	Znev_01419	gb|KDR21030.1| 1,5-anhydro-D-fructose reductase [Zootermopsis nevadensis]	656366	0.0
902	Znev_01421	ref|XP_021917037.1| skin secretory protein xP2-like [Zootermopsis nevadensis] >gb|KDR21032.1| Neurofilament heavy polypeptide [Zootermopsis nevadensis]	728783	0.0
903	Znev_01423	gb|AAN15923.1| odorant-binding protein 3 precursor [Zootermopsis nevadensis]	295819	5.33e-96
904	Znev_01425	ref|XP_021916981.1| required for meiotic nuclear division protein 1 homolog isoform X1 [Zootermopsis nevadensis]	791186	0.0
905	Znev_01426	ref|XP_026467995.1| ribosomal protein 63, mitochondrial [Ctenocephalides felis] >ref|XP_026467996.1| ribosomal protein 63, mitochondrial [Ctenocephalides felis]	101679	1.77e-20
906	Znev_01427	gb|KDR21037.1| Apoptosis-inducing factor 3, partial [Zootermopsis nevadensis]	986097	0.0
907	Znev_01429	emb|CAD6227278.1| GSCOCG00006065001-RA-CDS [Cotesia congregata]	125946	1.16e-23
908	Znev_01430	gb|PNF40164.1| Alkaline phosphatase 4 [Cryptotermes secundus]	737258	0.0
909	Znev_01431	ref|XP_021916953.1| inactive pancreatic lipase-related protein 1-like isoform X1 [Zootermopsis nevadensis]	823157	0.0
910	Znev_01434	ref|XP_021915793.1| multidrug resistance-associated protein 4-like isoform X1 [Zootermopsis nevadensis]	3029.2	0.0
911	Znev_01437	gb|KDR21525.1| Protein winged eye [Zootermopsis nevadensis]	3364.32	0.0
912	Znev_01438	gb|KDR21526.1| RNA-directed DNA polymerase from mobile element jockey [Zootermopsis nevadensis]	570466	0.0
913	Znev_01439	gb|PSN38471.1| Lipid droplet-associated hydrolase [Blattella germanica]	432.95	8.94e-145
914	Znev_01440	ref|XP_021915778.1| globin-like [Zootermopsis nevadensis] >gb|KDR21528.1| Globin [Zootermopsis nevadensis]	376711	8.91e-127
915	Znev_01441	gb|KDR21529.1| Globin [Zootermopsis nevadensis]	658292	0.0
916	Znev_01442	emb|CAB3377691.1| Hypothetical predicted protein [Cloeon dipterum]	838.18	0.0
917	Znev_01443	gb|AFJ64396.1| catalase, partial [Axinella corrugata]	596918	0.000958
918	Znev_01444	ref|XP_021915748.1| deformed epidermal autoregulatory factor 1 isoform X1 [Zootermopsis nevadensis] >ref|XP_021915749.1| deformed epidermal autoregulatory factor 1 isoform X1 [Zootermopsis nevadensis] >gb|KDR21532.1| Deformed epidermal autoregulatory factor 1 [Zootermopsis nevadensis]	1110.52	0.0
919	Znev_01446	ref|XP_021915756.1| fatty acyl-CoA reductase 1-like isoform X1 [Zootermopsis nevadensis] >gb|KDR21534.1| Fatty acyl-CoA reductase 1 [Zootermopsis nevadensis]	1022.69	0.0
920	Znev_01447	ref|XP_021915761.1| zinc finger protein 737-like isoform X1 [Zootermopsis nevadensis]	575089	0.0
921	Znev_01451	ref|XP_021915767.1| snRNA-activating protein complex subunit 1 isoform X1 [Zootermopsis nevadensis] >ref|XP_021915768.1| snRNA-activating protein complex subunit 1 isoform X1 [Zootermopsis nevadensis] >ref|XP_021915769.1| snRNA-activating protein complex subunit 1 isoform X1 [Zootermopsis nevadensis] >gb|KDR21539.1| snRNA-activating protein complex subunit 1 [Zootermopsis nevadensis]	569696	0.0
922	Znev_01452	gb|KDR21541.1| Sodium channel protein Nach [Zootermopsis nevadensis]	472241	3.47e-163
923	Znev_01453	ref|XP_021915666.1| Niemann-Pick type protein homolog 1B-like [Zootermopsis nevadensis]	870537	0.0
924	Znev_01455	gb|AFZ78857.1| trypsin-like serine protease [Coptotermes formosanus]	390963	3.13e-127
925	Znev_01456	ref|XP_021915704.1| hydroxymethylglutaryl-CoA lyase, mitochondrial isoform X1 [Zootermopsis nevadensis]	619772	0.0
926	Znev_01458	ref|XP_021915686.1| solute carrier organic anion transporter family member 4A1 isoform X1 [Zootermopsis nevadensis]	947449	3.22e-16
927	Znev_01459	gb|KDR21547.1| Solute carrier organic anion transporter family member 4A1 [Zootermopsis nevadensis]	1332.78	0.0
928	Znev_01460	gb|PSN43741.1| Proteasome inhibitor PI31 subunit [Blattella germanica]	348591	3.16e-112
929	Znev_01461	gb|PNF24210.1| Protein tyrosine phosphatase type IVA 1 [Cryptotermes secundus]	353599	8.09e-119
930	Znev_01462	gb|KDR21550.1| Solute carrier organic anion transporter family member 5A1, partial [Zootermopsis nevadensis]	1426.77	0.0
931	Znev_01464	gb|PNF20725.1| Esterase E4 [Cryptotermes secundus]	512686	1.98e-167
932	Znev_01465	gb|KDR21552.1| Acyl-CoA synthetase family member 2, mitochondrial, partial [Zootermopsis nevadensis]	964911	0.0
933	Znev_01466	ref|XP_021915696.1| acyl-CoA synthetase family member 2, mitochondrial-like isoform X1 [Zootermopsis nevadensis]	749584	0.0
934	Znev_01467	ref|XP_021915729.1| alpha-catulin isoform X1 [Zootermopsis nevadensis]	1526.15	0.0
935	Znev_01468	ref|XP_021915726.1| nodal modulator 1 isoform X1 [Zootermopsis nevadensis] >gb|KDR21555.1| Nodal modulator 2 [Zootermopsis nevadensis]	2488.76	0.0
936	Znev_01470	ref|XP_021915736.1| sorting nexin-17 [Zootermopsis nevadensis] >gb|KDR21557.1| Sorting nexin-17 [Zootermopsis nevadensis]	1012.29	0.0
937	Znev_01471	gb|KDR21558.1| Cytochrome b-c1 complex subunit 7 [Zootermopsis nevadensis]	353984	3.08e-118
938	Znev_01472	ref|XP_021915737.1| lipoyltransferase 1, mitochondrial isoform X1 [Zootermopsis nevadensis] >gb|KDR21559.1| Lipoyltransferase 1, mitochondrial [Zootermopsis nevadensis]	873233	0.0
939	Znev_01473	gb|KDR21560.1| Low-density lipoprotein receptor-related protein 4 [Zootermopsis nevadensis]	1022.31	0.0
940	Znev_01474	ref|XP_021915716.1| tyrosine-protein kinase shark isoform X1 [Zootermopsis nevadensis]	1610.51	0.0
941	Znev_01475	ref|XP_021915668.1| amphoterin-induced protein 1-like [Zootermopsis nevadensis]	301982	1.86e-94
942	Znev_01476	gb|KDR21563.1| Amphoterin-induced protein 1 [Zootermopsis nevadensis]	338191	5.12e-112
943	Znev_01479	ref|XP_021915787.1| leucine-rich repeat-containing protein 15-like [Zootermopsis nevadensis] >gb|KDR21566.1| Insulin-like growth factor-binding protein complex acid labile chain [Zootermopsis nevadensis]	1566.59	0.0
944	Znev_01480	ref|XP_014255824.1| leucine-rich repeat-containing protein 4C-like [Cimex lectularius] >ref|XP_014255833.1| leucine-rich repeat-containing protein 4C-like [Cimex lectularius] >ref|XP_014255843.1| leucine-rich repeat-containing protein 4C-like [Cimex lectularius] >ref|XP_014255853.1| leucine-rich repeat-containing protein 4C-like [Cimex lectularius] >ref|XP_014255861.1| leucine-rich repeat-contain…	457218	1.18e-144
945	Znev_01481	ref|XP_021915779.1| polyadenylate-binding protein 1 [Zootermopsis nevadensis] >gb|KDR21568.1| Polyadenylate-binding protein 1 [Zootermopsis nevadensis]	1305.81	0.0
946	Znev_01483	ref|XP_021915782.1| mid1-interacting protein 1-like isoform X1 [Zootermopsis nevadensis] >gb|KDR21569.1| Mid1-interacting protein 1 [Zootermopsis nevadensis]	514227	0.0
947	Znev_01486	gb|KDR21572.1| Prolyl endopeptidase [Zootermopsis nevadensis]	1646.33	0.0
948	Znev_01488	gb|KDR21574.1| Tudor domain-containing protein 7 [Zootermopsis nevadensis]	1854.72	0.0
949	Znev_01489	gb|KDR21575.1| Tudor domain-containing protein 7 [Zootermopsis nevadensis]	383259	3.06e-129
950	Znev_01490	gb|AFU86352.1| carboxylesterase [Laodelphax striatellus]	212616	4.38e-58
951	Znev_01491	ref|XP_021915669.1| acylcarnitine hydrolase-like isoform X1 [Zootermopsis nevadensis] >ref|XP_021915670.1| acylcarnitine hydrolase-like isoform X1 [Zootermopsis nevadensis]	137887	5.61e-31
952	Znev_01492	gb|KDR21578.1| Exostosin-1 [Zootermopsis nevadensis]	320087	1.78e-104
953	Znev_01493	gb|KDR21579.1| Exostosin-1 [Zootermopsis nevadensis]	410609	9.56e-140
954	Znev_01494	gb|KDR10097.1| Voltage-dependent calcium channel gamma-7 subunit [Zootermopsis nevadensis]	110538	9.04e-21
955	Znev_01495	gb|KDR21581.1| Exostosin-1, partial [Zootermopsis nevadensis]	940258	0.0
956	Znev_01499	gb|KDR11035.1| Putative fatty acyl-CoA reductase [Zootermopsis nevadensis]	925235	0.0
957	Znev_01500	gb|KDR11036.1| H/ACA ribonucleoprotein complex subunit 3 [Zootermopsis nevadensis]	132.88	5.31e-34
958	Znev_01501	ref|XP_021935111.1| putative fatty acyl-CoA reductase CG5065 [Zootermopsis nevadensis] >ref|XP_021935112.1| putative fatty acyl-CoA reductase CG5065 [Zootermopsis nevadensis] >ref|XP_021935113.1| putative fatty acyl-CoA reductase CG5065 [Zootermopsis nevadensis] >ref|XP_021935114.1| putative fatty acyl-CoA reductase CG5065 [Zootermopsis nevadensis] >ref|XP_021935116.1| putative fatty acyl-CoA red…	1053.12	0.0
959	Znev_01503	gb|KDR11038.1| Extended synaptotagmin-2, partial [Zootermopsis nevadensis]	1568.13	0.0
960	Znev_01504	gb|KDR11039.1| Odorant receptor Or2 [Zootermopsis nevadensis]	179104	1.26e-51
961	Znev_01506	ref|XP_021935186.1| zinc finger protein 37 homolog isoform X2 [Zootermopsis nevadensis]	933.71	0.0
962	Znev_01507	gb|PSN43931.1| Delta-1-pyrroline-5-carboxylate dehydrogenase [Blattella germanica]	1054.66	0.0
963	Znev_01509	gb|KDR11045.1| Bestrophin-2 [Zootermopsis nevadensis]	762296	0.0
964	Znev_01510	ref|XP_015597582.1| COMM domain-containing protein 3 [Cephus cinctus]	144436	9.48e-35
965	Znev_01512	ref|XP_021935182.1| mucin-5B-like [Zootermopsis nevadensis] >gb|KDR11048.1| Polycomb complex protein BMI-1 [Zootermopsis nevadensis]	2757.63	0.0
966	Znev_01513	gb|PSN43934.1| Chondroitin sulfate synthase 2 [Blattella germanica]	1308.51	0.0
967	Znev_01514	ref|XP_021935107.1| ell-associated factor Eaf isoform X1 [Zootermopsis nevadensis] >gb|KDR11050.1| Ell-associated factor Eaf [Zootermopsis nevadensis]	666766	0.0
968	Znev_01515	ref|XP_021935234.1| transmembrane protein 177 [Zootermopsis nevadensis]	694886	0.0
969	Znev_01516	ref|XP_021935102.1| golgin subfamily A member 4-like [Zootermopsis nevadensis] >gb|KDR11052.1| Golgin subfamily A member 4 [Zootermopsis nevadensis]	3537.66	0.0
970	Znev_01517	gb|KDR11053.1| Adipocyte plasma membrane-associated protein [Zootermopsis nevadensis]	1122.07	0.0
971	Znev_01519	ref|XP_021935236.1| paired mesoderm homeobox protein 2A-like [Zootermopsis nevadensis]	129413	5.15e-30
972	Znev_01520	ref|XP_021935092.1| cullin-2 isoform X1 [Zootermopsis nevadensis]	1549.64	0.0
973	Znev_01521	ref|XP_002730415.1| PREDICTED: glycosyltransferase-like domain-containing protein 1-like [Saccoglossus kowalevskii]	434106	1.99e-143
974	Znev_01522	ref|XP_021935096.1| protein CLP1 homolog [Zootermopsis nevadensis] >gb|KDR11058.1| CLP1-like protein [Zootermopsis nevadensis]	875159	0.0
975	Znev_01523	ref|XP_015590215.1| glycine-rich cell wall structural protein 1.0 [Cephus cinctus]	132.88	5.31e-26
976	Znev_01524	gb|PNF25307.1| Protein Malvolio [Cryptotermes secundus] >gb|PNF25309.1| Protein Malvolio [Cryptotermes secundus]	885.56	0.0
977	Znev_01525	ref|XP_021935194.1| prostatic acid phosphatase isoform X1 [Zootermopsis nevadensis] >gb|KDR11060.1| Lysosomal acid phosphatase [Zootermopsis nevadensis]	902123	0.0
978	Znev_01527	ref|XP_021935189.1| vacuolar protein sorting-associated protein 41 homolog [Zootermopsis nevadensis] >ref|XP_021935190.1| vacuolar protein sorting-associated protein 41 homolog [Zootermopsis nevadensis] >gb|KDR11061.1| Vacuolar protein sorting-associated protein 41-like protein [Zootermopsis nevadensis]	1803.88	0.0
979	Znev_01528	gb|KDR11062.1| ATP synthase subunit beta, mitochondrial [Zootermopsis nevadensis]	1111.67	0.0
980	Znev_01529	gb|KDR11063.1| Prostatic acid phosphatase [Zootermopsis nevadensis]	844729	0.0
981	Znev_01531	ref|XP_021935178.1| ubiquitin carboxyl-terminal hydrolase MINDY-3 homolog isoform X1 [Zootermopsis nevadensis] >gb|KDR11065.1| CARP-like protein [Zootermopsis nevadensis]	934.48	0.0
982	Znev_01532	ref|XP_012229973.1| PREDICTED: chitinase-3-like protein 2 [Linepithema humile]	403675	3.35e-128
983	Znev_01533	gb|KDR11067.1| RING finger protein [Zootermopsis nevadensis]	664455	0.0
984	Znev_01534	ref|XP_021935164.1| cytochrome b561 isoform X1 [Zootermopsis nevadensis]	499975	1.03e-173
985	Znev_01535	gb|PNF32387.1| Protein Fer3 [Cryptotermes secundus]	236113	9.48e-71
986	Znev_01536	ref|XP_021935162.1| pre-mRNA-processing factor 40 homolog B isoform X1 [Zootermopsis nevadensis] >gb|KDR11070.1| Pre-mRNA-processing factor 40-like protein A [Zootermopsis nevadensis]	1968.36	0.0
987	Znev_01539	gb|QBX89067.1| procolin [Nephrops norvegicus]	662402	5.6e-07
988	Znev_01541	gb|KDR11074.1| Ephrin type-A receptor 5 [Zootermopsis nevadensis]	956822	0.0
989	Znev_01542	gb|KDR11075.1| Immunoglobulin G-binding protein A [Zootermopsis nevadensis]	308531	9.5e-101
990	Znev_01544	ref|XP_021935223.1| zinc finger protein 385C-like [Zootermopsis nevadensis] >gb|KDR11076.1| Zinc finger matrin-type protein 3 [Zootermopsis nevadensis]	1060.44	0.0
991	Znev_01545	ref|XP_021935224.1| UPF0415 protein C7orf25 homolog isoform X1 [Zootermopsis nevadensis] >ref|XP_021935225.1| UPF0415 protein C7orf25 homolog isoform X1 [Zootermopsis nevadensis]	776548	0.0
992	Znev_01546	gb|KDR11078.1| Tetratricopeptide repeat protein 12 [Zootermopsis nevadensis]	282722	5.3e-91
993	Znev_01547	gb|KDR11079.1| Protein bric-a-brac 2 [Zootermopsis nevadensis]	1250.73	0.0
994	Znev_01552	ref|XP_021935143.1| sodium-coupled monocarboxylate transporter 1-like isoform X1 [Zootermopsis nevadensis] >ref|XP_021935144.1| sodium-coupled monocarboxylate transporter 1-like isoform X1 [Zootermopsis nevadensis] >ref|XP_021935145.1| sodium-coupled monocarboxylate transporter 1-like isoform X1 [Zootermopsis nevadensis] >ref|XP_021935146.1| sodium-coupled monocarboxylate transporter 1-like isofo…	1271.53	0.0
995	Znev_01554	gb|KDR11084.1| Sodium/nucleoside cotransporter 1 [Zootermopsis nevadensis]	1183.32	0.0
996	Znev_01555	ref|XP_021935125.1| solute carrier family 28 member 3-like isoform X1 [Zootermopsis nevadensis] >ref|XP_021935126.1| solute carrier family 28 member 3-like isoform X1 [Zootermopsis nevadensis]	624.78	0.0
997	Znev_01557	gb|KDR11087.1| Retinal rod rhodopsin-sensitive cGMP 3',5'-cyclic phosphodiesterase subunit delta [Zootermopsis nevadensis]	295049	8.83e-96
998	Znev_01558	gb|KDR11088.1| RING finger protein 207, partial [Zootermopsis nevadensis]	1974.52	0.0
999	Znev_01559	ref|XP_021935205.1| calsyntenin-1 isoform X1 [Zootermopsis nevadensis] >ref|XP_021935206.1| calsyntenin-1 isoform X1 [Zootermopsis nevadensis] >gb|KDR11089.1| Calsyntenin-1 [Zootermopsis nevadensis]	2068.51	0.0
1000	Znev_01560	gb|KDR11090.1| NADH dehydrogenase [ubiquinone] 1 beta subcomplex subunit 5, mitochondrial [Zootermopsis nevadensis]	441.81	1.26e-151
1001	Znev_01561	gb|PSN32452.1| Peroxisomal targeting signal 1 receptor [Blattella germanica]	925235	0.0
1002	Znev_01563	gb|KDR11093.1| Putative sodium-coupled neutral amino acid transporter 11 [Zootermopsis nevadensis]	823543	0.0
1003	Znev_01564	ref|XP_021935175.1| glycylpeptide N-tetradecanoyltransferase 1 [Zootermopsis nevadensis] >gb|KDR11094.1| Glycylpeptide N-tetradecanoyltransferase 1 [Zootermopsis nevadensis]	981089	0.0
1004	Znev_01565	gb|KDR18832.1| Ras-related protein Rab-8A, partial [Zootermopsis nevadensis]	359762	3.26e-120
1005	Znev_01566	ref|XP_021921062.1| general transcription factor IIF subunit 1 isoform X1 [Zootermopsis nevadensis]	1162.52	0.0
1006	Znev_01567	gb|PSN55159.1| Protein FAM45A [Blattella germanica]	649432	0.0
1007	Znev_01568	gb|PNF20225.1| RNA 3'-terminal phosphate cyclase-like protein [Cryptotermes secundus]	664455	0.0
1008	Znev_01569	gb|KDR18836.1| TRNA (uracil-5-)-methyltransferase-like protein [Zootermopsis nevadensis]	652899	0.0
1009	Znev_01570	ref|XP_021921073.1| glycine receptor subunit alpha-1-like isoform X1 [Zootermopsis nevadensis] >gb|KDR18837.1| Glutamate-gated chloride channel [Zootermopsis nevadensis]	1025.39	0.0
1010	Znev_01571	gb|KDR18838.1| YjeF N-terminal domain-containing protein [Zootermopsis nevadensis]	637876	0.0
1011	Znev_01572	ref|XP_021921059.1| zinc finger MYM-type protein 1-like [Zootermopsis nevadensis] >ref|XP_021921061.1| zinc finger MYM-type protein 1-like [Zootermopsis nevadensis] >gb|KDR18839.1| Zinc finger MYM-type protein 1 [Zootermopsis nevadensis]	1483.39	0.0
1012	Znev_01574	gb|KDR18841.1| Bromodomain-containing protein 8 [Zootermopsis nevadensis]	2347.78	0.0
1013	Znev_01575	ref|XP_021921071.1| serine beta-lactamase-like protein LACTB, mitochondrial isoform X1 [Zootermopsis nevadensis] >gb|KDR18842.1| Serine beta-lactamase-like protein LACTB, mitochondrial [Zootermopsis nevadensis]	1096.26	0.0
1014	Znev_01576	gb|AHB12446.1| 40S Ribosomal Protein S27 [Pantala flavescens]	175252	3.17e-50
1015	Znev_01580	gb|PNF18642.1| Ras-related protein Rab-24 [Cryptotermes secundus]	297745	4.23e-94
1016	Znev_01581	ref|XP_021921004.1| NADH dehydrogenase [ubiquinone] 1 subunit C2 [Zootermopsis nevadensis] >gb|KDR18848.1| NADH dehydrogenase [ubiquinone] 1 subunit C2 [Zootermopsis nevadensis]	240736	3.97e-75
1017	Znev_01582	ref|XP_021920985.1| kelch-like protein 18 isoform X1 [Zootermopsis nevadensis] >gb|KDR18849.1| Kelch-like protein 18 [Zootermopsis nevadensis]	1183.7	0.0
1018	Znev_01583	gb|PNF40009.1| Zinc finger protein 271 [Cryptotermes secundus]	514612	1.64e-172
1019	Znev_01584	gb|KDR18851.1| CDC42 small effector protein-like protein [Zootermopsis nevadensis]	210.69	8.77e-65
1020	Znev_01586	ref|XP_021921026.1| exopolyphosphatase PRUNE1 isoform X1 [Zootermopsis nevadensis] >ref|XP_021921028.1| exopolyphosphatase PRUNE1 isoform X1 [Zootermopsis nevadensis] >gb|KDR18853.1| Prune-like protein [Zootermopsis nevadensis]	766148	0.0
1021	Znev_01587	gb|PSN53110.1| 1-phosphatidylinositol 4, partial [Blattella germanica]	1047.34	0.0
1022	Znev_01588	gb|AAX11212.1| preprotachykinin [Periplaneta americana]	299286	3.8e-92
1023	Znev_01589	ref|XP_021921081.1| ATP-dependent RNA helicase abstrakt [Zootermopsis nevadensis] >gb|KDR18857.1| ATP-dependent RNA helicase abstrakt [Zootermopsis nevadensis]	1278.85	0.0
1024	Znev_01590	ref|XP_021921082.1| zinc finger protein ZFP69-like isoform X1 [Zootermopsis nevadensis] >ref|XP_021921083.1| zinc finger protein ZFP69-like isoform X1 [Zootermopsis nevadensis] >ref|XP_021921084.1| zinc finger protein ZFP69-like isoform X1 [Zootermopsis nevadensis]	60077	0.0364
1025	Znev_01591	gb|KDR18859.1| Zinc finger and SCAN domain-containing protein 22 [Zootermopsis nevadensis]	727243	0.0
1026	Znev_01592	gb|KDR18860.1| Chymotrypsinogen B [Zootermopsis nevadensis]	700664	0.0
1027	Znev_01594	ref|XP_021921137.1| COMM domain-containing protein 4-like [Zootermopsis nevadensis] >ref|XP_021921138.1| COMM domain-containing protein 4-like [Zootermopsis nevadensis] >gb|KDR18862.1| COMM domain-containing protein 4 [Zootermopsis nevadensis]	398667	4.43e-135
1028	Znev_01595	ref|XP_021921100.1| zinc finger protein interacting with ribonucleoprotein K-like isoform X1 [Zootermopsis nevadensis]	889669	1.02e-08
1029	Znev_01600	ref|XP_021921128.1| serine--tRNA ligase, mitochondrial [Zootermopsis nevadensis] >gb|KDR18863.1| Seryl-tRNA synthetase, mitochondrial [Zootermopsis nevadensis]	934.48	0.0
1030	Znev_01601	gb|PSN55222.1| Cytochrome c oxidase assembly factor 7 [Blattella germanica]	353214	8.62e-116
1031	Znev_01605	ref|XP_021921012.1| LOW QUALITY PROTEIN: mucin-5AC [Zootermopsis nevadensis]	450669	1.92e-141
1032	Znev_01606	gb|KDR18869.1| Vesicle transport through interaction with t-SNAREs-like protein 1B [Zootermopsis nevadensis]	222246	5.93e-68
1033	Znev_01608	ref|XP_021921195.1| TRAF3-interacting protein 1 isoform X1 [Zootermopsis nevadensis]	1152.12	0.0
1034	Znev_01609	gb|KDR18872.1| Transcription initiation factor IIA subunit 2 [Zootermopsis nevadensis]	244588	1.37e-76
1035	Znev_01610	ref|XP_021921141.1| eukaryotic translation initiation factor 3 subunit A [Zootermopsis nevadensis] >gb|KDR18873.1| Eukaryotic translation initiation factor 3 subunit A [Zootermopsis nevadensis]	2455.25	0.0
1036	Znev_01611	ref|XP_021921166.1| clarin-2 isoform X1 [Zootermopsis nevadensis] >gb|KDR18874.1| Clarin-3 [Zootermopsis nevadensis]	472626	3.68e-164
1037	Znev_01612	ref|XP_021921165.1| clarin-3-like [Zootermopsis nevadensis] >gb|KDR18875.1| Clarin-1 [Zootermopsis nevadensis]	543117	0.0
1038	Znev_01613	gb|KDR18876.1| V-type proton ATPase subunit S1 [Zootermopsis nevadensis]	811601	0.0
1039	Znev_01614	gb|PNF35173.1| Heparanase, partial [Cryptotermes secundus]	806209	0.0
1040	Znev_01619	ref|XP_021921142.1| B-cell linker protein-like isoform X1 [Zootermopsis nevadensis] >gb|KDR18881.1| B-cell linker protein [Zootermopsis nevadensis]	1355.89	0.0
1041	Znev_01620	ref|XP_021921152.1| transcription initiation protein SPT3 homolog isoform X1 [Zootermopsis nevadensis]	663.3	0.0
1042	Znev_01621	ref|XP_021921160.1| ELMO domain-containing protein 3-like isoform X1 [Zootermopsis nevadensis] >ref|XP_021921162.1| ELMO domain-containing protein 3-like isoform X1 [Zootermopsis nevadensis] >gb|KDR18883.1| ELMO domain-containing protein 3 [Zootermopsis nevadensis]	682559	0.0
1043	Znev_01623	gb|KDR18885.1| Centrosomal protein of 78 kDa [Zootermopsis nevadensis]	1412.9	0.0
1044	Znev_01624	ref|XP_021921170.1| trithorax group protein osa-like [Zootermopsis nevadensis] >ref|XP_021921171.1| trithorax group protein osa-like [Zootermopsis nevadensis] >ref|XP_021921172.1| trithorax group protein osa-like [Zootermopsis nevadensis] >ref|XP_021921174.1| trithorax group protein osa-like [Zootermopsis nevadensis] >ref|XP_021921175.1| trithorax group protein osa-like [Zootermopsis nevadensis] …	1767.67	0.0
1045	Znev_01625	gb|PNF34238.1| Venom serine protease Bi-VSP [Cryptotermes secundus]	607446	0.0
1046	Znev_01626	gb|KDR18889.1| SAFB-like transcription modulator [Zootermopsis nevadensis]	1669.83	0.0
1047	Znev_01627	gb|PSN55170.1| Mannose-1-phosphate guanyltransferase beta [Blattella germanica]	711064	0.0
1048	Znev_01628	ref|XP_021921055.1| chromatin target of PRMT1 protein-like isoform X1 [Zootermopsis nevadensis]	425631	9.27e-144
1049	Znev_01629	ref|XP_021921042.1| ubiquitin carboxyl-terminal hydrolase 37-like isoform X1 [Zootermopsis nevadensis]	1568.13	0.0
1050	Znev_01630	ref|XP_021931892.1| androgen-dependent TFPI-regulating protein-like [Zootermopsis nevadensis]	974413	1.21e-17
1051	Znev_01631	gb|KDR12963.1| Androgen-induced protein 1 [Zootermopsis nevadensis]	595.89	0.0
1052	Znev_01632	ref|XP_021931883.1| cytokine receptor-like factor 3 isoform X1 [Zootermopsis nevadensis] >ref|XP_021931884.1| cytokine receptor-like factor 3 isoform X1 [Zootermopsis nevadensis] >ref|XP_021931885.1| cytokine receptor-like factor 3 isoform X1 [Zootermopsis nevadensis] >ref|XP_021931886.1| cytokine receptor-like factor 3 isoform X1 [Zootermopsis nevadensis] >ref|XP_021931887.1| cytokine receptor-l…	890952	0.0
1053	Znev_01633	gb|PSN57154.1| Ribosome biogenesis regulatory protein [Blattella germanica]	464922	3.88e-156
1054	Znev_01634	gb|PBC28369.1| Splicing factor, arginine/serine-rich [Apis cerana cerana]	213386	3.79e-62
1055	Znev_01635	ref|XP_021931956.1| 28 kDa heat- and acid-stable phosphoprotein-like [Zootermopsis nevadensis] >gb|KDR12967.1| 28 kDa heat- and acid-stable phosphoprotein [Zootermopsis nevadensis]	368237	2.56e-123
1056	Znev_01636	gb|PSN57190.1| Protein BUD31 [Blattella germanica]	289656	1.38e-93
1057	Znev_01637	gb|KDR12969.1| putative N(2),N(2)-dimethylguanosine tRNA methyltransferase, partial [Zootermopsis nevadensis]	834328	0.0
1058	Znev_01639	gb|KDR12971.1| Glutamate receptor, ionotropic kainate 4 [Zootermopsis nevadensis]	548895	0.0
1059	Znev_01641	ref|XP_021931953.1| glutamate receptor ionotropic, kainate 3-like isoform X1 [Zootermopsis nevadensis]	347051	4.14e-111
1060	Znev_01642	ref|XP_021931953.1| glutamate receptor ionotropic, kainate 3-like isoform X1 [Zootermopsis nevadensis]	214157	1.8e-59
1061	Znev_01644	ref|XP_021931972.1| dynein assembly factor 5, axonemal isoform X1 [Zootermopsis nevadensis] >gb|KDR12976.1| HEAT repeat-containing protein 2 [Zootermopsis nevadensis]	1695.25	0.0
1062	Znev_01646	gb|PSN32859.1| Phosphoribosyl pyrophosphate synthase-associated protein 2 [Blattella germanica]	723005	0.0
1063	Znev_01647	ref|XP_021931978.1| guanine nucleotide-binding protein G(o) subunit alpha-like [Zootermopsis nevadensis]	676011	0.0
1064	Znev_01650	gb|KDR12981.1| Trinucleotide repeat-containing gene 6C protein [Zootermopsis nevadensis]	2186.76	0.0
1065	Znev_01651	ref|XP_021931985.1| LOW QUALITY PROTEIN: protein Gawky [Zootermopsis nevadensis]	646736	0.0
1066	Znev_01652	ref|XP_021931985.1| LOW QUALITY PROTEIN: protein Gawky [Zootermopsis nevadensis]	494197	8.6e-154
1067	Znev_01653	ref|XP_021931993.1| putative RNA-binding protein Luc7-like 2 isoform X1 [Zootermopsis nevadensis] >gb|KDR12984.1| Putative RNA-binding protein Luc7-like 2 [Zootermopsis nevadensis]	745732	0.0
1068	Znev_01654	ref|XP_021931989.1| eukaryotic peptide chain release factor GTP-binding subunit ERF3A isoform X1 [Zootermopsis nevadensis] >ref|XP_021931990.1| eukaryotic peptide chain release factor GTP-binding subunit ERF3A isoform X1 [Zootermopsis nevadensis] >gb|KDR12985.1| Eukaryotic peptide chain release factor GTP-binding subunit ERF3B [Zootermopsis nevadensis]	1184.09	0.0
1069	Znev_01656	ref|XP_021931987.1| coiled-coil domain-containing protein 40 isoform X1 [Zootermopsis nevadensis] >gb|KDR12987.1| Coiled-coil domain-containing protein 40 [Zootermopsis nevadensis]	1855.49	0.0
1070	Znev_01657	gb|KDR12988.1| DCN1-like protein 3 [Zootermopsis nevadensis]	523087	0.0
1071	Znev_01658	gb|KDR12989.1| Retinoblastoma-binding protein 6 [Zootermopsis nevadensis]	2064.27	0.0
1072	Znev_01659	ref|XP_021931894.1| E3 ubiquitin-protein ligase RBBP6 isoform X1 [Zootermopsis nevadensis] >ref|XP_021931895.1| E3 ubiquitin-protein ligase RBBP6 isoform X1 [Zootermopsis nevadensis] >ref|XP_021931896.1| E3 ubiquitin-protein ligase RBBP6 isoform X1 [Zootermopsis nevadensis]	2361.64	0.0
1073	Znev_01660	ref|XP_021931963.1| cytosolic endo-beta-N-acetylglucosaminidase isoform X1 [Zootermopsis nevadensis] >ref|XP_021931964.1| cytosolic endo-beta-N-acetylglucosaminidase isoform X1 [Zootermopsis nevadensis] >ref|XP_021931965.1| cytosolic endo-beta-N-acetylglucosaminidase isoform X1 [Zootermopsis nevadensis] >gb|KDR12991.1| Cytosolic endo-beta-N-acetylglucosaminidase [Zootermopsis nevadensis]	1210.67	0.0
1074	Znev_01669	ref|XP_021931970.1| clusterin-associated protein 1-like [Zootermopsis nevadensis] >gb|KDR13000.1| Clusterin-associated protein 1 [Zootermopsis nevadensis]	858596	0.0
1075	Znev_01670	ref|XP_021931946.1| clusterin-associated protein 1 homolog [Zootermopsis nevadensis] >gb|KDR13001.1| Clusterin-associated protein 1-like protein [Zootermopsis nevadensis]	183726	2.24e-53
1076	Znev_01671	ref|XP_012256443.1| peptidyl-tRNA hydrolase ICT1, mitochondrial [Athalia rosae]	219.55	2.32e-63
1077	Znev_01673	gb|KDR13003.1| Serine-threonine kinase receptor-associated protein [Zootermopsis nevadensis]	771155	0.0
1078	Znev_01674	ref|XP_021931928.1| axin isoform X1 [Zootermopsis nevadensis] >gb|KDR13004.1| Axin-1 [Zootermopsis nevadensis]	1924.44	0.0
1079	Znev_01675	gb|PSN42645.1| LisH domain-containing protein FOPNL [Blattella germanica]	171.4	2.53e-48
1080	Znev_01676	gb|PSN34065.1| Endonuclease III-like protein 1 [Blattella germanica]	471085	2.26e-159
1081	Znev_01677	ref|XP_021931945.1| nucleolar protein 12 [Zootermopsis nevadensis] >gb|KDR13007.1| Nucleolar protein 12 [Zootermopsis nevadensis]	426402	2.68e-145
1082	Znev_01678	gb|KDR13008.1| TATA-binding protein-associated factor 172 [Zootermopsis nevadensis]	3056.54	0.0
1083	Znev_01681	ref|XP_021931937.1| SPRY domain-containing protein 3-like isoform X1 [Zootermopsis nevadensis] >gb|KDR13010.1| SPRY domain-containing protein 3 [Zootermopsis nevadensis]	935.25	0.0
1084	Znev_01682	ref|XP_021931919.1| rab11 family-interacting protein 1 isoform X1 [Zootermopsis nevadensis] >ref|XP_021931920.1| rab11 family-interacting protein 1 isoform X1 [Zootermopsis nevadensis] >gb|KDR13011.1| Rab11 family-interacting protein 1 [Zootermopsis nevadensis]	1048.11	0.0
1085	Znev_01683	gb|KDR13012.1| DnaJ-like protein subfamily B member 9 [Zootermopsis nevadensis]	389423	1.59e-131
1086	Znev_01684	gb|AEW67359.1| trehalase [Coptotermes formosanus]	994186	0.0
1087	Znev_01685	ref|XP_021931903.1| ankyrin repeat and BTB/POZ domain-containing protein 1-like isoform X1 [Zootermopsis nevadensis] >gb|KDR13014.1| Ankyrin repeat and BTB/POZ domain-containing protein 1 [Zootermopsis nevadensis]	993.03	0.0
1088	Znev_01687	ref|XP_021931906.1| metalloendopeptidase OMA1, mitochondrial-like [Zootermopsis nevadensis] >gb|KDR13016.1| Metalloendopeptidase OMA1, mitochondrial [Zootermopsis nevadensis]	861292	0.0
1089	Znev_01689	gb|PNF32616.1| KIAA0930-like protein [Cryptotermes secundus]	1095.11	0.0
1090	Znev_01690	gb|PNF22583.1| Exocyst complex component 7 [Cryptotermes secundus]	1350.88	0.0
1091	Znev_01692	ref|XP_023718384.1| histone-lysine N-methyltransferase ash1 isoform X3 [Cryptotermes secundus] >ref|XP_023718385.1| histone-lysine N-methyltransferase ash1 isoform X3 [Cryptotermes secundus] >ref|XP_033609708.1| histone-lysine N-methyltransferase ash1 isoform X3 [Cryptotermes secundus]	371703	2.04e-108
1092	Znev_01695	gb|KDR18954.1| Neuroligin-3 [Zootermopsis nevadensis]	1696.4	0.0
1093	Znev_01702	gb|KDR18957.1| E3 ubiquitin-protein ligase RNF168 [Zootermopsis nevadensis]	1326.61	0.0
1094	Znev_01703	gb|AGE89265.1| cryptochrome 2 [Periplaneta americana]	953355	0.0
1095	Znev_01704	gb|KDR18959.1| putative glutamyl-tRNA synthetase, mitochondrial [Zootermopsis nevadensis]	1139.79	0.0
1096	Znev_01705	ref|XP_021920822.1| DCN1-like protein 1 [Zootermopsis nevadensis] >gb|KDR18960.1| DCN1-like protein 1 [Zootermopsis nevadensis]	541962	0.0
1097	Znev_01706	gb|PSN39814.1| Arylsulfatase J [Blattella germanica]	760755	0.0
1098	Znev_01707	gb|KDR18962.1| Heterogeneous nuclear ribonucleoprotein A1, A2/B1-like protein [Zootermopsis nevadensis]	660603	0.0
1099	Znev_01709	gb|PSN53933.1| RNA polymerase II subunit A C-terminal domain phosphatase SSU72 [Blattella germanica]	363229	1.14e-120
1100	Znev_01710	ref|XP_015601131.1| large subunit GTPase 1 homolog isoform X1 [Cephus cinctus]	764607	0.0
1101	Znev_01712	gb|PNF16476.1| DnaJ subfamily C member 11 [Cryptotermes secundus]	1016.53	0.0
1102	Znev_01713	ref|XP_021917929.1| chromatin assembly factor 1 subunit B [Zootermopsis nevadensis]	341658	8.96e-106
1103	Znev_01714	ref|XP_021920741.1| ubiquitin-conjugating enzyme E2 J2 [Zootermopsis nevadensis] >ref|XP_021920743.1| ubiquitin-conjugating enzyme E2 J2 [Zootermopsis nevadensis] >ref|XP_021920744.1| ubiquitin-conjugating enzyme E2 J2 [Zootermopsis nevadensis] >gb|KDR18969.1| Ubiquitin-conjugating enzyme E2 J2 [Zootermopsis nevadensis]	490.73	4.16e-170
1104	Znev_01715	gb|KDR13270.1| Homeobox protein Nkx-2.1 [Zootermopsis nevadensis]	69707	3.54e-06
1105	Znev_01716	gb|PSN33161.1| Asparagine synthetase [glutamine-hydrolyzing] [Blattella germanica]	938717	0.0
1106	Znev_01717	ref|XP_023714915.1| mucin-5AC [Cryptotermes secundus]	616178	0.842
1107	Znev_01718	gb|KDR18973.1| putative polyol transporter 6 [Zootermopsis nevadensis]	760.37	0.0
1108	Znev_01719	gb|PSN33158.1| Pre-mRNA-processing factor 6 [Blattella germanica]	1882.46	0.0
1109	Znev_01720	gb|PSN33169.1| Venom carboxylesterase-6 [Blattella germanica]	582408	0.0
1110	Znev_01721	ref|XP_021920734.1| UMP-CMP kinase 2, mitochondrial-like [Zootermopsis nevadensis] >gb|KDR18976.1| UMP-CMP kinase 2, mitochondrial [Zootermopsis nevadensis]	541576	0.0
1111	Znev_01722	gb|PSN33168.1| Twist-related protein 2 [Blattella germanica]	294278	5.53e-91
1112	Znev_01724	gb|PSN51247.1| High affinity cGMP-specific 3' [Blattella germanica]	159844	3.2e-34
1113	Znev_01725	gb|PSN51247.1| High affinity cGMP-specific 3' [Blattella germanica]	144821	9.41e-33
1114	Znev_01727	gb|KDR18981.1| Transcriptional adapter 2-alpha [Zootermopsis nevadensis]	1659.43	0.0
1115	Znev_01729	gb|KDR18983.1| Solute carrier family 2, facilitated glucose transporter member 10, partial [Zootermopsis nevadensis]	1223.38	0.0
1116	Znev_01730	ref|XP_021920859.1| facilitated trehalose transporter Tret1-like isoform X1 [Zootermopsis nevadensis]	1081.63	0.0
1117	Znev_01731	ref|XP_021920844.1| zinc finger and BTB domain-containing protein 24-like isoform X1 [Zootermopsis nevadensis]	109383	5.84e-18
1118	Znev_01732	ref|XP_021920789.1| coiled-coil domain-containing protein 50 isoform X1 [Zootermopsis nevadensis]	947192	0.0
1119	Znev_01733	gb|PSN36890.1| U4/U6 small nuclear ribonucleoprotein Prp31 [Blattella germanica]	933324	0.0
1120	Znev_01734	gb|KDR18988.1| Acetylcholinesterase [Zootermopsis nevadensis]	353984	8.4e-118
1121	Znev_01735	gb|KDR18989.1| Esterase FE4 [Zootermopsis nevadensis]	950273	0.0
1122	Znev_01736	gb|KDR18990.1| Cordon-bleu protein-like 1 [Zootermopsis nevadensis]	3919.01	0.0
1123	Znev_01737	gb|KDR12427.1| putative serine hydrolase [Zootermopsis nevadensis]	666254	8.08e-05
1124	Znev_01738	ref|XP_021920798.1| probable G-protein coupled receptor No18 isoform X1 [Zootermopsis nevadensis] >ref|XP_021920799.1| probable G-protein coupled receptor No18 isoform X1 [Zootermopsis nevadensis] >ref|XP_021920800.1| probable G-protein coupled receptor No18 isoform X1 [Zootermopsis nevadensis] >ref|XP_021920801.1| probable G-protein coupled receptor No18 isoform X1 [Zootermopsis nevadensis] >ref…	838565	0.0
1125	Znev_01741	ref|XP_021920784.1| copine-8-like [Zootermopsis nevadensis] >ref|XP_021920785.1| copine-8-like [Zootermopsis nevadensis] >ref|XP_021920786.1| copine-8-like [Zootermopsis nevadensis] >ref|XP_021920787.1| copine-8-like [Zootermopsis nevadensis] >gb|KDR18994.1| Copine-8 [Zootermopsis nevadensis]	1164.83	0.0
1126	Znev_01743	ref|XP_021920761.1| biorientation of chromosomes in cell division protein 1-like 1 isoform X1 [Zootermopsis nevadensis] >gb|KDR18996.1| Biorientation of chromosomes in cell division protein 1-like [Zootermopsis nevadensis]	3637.43	0.0
1127	Znev_01744	ref|XP_021920764.1| 5'-3' exoribonuclease 1 isoform X1 [Zootermopsis nevadensis] >gb|KDR18997.1| 5'-3' exoribonuclease 1 [Zootermopsis nevadensis]	3647.06	0.0
1128	Znev_01745	ref|XP_023708636.1| ras-associated and pleckstrin homology domains-containing protein 1 isoform X1 [Cryptotermes secundus]	777962	3.59e-10
1129	Znev_01747	gb|KDR19000.1| Zinc finger and BTB domain-containing protein 7A, partial [Zootermopsis nevadensis]	1737.62	0.0
1130	Znev_01749	ref|XP_021920770.1| nuclear pore complex protein Nup214 isoform X2 [Zootermopsis nevadensis]	2373.97	0.0
1131	Znev_01750	gb|PNF34980.1| 28S ribosomal protein S15, mitochondrial [Cryptotermes secundus]	335495	6.13e-108
1132	Znev_01751	ref|XP_021920793.1| probable DNA primase large subunit [Zootermopsis nevadensis] >ref|XP_021920794.1| probable DNA primase large subunit [Zootermopsis nevadensis] >ref|XP_021920795.1| probable DNA primase large subunit [Zootermopsis nevadensis] >ref|XP_021920796.1| probable DNA primase large subunit [Zootermopsis nevadensis] >ref|XP_021920797.1| probable DNA primase large subunit [Zootermopsis ne…	978778	0.0
1133	Znev_01753	gb|PSN34887.1| SH3 domain-containing protein Dlish [Blattella germanica]	718768	0.0
1134	Znev_01755	ref|XP_021920839.1| ankyrin-3 isoform X1 [Zootermopsis nevadensis] >ref|XP_021920841.1| ankyrin-3 isoform X1 [Zootermopsis nevadensis] >ref|XP_021920842.1| ankyrin-3 isoform X1 [Zootermopsis nevadensis] >gb|KDR19008.1| Ankyrin-3 [Zootermopsis nevadensis]	1396.33	0.0
1135	Znev_01756	gb|PSN30920.1| E3 ubiquitin-protein ligase NRDP1 [Blattella germanica]	634795	0.0
1136	Znev_01759	gb|PNF19857.1| Forkhead box protein D3 [Cryptotermes secundus]	211.46	2.84e-58
1137	Znev_01760	gb|PNF43386.1| COBW domain-containing protein 1 [Cryptotermes secundus]	893521	1.89e-14
1138	Znev_01761	gb|KDR15424.1| COBW domain-containing protein 1 [Zootermopsis nevadensis]	186037	2.58e-54
1139	Znev_01762	gb|KDR15425.1| COBW domain-containing protein 1 [Zootermopsis nevadensis]	418313	1.96e-142
1140	Znev_01763	gb|KDR15426.1| Neuronal cell adhesion molecule, partial [Zootermopsis nevadensis]	524242	0.0
1141	Znev_01766	gb|AGM32796.1| cold shock protein domain protein [Coptotermes formosanus]	260381	6.53e-82
1142	Znev_01767	gb|PSN44669.1| Dynein light chain 4 [Blattella germanica]	191.43	6.72e-56
1143	Znev_01768	ref|XP_015179685.1| PREDICTED: mitochondrial ubiquitin ligase activator of nfkb 1-like [Polistes dominula]	362073	6.01e-116
1144	Znev_01769	gb|PSN44665.1| Cytoplasmic tRNA 2-thiolation protein 1 [Blattella germanica]	622854	0.0
1145	Znev_01770	ref|XP_021927527.1| exportin-6 isoform X1 [Zootermopsis nevadensis] >ref|XP_021927528.1| exportin-6 isoform X2 [Zootermopsis nevadensis] >gb|KDR15433.1| Exportin-6 [Zootermopsis nevadensis]	2246.08	0.0
1146	Znev_01771	ref|XP_021927525.1| synergin gamma-like isoform X1 [Zootermopsis nevadensis] >gb|KDR15434.1| AP1 subunit gamma-binding protein 1 [Zootermopsis nevadensis]	2360.1	0.0
1147	Znev_01772	gb|KDR15435.1| Sodium-dependent serotonin transporter, partial [Zootermopsis nevadensis]	1075.08	0.0
1148	Znev_01775	gb|KDR15437.1| Laccase [Zootermopsis nevadensis]	1377.46	0.0
1149	Znev_01776	gb|KDR15438.1| Beta-3 adrenergic receptor [Zootermopsis nevadensis]	1507.27	0.0
1150	Znev_01777	gb|KDR15439.1| Mediator of DNA damage checkpoint protein 1 [Zootermopsis nevadensis]	2233.37	0.0
1151	Znev_01778	gb|AIP87046.1| juvenile hormone esterase [Macrotermes barneyi]	629787	0.0
1152	Znev_01779	ref|XP_021927586.1| venom carboxylesterase-6-like [Zootermopsis nevadensis] >gb|KDR15441.1| Esterase FE4 [Zootermopsis nevadensis]	1196.03	0.0
1153	Znev_01780	ref|XP_021927576.1| beta-glucuronidase-like [Zootermopsis nevadensis] >ref|XP_021927578.1| beta-glucuronidase-like [Zootermopsis nevadensis] >ref|XP_021927579.1| beta-glucuronidase-like [Zootermopsis nevadensis] >ref|XP_021927580.1| beta-glucuronidase-like [Zootermopsis nevadensis] >ref|XP_021927581.1| beta-glucuronidase-like [Zootermopsis nevadensis] >ref|XP_021927582.1| beta-glucuronidase-like …	1321.99	0.0
1154	Znev_01781	ref|XP_021927588.1| CUE domain-containing protein 1 [Zootermopsis nevadensis] >ref|XP_021927589.1| CUE domain-containing protein 1 [Zootermopsis nevadensis] >ref|XP_021927590.1| CUE domain-containing protein 1 [Zootermopsis nevadensis] >gb|KDR15443.1| CUE domain-containing protein 1 [Zootermopsis nevadensis]	645195	0.0
1155	Znev_01782	ref|XP_012224342.1| PREDICTED: transcription elongation factor SPT4 [Linepithema humile]	226868	1.13e-69
1156	Znev_01784	gb|KDR15446.1| Syntaxin-1A [Zootermopsis nevadensis]	478789	1.99e-165
1157	Znev_01785	ref|XP_015605080.1| GTP-binding nuclear protein Ran [Cephus cinctus] >ref|XP_015605081.1| GTP-binding nuclear protein Ran [Cephus cinctus]	441039	3.99e-151
1158	Znev_01786	ref|XP_021927570.1| elongation factor Tu, mitochondrial [Zootermopsis nevadensis] >gb|KDR15448.1| Elongation factor Tu, mitochondrial [Zootermopsis nevadensis]	981474	0.0
1159	Znev_01787	gb|KDR15449.1| Low-density lipoprotein receptor-related protein [Zootermopsis nevadensis]	1134.78	0.0
1160	Znev_01791	ref|XP_021927469.1| acyl carrier protein, mitochondrial isoform X1 [Zootermopsis nevadensis] >gb|KDR15452.1| Acyl carrier protein, mitochondrial [Zootermopsis nevadensis]	367851	2e-123
1161	Znev_01792	gb|PNF28700.1| Vacuolar fusion protein CCZ1-like protein [Cryptotermes secundus]	851662	0.0
1162	Znev_01794	ref|XP_023712508.1| pyrimidine-specific ribonucleoside hydrolase RihA [Cryptotermes secundus]	598201	0.0
1163	Znev_01797	ref|XP_021927486.1| protein real-time isoform X1 [Zootermopsis nevadensis] >gb|KDR15458.1| SEC14-like protein 1 [Zootermopsis nevadensis]	1466.06	0.0
1164	Znev_01798	gb|PSN52189.1| putative oxidoreductase [Blattella germanica]	347436	4.16e-113
1165	Znev_01799	gb|PSN39341.1| Syntenin-1 [Blattella germanica]	493041	3.16e-168
1166	Znev_01800	ref|XP_021927498.1| endoplasmic reticulum resident protein 44 isoform X1 [Zootermopsis nevadensis] >gb|KDR15461.1| Endoplasmic reticulum resident protein ERp44 [Zootermopsis nevadensis]	852432	0.0
1167	Znev_01803	ref|XP_002429862.1| Uronyl 2-sulfotransferase, putative [Pediculus humanus corporis] >gb|EEB17124.1| Uronyl 2-sulfotransferase, putative [Pediculus humanus corporis]	328176	5.09e-102
1168	Znev_01804	gb|PSN39224.1| Protein kintoun [Blattella germanica]	990719	0.0
1169	Znev_01805	gb|KDR15465.1| Potassium voltage-gated channel subfamily H member 8 [Zootermopsis nevadensis]	2055.8	0.0
1170	Znev_01808	ref|XP_021927523.1| prostate stem cell antigen [Zootermopsis nevadensis]	213001	8.87e-64
1171	Znev_01811	ref|XP_021927559.1| BMP-binding endothelial regulator protein isoform X1 [Zootermopsis nevadensis] >gb|KDR15470.1| BMP-binding endothelial regulator protein [Zootermopsis nevadensis]	927546	0.0
1172	Znev_01812	gb|KDR15471.1| Heparan sulfate glucosamine 3-O-sulfotransferase 5 [Zootermopsis nevadensis]	461.84	3.82e-159
1173	Znev_01814	ref|XP_021927551.1| probable protein phosphatase CG10417 isoform X1 [Zootermopsis nevadensis] >gb|KDR15473.1| Protein phosphatase 1G [Zootermopsis nevadensis]	1474.53	0.0
1174	Znev_01815	gb|PSN53501.1| Intraflagellar transport protein 20 [Blattella germanica]	218394	8.99e-66
1175	Znev_01816	ref|XP_014245541.1| BTB/POZ domain-containing adapter for CUL3-mediated RhoA degradation protein 3-like [Cimex lectularius]	563148	0.0
1176	Znev_01817	ref|XP_021927558.1| annexin B9-like [Zootermopsis nevadensis] >gb|KDR15476.1| Annexin-B9 [Zootermopsis nevadensis]	1044.65	0.0
1177	Znev_01818	ref|XP_021927554.1| mitochondrial Rho GTPase isoform X1 [Zootermopsis nevadensis]	1284.63	0.0
1178	Znev_01819	ref|XP_021927597.1| 40S ribosomal protein S15Aa [Zootermopsis nevadensis] >gb|KDR15478.1| 40S ribosomal protein S15a [Zootermopsis nevadensis]	266544	5.98e-85
1179	Znev_01820	ref|XP_021935468.1| serine/threonine-protein kinase PAK 3 [Zootermopsis nevadensis] >gb|KDR10895.1| Serine/threonine-protein kinase PAK 3 [Zootermopsis nevadensis]	1177.93	0.0
1180	Znev_01821	gb|KDR10896.1| Ras-related GTP-binding protein B [Zootermopsis nevadensis]	447588	1.28e-153
1181	Znev_01825	dbj|GBP41469.1| Peptidyl-prolyl cis-trans isomerase NIMA-interacting 4 [Eumeta japonica]	202216	4.78e-60
1182	Znev_01828	ref|XP_023721667.1| zinc finger protein 419 isoform X1 [Cryptotermes secundus]	240736	7.37e-68
1183	Znev_01830	ref|XP_021935441.1| gastrula zinc finger protein XlCGF26.1-like, partial [Zootermopsis nevadensis]	840106	0.0
1184	Znev_01831	ref|XP_021935443.1| E3 SUMO-protein ligase RanBP2 [Zootermopsis nevadensis]	402134	3.32e-103
1185	Znev_01832	gb|PSN43547.1| Heparan-sulfate 6-O-sulfotransferase 1 [Blattella germanica]	873618	0.0
1186	Znev_01833	ref|XP_021935451.1| SPRY domain-containing protein 7 isoform X1 [Zootermopsis nevadensis] >ref|XP_021935452.1| SPRY domain-containing protein 7 isoform X1 [Zootermopsis nevadensis] >ref|XP_021935453.1| SPRY domain-containing protein 7 isoform X1 [Zootermopsis nevadensis] >ref|XP_021935454.1| SPRY domain-containing protein 7 isoform X1 [Zootermopsis nevadensis] >gb|KDR10905.1| Chronic lymphocytic …	406371	5.02e-138
1187	Znev_01835	gb|KDR10907.1| 60S ribosomal protein L35a [Zootermopsis nevadensis]	353214	9.63e-118
1188	Znev_01836	ref|XP_021935448.1| glutamate receptor ionotropic, kainate 1-like [Zootermopsis nevadensis]	306.22	7.19e-95
1189	Znev_01837	ref|XP_021935448.1| glutamate receptor ionotropic, kainate 1-like [Zootermopsis nevadensis]	183726	9.63e-48
1190	Znev_01838	gb|PSN43563.1| putative cytochrome P450 6a14 [Blattella germanica]	751895	0.0
1191	Znev_01840	ref|XP_021935446.1| protein hunchback isoform X1 [Zootermopsis nevadensis] >gb|KDR10912.1| Protein hunchback [Zootermopsis nevadensis]	1923.29	0.0
1192	Znev_01843	ref|XP_021935478.1| proline-, glutamic acid- and leucine-rich protein 1-like [Zootermopsis nevadensis] >gb|KDR10915.1| Proline-, glutamic acid- and leucine-rich protein 1 [Zootermopsis nevadensis]	1956.8	0.0
1193	Znev_01844	ref|XP_021935469.1| carboxylesterase 1E isoform X1 [Zootermopsis nevadensis] >gb|KDR10916.1| Neuroligin-4, Y-linked [Zootermopsis nevadensis]	1422.53	0.0
1194	Znev_01845	gb|AGM32497.1| 60S ribosomal protein L8 [Coptotermes formosanus]	512686	0.0
1195	Znev_01846	ref|XP_021935463.1| sister chromatid cohesion protein PDS5 homolog B isoform X1 [Zootermopsis nevadensis] >ref|XP_021935464.1| sister chromatid cohesion protein PDS5 homolog B isoform X1 [Zootermopsis nevadensis]	2521.89	0.0
1196	Znev_01847	ref|XP_021935501.1| mucin-5AC-like [Zootermopsis nevadensis] >ref|XP_021935502.1| mucin-5AC-like [Zootermopsis nevadensis] >ref|XP_021935503.1| mucin-5AC-like [Zootermopsis nevadensis] >ref|XP_021935504.1| mucin-5AC-like [Zootermopsis nevadensis] >ref|XP_021935505.1| mucin-5AC-like [Zootermopsis nevadensis] >ref|XP_021935506.1| mucin-5AC-like [Zootermopsis nevadensis] >ref|XP_021935509.1| mucin-5…	5464.81	0.0
1197	Znev_01849	gb|PSN32598.1| Cytochrome c oxidase subunit 6C [Blattella germanica]	121324	4.37e-29
1198	Znev_01850	ref|XP_021935511.1| protein TSSC1 [Zootermopsis nevadensis] >gb|KDR10922.1| Protein TSSC1 [Zootermopsis nevadensis]	806594	0.0
1199	Znev_01851	gb|QVD39276.1| Anoctamin (Ca-activated Cl channel) [Schistocerca gregaria]	1202.96	0.0
1200	Znev_01852	ref|XP_021935439.1| ATP-dependent RNA helicase DDX3X isoform X1 [Zootermopsis nevadensis] >gb|KDR10924.1| ATP-dependent RNA helicase DDX3X [Zootermopsis nevadensis]	1474.53	0.0
1201	Znev_01854	gb|KDR10926.1| Ubiquitin carboxyl-terminal hydrolase 20 [Zootermopsis nevadensis]	2164.81	0.0
1202	Znev_01858	ref|XP_021935544.1| cilia- and flagella-associated protein 45-like isoform X1 [Zootermopsis nevadensis] >gb|KDR10930.1| Coiled-coil domain-containing protein 19, mitochondrial [Zootermopsis nevadensis]	1114.37	0.0
1203	Znev_01859	gb|KDR10931.1| Phospholipase D3 [Zootermopsis nevadensis]	887.1	0.0
1204	Znev_01860	ref|XP_021935538.1| phospholipase D3-like isoform X1 [Zootermopsis nevadensis]	225713	3.14e-63
1205	Znev_01861	gb|KDR10933.1| Cholecystokinin receptor [Zootermopsis nevadensis]	706827	0.0
1206	Znev_01865	gb|KDR10936.1| KiSS-1 receptor [Zootermopsis nevadensis]	583563	0.0
1207	Znev_01867	gb|KDR10938.1| Cytochrome P450 9e2 [Zootermopsis nevadensis]	899427	0.0
1208	Znev_01868	gb|KDR10939.1| Cytochrome P450 9e2 [Zootermopsis nevadensis]	1180.62	0.0
1209	Znev_01870	gb|KDR10940.1| putative cytochrome P450 6a21 [Zootermopsis nevadensis]	245358	7.82e-77
1210	Znev_01871	gb|KDR10941.1| G-protein coupled receptor Mth2 [Zootermopsis nevadensis]	882863	0.0
1211	Znev_01873	ref|XP_023710035.1| probable glutamate receptor [Cryptotermes secundus]	164081	2.17e-41
1212	Znev_01874	gb|PSN35957.1| Ionotropic receptor 41a2 [Blattella germanica]	62003	0.000481
1213	Znev_01875	gb|KDR10945.1| Lipase 3 [Zootermopsis nevadensis]	845884	0.0
1214	Znev_01876	ref|XP_021935554.1| 39S ribosomal protein L39, mitochondrial [Zootermopsis nevadensis] >gb|KDR10946.1| 39S ribosomal protein L39, mitochondrial [Zootermopsis nevadensis]	711835	0.0
1215	Znev_01878	ref|XP_021935513.1| transforming growth factor-beta-induced protein ig-h3-like [Zootermopsis nevadensis] >gb|KDR10948.1| Transforming growth factor-beta-induced protein ig-h3 [Zootermopsis nevadensis]	1684.46	0.0
1216	Znev_01879	gb|KDR10949.1| PHD finger protein 20-like protein 1 [Zootermopsis nevadensis]	1158.28	0.0
1217	Znev_01880	ref|XP_021935515.1| protocadherin Fat 2 [Zootermopsis nevadensis]	1216.83	0.0
1218	Znev_01881	ref|XP_021935516.1| serine protease inhibitor 88Ea-like isoform X1 [Zootermopsis nevadensis]	860522	0.0
1219	Znev_01883	ref|XP_021916730.1| sprT-like domain-containing protein Spartan [Zootermopsis nevadensis] >gb|KDR24175.1| Zinc finger RAD18 domain-containing protein [Zootermopsis nevadensis]	1321.99	0.0
1220	Znev_01884	ref|XP_015591585.1| lysosomal-trafficking regulator isoform X4 [Cephus cinctus]	2542.69	0.0
1221	Znev_01885	ref|XP_021917414.1| LOW QUALITY PROTEIN: PR domain zinc finger protein 10-like [Zootermopsis nevadensis]	1050.04	0.0
1222	Znev_01886	ref|XP_021917423.1| coiled-coil domain-containing protein 191 [Zootermopsis nevadensis] >ref|XP_021917432.1| coiled-coil domain-containing protein 191 [Zootermopsis nevadensis] >ref|XP_021917440.1| coiled-coil domain-containing protein 191 [Zootermopsis nevadensis] >gb|KDR24176.1| Coiled-coil domain-containing protein [Zootermopsis nevadensis]	1262.67	0.0
1223	Znev_01888	ref|XP_021917531.1| E3 ubiquitin-protein ligase rnf8-like isoform X1 [Zootermopsis nevadensis] >gb|KDR24178.1| E3 ubiquitin-protein ligase RNF8 A [Zootermopsis nevadensis]	1107.43	0.0
1224	Znev_01890	gb|KDR24179.1| Menin, partial [Zootermopsis nevadensis]	1323.92	0.0
1225	Znev_01891	ref|XP_021917481.1| signal-induced proliferation-associated 1-like protein 2 isoform X1 [Zootermopsis nevadensis] >ref|XP_021917490.1| signal-induced proliferation-associated 1-like protein 2 isoform X1 [Zootermopsis nevadensis] >ref|XP_021917499.1| signal-induced proliferation-associated 1-like protein 2 isoform X1 [Zootermopsis nevadensis] >gb|KDR24180.1| Signal-induced proliferation-associated…	3280.73	0.0
1226	Znev_01892	ref|XP_021916931.1| probable ATP-dependent RNA helicase DDX28 isoform X1 [Zootermopsis nevadensis]	1112.83	0.0
1227	Znev_01893	ref|XP_021916311.1| ral GTPase-activating protein subunit beta isoform X1 [Zootermopsis nevadensis]	3205.62	0.0
1228	Znev_01894	ref|XP_021916405.1| protein croquemort-like [Zootermopsis nevadensis] >ref|XP_021916415.1| protein croquemort-like [Zootermopsis nevadensis] >ref|XP_021916424.1| protein croquemort-like [Zootermopsis nevadensis] >ref|XP_021916430.1| protein croquemort-like [Zootermopsis nevadensis] >gb|KDR24183.1| Protein croquemort [Zootermopsis nevadensis]	1070.84	0.0
1229	Znev_01895	ref|XP_021916893.1| intraflagellar transport protein 57 homolog [Zootermopsis nevadensis] >gb|KDR24184.1| Intraflagellar transport protein 57-like protein [Zootermopsis nevadensis]	843188	0.0
1230	Znev_01896	ref|XP_018572612.1| protein cornichon homolog 4 [Anoplophora glabripennis]	201.83	7.38e-59
1231	Znev_01898	ref|XP_021916254.1| endoplasmic reticulum lectin 1 isoform X1 [Zootermopsis nevadensis] >gb|KDR24187.1| Endoplasmic reticulum lectin 1 [Zootermopsis nevadensis]	1117.06	0.0
1232	Znev_01899	gb|PSN40556.1| Intraflagellar transport protein 43 [Blattella germanica]	319701	7.52e-103
1233	Znev_01900	ref|XP_012252596.2| isthmin-2-like [Athalia rosae]	302753	1.21e-86
1234	Znev_01901	gb|EEC08369.1| CDK2- associated dual specificity phosphatase, putative [Ixodes scapularis]	185267	1.4e-50
1235	Znev_01902	gb|PSN40550.1| Gamma-secretase subunit Aph-1 [Blattella germanica]	413305	2.19e-140
1236	Znev_01903	gb|KDR24192.1| Spermatogenesis-associated protein 5 [Zootermopsis nevadensis]	1724.14	0.0
1237	Znev_01905	gb|ANA78277.1| chitin deacetylase 4, partial [Locusta migratoria]	857825	0.0
1238	Znev_01906	ref|XP_021917248.1| PIH1 domain-containing protein 1 isoform X1 [Zootermopsis nevadensis]	114005	2.85e-21
1239	Znev_01907	gb|KDR24195.1| Multidrug resistance-associated protein 1, partial [Zootermopsis nevadensis]	3092.75	0.0
1240	Znev_01909	gb|KDR24197.1| Cadherin-related tumor suppressor, partial [Zootermopsis nevadensis]	3434.04	0.0
1241	Znev_01910	gb|KDR24198.1| Cadherin-related tumor suppressor [Zootermopsis nevadensis]	6836.12	0.0
1242	Znev_01911	ref|XP_021916443.1| U4/U6.U5 tri-snRNP-associated protein 1 isoform X1 [Zootermopsis nevadensis]	128642	1.68e-28
1243	Znev_01913	gb|KDR24201.1| Protein kinase-like protein SgK493 [Zootermopsis nevadensis]	431409	1.78e-147
1244	Znev_01915	ref|XP_014612145.1| PREDICTED: RNA-binding protein 7 [Polistes canadensis]	140198	2.11e-32
1245	Znev_01916	gb|PSN29222.1| Serine/threonine-protein kinase grp [Blattella germanica]	754977	0.0
1246	Znev_01917	gb|PSN32053.1| Histone H2A [Blattella germanica]	268.47	2.37e-87
1247	Znev_01918	ref|XP_021917022.1| protein sly1 homolog [Zootermopsis nevadensis] >gb|KDR24206.1| Sly1-like protein [Zootermopsis nevadensis]	1329.69	0.0
1248	Znev_01919	ref|XP_021917070.1| gametocyte-specific factor 1 homolog [Zootermopsis nevadensis] >ref|XP_021917079.1| gametocyte-specific factor 1 homolog [Zootermopsis nevadensis] >gb|KDR24207.1| Gametocyte-specific factor 1 [Zootermopsis nevadensis]	501901	2.53e-174
1249	Znev_01920	gb|KDR24208.1| Pyridoxal kinase [Zootermopsis nevadensis]	555058	0.0
1250	Znev_01921	ref|XP_021916978.1| protein arginine N-methyltransferase 9-like [Zootermopsis nevadensis] >gb|KDR24209.1| Putative protein arginine N-methyltransferase 10 [Zootermopsis nevadensis]	1920.59	0.0
1251	Znev_01923	ref|XP_021917050.1| serine hydrolase-like protein isoform X2 [Zootermopsis nevadensis] >gb|KDR24211.1| Serine hydrolase-like protein [Zootermopsis nevadensis]	664.84	0.0
1252	Znev_01925	gb|KDR24213.1| Polycomb protein Sfmbt [Zootermopsis nevadensis]	1715.28	0.0
1253	Znev_01926	gb|KDR24214.1| Transcription factor AP-4, partial [Zootermopsis nevadensis]	973.77	0.0
1254	Znev_01927	gb|KDR24215.1| RNA-binding protein 42 [Zootermopsis nevadensis]	1011.52	0.0
1255	Znev_01929	ref|XP_021916744.1| protein peste-like isoform X1 [Zootermopsis nevadensis] >ref|XP_021916754.1| protein peste-like isoform X1 [Zootermopsis nevadensis] >gb|KDR24217.1| Protein croquemort [Zootermopsis nevadensis]	1060.83	0.0
1256	Znev_01931	ref|XP_021916868.1| protein FAM151B isoform X2 [Zootermopsis nevadensis]	627091	0.0
1257	Znev_01933	ref|XP_021916684.1| zinc finger protein 821-like isoform X1 [Zootermopsis nevadensis]	411764	1.92e-139
1258	Znev_01934	ref|XP_021916557.1| E3 ubiquitin-protein ligase RNF14-like isoform X1 [Zootermopsis nevadensis] >gb|KDR24222.1| E3 ubiquitin-protein ligase RNF14 [Zootermopsis nevadensis]	1466.44	0.0
1259	Znev_01936	gb|KDR24224.1| Protein decapentaplegic, partial [Zootermopsis nevadensis]	775007	0.0
1260	Znev_01938	gb|KDR24226.1| Protein amnionless [Zootermopsis nevadensis]	721.85	0.0
1261	Znev_01939	gb|KDR24227.1| Protein amnionless [Zootermopsis nevadensis]	219164	1.33e-66
1262	Znev_01940	gb|QQH14656.1| alpha 9 nicotinic acetylcholine receptor subunit [Periplaneta americana]	733021	0.0
1263	Znev_01941	ref|XP_021916590.1| UDP-GalNAc:beta-1,3-N-acetylgalactosaminyltransferase 2-like isoform X1 [Zootermopsis nevadensis] >gb|KDR24229.1| UDP-GalNAc:beta-1,3-N-acetylgalactosaminyltransferase 2 [Zootermopsis nevadensis]	1031.55	0.0
1264	Znev_01942	ref|XP_012266812.1| UDP-N-acetylglucosamine--dolichyl-phosphate N-acetylglucosaminephosphotransferase isoform X2 [Athalia rosae]	614379	0.0
1265	Znev_01943	ref|XP_014486812.1| PREDICTED: beta-1,4-mannosyl-glycoprotein 4-beta-N-acetylglucosaminyltransferase isoform X2 [Dinoponera quadriceps]	325865	2.01e-98
1266	Znev_01944	gb|KDR09627.1| Kelch-like protein 10, partial [Zootermopsis nevadensis]	367081	1.02e-115
1267	Znev_01946	ref|XP_018902711.1| PREDICTED: protein yellow [Bemisia tabaci]	428713	1.86e-139
1268	Znev_01947	ref|XP_021932825.1| radical S-adenosyl methionine domain-containing protein 2-like [Zootermopsis nevadensis] >gb|KDR12415.1| Radical S-adenosyl methionine domain-containing protein 2 [Zootermopsis nevadensis]	515383	0.0
1269	Znev_01948	gb|KDR12416.1| Vacuolar protein sorting-associated protein 13D [Zootermopsis nevadensis]	8597.64	0.0
1270	Znev_01949	ref|XP_021933002.1| protein hairy-like [Zootermopsis nevadensis] >ref|XP_021933003.1| protein hairy-like [Zootermopsis nevadensis] >gb|KDR12417.1| Transcription factor HES-4 [Zootermopsis nevadensis]	715301	0.0
1271	Znev_01951	emb|CDO39395.1| allantoinase [Blattella germanica]	761525	0.0
1272	Znev_01954	ref|XP_021932848.1| tumor protein p63-regulated gene 1-like protein isoform X1 [Zootermopsis nevadensis] >gb|KDR12422.1| Tumor protein p63-regulated gene 1-like protein [Zootermopsis nevadensis]	796579	0.0
1273	Znev_01958	gb|KDR12424.1| putative serine hydrolase [Zootermopsis nevadensis]	1276.15	0.0
1274	Znev_01959	ref|XP_023703074.1| leucine-rich repeat-containing protein 51 isoform X2 [Cryptotermes secundus]	943597	1.51e-17
1275	Znev_01960	gb|PSN44403.1| Leucine-rich repeat-containing protein 51 [Blattella germanica]	248054	4.27e-76
1276	Znev_01961	gb|KDR12427.1| putative serine hydrolase [Zootermopsis nevadensis]	872078	0.0
1277	Znev_01962	gb|KDR12427.1| putative serine hydrolase [Zootermopsis nevadensis]	563918	0.0
1278	Znev_01963	ref|XP_021932853.1| deoxynucleoside triphosphate triphosphohydrolase SAMHD1 isoform X1 [Zootermopsis nevadensis]	397512	1.28e-129
1279	Znev_01964	gb|KDR12430.1| NMDA receptor-regulated protein 2 [Zootermopsis nevadensis]	916376	0.0
1280	Znev_01965	gb|KDR12431.1| NMDA receptor-regulated protein 2 [Zootermopsis nevadensis]	533102	0.0
1281	Znev_01966	ref|XP_021932905.1| SUZ domain-containing protein 1 isoform X1 [Zootermopsis nevadensis]	164081	1.4e-44
1282	Znev_01967	gb|PSN38372.1| Tetratricopeptide repeat protein 36 [Blattella germanica]	248054	7.68e-78
1283	Znev_01968	gb|PNF38288.1| Translocation protein SEC62 [Cryptotermes secundus]	579326	0.0
1284	Znev_01969	ref|XP_021932984.1| dnaJ homolog subfamily C member 28 isoform X1 [Zootermopsis nevadensis] >ref|XP_021932985.1| dnaJ homolog subfamily C member 28 isoform X1 [Zootermopsis nevadensis] >gb|KDR12435.1| DnaJ-like protein subfamily C member 28 [Zootermopsis nevadensis]	924465	0.0
1285	Znev_01970	ref|XP_021932982.1| trifunctional purine biosynthetic protein adenosine-3 [Zootermopsis nevadensis] >gb|KDR12436.1| Trifunctional purine biosynthetic protein adenosine-3 [Zootermopsis nevadensis]	2050.4	0.0
1286	Znev_01971	ref|XP_021932994.1| transformer-2 protein homolog alpha-like isoform X1 [Zootermopsis nevadensis]	551592	0.0
1287	Znev_01972	ref|XP_021932991.1| 26S proteasome non-ATPase regulatory subunit 11 [Zootermopsis nevadensis] >gb|KDR12438.1| 26S proteasome non-ATPase regulatory subunit 11 [Zootermopsis nevadensis]	853203	0.0
1288	Znev_01973	gb|KDR12439.1| Coiled-coil domain-containing protein 93, partial [Zootermopsis nevadensis]	1189.1	0.0
1289	Znev_01974	ref|XP_021932945.1| zinc finger protein 768-like isoform X2 [Zootermopsis nevadensis]	670106	0.00176
1290	Znev_01975	ref|XP_021932922.1| Down syndrome cell adhesion molecule-like protein Dscam2 [Zootermopsis nevadensis]	4002.59	0.0
1291	Znev_01978	gb|KDR12442.1| Ribosome-binding protein 1 [Zootermopsis nevadensis]	1969.51	0.0
1292	Znev_01979	gb|AGM32543.1| cysteine peptidase C12 containing ubiquitin carboxy-terminal hydrolase [Coptotermes formosanus]	336265	5.7e-110
1293	Znev_01980	ref|XP_021932965.1| type I inositol 3,4-bisphosphate 4-phosphatase isoform X1 [Zootermopsis nevadensis] >ref|XP_021932966.1| type I inositol 3,4-bisphosphate 4-phosphatase isoform X1 [Zootermopsis nevadensis] >ref|XP_021932967.1| type I inositol 3,4-bisphosphate 4-phosphatase isoform X1 [Zootermopsis nevadensis] >gb|KDR12444.1| Type I inositol-3,4-bisphosphate 4-phosphatase [Zootermopsis nevadens…	2748.0	0.0
1294	Znev_01981	gb|PNF40462.1| Transcription initiation factor TFIID subunit 1 [Cryptotermes secundus]	3521.87	0.0
1295	Znev_01983	ref|XP_021932969.1| autophagy-related protein 13 homolog isoform X1 [Zootermopsis nevadensis]	845114	0.0
1296	Znev_01984	gb|KDR12448.1| SET and MYND domain-containing protein 4 [Zootermopsis nevadensis]	1639.4	0.0
1297	Znev_01985	gb|KDR12449.1| RNA-binding protein 12 [Zootermopsis nevadensis]	1848.94	0.0
1298	Znev_01987	ref|XP_021933005.1| peroxidasin homolog isoform X1 [Zootermopsis nevadensis]	2978.73	0.0
1299	Znev_01988	gb|PNF20266.1| Acyl-coenzyme A thioesterase 13, partial [Cryptotermes secundus]	177563	1.04e-49
1300	Znev_01989	ref|XP_021933019.1| nitrilase homolog 1 isoform X1 [Zootermopsis nevadensis] >ref|XP_021933020.1| nitrilase homolog 1 isoform X1 [Zootermopsis nevadensis] >gb|KDR12452.1| Nitrilase and fragile histidine triad fusion protein NitFhit [Zootermopsis nevadensis]	965296	0.0
1301	Znev_01990	gb|PSN40497.1| Endothelial differentiation-related factor 1 [Blattella germanica]	266929	3.15e-84
1302	Znev_01991	ref|XP_021933017.1| protein-cysteine N-palmitoyltransferase Rasp isoform X1 [Zootermopsis nevadensis]	950658	0.0
1303	Znev_01992	gb|PSN40499.1| G2/mitotic-specific cyclin-B [Blattella germanica]	425246	1.38e-139
1304	Znev_01993	gb|PSN57423.1| Glucose dehydrogenase [FAD, quinone] [Blattella germanica]	937176	0.0
1305	Znev_01995	ref|XP_021932927.1| cell death abnormality protein 1-like isoform X3 [Zootermopsis nevadensis]	216853	1.71e-63
1306	Znev_01996	emb|CAB3361306.1| Hypothetical predicted protein [Cloeon dipterum]	750998	3.11e-07
1307	Znev_01997	emb|CAB3361306.1| Hypothetical predicted protein [Cloeon dipterum]	901225	2.23e-13
1308	Znev_01998	ref|XP_021932949.1| platelet endothelial aggregation receptor 1-like isoform X1 [Zootermopsis nevadensis]	418698	8.43e-142
1309	Znev_01999	ref|XP_023724350.1| RING finger protein 44 [Cryptotermes secundus]	997525	1.05e-20
1310	Znev_02002	ref|XP_021932914.1| UDP-glucuronosyltransferase 2B17-like isoform X1 [Zootermopsis nevadensis] >gb|KDR12464.1| UDP-glucuronosyltransferase 2B5 [Zootermopsis nevadensis]	1090.1	0.0
1311	Znev_02003	gb|AGM32750.1| EB module, partial [Coptotermes formosanus]	147902	1.94e-36
1312	Znev_02004	gb|KDR12467.1| Techylectin-5B [Zootermopsis nevadensis]	1041.95	0.0
1313	Znev_02006	ref|XP_021914481.1| zinc finger protein 239-like [Zootermopsis nevadensis]	107842	1.48e-19
1314	Znev_02007	ref|XP_018310594.1| PREDICTED: putative nuclease HARBI1, partial [Trachymyrmex zeteki]	978265	3.4e-19
1315	Znev_02008	ref|XP_021914482.1| mushroom body large-type Kenyon cell-specific protein 1 isoform X1 [Zootermopsis nevadensis] >gb|KDR22086.1| Mushroom body large-type Kenyon cell-specific protein 1 [Zootermopsis nevadensis]	2561.18	0.0
1316	Znev_02009	ref|XP_021914487.1| probable E3 ubiquitin-protein ligase HERC4 [Zootermopsis nevadensis] >ref|XP_021914488.1| probable E3 ubiquitin-protein ligase HERC4 [Zootermopsis nevadensis] >ref|XP_021914489.1| probable E3 ubiquitin-protein ligase HERC4 [Zootermopsis nevadensis] >ref|XP_021914490.1| probable E3 ubiquitin-protein ligase HERC4 [Zootermopsis nevadensis] >ref|XP_021914492.1| probable E3 ubiquit…	749584	0.0
1317	Znev_02010	gb|KDR22088.1| Glycerol-3-phosphate acyltransferase 1, mitochondrial [Zootermopsis nevadensis]	668307	0.0
1318	Znev_02011	ref|XP_021914486.1| leucine-rich repeat-containing protein 27-like [Zootermopsis nevadensis]	185652	1.52e-49
1319	Znev_02012	gb|KDR22090.1| Negative elongation factor A [Zootermopsis nevadensis]	1069.3	0.0
1320	Znev_02014	emb|CAI26307.1| beta-alanyl conjugating enzyme [Periplaneta americana]	1272.69	0.0
1321	Znev_02015	gb|KDR22093.1| Hexosaminidase domain-containing protein, partial [Zootermopsis nevadensis]	997268	0.0
1322	Znev_02016	ref|XP_021914385.1| protein takeout-like [Zootermopsis nevadensis] >ref|XP_021914386.1| protein takeout-like [Zootermopsis nevadensis] >gb|KDR22094.1| Protein takeout [Zootermopsis nevadensis]	520.39	0.0
1323	Znev_02017	ref|XP_021914394.1| protein takeout-like [Zootermopsis nevadensis] >gb|KDR22095.1| Protein takeout [Zootermopsis nevadensis]	505753	1.04e-175
1324	Znev_02018	gb|KDR22096.1| Protein takeout [Zootermopsis nevadensis]	263462	1.16e-83
1325	Znev_02019	ref|XP_021914394.1| protein takeout-like [Zootermopsis nevadensis] >gb|KDR22095.1| Protein takeout [Zootermopsis nevadensis]	870409	2.56e-13
1326	Znev_02020	ref|XP_021914429.1| protein takeout-like [Zootermopsis nevadensis] >gb|KDR22098.1| Protein takeout [Zootermopsis nevadensis]	518464	0.0
1327	Znev_02021	ref|XP_021914428.1| protein takeout-like [Zootermopsis nevadensis] >gb|KDR22099.1| Protein takeout [Zootermopsis nevadensis]	522702	0.0
1328	Znev_02023	gb|KDR22101.1| putative actin-related protein 2/3 complex subunit 2 [Zootermopsis nevadensis]	620928	0.0
1329	Znev_02025	ref|XP_021914449.1| DNA-directed RNA polymerase, mitochondrial isoform X1 [Zootermopsis nevadensis] >gb|KDR22103.1| DNA-directed RNA polymerase, mitochondrial [Zootermopsis nevadensis]	2831.59	0.0
1330	Znev_02027	ref|XP_021914463.1| 6-phosphofructo-2-kinase/fructose-2,6-bisphosphatase-like [Zootermopsis nevadensis] >gb|KDR22105.1| 6PF-2-K/Fru-2,6-P2ASE liver/muscle isozymes [Zootermopsis nevadensis]	1212.21	0.0
1331	Znev_02028	gb|KDR22106.1| PI-PLC X domain-containing protein 3 [Zootermopsis nevadensis]	670233	0.0
1332	Znev_02029	gb|KDR22107.1| Coiled-coil domain-containing protein 47 [Zootermopsis nevadensis]	1003.82	0.0
1333	Znev_02030	ref|XP_021914464.1| NAD kinase-like isoform X1 [Zootermopsis nevadensis] >ref|XP_021914465.1| NAD kinase-like isoform X1 [Zootermopsis nevadensis]	110153	3.14e-22
1334	Znev_02032	ref|XP_021914439.1| steroidogenic acute regulatory protein-like isoform X1 [Zootermopsis nevadensis] >ref|XP_021914440.1| steroidogenic acute regulatory protein-like isoform X1 [Zootermopsis nevadensis] >ref|XP_021914441.1| steroidogenic acute regulatory protein-like isoform X1 [Zootermopsis nevadensis]	967222	0.0
1335	Znev_02033	gb|ABD57312.1| fibrinolytic enzyme, partial [Eupolyphaga sinensis]	259225	1.5e-79
1336	Znev_02035	gb|KDR22113.1| Trypsin-3 [Zootermopsis nevadensis]	127872	5.8e-32
1337	Znev_02037	ref|XP_021914474.1| transcription factor HES-1-like isoform X1 [Zootermopsis nevadensis] >gb|KDR22115.1| Transcription factor HES-4-A [Zootermopsis nevadensis]	700664	0.0
1338	Znev_02038	ref|XP_021914425.1| plexin domain-containing protein 2 isoform X1 [Zootermopsis nevadensis] >ref|XP_021914426.1| plexin domain-containing protein 2 isoform X1 [Zootermopsis nevadensis] >gb|KDR22116.1| Plexin domain-containing protein 2 [Zootermopsis nevadensis]	1248.42	0.0
1339	Znev_02039	gb|KDR22117.1| Sterol regulatory element-binding protein cleavage-activating protein [Zootermopsis nevadensis]	1699.1	0.0
1340	Znev_02040	gb|KDR22118.1| Pleckstrin-like proteiny domain-containing family M member 2, partial [Zootermopsis nevadensis]	2099.71	0.0
1341	Znev_02041	ref|XP_021914495.1| RNA-binding protein 33-like isoform X1 [Zootermopsis nevadensis]	2018.05	0.0
1342	Znev_02042	ref|XP_021914500.1| solute carrier family 2, facilitated glucose transporter member 1-like isoform X1 [Zootermopsis nevadensis] >ref|XP_021914502.1| solute carrier family 2, facilitated glucose transporter member 1-like isoform X1 [Zootermopsis nevadensis] >ref|XP_021914503.1| solute carrier family 2, facilitated glucose transporter member 1-like isoform X1 [Zootermopsis nevadensis] >ref|XP_02191…	1083.55	0.0
1343	Znev_02043	ref|XP_021914453.1| LOW QUALITY PROTEIN: neuralized-like protein 4 [Zootermopsis nevadensis]	472626	5.54e-132
1344	Znev_02044	ref|XP_021914402.1| guanine nucleotide-binding protein subunit beta-2 isoform X1 [Zootermopsis nevadensis]	720694	0.0
1345	Znev_02046	ref|XP_013147998.1| PREDICTED: tyrosine-protein kinase receptor TYRO3-like [Papilio polytes]	266929	4.32e-84
1346	Znev_02047	gb|KDR22124.1| Titin, partial [Zootermopsis nevadensis]	225713	1.5e-69
1347	Znev_02048	gb|KDR22125.1| putative cationic amino acid transporter [Zootermopsis nevadensis]	1560.04	0.0
1348	Znev_02049	gb|KDR22127.1| Telomeric repeat-binding factor 2-interacting protein 1 [Zootermopsis nevadensis]	346.28	1.03e-114
1349	Znev_02050	gb|KDR22127.1| Telomeric repeat-binding factor 2-interacting protein 1 [Zootermopsis nevadensis]	409838	2.57e-139
1350	Znev_02051	gb|PSN48127.1| Replication factor C subunit 4 [Blattella germanica]	531946	0.0
1351	Znev_02052	gb|KRT78583.1| ABC transporter ATP-binding protein, partial [Oryctes borbonicus]	1686.39	0.0
1352	Znev_02054	gb|PNF43332.1| Ribonuclease P protein subunit p20, partial [Cryptotermes secundus]	235343	6.05e-72
1353	Znev_02055	gb|PSN45009.1| Cleavage stimulation factor subunit 1 [Blattella germanica]	834713	0.0
1354	Znev_02057	ref|XP_021914438.1| latrophilin-like protein LAT-2 [Zootermopsis nevadensis]	333569	1.06e-107
1355	Znev_02059	gb|KDR22138.1| L-gulonolactone oxidase [Zootermopsis nevadensis]	946421	0.0
1356	Znev_02060	ref|XP_015587421.1| zinc finger protein 567 isoform X1 [Cephus cinctus]	372859	3.2e-113
1357	Znev_02062	ref|XP_023711800.1| inactive ubiquitin carboxyl-terminal hydrolase MINDY-4B isoform X3 [Cryptotermes secundus] >ref|XP_023711801.1| inactive ubiquitin carboxyl-terminal hydrolase MINDY-4B isoform X3 [Cryptotermes secundus]	721.85	0.0
1358	Znev_02063	gb|PSN48117.1| Methylcrotonoyl-CoA carboxylase subunit alpha [Blattella germanica]	1014.6	0.0
1359	Znev_02064	gb|KDR22143.1| HD domain-containing protein 3 [Zootermopsis nevadensis]	379407	8.41e-129
1360	Znev_02066	gb|KDR22144.1| Protein Wnt-11 [Zootermopsis nevadensis]	649047	0.0
1361	Znev_02067	ref|XP_015593722.1| ragulator complex protein LAMTOR4 homolog isoform X2 [Cephus cinctus] >ref|XP_015593723.1| ragulator complex protein LAMTOR4 homolog isoform X2 [Cephus cinctus] >ref|XP_015593724.1| ragulator complex protein LAMTOR4 homolog isoform X2 [Cephus cinctus] >ref|XP_015593725.1| ragulator complex protein LAMTOR4 homolog isoform X2 [Cephus cinctus] >ref|XP_024940037.1| ragulator compl…	132.88	7.24e-33
1362	Znev_02068	gb|AGM32479.1| GTP-binding protein Rheb-like protein [Coptotermes formosanus]	374015	1.2e-125
1363	Znev_02070	ref|XP_021934282.1| ubiquitin carboxyl-terminal hydrolase 8 isoform X1 [Zootermopsis nevadensis] >gb|KDR11612.1| Ubiquitin carboxyl-terminal hydrolase 8 [Zootermopsis nevadensis]	2003.02	0.0
1364	Znev_02071	gb|KDR11613.1| Mothers against decapentaplegic-like protein 4 [Zootermopsis nevadensis]	1418.29	0.0
1365	Znev_02072	dbj|BAA86911.1| homologue of Sarcophaga 26,29kDa proteinase [Periplaneta americana]	942569	0.0
1366	Znev_02073	gb|PNF28258.1| Thiamine transporter 2 [Cryptotermes secundus]	768074	0.0
1367	Znev_02074	ref|XP_014261980.1| protein ALP1-like [Cimex lectularius] >ref|XP_024084816.1| protein ALP1-like [Cimex lectularius]	342428	2.48e-110
1368	Znev_02075	ref|XP_021934277.1| growth arrest and DNA damage-inducible proteins-interacting protein 1 isoform X1 [Zootermopsis nevadensis] >ref|XP_021934278.1| growth arrest and DNA damage-inducible proteins-interacting protein 1 isoform X1 [Zootermopsis nevadensis] >gb|KDR11618.1| Growth arrest and DNA-damage-inducible proteins-interacting protein 1 [Zootermopsis nevadensis]	574704	0.0
1369	Znev_02078	gb|KDR11620.1| Inactive dipeptidyl peptidase 10, partial [Zootermopsis nevadensis]	1728.38	0.0
1370	Znev_02079	gb|PSN41122.1| DNA replication complex GINS protein SLD5 [Blattella germanica]	297.36	2.86e-94
1371	Znev_02081	gb|PNF15053.1| Multidrug resistance-associated protein 9 [Cryptotermes secundus]	2054.26	0.0
1372	Znev_02084	gb|KDR11626.1| Oxidation resistance protein 1, partial [Zootermopsis nevadensis]	2113.19	0.0
1373	Znev_02087	ref|XP_021934296.1| transcription elongation factor SPT5-like [Zootermopsis nevadensis]	456833	3.06e-154
1374	Znev_02088	ref|XP_021934339.1| E3 ubiquitin-protein ligase UBR5 isoform X1 [Zootermopsis nevadensis]	6563.4	0.0
1375	Znev_02089	ref|XP_021934345.1| MFS-type transporter SLC18B1-like isoform X1 [Zootermopsis nevadensis]	1300.03	0.0
1376	Znev_02090	gb|KDR11632.1| Thyroid adenoma-associated protein-like protein [Zootermopsis nevadensis]	3108.16	0.0
1377	Znev_02091	ref|XP_021934316.1| thyroid adenoma-associated protein homolog [Zootermopsis nevadensis]	562762	0.0
1378	Znev_02092	gb|PNF40301.1| lin-52-like protein [Cryptotermes secundus]	198749	9.45e-60
1379	Znev_02093	gb|KAF0708055.1| protein GVQW3-like, partial [Aphis craccivora]	585362	0.0189
1380	Znev_02095	ref|XP_021934308.1| zinc finger protein 37-like isoform X2 [Zootermopsis nevadensis]	1640.94	0.0
1381	Znev_02096	gb|KDR11639.1| Filamin-A [Zootermopsis nevadensis]	6002.55	0.0
1382	Znev_02098	ref|XP_021934310.1| dnaJ homolog subfamily C member 3 [Zootermopsis nevadensis] >gb|KDR11641.1| DnaJ-like protein subfamily C member 3 [Zootermopsis nevadensis]	1015.37	0.0
1383	Znev_02100	gb|KDR11643.1| Protein odd-skipped [Zootermopsis nevadensis]	828935	0.0
1384	Znev_02101	ref|XP_018897306.1| PREDICTED: beta carbonic anhydrase 1 isoform X1 [Bemisia tabaci]	462225	2.92e-158
1385	Znev_02103	gb|PNF36250.1| C11orf70-like protein [Cryptotermes secundus]	431024	5.06e-145
1386	Znev_02104	ref|XP_021934231.1| alpha-1,2-mannosyltransferase ALG9 isoform X1 [Zootermopsis nevadensis]	1246.88	0.0
1387	Znev_02107	ref|XP_021934253.1| beta-catenin-like protein 1 [Zootermopsis nevadensis] >ref|XP_021934254.1| beta-catenin-like protein 1 [Zootermopsis nevadensis] >ref|XP_021934255.1| beta-catenin-like protein 1 [Zootermopsis nevadensis] >gb|KDR11648.1| Beta-catenin-like protein 1 [Zootermopsis nevadensis]	1172.92	0.0
1388	Znev_02108	ref|XP_021934329.1| CCAAT/enhancer-binding protein [Zootermopsis nevadensis] >gb|KDR11649.1| CCAAT/enhancer-binding protein [Zootermopsis nevadensis]	763837	0.0
1389	Znev_02109	ref|XP_021934321.1| protein CASC3-like isoform X1 [Zootermopsis nevadensis] >ref|XP_021934322.1| protein CASC3-like isoform X1 [Zootermopsis nevadensis]	1024.62	0.0
1390	Znev_02110	gb|PSN51643.1| Protein LTV1 [Blattella germanica]	604749	0.0
1391	Znev_02111	dbj|BAR72390.1| Vacuolar-type H+-ATPase subunit G [Nasutitermes takasagoensis]	171014	8.36e-48
1392	Znev_02112	emb|CAD6208399.1| GSCOCG00003407001-RA-CDS [Cotesia congregata]	603208	0.0
1393	Znev_02115	ref|XP_021934332.1| mucin-2-like [Zootermopsis nevadensis]	720694	0.0
1394	Znev_02116	ref|XP_021934335.1| clavesin-2-like isoform X1 [Zootermopsis nevadensis]	684871	0.0
1395	Znev_02117	ref|XP_021934334.1| zinc finger protein OZF-like [Zootermopsis nevadensis] >gb|KDR11657.1| Myeloid zinc finger 1 [Zootermopsis nevadensis]	882863	0.0
1396	Znev_02118	ref|XP_021934217.1| glutathione synthetase-like isoform X1 [Zootermopsis nevadensis] >gb|KDR11658.1| Glutathione synthetase [Zootermopsis nevadensis]	1031.55	0.0
1397	Znev_02119	gb|KDR11659.1| E3 ubiquitin-protein ligase MARCH5 [Zootermopsis nevadensis]	1198.34	0.0
1398	Znev_02120	dbj|BAC02725.2| vitellogenin receptor [Periplaneta americana]	652514	0.0
1399	Znev_02121	ref|XP_021934242.1| F-box only protein 22-like [Zootermopsis nevadensis] >ref|XP_021934243.1| F-box only protein 22-like [Zootermopsis nevadensis] >ref|XP_021934244.1| F-box only protein 22-like [Zootermopsis nevadensis] >ref|XP_021934245.1| F-box only protein 22-like [Zootermopsis nevadensis] >ref|XP_021934246.1| F-box only protein 22-like [Zootermopsis nevadensis] >ref|XP_021934247.1| F-box onl…	1036.56	0.0
1400	Znev_02123	gb|KDR20538.1| Kelch-like protein 10, partial [Zootermopsis nevadensis]	733406	0.0
1401	Znev_02127	gb|AAK52473.1| allatostatin receptor [Periplaneta americana]	405601	6.91e-134
1402	Znev_02128	gb|AAK52473.1| allatostatin receptor [Periplaneta americana]	148288	2.49e-35
1403	Znev_02129	ref|XP_012256136.1| derlin-2 [Athalia rosae]	444891	6.96e-152
1404	Znev_02130	gb|PSN40625.1| Protein phosphatase PTC7 [Blattella germanica]	568926	0.0
1405	Znev_02131	ref|XP_021942205.1| INO80 complex subunit E [Zootermopsis nevadensis] >gb|KDR23094.1| INO80 complex subunit E [Zootermopsis nevadensis]	472626	4.85e-163
1406	Znev_02132	gb|EFA09005.1| Protein yippee-like CG15309 [Tribolium castaneum]	244202	4.28e-76
1407	Znev_02134	ref|XP_021942216.1| zinc finger protein 436-like isoform X1 [Zootermopsis nevadensis]	1373.99	0.0
1408	Znev_02135	gb|KDR23098.1| Phospholipase A2 isozyme PA4, partial [Zootermopsis nevadensis]	293123	4.03e-95
1409	Znev_02136	ref|XP_021942132.1| putative phospholipase B-like lamina ancestor isoform X1 [Zootermopsis nevadensis] >gb|KDR23099.1| Putative phospholipase B-like lamina ancestor [Zootermopsis nevadensis]	1273.07	0.0
1410	Znev_02137	ref|XP_021942148.1| differentially expressed in FDCP 6 homolog [Zootermopsis nevadensis] >gb|KDR23100.1| Differentially expressed in FDCP 6-like protein [Zootermopsis nevadensis]	1162.9	0.0
1411	Znev_02138	ref|XP_021942207.1| ubiquitin carboxyl-terminal hydrolase 30 homolog isoform X1 [Zootermopsis nevadensis]	872848	0.0
1412	Znev_02139	gb|KDR23102.1| NADH dehydrogenase [ubiquinone] 1 beta subcomplex subunit 11, mitochondrial [Zootermopsis nevadensis]	314309	4.5e-103
1413	Znev_02140	gb|KDR23103.1| Amiloride-sensitive cation channel 2-A, neuronal [Zootermopsis nevadensis]	806594	0.0
1414	Znev_02142	ref|XP_021942194.1| BUB3-interacting and GLEBS motif-containing protein ZNF207 isoform X2 [Zootermopsis nevadensis]	822772	0.0
1415	Znev_02143	ref|XP_021942317.1| sesquipedalian-1-like isoform X1 [Zootermopsis nevadensis]	553132	0.0
1416	Znev_02145	gb|PSN46681.1| putative phospholipase B-like 2 [Blattella germanica]	665996	0.0
1417	Znev_02146	ref|XP_021942313.1| putative aldehyde dehydrogenase family 7 member A1 homolog isoform X1 [Zootermopsis nevadensis] >ref|XP_021942314.1| putative aldehyde dehydrogenase family 7 member A1 homolog isoform X1 [Zootermopsis nevadensis] >gb|KDR23109.1| Alpha-aminoadipic semialdehyde dehydrogenase [Zootermopsis nevadensis]	1151.73	0.0
1418	Znev_02147	ref|XP_021942309.1| protein deltex [Zootermopsis nevadensis]	1205.28	0.0
1419	Znev_02148	ref|XP_021942275.1| E3 ubiquitin-protein ligase RNF25 [Zootermopsis nevadensis] >gb|KDR23110.1| E3 ubiquitin-protein ligase RNF25 [Zootermopsis nevadensis]	692.96	0.0
1420	Znev_02149	gb|KDR23111.1| Breakpoint cluster region protein [Zootermopsis nevadensis]	2276.52	0.0
1421	Znev_02150	gb|KDR23112.1| Mediator of RNA polymerase II transcription subunit 13 [Zootermopsis nevadensis]	4338.87	0.0
1422	Znev_02152	ref|XP_021942306.1| 39S ribosomal protein L50, mitochondrial isoform X1 [Zootermopsis nevadensis] >gb|KDR23114.1| 39S ribosomal protein L50, mitochondrial [Zootermopsis nevadensis]	451055	4.28e-155
1423	Znev_02153	ref|XP_021942263.1| protein KIAA0100 isoform X1 [Zootermopsis nevadensis] >ref|XP_021942265.1| protein KIAA0100 isoform X2 [Zootermopsis nevadensis]	4381.25	0.0
1424	Znev_02155	gb|KDR23117.1| G protein-coupled receptor kinase 1, partial [Zootermopsis nevadensis]	1414.44	0.0
1425	Znev_02156	ref|XP_021942007.1| HEAT repeat-containing protein 6 isoform X1 [Zootermopsis nevadensis] >gb|KDR23118.1| HEAT repeat-containing protein 6 [Zootermopsis nevadensis]	2300.4	0.0
1426	Znev_02157	gb|KDR23119.1| Translational activator GCN1, partial [Zootermopsis nevadensis]	5404.34	0.0
1427	Znev_02159	gb|KDR23122.1| Pleckstrin-like proteiny domain-containing family F member 2 [Zootermopsis nevadensis]	633639	0.0
1428	Znev_02160	gb|PSN44490.1| Ribonuclease kappa-B [Blattella germanica]	173326	6.62e-49
1429	Znev_02161	gb|PSN57541.1| Farnesyl pyrophosphate synthase, partial [Blattella germanica]	673315	0.0
1430	Znev_02162	gb|EFN77849.1| SON protein, partial [Harpegnathos saltator]	835741	7.15e-13
1431	Znev_02163	gb|KDR23127.1| FMRFamide receptor, partial [Zootermopsis nevadensis]	699508	0.0
1432	Znev_02165	gb|PNF24893.1| Longitudinals lacking protein-like, partial [Cryptotermes secundus]	773081	0.0
1433	Znev_02166	gb|KDR23132.1| Trafficking kinesin-binding protein 1 [Zootermopsis nevadensis]	2351.24	0.0
1434	Znev_02167	gb|KDR23133.1| Trafficking kinesin-binding protein milt [Zootermopsis nevadensis]	1729.15	0.0
1435	Znev_02168	gb|PSN46690.1| Transmembrane protein 120 [Blattella germanica]	625935	0.0
1436	Znev_02169	ref|XP_021942292.1| zinc finger protein 672-like isoform X2 [Zootermopsis nevadensis]	731865	0.0
1437	Znev_02170	ref|XP_011148205.1| density-regulated protein homolog [Harpegnathos saltator] >gb|EFN78764.1| Density-regulated protein [Harpegnathos saltator]	298516	1.01e-95
1438	Znev_02172	gb|PSN46686.1| DNA-directed RNA polymerase III subunit RPC9 [Blattella germanica]	209149	4.19e-63
1439	Znev_02173	ref|XP_021942258.1| protein YIPF3-like [Zootermopsis nevadensis] >gb|KDR23139.1| Protein YIPF3 [Zootermopsis nevadensis]	476863	1.23e-164
1440	Znev_02174	gb|PNF24930.1| Mediator of RNA polymerase II transcription subunit 9 [Cryptotermes secundus]	141354	4.26e-35
1441	Znev_02175	gb|KDR23141.1| Mediator of RNA polymerase II transcription subunit 9, partial [Zootermopsis nevadensis]	234187	1.45e-72
1442	Znev_02177	gb|AGM32193.1| 60S ribosomal protein L10 [Coptotermes formosanus]	447203	2.11e-153
1443	Znev_02178	ref|XP_021942230.1| sorting nexin-29 isoform X1 [Zootermopsis nevadensis] >ref|XP_021942231.1| sorting nexin-29 isoform X1 [Zootermopsis nevadensis]	1706.42	0.0
1444	Znev_02179	ref|XP_021942235.1| probable C-mannosyltransferase DPY19L1 isoform X1 [Zootermopsis nevadensis] >gb|KDR23145.1| Dpy-19-like protein 1 [Zootermopsis nevadensis]	1506.12	0.0
1445	Znev_02181	ref|XP_021942254.1| dopamine N-acetyltransferase-like isoform X2 [Zootermopsis nevadensis]	505753	1.29e-175
1446	Znev_02182	ref|XP_021942237.1| UDP-glucuronosyltransferase 2C1-like isoform X1 [Zootermopsis nevadensis]	1040.02	0.0
1447	Znev_02185	gb|KDR23153.1| Transient receptor potential cation channel subfamily V member 5, partial [Zootermopsis nevadensis]	1717.21	0.0
1448	Znev_02186	gb|KDR23154.1| Golgin subfamily A member 3 [Zootermopsis nevadensis]	968378	0.0
1449	Znev_02187	gb|PSN54610.1| PRKR-interacting protein 1 [Blattella germanica]	197208	3.67e-56
1450	Znev_02188	ref|XP_021942223.1| FACT complex subunit spt16 isoform X1 [Zootermopsis nevadensis] >gb|KDR23156.1| FACT complex subunit spt16 [Zootermopsis nevadensis]	2347.39	0.0
1451	Znev_02189	ref|XP_012268560.1| hyccin isoform X1 [Athalia rosae]	632098	0.0
1452	Znev_02190	gb|PNF22115.1| Irregular chiasm C-roughest protein [Cryptotermes secundus]	1221.07	0.0
1453	Znev_02191	gb|PNF22121.1| Retinol dehydrogenase 11 [Cryptotermes secundus]	543888	0.0
1454	Znev_02192	gb|PNF22119.1| Retinol dehydrogenase 14 [Cryptotermes secundus]	140969	1.21e-30
1455	Znev_02194	ref|XP_021942420.1| leucine-rich repeat and coiled-coil domain-containing protein 1-like isoform X2 [Zootermopsis nevadensis] >ref|XP_021942429.1| leucine-rich repeat and coiled-coil domain-containing protein 1-like isoform X2 [Zootermopsis nevadensis]	584334	0.0
1456	Znev_02195	ref|XP_021942459.1| ras-related protein Rab-5B isoform X1 [Zootermopsis nevadensis] >gb|KDR24359.1| Ras-related protein Rab-5B [Zootermopsis nevadensis]	458759	4.91e-158
1457	Znev_02197	gb|KDR11720.1| Pre-mRNA-splicing factor CWC22-like protein, partial [Zootermopsis nevadensis]	1053.51	0.0
1458	Znev_02198	gb|PSN47554.1| Cyclin-Y [Blattella germanica]	677552	0.0
1459	Znev_02199	ref|XP_021942252.1| dnaJ homolog subfamily C member 7 [Zootermopsis nevadensis] >gb|KDR24362.1| DnaJ-like protein subfamily C member 7 [Zootermopsis nevadensis]	1023.85	0.0
1460	Znev_02201	ref|XP_021940510.1| protein FAN-like [Zootermopsis nevadensis] >ref|XP_021940585.1| protein FAN-like [Zootermopsis nevadensis] >ref|XP_021940660.1| protein FAN-like [Zootermopsis nevadensis] >ref|XP_021940741.1| protein FAN-like [Zootermopsis nevadensis] >gb|KDR24364.1| Protein FAN [Zootermopsis nevadensis]	1891.7	0.0
1461	Znev_02204	gb|PSN47545.1| Transcription and mRNA export factor ENY2 [Blattella germanica]	163.31	2.28e-45
1462	Znev_02205	ref|XP_021940059.1| histone-lysine N-methyltransferase SETD2-like isoform X1 [Zootermopsis nevadensis] >ref|XP_021940143.1| histone-lysine N-methyltransferase SETD2-like isoform X1 [Zootermopsis nevadensis] >ref|XP_021940228.1| histone-lysine N-methyltransferase SETD2-like isoform X1 [Zootermopsis nevadensis] >ref|XP_021940298.1| histone-lysine N-methyltransferase SETD2-like isoform X1 [Zootermop…	3937.88	0.0
1463	Znev_02206	ref|XP_021941376.1| tetratricopeptide repeat protein 25 isoform X1 [Zootermopsis nevadensis]	219935	1.9e-65
1464	Znev_02207	gb|KDR24369.1| Tetratricopeptide repeat protein 25 [Zootermopsis nevadensis]	667922	0.0
1465	Znev_02208	ref|XP_023718820.1| AP2-associated protein kinase 1 isoform X1 [Cryptotermes secundus]	390193	3.65e-124
1466	Znev_02209	ref|XP_012235072.1| PREDICTED: cullin-4B [Linepithema humile]	1365.52	0.0
1467	Znev_02210	gb|PNF26132.1| Mitochondrial intermediate peptidase [Cryptotermes secundus]	1155.58	0.0
1468	Znev_02211	gb|KDR24372.1| Histone deacetylase 6 [Zootermopsis nevadensis]	2179.06	0.0
1469	Znev_02212	gb|PSN48230.1| T-complex protein 1 subunit gamma [Blattella germanica]	1033.48	0.0
1470	Znev_02213	gb|KDR24374.1| Mitogen-activated protein kinase 14B, partial [Zootermopsis nevadensis]	707597	0.0
1471	Znev_02214	ref|XP_033608968.1| serine-rich adhesin for platelets [Cryptotermes secundus]	2005.33	0.0
1472	Znev_02215	gb|PSN33336.1| NEDD8-conjugating enzyme UBE2F [Blattella germanica]	318161	1.73e-103
1473	Znev_02216	gb|KDR24377.1| Muscle M-line assembly protein unc-89 [Zootermopsis nevadensis]	11417.7	0.0
1474	Znev_02218	gb|KDR24379.1| Esterase FE4 [Zootermopsis nevadensis]	1145.95	0.0
1475	Znev_02219	gb|KDR24380.1| Esterase FE4 [Zootermopsis nevadensis]	1170.61	0.0
1476	Znev_02221	gb|KDR23693.1| Neuromedin-B receptor [Zootermopsis nevadensis]	245358	1.62e-64
1477	Znev_02222	gb|KDR23693.1| Neuromedin-B receptor [Zootermopsis nevadensis]	249.98	7.94e-67
1478	Znev_02223	ref|XP_021912894.1| esterase E4-like isoform X1 [Zootermopsis nevadensis] >gb|KDR24383.1| Esterase E4 [Zootermopsis nevadensis]	1124.38	0.0
1479	Znev_02224	gb|KDR24384.1| Esterase FE4 [Zootermopsis nevadensis]	1144.41	0.0
1480	Znev_02225	ref|XP_021912969.1| prostaglandin reductase 1-like isoform X8 [Zootermopsis nevadensis] >gb|KDR22751.1| Prostaglandin reductase 1 [Zootermopsis nevadensis]	559681	0.0
1481	Znev_02226	gb|KDR24386.1| Esterase FE4 [Zootermopsis nevadensis]	778089	0.0
1482	Znev_02227	gb|KDR24387.1| Esterase FE4 [Zootermopsis nevadensis]	360918	8.66e-121
1483	Znev_02228	ref|XP_023716388.1| esterase E4 isoform X2 [Cryptotermes secundus] >ref|XP_023716396.1| esterase E4 isoform X2 [Cryptotermes secundus] >gb|PNF42151.1| Esterase E4 [Cryptotermes secundus]	501516	2.4e-166
1484	Znev_02229	gb|AGM32338.1| serine carboxypeptidase [Coptotermes formosanus]	754207	0.0
1485	Znev_02230	ref|XP_021912793.1| cyclic nucleotide-gated cation channel beta-3 isoform X3 [Zootermopsis nevadensis]	1562.36	0.0
1486	Znev_02232	gb|AGM32469.1| Rab GTpase family 6 (Rab6) [Coptotermes formosanus]	431795	1.35e-147
1487	Znev_02233	ref|XP_017787336.1| PREDICTED: beta-arrestin-1 isoform X1 [Nicrophorus vespilloides]	847.81	0.0
1488	Znev_02235	gb|KDR24395.1| Serine protease nudel [Zootermopsis nevadensis]	4901.65	0.0
1489	Znev_02236	ref|XP_021942862.1| adhesive plaque matrix protein-like [Zootermopsis nevadensis]	487649	9.09e-167
1490	Znev_02237	ref|XP_033608969.1| extensin-like isoform X2 [Cryptotermes secundus]	997525	2.98e-14
1491	Znev_02238	ref|XP_023714960.1| formin-like protein 20 [Cryptotermes secundus]	635438	0.0869
1492	Znev_02240	ref|XP_021942720.1| major facilitator superfamily domain-containing protein 6-A-like [Zootermopsis nevadensis] >ref|XP_021942728.1| major facilitator superfamily domain-containing protein 6-A-like [Zootermopsis nevadensis] >ref|XP_021942736.1| major facilitator superfamily domain-containing protein 6-A-like [Zootermopsis nevadensis] >ref|XP_021942745.1| major facilitator superfamily domain-contai…	1677.53	0.0
1493	Znev_02241	ref|XP_021942823.1| nucleoside diphosphate kinase 7 isoform X1 [Zootermopsis nevadensis]	830476	0.0
1494	Znev_02242	ref|XP_021942851.1| RNA-binding motif protein, X-linked 2-like [Zootermopsis nevadensis] >gb|KDR24402.1| RNA-binding motif protein, X-linked 2 [Zootermopsis nevadensis]	828.55	0.0
1495	Znev_02243	gb|KDR24403.1| Sushi, von Willebrand factor type A, EGF and pentraxin domain-containing protein 1 [Zootermopsis nevadensis]	1677.14	0.0
1496	Znev_02244	ref|XP_021942671.1| GDNF-inducible zinc finger protein 1-like [Zootermopsis nevadensis]	1720.67	0.0
1497	Znev_02247	gb|KDR24408.1| Protein bunched, class 2/F isoform [Zootermopsis nevadensis]	1408.66	0.0
1498	Znev_02250	ref|XP_021942538.1| conserved oligomeric Golgi complex subunit 3 isoform X1 [Zootermopsis nevadensis] >gb|KDR24411.1| Conserved oligomeric Golgi complex subunit 3 [Zootermopsis nevadensis]	1758.81	0.0
1499	Znev_02252	ref|XP_021942589.1| DNA-directed RNA polymerase I subunit rpa49 [Zootermopsis nevadensis] >gb|KDR22974.1| DNA-directed RNA polymerase I subunit RPA49 [Zootermopsis nevadensis]	759985	0.0
1500	Znev_02253	gb|PSN34053.1| Pterin-4-alpha-carbinolamine dehydratase [Blattella germanica]	201.06	2.27e-58
1501	Znev_02254	gb|KDR22976.1| AMP deaminase 2 [Zootermopsis nevadensis]	1826.22	0.0
1502	Znev_02256	gb|PNF23636.1| Phosphatidylglycerophosphatase and protein-tyrosine phosphatase 1 [Cryptotermes secundus]	348977	2e-112
1503	Znev_02257	emb|CAB3376788.1| Hypothetical predicted protein [Cloeon dipterum]	286189	1.36e-90
1504	Znev_02258	dbj|BAR94240.1| Enhancer of zeste protein [Gryllus bimaculatus]	1293.87	0.0
1505	Znev_02262	ref|XP_021942554.1| thioredoxin domain-containing protein 11 isoform X1 [Zootermopsis nevadensis] >gb|KDR22984.1| Thioredoxin domain-containing protein 11 [Zootermopsis nevadensis]	1898.25	0.0
1506	Znev_02263	gb|KDR22985.1| Phosphatidylinositol N-acetylglucosaminyltransferase subunit Q [Zootermopsis nevadensis]	458759	1.21e-157
1507	Znev_02264	ref|XP_021942546.1| nuclear distribution protein nudE-like 1-B isoform X1 [Zootermopsis nevadensis] >ref|XP_021942548.1| nuclear distribution protein nudE-like 1-B isoform X1 [Zootermopsis nevadensis] >ref|XP_021942549.1| nuclear distribution protein nudE-like 1-B isoform X1 [Zootermopsis nevadensis] >ref|XP_021942550.1| nuclear distribution protein nudE-like 1-B isoform X1 [Zootermopsis nevadens…	657907	0.0
1508	Znev_02266	dbj|GER30440.1| large subunit ribosomal protein L3e [Striga asiatica]	704774	6.27e-08
1509	Znev_02267	ref|XP_021942553.1| NADH dehydrogenase [ubiquinone] 1 beta subcomplex subunit 10 [Zootermopsis nevadensis] >gb|KDR22988.1| NADH dehydrogenase [ubiquinone] 1 beta subcomplex subunit 10 [Zootermopsis nevadensis]	350903	4.85e-117
1510	Znev_02269	gb|KDR22990.1| Limkain-b1, partial [Zootermopsis nevadensis]	2615.88	0.0
1511	Znev_02270	ref|XP_021942544.1| zinc finger protein 501-like isoform X2 [Zootermopsis nevadensis]	846269	0.0
1512	Znev_02271	gb|KDR22992.1| Ribonuclease Z, mitochondrial [Zootermopsis nevadensis]	1845.86	0.0
1513	Znev_02273	ref|XP_021942473.1| protein singed [Zootermopsis nevadensis] >gb|KDR22994.1| Protein singed [Zootermopsis nevadensis]	1075.85	0.0
1514	Znev_02276	ref|XP_021942474.1| estrogen sulfotransferase-like isoform X1 [Zootermopsis nevadensis]	690649	0.0
1515	Znev_02277	gb|KDR22998.1| Homeobox protein Nkx-6.1 [Zootermopsis nevadensis]	173711	1.32e-49
1516	Znev_02278	gb|QQN72868.1| adipokinetic hormone-corazonin-like peptide precursor [Lygus hesperus]	731738	3.65e-09
1517	Znev_02279	gb|KDR23000.1| Homeobox protein ceh-9 [Zootermopsis nevadensis]	951429	0.0
1518	Znev_02280	ref|XP_021942489.1| hematopoietically-expressed homeobox protein hhex-like [Zootermopsis nevadensis] >gb|KDR23001.1| Hematopoietically-expressed homeobox protein hhex [Zootermopsis nevadensis]	465692	1.31e-160
1519	Znev_02281	ref|XP_021942485.1| major facilitator superfamily domain-containing protein 10 [Zootermopsis nevadensis] >gb|KDR23002.1| Major facilitator superfamily domain-containing protein 10 [Zootermopsis nevadensis]	1029.62	0.0
1520	Znev_02282	ref|XP_021942486.1| phosphatidylinositol 4-kinase type 2-alpha isoform X1 [Zootermopsis nevadensis] >gb|KDR23003.1| Phosphatidylinositol 4-kinase type 2-beta [Zootermopsis nevadensis]	976082	0.0
1521	Znev_02284	ref|XP_021942499.1| hexosaminidase D-like [Zootermopsis nevadensis] >ref|XP_021942500.1| hexosaminidase D-like [Zootermopsis nevadensis] >ref|XP_021942501.1| hexosaminidase D-like [Zootermopsis nevadensis] >gb|KDR23005.1| Hexosaminidase domain-containing protein [Zootermopsis nevadensis]	1518.06	0.0
1522	Znev_02287	gb|AML80822.1| AKH preprohormone-like protein [Coptotermes formosanus]	126331	4.05e-31
1523	Znev_02288	gb|KDR23009.1| DE-cadherin [Zootermopsis nevadensis]	2821.19	0.0
1524	Znev_02289	gb|KDR23010.1| S-antigen protein [Zootermopsis nevadensis]	716842	0.0
1525	Znev_02291	ref|XP_021942530.1| G patch domain-containing protein 2 isoform X1 [Zootermopsis nevadensis] >ref|XP_021942531.1| G patch domain-containing protein 2 isoform X1 [Zootermopsis nevadensis] >gb|KDR23012.1| G patch domain-containing protein 2 [Zootermopsis nevadensis]	1108.59	0.0
1526	Znev_02292	ref|XP_021942535.1| beta-1,3-galactosyltransferase 5 [Zootermopsis nevadensis] >gb|KDR23013.1| Beta-1,3-galactosyltransferase 2 [Zootermopsis nevadensis]	804283	0.0
1527	Znev_02293	ref|XP_021942533.1| acid phosphatase type 7-like [Zootermopsis nevadensis] >gb|KDR23015.1| Iron/zinc purple acid phosphatase-like protein [Zootermopsis nevadensis]	622854	0.0
1528	Znev_02294	ref|XP_021942533.1| acid phosphatase type 7-like [Zootermopsis nevadensis] >gb|KDR23015.1| Iron/zinc purple acid phosphatase-like protein [Zootermopsis nevadensis]	900968	0.0
1529	Znev_02295	gb|KDR23016.1| B-cell lymphoma/leukemia 11B, partial [Zootermopsis nevadensis]	2013.04	0.0
1530	Znev_02297	ref|XP_021942498.1| attacin-B-like [Zootermopsis nevadensis] >gb|KDR23017.1| Attacin-A [Zootermopsis nevadensis]	417157	4.52e-142
1531	Znev_02300	gb|PSN48934.1| BTB/POZ domain-containing protein 9 [Blattella germanica]	1129.78	0.0
1532	Znev_02302	ref|XP_021942577.1| pre-mRNA-splicing factor SPF27 [Zootermopsis nevadensis] >gb|KDR23022.1| Pre-mRNA-splicing factor SPF27 [Zootermopsis nevadensis]	431409	1.8e-147
1533	Znev_02303	gb|PSN36343.1| ADP-dependent glucokinase [Blattella germanica]	716842	0.0
1534	Znev_02305	ref|XP_021942574.1| breast cancer metastasis-suppressor 1-like protein isoform X1 [Zootermopsis nevadensis]	504212	6.64e-175
1535	Znev_02306	gb|KDR23026.1| Insulin-like growth factor-binding protein complex acid labile chain [Zootermopsis nevadensis]	858981	0.0
1536	Znev_02307	gb|PSN45403.1| Alpha-(1,6)-fucosyltransferase [Blattella germanica]	1074.69	0.0
1537	Znev_02308	gb|KDR23028.1| Neurogenic locus protein delta [Zootermopsis nevadensis]	667922	0.0
1538	Znev_02309	gb|KDR23029.1| Mitochondrial import inner membrane translocase subunit Tim9 [Zootermopsis nevadensis]	202216	1.67e-60
1539	Znev_02311	ref|XP_021924247.1| translation machinery-associated protein 16-like isoform X1 [Zootermopsis nevadensis] >ref|XP_021924248.1| translation machinery-associated protein 16-like isoform X2 [Zootermopsis nevadensis]	403.29	3.6e-136
1540	Znev_02313	gb|KDR17117.1| Serine protease nudel [Zootermopsis nevadensis]	6910.47	0.0
1541	Znev_02317	gb|ACU25384.1| crustin 3 [Panulirus japonicus]	654698	8.72e-06
1542	Znev_02318	gb|KDR17122.1| GATA-binding factor A [Zootermopsis nevadensis]	1442.94	0.0
1543	Znev_02319	gb|KDR17123.1| Transcription factor GATA-4 [Zootermopsis nevadensis]	596275	0.0
1544	Znev_02321	ref|XP_021924249.1| Fanconi anemia group A protein homolog isoform X1 [Zootermopsis nevadensis] >ref|XP_021924250.1| Fanconi anemia group A protein homolog isoform X1 [Zootermopsis nevadensis] >gb|KDR17125.1| Fanconi anemia group A protein-like protein [Zootermopsis nevadensis]	1373.22	0.0
1545	Znev_02322	gb|KDR17126.1| Photoreceptor-specific nuclear receptor [Zootermopsis nevadensis]	736873	0.0
1546	Znev_02323	gb|KDR17127.1| Retinal guanylyl cyclase 2, partial [Zootermopsis nevadensis]	2749.16	0.0
1547	Znev_02325	ref|XP_018895818.1| PREDICTED: nuclear cap-binding protein subunit 2 isoform X2 [Bemisia tabaci]	295049	4.84e-97
1548	Znev_02327	gb|PNF28451.1| Ras-like GTP-binding protein RhoL [Cryptotermes secundus]	403.29	1.44e-135
1549	Znev_02329	gb|KDR17132.1| EF-hand domain-containing family member C2, partial [Zootermopsis nevadensis]	1323.92	0.0
1550	Znev_02331	ref|XP_021924238.1| gamma-tubulin complex component 3 homolog isoform X1 [Zootermopsis nevadensis] >gb|KDR17134.1| Gamma-tubulin complex component 3 [Zootermopsis nevadensis]	1852.8	0.0
1551	Znev_02332	ref|XP_021924218.1| succinate--CoA ligase [ADP-forming] subunit beta, mitochondrial isoform X1 [Zootermopsis nevadensis] >gb|KDR17135.1| Succinyl-CoA ligase [ADP-forming] subunit beta, mitochondrial [Zootermopsis nevadensis]	916376	0.0
1552	Znev_02334	ref|XP_021924206.1| diamine acetyltransferase 2 isoform X1 [Zootermopsis nevadensis] >ref|XP_021924207.1| diamine acetyltransferase 2 isoform X1 [Zootermopsis nevadensis] >ref|XP_021924208.1| diamine acetyltransferase 2 isoform X1 [Zootermopsis nevadensis] >ref|XP_021924209.1| diamine acetyltransferase 2 isoform X1 [Zootermopsis nevadensis] >ref|XP_021924210.1| diamine acetyltransferase 2 isoform…	407912	2.3e-138
1553	Znev_02335	ref|XP_021924188.1| zinc finger protein 23-like isoform X2 [Zootermopsis nevadensis] >ref|XP_021924189.1| zinc finger protein 23-like isoform X2 [Zootermopsis nevadensis] >ref|XP_021924190.1| zinc finger protein 23-like isoform X2 [Zootermopsis nevadensis]	1489.55	0.0
1554	Znev_02336	gb|PNF28450.1| RCC1 and BTB domain-containing protein 1, partial [Cryptotermes secundus]	865144	0.0
1555	Znev_02340	ref|XP_021924291.1| DTW domain-containing protein 1 isoform X1 [Zootermopsis nevadensis] >gb|KDR17142.1| DTW domain-containing protein 1 [Zootermopsis nevadensis]	721079	0.0
1556	Znev_02341	gb|KDR17143.1| FERM, RhoGEF and pleckstrin domain-containing protein 2 [Zootermopsis nevadensis]	3712.15	0.0
1557	Znev_02343	ref|XP_021924323.1| eukaryotic translation initiation factor 2A isoform X1 [Zootermopsis nevadensis] >gb|KDR17144.1| Eukaryotic translation initiation factor 2A [Zootermopsis nevadensis]	1274.23	0.0
1558	Znev_02344	ref|XP_023711859.1| serine/threonine-protein phosphatase 2A regulatory subunit B'' subunit alpha isoform X1 [Cryptotermes secundus] >ref|XP_023711861.1| serine/threonine-protein phosphatase 2A regulatory subunit B'' subunit alpha isoform X1 [Cryptotermes secundus] >ref|XP_023711862.1| serine/threonine-protein phosphatase 2A regulatory subunit B'' subunit alpha isoform X1 [Cryptotermes secundus]	2199.09	0.0
1559	Znev_02345	ref|XP_021924269.1| amine oxidase [flavin-containing] A-like isoform X1 [Zootermopsis nevadensis]	1068.14	0.0
1560	Znev_02347	gb|PSN55969.1| Transmembrane and TPR repeat-containing protein 4 [Blattella germanica]	1165.98	0.0
1561	Znev_02348	ref|XP_021924281.1| probable serine incorporator isoform X1 [Zootermopsis nevadensis] >gb|KDR17149.1| putative serine incorporator [Zootermopsis nevadensis]	941028	0.0
1562	Znev_02349	ref|XP_021924279.1| importin-5 isoform X1 [Zootermopsis nevadensis] >gb|KDR17150.1| Importin-5 [Zootermopsis nevadensis]	2272.28	0.0
1563	Znev_02350	ref|XP_015514719.1| PREDICTED: regulating synaptic membrane exocytosis protein 2-like [Neodiprion lecontei]	408683	2.67e-109
1564	Znev_02351	gb|AGM32528.1| hemolymph juvenile hormone binding protein (JHBP), partial [Coptotermes formosanus]	190274	7.58e-52
1565	Znev_02354	gb|KDR17153.1| Interleukin-1 receptor-like 1 [Zootermopsis nevadensis]	796579	0.0
1566	Znev_02355	ref|XP_021924169.1| interleukin-1 receptor accessory protein-like 1 isoform X1 [Zootermopsis nevadensis] >gb|KDR17154.1| X-linked interleukin-1 receptor accessory protein-like 1 [Zootermopsis nevadensis]	1103.58	0.0
1567	Znev_02356	ref|XP_021924289.1| GRIP and coiled-coil domain-containing protein 2 [Zootermopsis nevadensis]	2311.18	0.0
1568	Znev_02357	gb|KDR17156.1| GRIP and coiled-coil domain-containing protein 2 [Zootermopsis nevadensis]	1031.94	0.0
1569	Znev_02358	ref|XP_021924301.1| bystin [Zootermopsis nevadensis] >gb|KDR17157.1| Bystin [Zootermopsis nevadensis]	873618	0.0
1570	Znev_02359	gb|PNF29365.1| Transport and Golgi organization protein 11 [Cryptotermes secundus]	381719	4.33e-128
1571	Znev_02360	emb|CAA72658.1| acidic ribosomal protein [Ceratitis capitata]	139428	4.27e-35
1572	Znev_02361	gb|PNF29362.1| 28S ribosomal protein S14, mitochondrial [Cryptotermes secundus]	250366	1.57e-80
1573	Znev_02362	gb|AFK49795.1| elongation factor 1-alpha [Cryptocercus punctulatus]	941028	0.0
1574	Znev_02363	ref|XP_021924181.1| glycine-rich cell wall structural protein 1.8-like isoform X2 [Zootermopsis nevadensis]	650203	0.0
1575	Znev_02364	gb|PNF29337.1| Zinc finger protein ZIC 1 [Cryptotermes secundus]	517694	0.0
1576	Znev_02365	gb|AGM32806.1| zinc finger, C3HC4 type (RING finger), partial [Coptotermes formosanus]	368237	4.05e-121
1577	Znev_02366	ref|XP_021924263.1| E3 ubiquitin-protein ligase Siah1-like [Zootermopsis nevadensis] >ref|XP_021924265.1| E3 ubiquitin-protein ligase Siah1-like [Zootermopsis nevadensis] >ref|XP_021924266.1| E3 ubiquitin-protein ligase Siah1-like [Zootermopsis nevadensis] >ref|XP_021924267.1| E3 ubiquitin-protein ligase Siah1-like [Zootermopsis nevadensis] >ref|XP_021924268.1| E3 ubiquitin-protein ligase Siah1-l…	589341	0.0
1578	Znev_02367	ref|XP_021924259.1| exostosin-3 [Zootermopsis nevadensis] >gb|KDR17166.1| Exostosin-3 [Zootermopsis nevadensis]	2093.55	0.0
1579	Znev_02368	ref|XP_021924260.1| DDB1- and CUL4-associated factor 6-like [Zootermopsis nevadensis] >gb|KDR17167.1| Nuclear receptor interaction protein [Zootermopsis nevadensis]	1818.9	0.0
1580	Znev_02369	gb|KDR17169.1| Extracellular sulfatase SULF-1-like protein, partial [Zootermopsis nevadensis]	2100.09	0.0
1581	Znev_02370	ref|XP_021924166.1| MRN complex-interacting protein isoform X2 [Zootermopsis nevadensis]	542347	0.0
1582	Znev_02373	gb|PNF36025.1| Fukutin [Cryptotermes secundus]	630172	0.0
1583	Znev_02374	gb|KDR21998.1| Zinc finger SWIM domain-containing protein 6 [Zootermopsis nevadensis]	594734	0.0
1584	Znev_02375	gb|KDR21999.1| Zinc finger SWIM domain-containing protein 5 [Zootermopsis nevadensis]	316235	8.2e-104
1585	Znev_02378	gb|PSN39879.1| DNA-directed RNA polymerases I [Blattella germanica]	386341	5.97e-129
1586	Znev_02379	ref|XP_021914630.1| probable phospholipid hydroperoxide glutathione peroxidase isoform X1 [Zootermopsis nevadensis] >ref|XP_021914631.1| probable phospholipid hydroperoxide glutathione peroxidase isoform X1 [Zootermopsis nevadensis] >ref|XP_021914632.1| probable phospholipid hydroperoxide glutathione peroxidase isoform X1 [Zootermopsis nevadensis] >ref|XP_021914633.1| probable phospholipid hydrop…	407142	2.25e-138
1587	Znev_02382	ref|XP_021914648.1| dentin sialophosphoprotein-like isoform X2 [Zootermopsis nevadensis]	938717	0.0
1588	Znev_02383	gb|KDR22007.1| DnaJ-like protein subfamily C member 13 [Zootermopsis nevadensis]	4656.28	0.0
1589	Znev_02384	ref|XP_021914706.1| tRNA selenocysteine 1-associated protein 1 isoform X1 [Zootermopsis nevadensis] >gb|KDR22008.1| tRNA selenocysteine 1-associated protein 1 [Zootermopsis nevadensis]	773081	0.0
1590	Znev_02386	ref|XP_021914702.1| iroquois-class homeodomain protein IRX-5-like isoform X1 [Zootermopsis nevadensis] >gb|KDR22010.1| Homeobox protein AKR [Zootermopsis nevadensis]	828.55	0.0
1591	Znev_02387	ref|XP_021914709.1| DNA repair protein RAD52 homolog isoform X1 [Zootermopsis nevadensis] >gb|KDR22011.1| DNA repair protein RAD52-like protein [Zootermopsis nevadensis]	657136	0.0
1592	Znev_02389	gb|KDR22013.1| Carbohydrate sulfotransferase 11 [Zootermopsis nevadensis]	776933	0.0
1593	Znev_02391	ref|XP_021914686.1| osteoclast-stimulating factor 1-like [Zootermopsis nevadensis] >gb|KDR22015.1| Osteoclast-stimulating factor 1 [Zootermopsis nevadensis]	465692	1.19e-160
1594	Znev_02392	ref|XP_021914676.1| cleavage and polyadenylation specificity factor 73 isoform X1 [Zootermopsis nevadensis] >gb|KDR22016.1| Cleavage and polyadenylation specificity factor subunit 3 [Zootermopsis nevadensis]	1434.85	0.0
1595	Znev_02393	gb|PNF36030.1| 3-ketoacyl-CoA thiolase, mitochondrial [Cryptotermes secundus]	724546	0.0
1596	Znev_02394	ref|XP_021914667.1| protein disabled isoform X1 [Zootermopsis nevadensis]	4054.21	0.0
1597	Znev_02396	ref|XP_021914674.1| proteoglycan 4-like [Zootermopsis nevadensis]	1662.12	0.0
1598	Znev_02397	gb|PSN48922.1| TM2 domain-containing protein [Blattella germanica]	327791	1.97e-107
1599	Znev_02398	gb|KDR22022.1| Patj-like protein, partial [Zootermopsis nevadensis]	344739	1.85e-114
1600	Znev_02399	ref|XP_030670436.1| multiple PDZ domain protein isoform X2 [Nomascus leucogenys]	1239.17	0.0
1601	Znev_02400	ref|XP_021914679.1| tRNA (adenine(37)-N6)-methyltransferase-like isoform X1 [Zootermopsis nevadensis] >gb|KDR22023.1| Nef-associated protein 1 [Zootermopsis nevadensis]	831632	0.0
1602	Znev_02402	gb|PSN36080.1| Casein kinase II subunit alpha [Blattella germanica]	786178	0.0
1603	Znev_02403	ref|XP_021914688.1| trafficking protein particle complex subunit 8 isoform X1 [Zootermopsis nevadensis] >gb|KDR22025.1| TRS85-like protein [Zootermopsis nevadensis]	3036.13	0.0
1604	Znev_02404	ref|XP_021914697.1| deoxynucleoside kinase isoform X1 [Zootermopsis nevadensis] >gb|KDR22026.1| Deoxynucleoside kinase [Zootermopsis nevadensis]	514227	0.0
1605	Znev_02405	ref|XP_021914611.1| receptor-interacting serine/threonine-protein kinase 1 isoform X1 [Zootermopsis nevadensis] >ref|XP_021914612.1| receptor-interacting serine/threonine-protein kinase 1 isoform X1 [Zootermopsis nevadensis] >ref|XP_021914613.1| receptor-interacting serine/threonine-protein kinase 1 isoform X1 [Zootermopsis nevadensis] >ref|XP_021914615.1| receptor-interacting serine/threonine-pr…	498434	6.04e-173
1606	Znev_02406	gb|KDR22028.1| Protein tamozhennic [Zootermopsis nevadensis]	1195.26	0.0
1607	Znev_02408	ref|XP_021914606.1| Bardet-Biedl syndrome 4 protein isoform X1 [Zootermopsis nevadensis] >ref|XP_021914607.1| Bardet-Biedl syndrome 4 protein isoform X1 [Zootermopsis nevadensis] >gb|KDR22032.1| Bardet-Biedl syndrome 4 protein [Zootermopsis nevadensis]	977237	0.0
1608	Znev_02409	gb|KDR22033.1| Solute carrier family 35 member F5 [Zootermopsis nevadensis]	825083	0.0
1609	Znev_02411	ref|XP_021914649.1| eukaryotic translation elongation factor 1 epsilon-1 isoform X1 [Zootermopsis nevadensis]	978265	3.89e-19
1610	Znev_02419	ref|XP_023727845.1| protein lifeguard 1 [Cryptotermes secundus]	104375	1.19e-20
1611	Znev_02421	ref|XP_023727842.1| spore coat protein T-like [Cryptotermes secundus]	762554	1.23e-09
1612	Znev_02426	emb|CDJ51770.1| PRP38 family domain-containing protein, putative, partial [Eimeria brunetti]	604622	0.000325
1613	Znev_02433	ref|XP_021931387.1| probable sodium/potassium/calcium exchanger CG1090 [Zootermopsis nevadensis]	904434	0.0
1614	Znev_02434	ref|XP_021932299.1| tetratricopeptide repeat protein 1-like [Zootermopsis nevadensis] >gb|KDR23545.1| Tetratricopeptide repeat protein 1 [Zootermopsis nevadensis]	595119	0.0
1615	Znev_02435	ref|XP_021931107.1| N-acetyl-D-glucosamine kinase isoform X1 [Zootermopsis nevadensis] >gb|KDR23546.1| N-acetyl-D-glucosamine kinase [Zootermopsis nevadensis]	712.99	0.0
1616	Znev_02436	gb|PNF39660.1| Serine protease HTRA2, mitochondrial [Cryptotermes secundus]	604749	0.0
1617	Znev_02439	ref|XP_021931739.1| protein RRP5 homolog [Zootermopsis nevadensis] >ref|XP_021931749.1| protein RRP5 homolog [Zootermopsis nevadensis] >ref|XP_021931759.1| protein RRP5 homolog [Zootermopsis nevadensis] >ref|XP_021931767.1| protein RRP5 homolog [Zootermopsis nevadensis] >ref|XP_021931775.1| protein RRP5 homolog [Zootermopsis nevadensis] >ref|XP_021931784.1| protein RRP5 homolog [Zootermopsis neva…	3147.07	0.0
1618	Znev_02440	ref|XP_021931876.1| carbonic anhydrase 4 isoform X1 [Zootermopsis nevadensis]	611298	0.0
1619	Znev_02442	ref|XP_021931950.1| phospholipid phosphatase 6 isoform X1 [Zootermopsis nevadensis]	438343	4.61e-150
1620	Znev_02443	gb|PSN30952.1| BTB/POZ domain-containing protein KCTD9 [Blattella germanica]	758059	0.0
1621	Znev_02444	gb|KDR23554.1| Clathrin interactor 1, partial [Zootermopsis nevadensis]	3076.57	0.0
1622	Znev_02446	gb|KDR23556.1| Nucleolar protein 56, partial [Zootermopsis nevadensis]	897886	0.0
1623	Znev_02447	ref|XP_021932249.1| fidgetin-like protein 1 isoform X1 [Zootermopsis nevadensis] >gb|KDR23557.1| Fidgetin-like protein 1 [Zootermopsis nevadensis]	1340.87	0.0
1624	Znev_02448	ref|XP_021932149.1| biogenesis of lysosome-related organelles complex 1 subunit 4 [Zootermopsis nevadensis] >gb|KDR23558.1| Cappuccino-like protein [Zootermopsis nevadensis]	304679	2.74e-99
1625	Znev_02450	gb|KDR23561.1| High affinity cAMP-specific 3',5'-cyclic phosphodiesterase 7A [Zootermopsis nevadensis]	1969.13	0.0
1626	Znev_02451	ref|XP_021932372.1| flocculation protein FLO11-like isoform X1 [Zootermopsis nevadensis]	1498.41	0.0
1627	Znev_02452	gb|PNF28152.1| Transmembrane protein 70, mitochondrial, partial [Cryptotermes secundus]	234958	1.46e-70
1628	Znev_02453	ref|XP_021932467.1| tyrosine-protein phosphatase non-receptor type 2 isoform X1 [Zootermopsis nevadensis]	959903	0.0
1629	Znev_02454	ref|XP_023713042.1| testis-expressed protein 47 [Cryptotermes secundus]	329331	1.94e-106
1630	Znev_02455	ref|XP_015590617.1| putative fatty acyl-CoA reductase CG5065 [Cephus cinctus]	646351	0.0
1631	Znev_02456	gb|PNF26416.1| putative cytochrome P450 4aa1 [Cryptotermes secundus]	765377	0.0
1632	Znev_02458	ref|XP_021932311.1| ubiquitin-conjugating enzyme E2 G2 [Zootermopsis nevadensis] >gb|KDR23570.1| Ubiquitin-conjugating enzyme E2 G2 [Zootermopsis nevadensis]	347821	7.87e-116
1633	Znev_02459	gb|PSN36152.1| Nucleolar protein 58 [Blattella germanica]	819305	0.0
1634	Znev_02460	gb|KDR23572.1| Sodium/hydrogen exchanger 2 [Zootermopsis nevadensis]	920998	0.0
1635	Znev_02462	gb|KDR23573.1| Sphingomyelin phosphodiesterase, partial [Zootermopsis nevadensis]	1267.68	0.0
1636	Znev_02464	gb|KDR23575.1| DNA-directed RNA polymerases I, II, and III subunit RPABC4 [Zootermopsis nevadensis]	115931	1.69e-27
1637	Znev_02469	ref|XP_021932659.1| protein ANTAGONIST OF LIKE HETEROCHROMATIN PROTEIN 1 [Zootermopsis nevadensis] >gb|KDR23577.1| Putative nuclease HARBI1 [Zootermopsis nevadensis]	748043	0.0
1638	Znev_02470	ref|XP_014252987.1| proteasomal ubiquitin receptor ADRM1 [Cimex lectularius] >ref|XP_014252988.1| proteasomal ubiquitin receptor ADRM1 [Cimex lectularius] >ref|XP_014252989.1| proteasomal ubiquitin receptor ADRM1 [Cimex lectularius]	455292	9.26e-150
1639	Znev_02472	gb|KDR23582.1| Mitochondrial folate transporter/carrier [Zootermopsis nevadensis]	653284	0.0
1640	Znev_02473	ref|XP_021932065.1| ras-related protein Rab-44 isoform X1 [Zootermopsis nevadensis] >gb|KDR23583.1| Ras-related protein Rab-32 [Zootermopsis nevadensis]	1302.73	0.0
1641	Znev_02474	ref|XP_021931538.1| protein scarlet-like isoform X1 [Zootermopsis nevadensis]	1297.72	0.0
1642	Znev_02475	emb|CAB3374972.1| Hypothetical predicted protein [Cloeon dipterum]	210.69	6.07e-55
1643	Znev_02476	gb|KDR23586.1| NFX1-type zinc finger-containing protein 1 [Zootermopsis nevadensis]	2476.43	0.0
1644	Znev_02478	ref|XP_021932613.1| ATPase inhibitor mai-2, mitochondrial-like isoform X1 [Zootermopsis nevadensis] >ref|XP_021932622.1| ATPase inhibitor mai-2, mitochondrial-like isoform X1 [Zootermopsis nevadensis] >gb|KDR23587.1| ATPase inhibitor mai-2, mitochondrial [Zootermopsis nevadensis]	246899	4.17e-77
1645	Znev_02479	gb|KDR23588.1| Syndecan [Zootermopsis nevadensis]	1125.54	0.0
1646	Znev_02482	gb|KDR23590.1| 60S ribosomal protein L19 [Zootermopsis nevadensis]	518079	0.0
1647	Znev_02484	gb|KDR23592.1| Translation initiation factor eIF-2B subunit delta [Zootermopsis nevadensis]	2962.56	0.0
1648	Znev_02486	ref|XP_021931412.1| probable peroxisomal acyl-coenzyme A oxidase 1 isoform X1 [Zootermopsis nevadensis] >gb|KDR23594.1| putative peroxisomal acyl-coenzyme A oxidase 1 [Zootermopsis nevadensis]	1409.05	0.0
1649	Znev_02487	ref|XP_021931412.1| probable peroxisomal acyl-coenzyme A oxidase 1 isoform X1 [Zootermopsis nevadensis] >gb|KDR23594.1| putative peroxisomal acyl-coenzyme A oxidase 1 [Zootermopsis nevadensis]	1010.36	0.0
1650	Znev_02489	ref|XP_021932197.1| PAS domain-containing serine/threonine-protein kinase isoform X1 [Zootermopsis nevadensis]	2795.38	0.0
1651	Znev_02490	gb|KDR23967.1| Mitochondrial sodium/hydrogen exchanger NHA2 [Zootermopsis nevadensis]	928317	0.0
1652	Znev_02493	gb|PNF34343.1| Piezo-type mechanosensitive ion channel component 1 [Cryptotermes secundus]	528.48	2.32e-155
1653	Znev_02494	gb|KDR23972.1| Prolactin regulatory element-binding protein [Zootermopsis nevadensis]	855129	0.0
1654	Znev_02496	gb|KDR23974.1| Stathmin [Zootermopsis nevadensis]	679478	0.0
1655	Znev_02497	ref|XP_021922408.1| nuclear factor of activated T-cells 5 isoform X1 [Zootermopsis nevadensis]	2993.37	0.0
1656	Znev_02500	ref|XP_021922276.1| BTB/POZ domain-containing protein 6-B-like isoform X1 [Zootermopsis nevadensis]	993416	0.0
1657	Znev_02501	gb|KDR23978.1| Rho-associated protein kinase 2, partial [Zootermopsis nevadensis]	2679.05	0.0
1658	Znev_02502	gb|KDR23980.1| Villin-1 [Zootermopsis nevadensis]	1749.56	0.0
1659	Znev_02503	ref|XP_021917955.1| reticulophagy regulator 2-like, partial [Zootermopsis nevadensis]	978265	3.05e-16
1660	Znev_02504	ref|XP_021921972.1| elongation factor Ts, mitochondrial isoform X1 [Zootermopsis nevadensis] >gb|KDR23982.1| Elongation factor Ts, mitochondrial [Zootermopsis nevadensis]	805823	0.0
1661	Znev_02505	gb|KDR23983.1| Dynein heavy chain 7, axonemal [Zootermopsis nevadensis]	8085.71	0.0
1662	Znev_02515	gb|KDR23987.1| Inactive dipeptidyl peptidase 10 [Zootermopsis nevadensis]	1761.5	0.0
1663	Znev_02527	gb|KDR23997.1| Meiotic recombination protein SPO11, partial [Zootermopsis nevadensis]	624394	0.0
1664	Znev_02530	gb|KDR23998.1| Transcription factor glial cells missing [Zootermopsis nevadensis]	1321.99	0.0
1665	Znev_02531	ref|XP_021922121.1| RB1-inducible coiled-coil protein 1 isoform X1 [Zootermopsis nevadensis] >ref|XP_021922130.1| RB1-inducible coiled-coil protein 1 isoform X1 [Zootermopsis nevadensis] >ref|XP_021922139.1| RB1-inducible coiled-coil protein 1 isoform X1 [Zootermopsis nevadensis] >gb|KDR23999.1| RB1-inducible coiled-coil protein 1 [Zootermopsis nevadensis]	2768.03	0.0
1666	Znev_02535	gb|KDR24000.1| Junctophilin-3, partial [Zootermopsis nevadensis]	1862.04	0.0
1667	Znev_02536	ref|XP_021922398.1| cytochrome b5 type B-like [Zootermopsis nevadensis] >gb|KDR24001.1| Cytochrome b5 [Zootermopsis nevadensis]	320857	1.85e-106
1668	Znev_02537	ref|XP_021922315.1| metallophosphoesterase 1 isoform X1 [Zootermopsis nevadensis] >ref|XP_021922322.1| metallophosphoesterase 1 isoform X1 [Zootermopsis nevadensis] >ref|XP_021922331.1| metallophosphoesterase 1 isoform X1 [Zootermopsis nevadensis] >ref|XP_021922340.1| metallophosphoesterase 1 isoform X1 [Zootermopsis nevadensis] >ref|XP_021922350.1| metallophosphoesterase 1 isoform X1 [Zootermops…	782711	0.0
1669	Znev_02538	gb|KDR24003.1| Proteasome subunit beta type-7, partial [Zootermopsis nevadensis]	478019	2.14e-165
1670	Znev_02540	gb|KDR24005.1| ATPase WRNIP1 [Zootermopsis nevadensis]	971074	0.0
1671	Znev_02541	ref|XP_021922637.1| DNA topoisomerase I, mitochondrial isoform X1 [Zootermopsis nevadensis] >gb|KDR24006.1| DNA topoisomerase 1 [Zootermopsis nevadensis]	1953.72	0.0
1672	Znev_02543	gb|PNF22471.1| mRNA cap guanine-N7 methyltransferase [Cryptotermes secundus]	711835	0.0
1673	Znev_02544	ref|XP_021922541.1| protein FAM210A isoform X3 [Zootermopsis nevadensis]	461.07	2.38e-157
1674	Znev_02545	gb|KDR24011.1| Wilms tumor protein 1-interacting protein-like protein [Zootermopsis nevadensis]	397512	1.05e-135
1675	Znev_02548	ref|XP_021922479.1| LIM domain-containing protein jub isoform X1 [Zootermopsis nevadensis]	1323.15	0.0
1676	Znev_02550	emb|CCV01216.1| Blistered [Blattella germanica]	569311	0.0
1677	Znev_02551	ref|XP_021923973.1| exostosin-2 isoform X1 [Zootermopsis nevadensis] >ref|XP_021923974.1| exostosin-2 isoform X1 [Zootermopsis nevadensis] >ref|XP_021923975.1| exostosin-2 isoform X1 [Zootermopsis nevadensis] >gb|KDR17236.1| Exostosin-2 [Zootermopsis nevadensis]	1481.85	0.0
1678	Znev_02552	gb|PSN40913.1| Ribosome biogenesis protein NSA2 [Blattella germanica]	517309	0.0
1679	Znev_02553	gb|AGM32388.1| ubiquitin-40S ribosomal protein [Coptotermes formosanus]	316.62	7.65e-104
1680	Znev_02555	gb|KDR17240.1| GRAM domain-containing protein 1B [Zootermopsis nevadensis]	1632.85	0.0
1681	Znev_02556	ref|XP_021924000.1| cyclin-K isoform X1 [Zootermopsis nevadensis] >gb|KDR17241.1| Cyclin-K [Zootermopsis nevadensis]	926006	0.0
1682	Znev_02558	ref|XP_021923988.1| tyrosine-protein phosphatase non-receptor type 14 [Zootermopsis nevadensis] >ref|XP_021923989.1| tyrosine-protein phosphatase non-receptor type 14 [Zootermopsis nevadensis] >ref|XP_021923990.1| tyrosine-protein phosphatase non-receptor type 14 [Zootermopsis nevadensis] >ref|XP_021923991.1| tyrosine-protein phosphatase non-receptor type 14 [Zootermopsis nevadensis] >gb|KDR17243…	2483.37	0.0
1683	Znev_02559	ref|XP_021923992.1| 2-oxoisovalerate dehydrogenase subunit alpha, mitochondrial isoform X1 [Zootermopsis nevadensis]	874004	0.0
1684	Znev_02561	ref|XP_021923997.1| leucine-rich repeat protein 1 [Zootermopsis nevadensis] >gb|KDR17246.1| Peptidylprolyl isomerase-like 5 [Zootermopsis nevadensis]	832017	0.0
1685	Znev_02562	gb|KDR17247.1| Potassium channel subfamily K member 1 [Zootermopsis nevadensis]	413305	1.8e-140
1686	Znev_02564	ref|XP_021924050.1| tubulin-folding cofactor B-like [Zootermopsis nevadensis] >gb|KDR17249.1| Tubulin-folding cofactor B [Zootermopsis nevadensis]	397512	1.37e-134
1687	Znev_02565	gb|PSN32363.1| Pleiotropic regulator 1 [Blattella germanica]	871307	0.0
1688	Znev_02566	ref|XP_021924030.1| girdin isoform X1 [Zootermopsis nevadensis]	2600.47	0.0
1689	Znev_02568	ref|XP_021924040.1| dihydroorotate dehydrogenase (quinone), mitochondrial isoform X6 [Zootermopsis nevadensis]	1262.28	0.0
1690	Znev_02569	gb|KDR17254.1| Oligoribonuclease, mitochondrial [Zootermopsis nevadensis]	352829	1.83e-117
1691	Znev_02570	gb|KDR17255.1| Succinate dehydrogenase cytochrome b560 subunit, mitochondrial, partial [Zootermopsis nevadensis]	278485	2.02e-89
1692	Znev_02571	ref|XP_015179826.1| PREDICTED: delta(14)-sterol reductase [Polistes dominula] >ref|XP_015179827.1| PREDICTED: delta(14)-sterol reductase [Polistes dominula] >ref|XP_015179830.1| PREDICTED: delta(14)-sterol reductase [Polistes dominula] >ref|XP_015179831.1| PREDICTED: delta(14)-sterol reductase [Polistes dominula] >ref|XP_015179832.1| PREDICTED: delta(14)-sterol reductase [Polistes dominula]	434876	1.61e-135
1693	Znev_02573	gb|PSN36514.1| Ras-related protein Rab-4B [Blattella germanica]	425246	5.36e-145
1694	Znev_02575	ref|XP_021923964.1| ATP synthase subunit s, mitochondrial [Zootermopsis nevadensis] >gb|KDR17260.1| ATP synthase subunit s, mitochondrial [Zootermopsis nevadensis]	405601	6.83e-138
1695	Znev_02576	ref|XP_021924005.1| tetratricopeptide repeat protein 7B isoform X1 [Zootermopsis nevadensis] >ref|XP_021924006.1| tetratricopeptide repeat protein 7B isoform X1 [Zootermopsis nevadensis] >ref|XP_021924007.1| tetratricopeptide repeat protein 7B isoform X1 [Zootermopsis nevadensis] >gb|KDR17261.1| Tetratricopeptide repeat protein 7B [Zootermopsis nevadensis]	1792.7	0.0
1696	Znev_02578	gb|KDR17262.1| Calmodulin [Zootermopsis nevadensis]	391734	1.41e-132
1697	Znev_02579	ref|XP_021923966.1| inner centromere protein A isoform X1 [Zootermopsis nevadensis] >ref|XP_021923967.1| inner centromere protein A isoform X1 [Zootermopsis nevadensis] >ref|XP_021923968.1| inner centromere protein A isoform X1 [Zootermopsis nevadensis] >gb|KDR17263.1| Inner centromere protein B [Zootermopsis nevadensis]	2004.95	0.0
1698	Znev_02580	emb|CRK88119.1| CLUMA_CG001904, isoform A [Clunio marinus]	962857	3.39e-19
1699	Znev_02581	ref|XP_015439468.1| PREDICTED: ubiquitin-conjugating enzyme E2-17 kDa isoform X2 [Dufourea novaeangliae]	315849	1.06e-103
1700	Znev_02585	ref|XP_021924021.1| PRKC apoptosis WT1 regulator protein-like [Zootermopsis nevadensis] >ref|XP_021924022.1| PRKC apoptosis WT1 regulator protein-like [Zootermopsis nevadensis] >gb|KDR17269.1| PRKC apoptosis WT1 regulator protein [Zootermopsis nevadensis]	558525	0.0
1701	Znev_02586	ref|XP_021924023.1| protein unc-50 homolog [Zootermopsis nevadensis] >ref|XP_021924024.1| protein unc-50 homolog [Zootermopsis nevadensis] >ref|XP_021924025.1| protein unc-50 homolog [Zootermopsis nevadensis] >gb|KDR17270.1| Unc-50-like protein [Zootermopsis nevadensis]	556214	0.0
1702	Znev_02587	gb|PSN56581.1| ER membrane protein complex subunit 7 [Blattella germanica]	301212	6.54e-96
1703	Znev_02588	ref|XP_021924017.1| DNA mismatch repair protein Msh6 isoform X1 [Zootermopsis nevadensis] >ref|XP_021924018.1| DNA mismatch repair protein Msh6 isoform X1 [Zootermopsis nevadensis] >ref|XP_021924019.1| DNA mismatch repair protein Msh6 isoform X1 [Zootermopsis nevadensis] >gb|KDR17272.1| DNA mismatch repair protein Msh6 [Zootermopsis nevadensis]	2780.36	0.0
1704	Znev_02590	ref|XP_023713905.1| nicotinamidase [Cryptotermes secundus] >gb|PNF27305.1| Nicotinamidase [Cryptotermes secundus]	665611	0.0
1705	Znev_02591	ref|XP_021924052.1| oxysterol-binding protein-related protein 8 isoform X1 [Zootermopsis nevadensis] >gb|KDR17275.1| Oxysterol-binding protein-related protein 8 [Zootermopsis nevadensis]	1901.33	0.0
1706	Znev_02592	gb|PSN56579.1| COMM domain-containing protein 5 [Blattella germanica]	301212	2.77e-96
1707	Znev_02593	gb|KDR17278.1| putative E3 ubiquitin-protein ligase HERC2 [Zootermopsis nevadensis]	9888.06	0.0
1708	Znev_02595	ref|XP_021924016.1| pre-mRNA-splicing factor 38B [Zootermopsis nevadensis] >gb|KDR17280.1| Pre-mRNA-splicing factor 38B [Zootermopsis nevadensis]	800431	0.0
1709	Znev_02596	ref|XP_021924010.1| glycosaminoglycan xylosylkinase isoform X2 [Zootermopsis nevadensis]	964911	0.0
1710	Znev_02597	gb|AAW28819.1| Parcxpwnx01 [Periplaneta americana]	947449	1.16e-14
1711	Znev_02608	gb|PNF24276.1| Alpha-N-acetylgalactosaminidase [Cryptotermes secundus] >gb|PNF24277.1| Alpha-N-acetylgalactosaminidase [Cryptotermes secundus]	726472	0.0
1712	Znev_02610	emb|CAX20733.1| putative alpha-N-acetylgalactosaminidase [Chorthippus parallelus]	721465	0.0
1713	Znev_02613	gb|KDR23776.1| Putative methyltransferase [Zootermopsis nevadensis]	2846.61	0.0
1714	Znev_02617	ref|XP_023215930.1| histone-lysine N-methyltransferase SETMAR-like [Centruroides sculpturatus]	122479	7.05e-26
1715	Znev_02629	ref|XP_023714158.1| DNA topoisomerase 3-beta-1 [Cryptotermes secundus] >ref|XP_023714159.1| DNA topoisomerase 3-beta-1 [Cryptotermes secundus] >ref|XP_023714160.1| DNA topoisomerase 3-beta-1 [Cryptotermes secundus] >gb|PNF27039.1| DNA topoisomerase 3-beta-1 [Cryptotermes secundus]	1551.95	0.0
1716	Znev_02630	ref|XP_021926416.1| protein FAM114A2 isoform X2 [Zootermopsis nevadensis]	1327.0	0.0
1717	Znev_02632	ref|XP_021926452.1| protein SPT2 homolog [Zootermopsis nevadensis] >gb|KDR23790.1| SPT2-like protein [Zootermopsis nevadensis]	1647.1	0.0
1718	Znev_02633	gb|KDR23791.1| Kelch-like protein 10, partial [Zootermopsis nevadensis]	1031.94	0.0
1719	Znev_02635	ref|XP_021926471.1| zinc transporter 10 isoform X2 [Zootermopsis nevadensis] >gb|KDR23794.1| Zinc transporter 10 [Zootermopsis nevadensis]	1498.03	0.0
1720	Znev_02636	gb|PNF15115.1| UPF0518 protein CG3558 [Cryptotermes secundus]	1310.05	0.0
1721	Znev_02637	ref|XP_021926533.1| zinc finger matrin-type protein 2 [Zootermopsis nevadensis]	260766	2.86e-80
1722	Znev_02639	ref|XP_020147506.2| LOW QUALITY PROTEIN: histone H4, partial [Aegilops tauschii subsp. strangulata]	204142	3.79e-60
1723	Znev_02640	gb|KDR23797.1| Histone H2B.3 [Zootermopsis nevadensis]	247669	1.1e-77
1724	Znev_02641	ref|XP_021926376.1| histone H2A-like [Zootermopsis nevadensis] >gb|KDR23798.1| Histone H2A [Zootermopsis nevadensis]	244588	2.24e-76
1725	Znev_02645	gb|PSN53636.1| putative Ufm1-specific protease 2 [Blattella germanica]	793497	0.0
1726	Znev_02646	gb|PSN53637.1| Outer dense fiber protein 3 [Blattella germanica]	413.69	4.12e-139
1727	Znev_02647	gb|KDR23804.1| Ankyrin repeat and LEM domain-containing protein 2 [Zootermopsis nevadensis]	743806	0.0
1728	Znev_02649	ref|XP_021926774.1| B-box type zinc finger protein ncl-1-like isoform X1 [Zootermopsis nevadensis] >ref|XP_021926784.1| B-box type zinc finger protein ncl-1-like isoform X1 [Zootermopsis nevadensis] >gb|KDR23806.1| Brain tumor protein [Zootermopsis nevadensis]	2008.42	0.0
1729	Znev_02650	gb|PNF15118.1| N-acetylglucosamine-6-phosphate deacetylase [Cryptotermes secundus]	570852	0.0
1730	Znev_02651	ref|XP_021926317.1| high mobility group protein B2-like [Zootermopsis nevadensis]	686797	0.0
1731	Znev_02652	gb|PSN53585.1| Histone deacetylase complex subunit SAP30 [Blattella germanica]	354369	2.88e-118
1732	Znev_02653	ref|XP_021926285.1| exosome complex component RRP45-like isoform X1 [Zootermopsis nevadensis] >gb|KDR23808.1| Exosome complex exonuclease RRP45 [Zootermopsis nevadensis]	944.88	0.0
1733	Znev_02655	ref|XP_021926251.1| transcription factor SPT20 homolog isoform X2 [Zootermopsis nevadensis]	351288	1.66e-104
1734	Znev_02656	ref|XP_021926251.1| transcription factor SPT20 homolog isoform X2 [Zootermopsis nevadensis]	485723	1.42e-152
1735	Znev_02657	gb|PSN53587.1| Exosome complex component RRP43 [Blattella germanica]	437958	1.34e-147
1736	Znev_02658	ref|XP_015521403.1| PREDICTED: cyclin-A2 [Neodiprion lecontei]	446817	3.96e-146
1737	Znev_02660	ref|XP_021918165.1| probable serine/threonine-protein kinase ndrB [Zootermopsis nevadensis] >gb|KDR20335.1| Ribosomal protein S6 kinase alpha-5 [Zootermopsis nevadensis]	356295	8.15e-105
1738	Znev_02661	ref|XP_021918148.1| G protein-coupled receptor kinase 4-like isoform X1 [Zootermopsis nevadensis] >gb|KDR20334.1| Chromosomal serine/threonine-protein kinase JIL-1 [Zootermopsis nevadensis]	542732	1.69e-175
1739	Znev_02662	gb|KDR23818.1| Insulin-like growth factor-binding protein complex acid labile chain [Zootermopsis nevadensis]	745347	0.0
1740	Znev_02664	gb|PSN53608.1| Synembryn-A [Blattella germanica]	599742	0.0
1741	Znev_02665	ref|XP_021926644.1| NADH dehydrogenase [ubiquinone] 1 alpha subcomplex subunit 9, mitochondrial [Zootermopsis nevadensis] >gb|KDR23820.1| NADH dehydrogenase [ubiquinone] 1 alpha subcomplex subunit 9, mitochondrial [Zootermopsis nevadensis]	828.55	0.0
1742	Znev_02666	gb|PSN53610.1| RING finger protein 141 [Blattella germanica]	215312	8.33e-60
1743	Znev_02669	gb|KDR21353.1| Connectin [Zootermopsis nevadensis]	762296	0.0
1744	Znev_02671	ref|XP_021916217.1| beta-1,4-glucuronyltransferase 1-like [Zootermopsis nevadensis] >gb|KDR21354.1| N-acetyllactosaminide beta-1,3-N-acetylglucosaminyltransferase [Zootermopsis nevadensis]	867.07	0.0
1745	Znev_02675	gb|AGM32394.1| cyclin-dependent kinase 2-interacting protein-like protein [Coptotermes formosanus]	334339	3.5e-109
1746	Znev_02676	ref|XP_014270704.1| ribokinase-like isoform X2 [Halyomorpha halys]	279641	3.98e-86
1747	Znev_02677	ref|XP_021916198.1| dynein heavy chain, cytoplasmic isoform X1 [Zootermopsis nevadensis]	9675.81	0.0
1748	Znev_02678	ref|XP_021916218.1| leucine-rich repeat-containing protein 58 isoform X1 [Zootermopsis nevadensis] >ref|XP_021916219.1| leucine-rich repeat-containing protein 58 isoform X1 [Zootermopsis nevadensis] >ref|XP_021916220.1| leucine-rich repeat-containing protein 58 isoform X1 [Zootermopsis nevadensis] >ref|XP_021916221.1| leucine-rich repeat-containing protein 58 isoform X1 [Zootermopsis nevadensis] …	777704	0.0
1749	Znev_02680	ref|XP_021916121.1| CWF19-like protein 2 isoform X1 [Zootermopsis nevadensis] >ref|XP_021916122.1| CWF19-like protein 2 isoform X1 [Zootermopsis nevadensis] >ref|XP_021916123.1| CWF19-like protein 2 isoform X1 [Zootermopsis nevadensis] >ref|XP_021916124.1| CWF19-like protein 2 isoform X1 [Zootermopsis nevadensis] >gb|KDR21361.1| CWF19-like protein 2 [Zootermopsis nevadensis]	1759.19	0.0
1750	Znev_02681	gb|KDR21363.1| Bromo adjacent-like proteiny domain-containing 1 protein [Zootermopsis nevadensis]	2504.55	0.0
1751	Znev_02682	gb|KDR21364.1| D-beta-hydroxybutyrate dehydrogenase, mitochondrial, partial [Zootermopsis nevadensis]	436417	2.1e-149
1752	Znev_02683	ref|XP_021916149.1| gephyrin [Zootermopsis nevadensis] >ref|XP_021916150.1| gephyrin [Zootermopsis nevadensis] >gb|KDR21365.1| Gephyrin [Zootermopsis nevadensis]	1301.58	0.0
1753	Znev_02684	gb|PNF38775.1| Insulin receptor [Cryptotermes secundus]	2221.05	0.0
1754	Znev_02685	gb|QBB20747.1| insulin receptor-like protein, partial [Prorhinotermes simplex]	2551.16	0.0
1755	Znev_02686	ref|XP_021916111.1| breast cancer type 1 susceptibility protein homolog [Zootermopsis nevadensis] >gb|KDR21368.1| Breast cancer type 1 susceptibility protein-like protein [Zootermopsis nevadensis]	1343.18	0.0
1756	Znev_02687	gb|KDR21369.1| Symplekin, partial [Zootermopsis nevadensis]	2178.29	0.0
1757	Znev_02688	gb|AGM32436.1| LSM domain-containing protein 1-A-like protein [Coptotermes formosanus]	177948	4.18e-52
1758	Znev_02689	ref|XP_021916094.1| arginase, hepatic [Zootermopsis nevadensis] >gb|KDR21371.1| Arginase, non-hepatic 1 [Zootermopsis nevadensis]	725702	0.0
1759	Znev_02690	gb|PNF27471.1| Fumarate hydratase, mitochondrial [Cryptotermes secundus] >gb|PNF27472.1| Fumarate hydratase, mitochondrial [Cryptotermes secundus] >gb|PNF27474.1| Fumarate hydratase, mitochondrial [Cryptotermes secundus]	989178	0.0
1760	Znev_02691	gb|KDR21373.1| Acyl-CoA:lysophosphatidylglycerol acyltransferase 1 [Zootermopsis nevadensis]	313153	1.06e-102
1761	Znev_02694	emb|VVC40034.1| Hypothetical protein CINCED_3A010608 [Cinara cedri]	141739	3.71e-34
1762	Znev_02698	gb|PNF17005.1| Ribosomal oxygenase 1 [Cryptotermes secundus]	965681	0.0
1763	Znev_02699	ref|XP_021916106.1| multiple coagulation factor deficiency protein 2 homolog [Zootermopsis nevadensis] >ref|XP_021916107.1| multiple coagulation factor deficiency protein 2 homolog [Zootermopsis nevadensis] >ref|XP_021916109.1| multiple coagulation factor deficiency protein 2 homolog [Zootermopsis nevadensis] >gb|KDR21381.1| Multiple coagulation factor deficiency protein 2-like protein [Zootermop…	408297	8.77e-139
1764	Znev_02700	gb|KDR21382.1| Paired box protein Pax-7, partial [Zootermopsis nevadensis]	986482	0.0
1765	Znev_02703	ref|XP_021916194.1| PHD finger protein 10 [Zootermopsis nevadensis]	205297	1.99e-54
1766	Znev_02704	ref|XP_021916195.1| dentin sialophosphoprotein-like [Zootermopsis nevadensis]	546584	0.0
1767	Znev_02705	gb|KDR21387.1| Protein crooked neck [Zootermopsis nevadensis]	1334.32	0.0
1768	Znev_02706	gb|AGM32368.1| n-acetyltransferase-like protein [Coptotermes formosanus]	350517	1.09e-117
1769	Znev_02707	ref|XP_021916168.1| diphthine--ammonia ligase isoform X1 [Zootermopsis nevadensis] >ref|XP_021916169.1| diphthine--ammonia ligase isoform X1 [Zootermopsis nevadensis]	1499.57	0.0
1770	Znev_02708	ref|XP_021916175.1| REST corepressor 1-like isoform X1 [Zootermopsis nevadensis] >ref|XP_021916176.1| REST corepressor 1-like isoform X1 [Zootermopsis nevadensis] >gb|KDR21390.1| REST corepressor [Zootermopsis nevadensis]	1049.27	0.0
1771	Znev_02709	ref|XP_015513937.1| PREDICTED: ESF1 homolog [Neodiprion lecontei]	674855	0.0
1772	Znev_02710	ref|XP_014285502.1| N-alpha-acetyltransferase 30 [Halyomorpha halys]	321627	3.42e-100
1773	Znev_02711	gb|PSN33366.1| Cytochrome c oxidase assembly factor 6 [Blattella germanica]	137502	8.87e-35
1774	Znev_02714	ref|XP_021916196.1| ATP-binding cassette sub-family G member 1-like [Zootermopsis nevadensis]	1051.58	0.0
1775	Znev_02716	gb|PNF43076.1| Icarapin-like [Cryptotermes secundus]	328176	7.47e-105
1776	Znev_02717	gb|AGM32134.1| 60S ribosomal protein L9-like protein [Coptotermes formosanus]	370933	3.01e-124
1777	Znev_02718	ref|XP_021916187.1| protein YIPF5-like isoform X1 [Zootermopsis nevadensis]	249.98	4.12e-77
1778	Znev_02722	gb|KDR21401.1| Leucine-rich repeat-containing protein 4 [Zootermopsis nevadensis]	1289.25	0.0
1779	Znev_02723	gb|KDR21402.1| Lipase 3 [Zootermopsis nevadensis]	1280.39	0.0
1780	Znev_02725	ref|XP_021917955.1| reticulophagy regulator 2-like, partial [Zootermopsis nevadensis]	680633	0.0
1781	Znev_02726	ref|XP_021917997.1| histone RNA hairpin-binding protein [Zootermopsis nevadensis] >gb|KDR20383.1| Histone RNA hairpin-binding protein [Zootermopsis nevadensis]	889026	0.0
1782	Znev_02731	gb|QVD39413.1| Phosphoglycerate mutase 2 [Schistocerca gregaria]	452595	3.54e-154
1783	Znev_02732	gb|KDR20388.1| BCL2/adenovirus E1B 19 kDa protein-interacting protein 3-like [Zootermopsis nevadensis]	359377	3.57e-120
1784	Znev_02734	ref|XP_021918050.1| polyadenylate-binding protein-interacting protein 2 [Zootermopsis nevadensis] >ref|XP_021918051.1| polyadenylate-binding protein-interacting protein 2 [Zootermopsis nevadensis] >gb|KDR20389.1| Polyadenylate-binding protein-interacting protein 2B [Zootermopsis nevadensis]	348591	4.26e-116
1785	Znev_02735	gb|KDR20391.1| Craniofacial development protein 2 [Zootermopsis nevadensis]	303908	3.83e-99
1786	Znev_02736	ref|XP_021918047.1| AP-4 complex subunit epsilon-1-like isoform X1 [Zootermopsis nevadensis] >gb|KDR20392.1| AP-4 complex subunit epsilon-1 [Zootermopsis nevadensis]	1631.69	0.0
1787	Znev_02739	gb|KDR20395.1| SWI/SNF complex subunit SMARCC2 [Zootermopsis nevadensis]	1778.45	0.0
1788	Znev_02742	gb|KDR12269.1| Angio-associated migratory cell protein [Zootermopsis nevadensis]	530.02	0.0
1789	Znev_02743	gb|PSN42014.1| Protein krasavietz [Blattella germanica]	757673	0.0
1790	Znev_02744	ref|XP_021917980.1| probable 39S ribosomal protein L45, mitochondrial isoform X1 [Zootermopsis nevadensis] >ref|XP_021917981.1| probable 39S ribosomal protein L45, mitochondrial isoform X1 [Zootermopsis nevadensis] >gb|KDR20400.1| putative 39S ribosomal protein L45, mitochondrial [Zootermopsis nevadensis]	691034	0.0
1791	Znev_02745	ref|XP_021917972.1| regulator of G-protein signaling loco isoform X1 [Zootermopsis nevadensis]	2501.86	0.0
1792	Znev_02748	gb|KDR20402.1| Zinc finger BED domain-containing protein 1 [Zootermopsis nevadensis]	410223	1.91e-139
1793	Znev_02749	ref|XP_021917979.1| crossover junction endonuclease EME1 [Zootermopsis nevadensis] >gb|KDR20403.1| Crossover junction endonuclease EME1 [Zootermopsis nevadensis]	863988	0.0
1794	Znev_02750	gb|KDR20404.1| Tubulin alpha-8 chain, partial [Zootermopsis nevadensis]	561222	0.0
1795	Znev_02751	gb|PNF17223.1| Nucleolar complex protein 3-like protein [Cryptotermes secundus]	1206.82	0.0
1796	Znev_02753	ref|XP_021918020.1| kinetochore protein NDC80 homolog [Zootermopsis nevadensis] >gb|KDR20407.1| Kinetochore protein NDC80-like protein [Zootermopsis nevadensis]	1337.01	0.0
1797	Znev_02754	ref|XP_021918010.1| small G protein signaling modulator 3 homolog isoform X1 [Zootermopsis nevadensis] >gb|KDR20408.1| Small G protein signaling modulator 3-like protein [Zootermopsis nevadensis]	1660.58	0.0
1798	Znev_02755	gb|KDR20409.1| Eukaryotic translation initiation factor 2-alpha kinase [Zootermopsis nevadensis]	2001.87	0.0
1799	Znev_02757	gb|KDR20412.1| Protein bric-a-brac 2, partial [Zootermopsis nevadensis]	724931	0.0
1800	Znev_02759	gb|KDR20414.1| Actin-interacting protein 1 [Zootermopsis nevadensis]	1245.34	0.0
1801	Znev_02760	gb|KDR20415.1| Cyclin-J-like protein [Zootermopsis nevadensis]	399053	3.4e-135
1802	Znev_02761	ref|XP_021917998.1| beta-mannosidase [Zootermopsis nevadensis] >ref|XP_021917999.1| beta-mannosidase [Zootermopsis nevadensis] >ref|XP_021918000.1| beta-mannosidase [Zootermopsis nevadensis] >gb|KDR20416.1| Beta-mannosidase [Zootermopsis nevadensis]	1852.8	0.0
1803	Znev_02763	ref|XP_021918021.1| tRNA pseudouridine synthase A, mitochondrial isoform X1 [Zootermopsis nevadensis] >ref|XP_021918022.1| tRNA pseudouridine synthase A, mitochondrial isoform X1 [Zootermopsis nevadensis] >ref|XP_021918023.1| tRNA pseudouridine synthase A, mitochondrial isoform X1 [Zootermopsis nevadensis] >gb|KDR20417.1| tRNA pseudouridine synthase A [Zootermopsis nevadensis]	918302	0.0
1804	Znev_02764	ref|XP_023723378.1| meiotic recombination protein REC114 [Cryptotermes secundus]	227639	3.38e-68
1805	Znev_02766	ref|XP_021918001.1| protein FAM160B1-like isoform X1 [Zootermopsis nevadensis]	1598.18	0.0
1806	Znev_02767	gb|KDR20421.1| Sialic acid synthase [Zootermopsis nevadensis]	579326	0.0
1807	Znev_02768	ref|XP_021918044.1| DNA-directed primase/polymerase protein-like [Zootermopsis nevadensis] >gb|KDR20422.1| Coiled-coil domain-containing protein [Zootermopsis nevadensis]	1096.26	0.0
1808	Znev_02770	gb|KDR20423.1| Transforming acidic coiled-coil-containing protein 3 [Zootermopsis nevadensis]	132109	1.2e-33
1809	Znev_02772	ref|XP_021917964.1| cell growth-regulating nucleolar protein [Zootermopsis nevadensis] >ref|XP_021917965.1| cell growth-regulating nucleolar protein [Zootermopsis nevadensis] >gb|KDR20425.1| Cell growth-regulating nucleolar protein [Zootermopsis nevadensis]	894034	0.0
1810	Znev_02773	ref|XP_021917968.1| aquaporin-like isoform X1 [Zootermopsis nevadensis] >ref|XP_021917969.1| aquaporin-like isoform X2 [Zootermopsis nevadensis] >gb|KDR20426.1| Aquaporin AQPAe.a [Zootermopsis nevadensis]	512301	0.0
1811	Znev_02774	ref|XP_011566688.1| cilia- and flagella-associated protein 20 isoform X2 [Plutella xylostella] >ref|XP_013188517.1| PREDICTED: cilia- and flagella-associated protein 20 [Amyelois transitella] >ref|XP_023943738.1| cilia- and flagella-associated protein 20 [Bicyclus anynana] >ref|XP_026760074.1| cilia- and flagella-associated protein 20 [Galleria mellonella] >ref|XP_038207832.1| cilia- and flagella…	398282	6.44e-135
1812	Znev_02776	ref|XP_021917966.1| serendipity locus protein H-1-like isoform X1 [Zootermopsis nevadensis] >gb|KDR20428.1| Serendipity locus protein H-1 [Zootermopsis nevadensis]	872078	0.0
1813	Znev_02783	gb|KDR16730.1| Alpha-tocopherol transfer protein-like, partial [Zootermopsis nevadensis]	546584	0.0
1814	Znev_02784	gb|AXQ39854.1| beta-1,4-endoglucanase [Mastotermes darwiniensis]	880937	0.0
1815	Znev_02785	ref|XP_021924907.1| glucose dehydrogenase [FAD, quinone] isoform X1 [Zootermopsis nevadensis]	1290.79	0.0
1816	Znev_02786	ref|XP_021924927.1| general odorant-binding protein 84a-like isoform X2 [Zootermopsis nevadensis]	287345	1.28e-91
1817	Znev_02787	gb|AMA98142.1| chemosensory protein [Blattella germanica]	199134	2.58e-57
1818	Znev_02789	gb|PNF24464.1| Epimerase family protein SDR39U1 [Cryptotermes secundus]	500.36	3.3e-172
1819	Znev_02790	gb|PSN33308.1| NudC domain-containing protein 1 [Blattella germanica]	821231	0.0
1820	Znev_02791	gb|PNF24451.1| Mediator of RNA polymerase II transcription subunit 10 [Cryptotermes secundus]	245358	2.32e-76
1821	Znev_02792	ref|XP_021924898.1| chitooligosaccharidolytic beta-N-acetylglucosaminidase isoform X1 [Zootermopsis nevadensis] >ref|XP_021924899.1| chitooligosaccharidolytic beta-N-acetylglucosaminidase isoform X1 [Zootermopsis nevadensis] >gb|KDR16738.1| Chitooligosaccharidolytic beta-N-acetylglucosaminidase [Zootermopsis nevadensis]	1272.3	0.0
1822	Znev_02795	ref|XP_014610853.1| PREDICTED: prefoldin subunit 4 [Polistes canadensis]	192586	2.33e-55
1823	Znev_02796	gb|PSN43896.1| Programmed cell death protein 5 [Blattella germanica]	221.09	6.02e-67
1824	Znev_02798	ref|XP_021924891.1| jouberin-like [Zootermopsis nevadensis] >gb|KDR16744.1| Jouberin [Zootermopsis nevadensis]	1680.23	0.0
1825	Znev_02799	ref|XP_021924892.1| choline transporter-like protein 1 isoform X1 [Zootermopsis nevadensis] >ref|XP_021924893.1| choline transporter-like protein 1 isoform X1 [Zootermopsis nevadensis] >gb|KDR16745.1| Choline transporter-like protein 1 [Zootermopsis nevadensis]	1266.14	0.0
1826	Znev_02801	ref|XP_021924885.1| SNF-related serine/threonine-protein kinase isoform X1 [Zootermopsis nevadensis]	2157.49	0.0
1827	Znev_02802	ref|XP_021924895.1| leukocyte elastase inhibitor A-like [Zootermopsis nevadensis] >ref|XP_021924896.1| leukocyte elastase inhibitor A-like [Zootermopsis nevadensis] >gb|KDR16748.1| Serpin B8 [Zootermopsis nevadensis]	795038	0.0
1828	Znev_02804	ref|XP_021924873.1| spermatogenesis-defective protein 39 homolog isoform X2 [Zootermopsis nevadensis]	938332	0.0
1829	Znev_02806	gb|PSN39628.1| 7-dehydrocholesterol reductase [Blattella germanica]	654825	0.0
1830	Znev_02807	emb|CAB3361552.1| Hypothetical predicted protein [Cloeon dipterum]	646736	0.0
1831	Znev_02808	gb|KDR16753.1| Ecdysone 20-monooxygenase [Zootermopsis nevadensis]	894804	0.0
1832	Znev_02809	gb|PNF27683.1| Coiled-coil domain-containing protein 115 [Cryptotermes secundus]	179104	1.44e-47
1833	Znev_02810	ref|XP_021924868.1| male-specific lethal 3 homolog [Zootermopsis nevadensis] >gb|KDR16755.1| Male-specific lethal 3-like protein [Zootermopsis nevadensis]	1179.47	0.0
1834	Znev_02811	gb|KDR16756.1| Zinc finger CCHC domain-containing protein 10 [Zootermopsis nevadensis]	139813	1.18e-36
1835	Znev_02813	ref|XP_021924877.1| suppressor protein SRP40-like isoform X1 [Zootermopsis nevadensis]	290812	3.01e-91
1836	Znev_02814	ref|XP_021924878.1| zinc finger CCHC domain-containing protein 10-like isoform X2 [Zootermopsis nevadensis]	379022	7.58e-126
1837	Znev_02815	ref|XP_012279073.1| RNA polymerase II-associated factor 1 homolog [Orussus abietinus]	703745	0.0
1838	Znev_02816	gb|PSN29948.1| DNA replication licensing factor Mcm2 [Blattella germanica]	1660.97	0.0
1839	Znev_02817	ref|XP_021924856.1| protein unc-79 homolog isoform X1 [Zootermopsis nevadensis] >ref|XP_021924857.1| protein unc-79 homolog isoform X1 [Zootermopsis nevadensis]	2671.34	0.0
1840	Znev_02819	gb|PNF20736.1| 28S ribosomal protein S10, mitochondrial [Cryptotermes secundus]	313923	9.2e-101
1841	Znev_02821	ref|XP_021924808.1| centromere/kinetochore protein zw10 homolog isoform X1 [Zootermopsis nevadensis]	1482.62	0.0
1842	Znev_02822	ref|XP_021924812.1| zinc transporter 6-A-like isoform X1 [Zootermopsis nevadensis]	966452	0.0
1843	Znev_02823	ref|XP_021924854.1| N-acetylgalactosaminyltransferase 7 isoform X1 [Zootermopsis nevadensis] >gb|KDR16767.1| N-acetylgalactosaminyltransferase 7 [Zootermopsis nevadensis]	1220.68	0.0
1844	Znev_02824	ref|XP_021924852.1| conserved oligomeric Golgi complex subunit 2 [Zootermopsis nevadensis] >gb|KDR16768.1| Conserved oligomeric Golgi complex subunit 2 [Zootermopsis nevadensis]	1470.29	0.0
1845	Znev_02825	ref|XP_002432772.1| Soluble NSF attachment protein, putative [Pediculus humanus corporis] >gb|EEB20034.1| Soluble NSF attachment protein, putative [Pediculus humanus corporis]	556599	0.0
1846	Znev_02826	gb|PSN46897.1| Leukocyte elastase inhibitor A [Blattella germanica]	379022	1.42e-122
1847	Znev_02828	gb|KDR16772.1| Transient receptor potential channel pyrexia [Zootermopsis nevadensis]	2622.42	0.0
1848	Znev_02829	ref|XP_021924837.1| transcription initiation factor IIA subunit 1 isoform X1 [Zootermopsis nevadensis]	771155	0.0
1849	Znev_02830	ref|XP_021924832.1| HMG box-containing protein 1-like isoform X1 [Zootermopsis nevadensis]	941028	0.0
1850	Znev_02831	gb|KDR16775.1| Polypeptide N-acetylgalactosaminyltransferase 2 [Zootermopsis nevadensis]	1132.86	0.0
1851	Znev_02833	gb|PSN39901.1| KRR1 small subunit processome component [Blattella germanica] >gb|PSN39902.1| KRR1 small subunit processome component [Blattella germanica]	566614	0.0
1852	Znev_02834	gb|AGM32355.1| T-complex protein 1 subunit delta [Coptotermes formosanus]	988408	0.0
1853	Znev_02835	ref|XP_008192777.1| PREDICTED: rRNA-processing protein FCF1 homolog [Tribolium castaneum] >gb|KYB28157.1| rRNA-processing protein FCF1 homolog-like Protein [Tribolium castaneum]	379022	5.45e-127
1854	Znev_02836	ref|XP_021924843.1| sphingosine-1-phosphate phosphatase 1-like isoform X1 [Zootermopsis nevadensis] >gb|KDR16780.1| Sphingosine-1-phosphate phosphatase 1 [Zootermopsis nevadensis]	901738	0.0
1855	Znev_02838	ref|XP_021924826.1| fibrous sheath CABYR-binding protein-like isoform X1 [Zootermopsis nevadensis] >ref|XP_021924827.1| fibrous sheath CABYR-binding protein-like isoform X1 [Zootermopsis nevadensis] >ref|XP_021924828.1| fibrous sheath CABYR-binding protein-like isoform X1 [Zootermopsis nevadensis]	285804	2.76e-88
1856	Znev_02839	gb|KDR16783.1| D-tyrosyl-tRNA(Tyr) deacylase 1 [Zootermopsis nevadensis]	251521	3.4e-79
1857	Znev_02840	ref|XP_021924823.1| probable methyltransferase TARBP1 isoform X1 [Zootermopsis nevadensis] >gb|KDR16784.1| putative methyltransferase TARBP1 [Zootermopsis nevadensis]	3148.99	0.0
1858	Znev_02844	gb|KAF0702139.1| jerky protein-like, partial [Aphis craccivora]	406371	6.08e-128
1859	Znev_02845	ref|XP_021920121.1| ubiquitin-conjugating enzyme E2 Q1 isoform X1 [Zootermopsis nevadensis] >gb|KDR19277.1| Ubiquitin-conjugating enzyme E2 Q1 [Zootermopsis nevadensis]	781171	0.0
1860	Znev_02848	ref|XP_021920114.1| GRAM domain-containing protein 2A-like isoform X1 [Zootermopsis nevadensis]	743036	0.0
1861	Znev_02849	gb|KDR19281.1| Schwannomin-interacting protein 1 [Zootermopsis nevadensis]	1722.6	0.0
1862	Znev_02850	ref|XP_021920125.1| 97 kDa heat shock protein [Zootermopsis nevadensis] >gb|KDR19282.1| Heat shock 70 kDa protein 4L [Zootermopsis nevadensis]	1724.52	0.0
1863	Znev_02851	gb|PNF20763.1| WW domain-containing oxidoreductase [Cryptotermes secundus]	696041	0.0
1864	Znev_02852	ref|XP_021920228.1| NFX1-type zinc finger-containing protein 1-like [Zootermopsis nevadensis] >ref|XP_021920229.1| NFX1-type zinc finger-containing protein 1-like [Zootermopsis nevadensis] >ref|XP_021920230.1| NFX1-type zinc finger-containing protein 1-like [Zootermopsis nevadensis] >gb|KDR19284.1| NFX1-type zinc finger-containing protein 1 [Zootermopsis nevadensis]	4483.32	0.0
1865	Znev_02855	gb|KDR19285.1| Leucine-rich repeat-containing protein 20 [Zootermopsis nevadensis]	307.76	1.42e-100
1866	Znev_02856	gb|PSN40898.1| Fungal protease inhibitor-1 [Blattella germanica]	839593	1.62e-13
1867	Znev_02857	gb|KDR19287.1| Platelet-derived growth factor subunit A [Zootermopsis nevadensis]	414846	2.24e-141
1868	Znev_02859	ref|XP_021920146.1| arylsulfatase B-like [Zootermopsis nevadensis] >gb|KDR19289.1| Arylsulfatase B [Zootermopsis nevadensis]	1301.96	0.0
1869	Znev_02860	gb|KDR19290.1| Gamma-aminobutyric acid receptor alpha-like [Zootermopsis nevadensis]	1162.9	0.0
1870	Znev_02862	gb|PSN53082.1| Chymotrypsin BI [Blattella germanica]	303523	3.75e-95
1871	Znev_02863	ref|XP_021920149.1| protein split ends-like isoform X1 [Zootermopsis nevadensis] >ref|XP_021920150.1| protein split ends-like isoform X1 [Zootermopsis nevadensis] >ref|XP_021920151.1| protein split ends-like isoform X1 [Zootermopsis nevadensis]	3865.46	0.0
1872	Znev_02865	ref|XP_021920221.1| general transcription factor IIH subunit 1 isoform X1 [Zootermopsis nevadensis] >ref|XP_021920222.1| general transcription factor IIH subunit 1 isoform X1 [Zootermopsis nevadensis] >ref|XP_021920223.1| general transcription factor IIH subunit 1 isoform X1 [Zootermopsis nevadensis] >ref|XP_021920224.1| general transcription factor IIH subunit 1 isoform X2 [Zootermopsis nevadens…	1177.93	0.0
1873	Znev_02867	gb|KDR19297.1| Neuronal membrane glycoprotein M6-b, partial [Zootermopsis nevadensis]	562762	0.0
1874	Znev_02868	gb|KDR19298.1| Serine/threonine-protein kinase PLK4 [Zootermopsis nevadensis]	2362.03	0.0
1875	Znev_02870	gb|KDR19300.1| Protein bric-a-brac 2, partial [Zootermopsis nevadensis]	1362.05	0.0
1876	Znev_02874	gb|PSN30899.1| Proteasome subunit alpha type-7-like protein [Blattella germanica]	497278	2.36e-172
1877	Znev_02875	gb|PSN30900.1| GPI transamidase component PIG-T [Blattella germanica]	932939	0.0
1878	Znev_02876	ref|XP_021920105.1| transport and Golgi organization protein 6 homolog [Zootermopsis nevadensis] >gb|KDR19305.1| Transmembrane and coiled-coil domain-containing protein 7 [Zootermopsis nevadensis]	2218.35	0.0
1879	Znev_02877	ref|XP_021920137.1| apoptotic chromatin condensation inducer in the nucleus [Zootermopsis nevadensis] >gb|KDR19306.1| Apoptotic chromatin condensation inducer in the nucleus [Zootermopsis nevadensis]	2365.5	0.0
1880	Znev_02878	gb|PSN57618.1| Beta-1, partial [Blattella germanica]	505368	2.41e-169
1881	Znev_02879	gb|KDR19308.1| CD109 antigen [Zootermopsis nevadensis]	2757.24	0.0
1882	Znev_02881	ref|XP_021920094.1| pickpocket protein 28-like isoform X1 [Zootermopsis nevadensis]	397897	2.05e-131
1883	Znev_02882	gb|PSN35039.1| Sodium/hydrogen exchanger 9B2 [Blattella germanica]	540806	0.0
1884	Znev_02884	emb|CAD6240443.1| GSCOCG00008790001-RA-CDS [Cotesia congregata]	350132	4.87e-110
1885	Znev_02885	ref|XP_021920090.1| nuclear RNA export factor 1-like isoform X1 [Zootermopsis nevadensis]	1118.61	0.0
1886	Znev_02886	ref|XP_021920097.1| TATA box-binding protein-like protein 1 isoform X1 [Zootermopsis nevadensis]	588186	0.0
1887	Znev_02887	ref|XP_021920081.1| rab3 GTPase-activating protein catalytic subunit isoform X1 [Zootermopsis nevadensis] >ref|XP_021920082.1| rab3 GTPase-activating protein catalytic subunit isoform X1 [Zootermopsis nevadensis]	1889.0	0.0
1888	Znev_02888	gb|KDR19316.1| Leucine-rich repeats and immunoglobulin-like domains protein 3 [Zootermopsis nevadensis]	1887.08	0.0
1889	Znev_02889	gb|KDR19317.1| putative G-protein coupled receptor 158 [Zootermopsis nevadensis]	531561	0.0
1890	Znev_02890	gb|KDR19318.1| putative G-protein coupled receptor 158 [Zootermopsis nevadensis]	897501	0.0
1891	Znev_02893	ref|XP_021920111.1| LOW QUALITY PROTEIN: major facilitator superfamily domain-containing protein 1-like [Zootermopsis nevadensis]	909442	0.0
1892	Znev_02894	gb|PSN35300.1| Protein FAM32A [Blattella germanica]	145591	1.09e-37
1893	Znev_02895	gb|KAF0293463.1| Transmembrane protein 243 [Amphibalanus amphitrite]	140584	2.51e-35
1894	Znev_02898	gb|PSN31287.1| Adenine phosphoribosyltransferase [Blattella germanica]	258.07	6.5e-80
1895	Znev_02899	gb|KDR10536.1| ERC protein 2 [Zootermopsis nevadensis]	3481.8	0.0
1896	Znev_02903	gb|PSN51042.1| F-box/LRR-repeat protein 14 [Blattella germanica]	797349	0.0
1897	Znev_02906	gb|KDR10543.1| Protein Wnt-5a [Zootermopsis nevadensis]	446817	1.76e-153
1898	Znev_02907	gb|KDR10544.1| Protein Wnt-5b, partial [Zootermopsis nevadensis]	709138	0.0
1899	Znev_02909	ref|XP_021936194.1| UBX domain-containing protein 6 [Zootermopsis nevadensis] >gb|KDR10546.1| UBX domain-containing protein 6 [Zootermopsis nevadensis]	921768	0.0
1900	Znev_02910	gb|KDR10547.1| Membralin, partial [Zootermopsis nevadensis]	846269	0.0
1901	Znev_02912	gb|KDR10549.1| S-methyl-5'-thioadenosine phosphorylase [Zootermopsis nevadensis]	573163	0.0
1902	Znev_02913	gb|PSN31288.1| V-type proton ATPase subunit C [Blattella germanica]	765377	0.0
1903	Znev_02914	gb|PNF36465.1| Activating signal cointegrator 1 [Cryptotermes secundus]	810831	0.0
1904	Znev_02915	ref|XP_021936124.1| glucosylceramidase-like isoform X1 [Zootermopsis nevadensis] >gb|KDR10552.1| Glucosylceramidase [Zootermopsis nevadensis]	1069.3	0.0
1905	Znev_02916	gb|PSN43884.1| Uncharacterized protein C0J52_07749 [Blattella germanica]	221861	1.78e-66
1906	Znev_02917	ref|XP_021936113.1| rho guanine nucleotide exchange factor 18 isoform X1 [Zootermopsis nevadensis] >ref|XP_021936114.1| rho guanine nucleotide exchange factor 18 isoform X1 [Zootermopsis nevadensis] >ref|XP_021936115.1| rho guanine nucleotide exchange factor 18 isoform X1 [Zootermopsis nevadensis]	2949.07	0.0
1907	Znev_02918	ref|XP_021936130.1| methyltransferase-like protein 4 isoform X1 [Zootermopsis nevadensis] >gb|KDR10555.1| Methyltransferase-like protein 4 [Zootermopsis nevadensis]	793497	0.0
1908	Znev_02919	ref|XP_023704891.1| RNA transcription, translation and transport factor protein [Cryptotermes secundus] >gb|PNF36517.1| UPF0568 protein C14orf166-like protein [Cryptotermes secundus]	439113	2.54e-149
1909	Znev_02920	ref|XP_021936132.1| complex I intermediate-associated protein 30, mitochondrial [Zootermopsis nevadensis] >ref|XP_021936133.1| complex I intermediate-associated protein 30, mitochondrial [Zootermopsis nevadensis] >ref|XP_021936134.1| complex I intermediate-associated protein 30, mitochondrial [Zootermopsis nevadensis] >ref|XP_021936136.1| complex I intermediate-associated protein 30, mitochondria…	619002	0.0
1910	Znev_02921	gb|KDR10558.1| putative cardiolipin synthetase [Zootermopsis nevadensis]	555058	0.0
1911	Znev_02925	ref|XP_021936189.1| RRP15-like protein isoform X1 [Zootermopsis nevadensis] >gb|KDR10562.1| RRP15-like protein [Zootermopsis nevadensis]	449514	2.83e-154
1912	Znev_02926	ref|XP_021936183.1| spermatogenesis-associated protein 7-like isoform X1 [Zootermopsis nevadensis] >gb|KDR10563.1| Spermatogenesis-associated protein 7 [Zootermopsis nevadensis]	800431	0.0
1913	Znev_02927	gb|KDR10564.1| Neurochondrin-like protein [Zootermopsis nevadensis]	1980.68	0.0
1914	Znev_02929	ref|XP_021936186.1| DNA repair protein RAD51 homolog 1 [Zootermopsis nevadensis] >ref|XP_021936187.1| DNA repair protein RAD51 homolog 1 [Zootermopsis nevadensis] >ref|XP_021936188.1| DNA repair protein RAD51 homolog 1 [Zootermopsis nevadensis] >gb|KDR10565.1| DNA repair protein RAD51-like protein 1 [Zootermopsis nevadensis]	691419	0.0
1915	Znev_02930	emb|CAB3377855.1| Hypothetical predicted protein [Cloeon dipterum]	959903	0.0
1916	Znev_02932	ref|XP_021936174.1| claspin isoform X1 [Zootermopsis nevadensis]	2610.87	0.0
1917	Znev_02933	ref|XP_021936160.1| vacuolar protein sorting-associated protein 37A isoform X1 [Zootermopsis nevadensis]	661759	0.0
1918	Znev_02934	ref|XP_021936153.1| dolichyl-diphosphooligosaccharide--protein glycosyltransferase subunit STT3B [Zootermopsis nevadensis] >gb|KDR10570.1| Dolichyl-diphosphooligosaccharide--protein glycosyltransferase subunit STT3B [Zootermopsis nevadensis]	1587.01	0.0
1919	Znev_02935	gb|PSN35883.1| RAB6A-GEF complex partner protein 2 [Blattella germanica]	687182	0.0
1920	Znev_02936	gb|PSN35884.1| Protein max [Blattella germanica]	312383	1e-101
1921	Znev_02937	ref|XP_021936154.1| adenylosuccinate synthetase isoform X1 [Zootermopsis nevadensis]	927161	0.0
1922	Znev_02938	gb|AGM32665.1| EMP24 domain-containing protein [Coptotermes formosanus]	233417	8.27e-72
1923	Znev_02939	ref|XP_021936149.1| proteasome activator complex subunit 4B-like isoform X1 [Zootermopsis nevadensis] >gb|KDR10575.1| Proteasome activator complex subunit 4 [Zootermopsis nevadensis]	3800.36	0.0
1924	Znev_02940	gb|PNF36510.1| Amyloid beta A4 protein [Cryptotermes secundus]	2155.18	0.0
1925	Znev_02942	gb|PSN48907.1| 3'(2'),5'-bisphosphate nucleotidase 1 [Blattella germanica]	575859	0.0
1926	Znev_02943	gb|PNF36420.1| N-terminal kinase-like protein [Cryptotermes secundus]	1379.77	0.0
1927	Znev_02944	ref|XP_021936240.1| probable glucosamine 6-phosphate N-acetyltransferase isoform X1 [Zootermopsis nevadensis]	401749	4.42e-136
1928	Znev_02945	ref|XP_021936210.1| DNA damage-binding protein 1 isoform X1 [Zootermopsis nevadensis] >ref|XP_021936211.1| DNA damage-binding protein 1 isoform X1 [Zootermopsis nevadensis] >gb|KDR10581.1| DNA damage-binding protein 1 [Zootermopsis nevadensis]	2369.35	0.0
1929	Znev_02946	ref|XP_021936243.1| ADP-ribosylation factor-like protein 16 [Zootermopsis nevadensis] >gb|KDR10582.1| ADP-ribosylation factor-like protein 16 [Zootermopsis nevadensis]	387111	1.14e-130
1930	Znev_02947	gb|KDR10583.1| Aftiphilin [Zootermopsis nevadensis]	852047	0.0
1931	Znev_02948	gb|KDR10584.1| Proto-oncogene protein c-fos, partial [Zootermopsis nevadensis]	635.95	0.0
1932	Znev_02950	gb|AZT88974.1| serine/threonine-protein phosphatase 5 [Periplaneta americana]	962985	0.0
1933	Znev_02951	gb|PSN48931.1| Cancer-related nucleoside-triphosphatase [Blattella germanica]	213386	8.61e-62
1934	Znev_02952	gb|PNF36518.1| CCA tRNA nucleotidyltransferase 1, mitochondrial [Cryptotermes secundus]	733791	0.0
1935	Znev_02953	gb|PNF41354.1| Peroxisomal multifunctional enzyme type 2, partial [Cryptotermes secundus]	685641	0.0
1936	Znev_02954	gb|AGM32453.1| heat shock protein-like protein [Coptotermes formosanus]	331643	7.38e-109
1937	Znev_02957	ref|XP_023705745.1| mucin-5AC isoform X1 [Cryptotermes secundus]	1512.28	0.0
1938	Znev_02958	gb|KDQ65259.1| Cytochrome b-c1 complex subunit 10 [Zootermopsis nevadensis] >gb|KDR13768.1| Cytochrome b-c1 complex subunit 10 [Zootermopsis nevadensis]	117857	3.22e-28
1939	Znev_02962	gb|KDR13773.1| Putative SERF-like protein [Zootermopsis nevadensis]	124.02	2.15e-30
1940	Znev_02963	gb|PSN47365.1| Protein disulfide-isomerase A3 [Blattella germanica]	787719	0.0
1941	Znev_02964	ref|XP_021930695.1| iron-sulfur cluster co-chaperone protein HscB, mitochondrial isoform X1 [Zootermopsis nevadensis] >gb|KDR13774.1| Co-chaperone protein HscB, mitochondrial [Zootermopsis nevadensis]	506523	0.0
1942	Znev_02965	gb|AGM32925.1| TATA box binding protein (TBP)-associated factor [Coptotermes formosanus]	330872	9.02e-109
1943	Znev_02966	gb|PSN33860.1| Mitochondrial uncoupling protein 2 [Blattella germanica]	542732	0.0
1944	Znev_02967	ref|XP_021930686.1| arrestin domain-containing protein 4 [Zootermopsis nevadensis] >gb|KDR13777.1| Arrestin domain-containing protein 2 [Zootermopsis nevadensis]	685256	0.0
1945	Znev_02969	ref|XP_021930693.1| protein CASC4-like isoform X2 [Zootermopsis nevadensis] >ref|XP_021930694.1| protein CASC4-like isoform X2 [Zootermopsis nevadensis]	398667	6.44e-133
1946	Znev_02970	ref|XP_021930681.1| COP9 signalosome complex subunit 2 isoform X1 [Zootermopsis nevadensis]	917146	0.0
1947	Znev_02971	ref|XP_020287636.1| ubiquitin-conjugating enzyme E2 N isoform X3 [Pseudomyrmex gracilis]	307.76	1.94e-100
1948	Znev_02972	gb|EFN62004.1| Protein lin-10 [Camponotus floridanus]	1073.54	0.0
1949	Znev_02973	ref|XP_021930690.1| DNA repair protein complementing XP-A cells homolog [Zootermopsis nevadensis] >gb|KDR13782.1| DNA repair protein complementing XP-A cells-like protein [Zootermopsis nevadensis]	615.15	0.0
1950	Znev_02974	dbj|BAM45097.1| 3-hydroxy-3-methylglutaryl coenzyme A reductase [Nasutitermes takasagoensis]	1425.99	0.0
1951	Znev_02975	gb|KDR13784.1| Pro-interleukin-16 [Zootermopsis nevadensis]	1582.77	0.0
1952	Znev_02980	gb|KDR13789.1| Aryl hydrocarbon receptor nuclear translocator-like protein, partial [Zootermopsis nevadensis]	1124.77	0.0
1953	Znev_02981	ref|XP_021930766.1| U3 small nucleolar ribonucleoprotein protein MPP10 isoform X1 [Zootermopsis nevadensis] >gb|KDR13790.1| U3 small nucleolar ribonucleoprotein MPP10 [Zootermopsis nevadensis]	1238.79	0.0
1954	Znev_02982	gb|PSN31161.1| RNA polymerase II transcriptional coactivator [Blattella germanica]	151754	6.16e-40
1955	Znev_02983	ref|XP_021930757.1| low-density lipoprotein receptor-like isoform X1 [Zootermopsis nevadensis]	116316	2.9e-17
1956	Znev_02985	ref|XP_021930742.1| partitioning defective 3 homolog B-like [Zootermopsis nevadensis] >gb|KDR13793.1| PDZ domain-containing protein 2 [Zootermopsis nevadensis]	696812	0.0
1957	Znev_02988	ref|XP_021930739.1| multiple PDZ domain protein-like [Zootermopsis nevadensis] >gb|KDR13796.1| PDZ domain-containing protein 2 [Zootermopsis nevadensis]	967607	0.0
1958	Znev_02989	ref|XP_015597846.1| cysteine-rich protein 2-binding protein [Cephus cinctus]	563148	0.0
1959	Znev_02990	gb|PNF35437.1| Cilia- and flagella-associated protein 57 [Cryptotermes secundus]	1690.63	0.0
1960	Znev_02991	gb|PNF35438.1| putative very-long-chain enoyl-CoA reductase art-1 [Cryptotermes secundus]	510375	2.16e-175
1961	Znev_02992	ref|XP_021930741.1| dnaJ protein homolog 1 [Zootermopsis nevadensis] >gb|KDR13799.1| DnaJ protein-like protein 1 [Zootermopsis nevadensis]	722235	0.0
1962	Znev_02993	gb|KDR13800.1| Chorion peroxidase, partial [Zootermopsis nevadensis]	1309.28	0.0
1963	Znev_02995	gb|KDR13802.1| Histone-lysine N-methyltransferase, H3 lysine-79 specific [Zootermopsis nevadensis]	3749.13	0.0
1964	Znev_02996	gb|PSN49326.1| Collagen type IV alpha-3-binding protein [Blattella germanica]	1028.47	0.0
1965	Znev_02999	gb|KOC63168.1| Transcriptional repressor p66-beta [Habropoda laboriosa]	874004	0.0
1966	Znev_03000	gb|KDR13806.1| BAT4-like protein, partial [Zootermopsis nevadensis]	947962	0.0
1967	Znev_03001	ref|XP_015519496.1| PREDICTED: decapping and exoribonuclease protein-like [Neodiprion lecontei]	347051	2.14e-109
1968	Znev_03002	ref|XP_021930702.1| MAU2 chromatid cohesion factor homolog isoform X1 [Zootermopsis nevadensis]	1221.45	0.0
1969	Znev_03004	gb|KDR13810.1| Cytochrome P450 4C1 [Zootermopsis nevadensis]	313923	4.81e-103
1970	Znev_03006	gb|PSN53234.1| Calcium and integrin-binding family member 2 [Blattella germanica]	367466	7.42e-123
1971	Znev_03008	ref|XP_021924690.1| UPF0769 protein C21orf59 homolog isoform X1 [Zootermopsis nevadensis]	531561	0.0
1972	Znev_03009	ref|XP_021924696.1| sulfiredoxin-1 isoform X1 [Zootermopsis nevadensis] >gb|KDR16854.1| Sulfiredoxin-1 [Zootermopsis nevadensis]	407142	2.46e-138
1973	Znev_03010	gb|KDR16855.1| Cyclic AMP-dependent transcription factor ATF-6 beta [Zootermopsis nevadensis]	910983	0.0
1974	Znev_03017	gb|EGI67764.1| Tubulin alpha-1 chain [Acromyrmex echinatior]	861292	0.0
1975	Znev_03018	ref|XP_015596982.1| 1-acyl-sn-glycerol-3-phosphate acyltransferase alpha [Cephus cinctus]	430639	5.83e-145
1976	Znev_03019	gb|PSN41902.1| Calcyclin-binding protein [Blattella germanica]	343584	2.24e-112
1977	Znev_03020	ref|XP_021924720.1| hemolymph lipopolysaccharide-binding protein-like isoform X1 [Zootermopsis nevadensis] >gb|KDR16864.1| Hemolymph lipopolysaccharide-binding protein [Zootermopsis nevadensis]	568926	0.0
1978	Znev_03024	ref|XP_021923390.1| probable glutamate receptor [Zootermopsis nevadensis]	124405	6.56e-25
1979	Znev_03025	gb|KDR16872.1| Hemolymph lipopolysaccharide-binding protein [Zootermopsis nevadensis]	470315	1.82e-162
1980	Znev_03026	gb|PSN41928.1| Ionotropic receptor 573 [Blattella germanica]	236498	3.5e-65
1981	Znev_03029	gb|PNF31733.1| Sialin [Cryptotermes secundus] >gb|PNF31734.1| Sialin [Cryptotermes secundus] >gb|PNF31736.1| Sialin [Cryptotermes secundus]	760755	0.0
1982	Znev_03030	gb|PSN36510.1| putative cyclin-dependent kinases regulatory subunit [Blattella germanica]	155606	4.22e-42
1983	Znev_03031	gb|PSN41071.1| DNA-directed RNA polymerase II subunit RPB7 [Blattella germanica]	348977	4.02e-116
1984	Znev_03032	gb|KDR16880.1| Histone-lysine N-methyltransferase trithorax [Zootermopsis nevadensis]	6366.95	0.0
1985	Znev_03034	gb|KDR16882.1| ATP synthase subunit s-like protein [Zootermopsis nevadensis]	627476	0.0
1986	Znev_03035	ref|XP_021924704.1| protein arginine methyltransferase NDUFAF7, mitochondrial isoform X1 [Zootermopsis nevadensis] >gb|KDR16883.1| MidA-like protein, mitochondrial [Zootermopsis nevadensis]	882478	0.0
1987	Znev_03036	gb|KDR16884.1| GRIP and coiled-coil domain-containing protein 1, partial [Zootermopsis nevadensis]	1338.55	0.0
1988	Znev_03038	gb|KDR07871.1| Potassium voltage-gated channel subfamily KQT member 5 [Zootermopsis nevadensis]	623882	0.542
1989	Znev_03039	gb|KDR16886.1| Neuronal PAS domain-containing protein 4 [Zootermopsis nevadensis]	283493	1.95e-91
1990	Znev_03042	gb|KDR16889.1| tRNA (adenine-N(1)-)-methyltransferase catalytic subunit TRMT61A [Zootermopsis nevadensis]	528865	0.0
1991	Znev_03043	ref|XP_021924681.1| peptidyl-prolyl cis-trans isomerase FKBP2 [Zootermopsis nevadensis] >gb|KDR16890.1| FK506-binding protein 2 [Zootermopsis nevadensis]	307375	1.99e-100
1992	Znev_03044	ref|XP_021924680.1| DNA-directed RNA polymerase II subunit GRINL1A [Zootermopsis nevadensis] >gb|KDR16891.1| Protein GRINL1A [Zootermopsis nevadensis]	668307	0.0
1993	Znev_03047	gb|KDR16894.1| Monocarboxylate transporter 12 [Zootermopsis nevadensis]	1609.73	0.0
1994	Znev_03050	gb|KDR16898.1| TCDD-inducible poly [ADP-ribose] polymerase [Zootermopsis nevadensis]	197593	3.65e-54
1995	Znev_03051	gb|KDR16898.1| TCDD-inducible poly [ADP-ribose] polymerase [Zootermopsis nevadensis]	409068	3.65e-139
1996	Znev_03052	ref|XP_023709447.1| aarF domain-containing protein kinase 1 [Cryptotermes secundus] >ref|XP_023709448.1| aarF domain-containing protein kinase 1 [Cryptotermes secundus] >ref|XP_023709449.1| aarF domain-containing protein kinase 1 [Cryptotermes secundus] >ref|XP_023709450.1| aarF domain-containing protein kinase 1 [Cryptotermes secundus] >gb|PNF31716.1| putative aarF domain-containing protein kina…	1004.59	0.0
1997	Znev_03053	ref|XP_021924689.1| epoxide hydrolase 4-like [Zootermopsis nevadensis] >gb|KDR16900.1| Epoxide hydrolase 4 [Zootermopsis nevadensis]	836254	0.0
1998	Znev_03054	gb|KDR16901.1| Homeobox protein SIX3 [Zootermopsis nevadensis]	543117	0.0
1999	Znev_03055	ref|XP_021924671.1| carboxypeptidase N subunit 2-like isoform X1 [Zootermopsis nevadensis] >gb|KDR16902.1| Leucine-rich repeat neuronal protein 1 [Zootermopsis nevadensis]	1017.3	0.0
[truncated: 9,261 more rows]

## Sheet: TI-J-LiFe genes
Csec_ID	Csec_geneNumber	Znev_ID	category	geneName
Csec_G04002	gene3384	Znev_05726	?	Transferrin 1
Csec_G00987	gene16978	Znev_16406	CHC perception	OR-1
Csec_G02244	gene15479	Znev_13318	CHC perception	OR-2
Csec_G02245	gene15480	Znev_13319	CHC perception	OR-3
Csec_G02246	gene15481	Znev_13320	CHC perception	OR-4
Csec_G02247|Csec_G02248	gene15482|gene15483	Znev_13321	CHC perception	OR-5,6
Csec_G05049	gene15020	Znev_08874	CHC perception	OR-7
Csec_G05050	gene15021	Znev_08873	CHC perception	OR-8
Csec_G09677	gene11546	Znev_02786	CHC perception	OR-9
Csec_G14937|Csec_G14938	gene7645|gene7646	Znev_01408	CHC synthesis	Cytb5-r-a, b
Csec_G03238	gene11719	Znev_13597	CHC synthesis	acsbg2_0
Csec_G02201	gene15436	Znev_15801	CHC synthesis	Desat-D,D11DS_0
Csec_G13183	gene12196	Znev_14773	CHC synthesis	D11DS_1
Csec_G02199|Csec_G02203	gene15434|gene15438	Znev_01237	CHC synthesis	AC011 Acyl-CoA Delta(11) desaturase|Desat-A2-a |D11DS_2
Csec_G08240	gene12946	Znev_05879	CHC synthesis	Desat-B-b
Csec_G15733|Csec_G19111	gene10147|gene16083	Znev_16699	CHC synthesis	Desat-B-c-1,2
Csec_G13180	gene12193	Znev_16655	CHC synthesis	Desat-C
Csec_G02204	gene15439	Znev_01236	CHC synthesis	desaturase(1)
Csec_G13185	gene12198	Znev_14774	CHC synthesis	desaturase(3)
Csec_G13121	gene6724	Znev_07409	CHC synthesis	Elongase(3)
Csec_G02162	gene12549	Znev_14337	CHC synthesis	Elongase (4)
Csec_G02160	gene12547	Znev_15239	CHC synthesis	Elongase (6)
Csec_G13116	gene6719	Znev_07404	CHC synthesis	Elongase (7)
Csec_G13120	gene6723	Znev_07408	CHC synthesis	Elovl7
Csec_G02161|Csec_G02163|Csec_G15794	gene12548|gene12550|gene1359	Znev_18616	CHC synthesis	Elongase(1,5)|ELOVL7_0 (Qdown)
Csec_G02164|Csec_G02165	gene12551|gene12552	Znev_14342	CHC synthesis	Elongase-2,8, ELOVL7_1
Csec_G12717	gene13264	Znev_09279	CHC synthesis	Elovl4
Csec_G08169	gene2189	Znev_05776	CHC synthesis	fatty acyl-CoA reductase
Csec_G11526	gene2463	Znev_07077	Downstream IIS	Ras85D
Csec_G03746	gene5455	Znev_00508	Downstream IIS	Ras64B
Csec_G10339	gene13180	Znev_04241	Downstream IIS	CREBA
Csec_G02143	gene13456	Znev_12935	Downstream IIS	Sik2
Csec_G04505	gene6675	Znev_07750	Downstream IIS	dLip4(2)
Csec_G04504	gene6674	Znev_07751	Downstream IIS	Lip4
Csec_G13329	gene4443	Znev_00755	Downstream IIS	CrebB
Csec_G02288	gene4793	Znev_17275	Downstream IIS	sgg GSK-3beta
Csec_G12344	gene6116	Znev_00773	Downstream TOR	eIF4B
Csec_G13923	gene500	Znev_17679	Downstream TOR	Tif-IA
Csec_G06317	gene11495	Znev_10598	Downstream TOR	Orct2(calderon?)
Csec_G05564	gene701	Znev_13490	Downstream TOR	SREBP
Csec_G12777	gene9656	Znev_13419	Downstream TOR	Thor
Csec_G06754	gene2152	Znev_07260	Downstream TOR	RpS6
Csec_G14320	gene10378	Znev_12092	Downstream TOR	S6k
Csec_G11247|Csec_G11248	gene5651|gene5652	Znev_07682	Fecundity	Neofem3(Vg1) (1)
Csec_G11247	gene5651	Znev_07681	Fecundity	Neofem3(Vg1) (2)
Csec_G13850	gene9488	Znev_04919	Fecundity	lipovitellin-phosvitin complex
Csec_G16407	gene9274	Znev_08605	Fecundity	Vg2
		Znev_06771	Fecundity	Vg
Csec_G03199	gene7848	Znev_02120	Fecundity	Vg receptor
Csec_G03496	gene2610	Znev_07935	IIS	ILP1235
		Znev_05167	IIS	ILP1 (juvenile form)
		Znev_07008	IIS	ILP1
		Znev_07936	IIS	ILP4
Csec_G03970	gene3352	Znev_05166	IIS	Ilp7
Csec_G04111	gene5084	Znev_16736	IIS	InR(1)
Csec_G12816	gene3205	Znev_02685	IIS	InR(2)
Csec_G12824	gene3213	Znev_02684	IIS	InR(3)
Csec_G15826	gene11652	Znev_01044	IIS	InR (putative)
Csec_G17688	gene7021	Znev_04386	IIS	p60(Pi3K21B)-1
Csec_G03845	gene8968	Znev_11082	IIS	p60(Pi3K21B)-2
Csec_G12254	gene9454	Znev_13974	IIS	Chico
Csec_G19104	gene16037	Znev_01400	IIS	Pi3K92E, p110
Csec_G09182	gene9601	Znev_04009	IIS	PDK1
Csec_G07534	gene13565	Znev_16636	IIS	Pten
Csec_G07375	gene15602	Znev_14585	IIS	PP2A-29B | PP2A-subA
Csec_G00373	gene15740	Znev_10938	IIS	tws twins (PP2A-subB)
Csec_G01659|Csec_G02803|Csec_G08189|Csec_G11176|Csec_G14284|Csec_G14290|Csec_G17580	gene14930|gene143|gene2209|gene13645|gene891|gene9512|gene15388	Znev_18447	IIS	PP2A-B’/wdb-B’/wdb(1,2,3,4,5,6,7)|wrd
Csec_G02368	gene3690	Znev_00408	IIS	PP2A-B’/wdb-B’/wdb(8)
Csec_G12783	gene9662	Znev_00658	IIS	mts | PP2A-subC
Csec_G01026	gene17017	Znev_04339	IIS	Akt
Csec_G09384	gene9145	Znev_14322	IIS	FOXO
Csec_G17239	gene2546	Znev_11787	IIS	Steppke
Csec_G08888	gene12950	Znev_00183	IIS / TOR	ras (1)
Csec_G08888	gene12950	Znev_16496	IIS / TOR	ras (2)
Csec_G12561	gene8483	Znev_00943	IIS / TOR	rl
Csec_G06043|Csec_G10030	gene177|gene10701	Znev_04859	IIS / TOR	Dsor1
Csec_G15776	gene8510	Znev_01015	IIS / TOR	dock
Csec_G16728	gene5751	Znev_09845	IIS / TOR	Cul1
Csec_G11178	gene13647	Znev_06649	IIS / TOR	14-3-3ε
Csec_G15974	gene16809	Znev_11643	IIS / TOR	Sik2 |trbl
Csec_G02935	gene12870	Znev_11431	IIS / TOR	SkpA
Csec_G02932	gene12867	Znev_11430	IIS / TOR	Roc1a
Csec_G04717	gene16019	Znev_04768	IIS / TOR	STUB1
Csec_G02886	gene9777	Znev_17745	IIS / TOR	Fmr1
Csec_G10156	gene11263	Znev_02170	IIS / TOR	DENR
Csec_G10914	gene10994	Znev_10440	IIS / TOR	Sin1
Csec_G03270	gene16464	Znev_00198	IIS / TOR	CycG
Csec_G05879	gene5576	Znev_00349	IIS / TOR	HDAC4
Csec_G05177	gene10899	Znev_00028	IIS / TOR	poly
Csec_G14528	gene5688	Znev_01328	IIS / TOR	Dmel_conv dALS
Csec_G11139	gene10739	Znev_03784	IIS / TOR	Myc
Csec_G05319	gene9972	Znev_07458	IIS / TOR	Lpin
Csec_G04114	gene5087	Znev_02980	IIS / TOR	tgo
Csec_G06933	gene15337	Znev_11422	IIS / TOR	sima (1)
Csec_G06934	gene15338	Znev_11423	IIS / TOR	sima (2)
Csec_G07539	gene9382	Znev_02453	IIS / TOR	Ptp61F
Csec_G04011	gene3393	Znev_05711	IIS / TOR	slmb
Csec_G19101	gene4435	Znev_00731	Immunity	Hemocytin
Csec_G09330	gene7290	Znev_00888	Immunity	18 wheeler(1)
Csec_G09333	gene7293	Znev_10041	Immunity	18 wheeler(4)
Csec_G09335	gene7295	Znev_10044	Immunity	18 wheeler(2)
Csec_G09340	gene7300	Znev_10053	Immunity	18 wheeler(3)
Csec_G08790	gene10963	Znev_05823	JH biosynthesis	ACAT
Csec_G09133		Znev_08283	JH biosynthesis	HMGS (1)
Csec_G10832	gene16346	Znev_14140	JH biosynthesis	HMGS (2)
Csec_G04107	gene5080	Znev_02974	JH biosynthesis	HMGR
Csec_G14749	gene14373	Znev_14029	JH biosynthesis	MevK
Csec_G06226	gene1831	Znev_12655	JH biosynthesis	MevPk
Csec_G10200	gene3173	Znev_08133	JH biosynthesis	MevPPD
Csec_G08343		Znev_09747	JH biosynthesis	IPPI
Csec_G12524		Znev_02161	JH biosynthesis	FPPS
Csec_G02940		Znev_05663	JH biosynthesis	FPPase
		Znev_13079	JH biosynthesis	geranyl diphosphate synthetase
		Znev_12421	JH biosynthesis	farnesol dehydrogenase-like (1)
		Znev_17844	JH biosynthesis	farnesol dehydrogenase-like (2)
		Znev_05770	JH biosynthesis	farnesol dehydrogenase
Csec_G12222	gene17675	Znev_03358	JH biosynthesis	sni |FOHSDR (farnesol dehydrogenase)
Csec_G08190|Csec_G08191	gene2210|gene2211	Znev_05797	JH biosynthesis	FOHSDR-l1-6 (1) (farnesol dehydrogenase-like)
Csec_G10426	gene16680	Znev_07337	JH biosynthesis	FOHSDR-l1-6 (2)
Csec_G14859	gene7642	Znev_08377	JH biosynthesis	FOHSDR-l1-6 (3)
Csec_G06997|Csec_G06998	gene16205|gene16206	Znev_12421	JH biosynthesis	FOHSDR-l1-6 (4)
Csec_G06998	gene16206	Znev_12422	JH biosynthesis	FOHSDR-l1-6 (5)
Csec_G14848	gene10382	Znev_12423	JH biosynthesis	FOHSDR-l1-6 (6)
Csec_G06471	gene1162	Znev_04080	JH biosynthesis	ALDH ( Aldehyde dehydrogenase)
Csec_G14546	gene13739	Znev_00567	JH biosynthesis	Aldh-III (1)
Csec_G11669	gene12473	Znev_11194	JH biosynthesis	Aldh-III (2)
Csec_G11671	gene12475	Znev_11195	JH biosynthesis	Aldh-III (3)
Csec_G19102	gene3449	Znev_12145	JH biosynthesis	JHAMT
Csec_G09526|Csec_G09527	gene8402|gene8403	Znev_14300	JH biosynthesis	Cyp305a1|female JH epoxidase
		Znev_00012	JH biosynthesis	Methyl farnesoate epoxidase
Csec_G09528	gene8404	Znev_14299	JH biosynthesis	JH epoxidase
Csec_G06392	gene10663	Znev_04171	JH biosynthesis	Kr-h1
Csec_G09473	gene5322	Znev_02900	JH biosynthesis	Crustacean O-methyltrasferase (1)
Csec_G09473	gene5322	Znev_12527	JH biosynthesis	Crustacean O-methyltrasferase (2)
Csec_G05902	gene2114	Znev_10104	JH biosynthesis unknown gene name	Dmel_CG33672
Csec_JHDK		Znev_16135	JH metabolism	JHDK
Csec_G10442	gene16696	Znev_07345	JH metabolism	Jheh1,2
Csec_G13689	gene14006	Znev_10274	JH metabolism	Jhebp29
Csec_G04377	gene10567	Znev_01720	JH metabolism	Jhe JHE(-l1)
Csec_G07836		Znev_19504	JH signalling	JHBP
Csec_G04323	gene17220	Znev_10019	JH signalling	takeout
Csec_G02970	gene15756	Znev_03423	JH signalling	takeout-1
Csec_G06194	gene7981	Znev_09455	JH signalling	takeout-3
Csec_G07835	gene8705	Znev_02339	JH signalling	takeout-4
Csec_G07892	gene7197	Znev_14457	JH signalling	takeout-5
Csec_G07892|Csec_G07896	gene7197|gene7201	Znev_02021	JH signalling	takeout-5,8
Csec_G07903	gene7208	Znev_02016	JH signalling	takeout-9
Csec_G07909	gene7214	Znev_03427	JH signalling	takeout-10
Csec_G07910	gene7215	Znev_03426	JH signalling	takeout-11
Csec_G02970|Csec_G07913	gene15756|gene7218	Znev_03430	JH signalling	takeout-1,12
Csec_G19108		Znev_09571	JH signalling	Met
Csec_G19109		Znev_05083	JH signalling	Tai
Csec_G14461	gene517	Znev_02008	JH signalling	E93
Csec_G09902	gene16671	Znev_09723	JH signalling	broad
Csec_G14441	gene9188	Znev_02271	JH signalling	RseZ
Csec_G04891	gene6885	Znev_05623	Metabolism	Tobi
Csec_G07402	gene3750	Znev_03576	Metabolism	TRET-1
		Znev_00201	Metabolism	TRET 1-2 (1)
		Znev_09218	Metabolism	TRET 1-2 (2)
		Znev_18366	Metabolism	TRET 1
Csec_G13558	gene13341	Znev_06301	Metabolism	TRET-9
Csec_G08956|Csec_G08957	gene8734|gene8735	Znev_13849	Metabolism	TRET-2,3
Csec_G11053	gene2743	Znev_11664	Metabolism	TRET-4
Csec_G11054	gene2744	Znev_11661	Metabolism	TRET-5
Csec_G11054|Csec_G11056	gene2744|gene2746	Znev_11662	Metabolism	TRET-5,6
Csec_G11058	gene2748	Znev_11659	Metabolism	TRET-7
Csec_G11478	gene17890	Znev_04256	Metabolism	TRET-8
Csec_G13560|Csec_G18246	gene13343|gene16430	Znev_10289	Metabolism	TRET-10,12
Csec_G15377	gene1961	Znev_01729	Metabolism	TRET-11
Csec_G05299	gene9952	Znev_08072	negatively regulate IIS	N Laz(1)
Csec_G02941	gene12876	Znev_05665	negatively regulate IIS	N Laz(2)
Csec_G07079	gene17631	Znev_12960	Neofem genes	Neofem1 (esterase FE4)
Csec_G14160	gene10800	Znev_13128	Neofem genes	Neofem2 (myrosise 1, ß-glucosidase)
Csec_G03492	gene5894	Znev_16223	Neofem genes	Neofem4
Csec_G03492	gene5894	Znev_14590	Neofem genes	Neofem4 (1)
Csec_G03492	gene5894	Znev_03222	Neofem genes	Neofem4 (2)
Csec_G02430|Csec_G07892|Csec_G07893|Csec_G07895	gene9895|gene7197|gene7198|gene7200	Znev_10021	Neofem genes	Neofem6 | takeout-5,6,7
Csec_G09334	gene7294	Znev_10043	Neofem genes	Neofem7 (leukocyte elastase inhibitor)
Csec_G10731	gene5610	Znev_09931	Neofem genes	Neofem8 (follicle cell protein 3C-1)
Csec_G15168	gene4502	Znev_15312	Neofem genes	Neofem9, histone H2A
Csec_G03225	gene366	Znev_16706	Neofem genes	Neofem11
Csec_G12895	gene791	Znev_00021	Neurohormone-related	HTHr
Csec_G14435	gene1670	Znev_10533	Neurohormone-related	AKHr
Csec_G09963	gene14223	Znev_10326	Regulation of JH biosynthesis	Rya-R
Csec_G02918	gene12853	Znev_17454	Regulation of JH biosynthesis	AstA
Csec_G05471	gene5526	Znev_01595	Regulation of JH biosynthesis	JhI-26 (1)
Csec_G05471	gene5526	Znev_05652	Regulation of JH biosynthesis	JhI-26 (2)
Csec_G15734	gene10148	Znev_02127	Regulation of JH biosynthesis	AstA-R1
Csec_G03871	gene6852	Znev_00611	stress response	Heat-shock-protein-70Bc(5)
Csec_G00719|Csec_G00991|Csec_G00992|Csec_G13380	gene7071|gene16982|gene16983|gene1602	Znev_04366	stress response	Heat-shock-protein-70Bc(1,2,3,6)
Csec_G00719|Csec_G01712|Csec_G13380	gene7071|gene17568|gene1602	Znev_05273	stress response	Heat-shock-protein-70Bc(1,4,6), Hsc70-2
Csec_G15770	gene7706	Znev_09755	TOR	AMPKα
Csec_G04921	gene10610	Znev_11179	TOR	Tsc1
Csec_G03167	gene15994	Znev_09179	TOR	gig |Tsc2
Csec_G06642	gene9361	Znev_02068	TOR	Rheb
Csec_G19105	gene11138	Znev_11128	TOR	TOR
Csec_G03163	gene15990	Znev_09185	TOR	Raptor
Csec_G09447	gene8400	Znev_13725	TOR	Rictor
Csec_G14799	gene10810	Znev_01821	TOR	RagA-B RagA
Csec_G04707	gene2630	Znev_07460	TOR	RagC
Csec_G19103	gene8457	Znev_03645	TOR	hppy |MAP4K3
Csec_G09496	gene13597	Znev_10139	TOR	PRAS40
Csec_G15293	gene8153	Znev_10659	TOR downstream	Atg1
Csec_G05373	gene17277	Znev_12363	Upstream IIS	Lnk
Csec_G11008	gene15153	Znev_04452	Upstream IIS	Melt
Csec_G19106	gene14003	Znev_10276	Upstream TOR	TORC
Csec_G07524	gene6321	Znev_14126	Upstream TOR	Lst8 GβL
