# Supplementary material for: A genetic toolkit underlying the queen phenotype in termites with totipotent workers
Source: Sci Rep. 2024 Jan 26;14:2214. doi: 10.1038/s41598-024-51772-7 (PMC10817970; doi:10.1038/s41598-024-51772-7)
Supplement: Supplementary file 4 — Supplementary Information. [file 41598_2024_51772_MOESM4_ESM.xlsx]

## Sheet: up in q than w(head)
Supplementary Data S3. Genes upregulated in queens' heads than in workers'. geneNumber: gene ID in Z. nevadensis genome; baseMean: mean gene count of the gene; log2FoldChange: log2 of the fold change; lfcSE: standard error of the log2FoldChange; stat: Wald statistics; padj: P values corrected by FDR.
gene	baseMean	log2FoldChange	lfcSE	stat	pvalue	padj	annotation
Znev_00008	30687.1	-1.87998	0.616263	-3.05061	0.0022838	0.0429791	gb|AFZ78848.1| ejaculatory bulb-specific protein III [Coptotermes formosanus]
Znev_00012	198.313	-2.23556	0.548517	-4.07564	4.5888e-05	0.00220548	gb|PNF25566.1| Methyl farnesoate epoxidase [Cryptotermes secundus]
Znev_00084	307.757	-0.768763	0.231034	-3.32749	0.000876323	0.0211364	gb|PNF32913.1| Dehydrodolichyl diphosphate synthase complex subunit nus1 [Cryptotermes secundus]
Znev_00201	260.495	-1.07879	0.349103	-3.09019	0.00200032	0.0391167	ref|XP_021938022.1| facilitated trehalose transporter Tret1-2 homolog [Zootermopsis nevadensis] >ref|XP_021938031.1| facilitated trehalose transporter Tret1-2 homolog [Zootermopsis nevadensis] >ref|XP_021938039.1| facilitated trehalose transporter Tret1-2 homolog [Zootermopsis nevadensis] >ref|XP_021938048.1| facilitated trehalose transporter Tret1-2 homolog [Zootermopsis nevadensis] >ref|XP_0219…
Znev_00227	2032.01	-0.909834	0.223348	-4.07361	4.62904e-05	0.0022167	ref|XP_021936798.1| lysosomal aspartic protease-like isoform X1 [Zootermopsis nevadensis] >gb|KDR23365.1| Lysosomal aspartic protease [Zootermopsis nevadensis]
Znev_00235	199.638	-0.612754	0.178081	-3.44087	0.000579842	0.0156545
Znev_00363	287.22	-0.47918	0.106809	-4.48633	7.24609e-06	0.000482619	gb|KDR16190.1| Leucine carboxyl methyltransferase 1 [Zootermopsis nevadensis]
Znev_00365	958.131	-1.02221	0.301342	-3.39221	0.000693323	0.017943	ref|XP_014606206.1| PREDICTED: histone demethylase UTY isoform X1 [Polistes canadensis]
Znev_00385	18128.5	-2.41572	0.701916	-3.44161	0.000578264	0.0156545	gb|KDR16212.1| Glucosylceramidase, partial [Zootermopsis nevadensis]
Znev_00472	6.49034	-3.9507	0.832021	-4.74832	2.05112e-06	0.000183292	ref|XP_021926926.1| dual specificity protein phosphatase 10 isoform X1 [Zootermopsis nevadensis]
Znev_00592	556.09	-1.40255	0.412689	-3.39856	0.000677406	0.0175657	gb|PNF15893.1| Dual oxidase 2 [Cryptotermes secundus]
Znev_00680	79.252	-2.11278	0.448418	-4.71163	2.4574e-06	0.000207216	ref|XP_021922373.1| protein msta [Zootermopsis nevadensis] >gb|KDR18208.1| Protein msta, isoform A [Zootermopsis nevadensis]
Znev_00869	1173.18	-1.11722	0.365451	-3.05709	0.00223497	0.0423773	gb|PNF38322.1| Iron-sulfur cluster assembly enzyme ISCU, mitochondrial [Cryptotermes secundus]
Znev_00882	115.894	-1.60905	0.52198	-3.08258	0.00205211	0.0397538	gb|KDR22927.1| Solute carrier family 22 member 21, partial [Zootermopsis nevadensis]
Znev_01127	209.179	-1.70288	0.38862	-4.38187	1.17666e-05	0.000714765	ref|XP_021926550.1| vascular endothelial growth factor receptor 1-like isoform X1 [Zootermopsis nevadensis] >gb|KDR15951.1| Vascular endothelial growth factor receptor 1 [Zootermopsis nevadensis]
Znev_01131	292.384	-2.32412	0.377546	-6.15586	7.46707e-10	2.17723e-07	gb|KDR15955.1| Spondin-2 [Zootermopsis nevadensis]
Znev_01169	181.706	-1.03144	0.284049	-3.63121	0.000282099	0.00930005	gb|KDR14983.1| Sodium/hydrogen exchanger 3, partial [Zootermopsis nevadensis]
Znev_01236	2187.65	-2.33696	0.58387	-4.00253	6.26674e-05	0.00284519	ref|XP_021921664.1| acyl-CoA Delta(11) desaturase isoform X1 [Zootermopsis nevadensis] >gb|KDR18592.1| Acyl-CoA Delta(11) desaturase [Zootermopsis nevadensis]
Znev_01284	83.282	-1.35219	0.403131	-3.35422	0.000795901	0.019816
Znev_01346	423.809	-0.961486	0.243373	-3.95067	7.79316e-05	0.0034429	gb|KDR19237.1| Mediator of RNA polymerase II transcription subunit 16 [Zootermopsis nevadensis]
Znev_01370	94.1124	-1.99412	0.600649	-3.31994	0.000900362	0.0215185	ref|XP_021917014.1| toll-like receptor 2 [Zootermopsis nevadensis] >gb|KDR20980.1| Toll-like receptor 4 [Zootermopsis nevadensis]
Znev_01948	823.616	-0.510466	0.162192	-3.1473	0.00164787	0.03405	gb|KDR12416.1| Vacuolar protein sorting-associated protein 13D [Zootermopsis nevadensis]
Znev_02008	115.833	-1.77934	0.355329	-5.00759	5.51163e-07	6.57438e-05	ref|XP_021914482.1| mushroom body large-type Kenyon cell-specific protein 1 isoform X1 [Zootermopsis nevadensis] >gb|KDR22086.1| Mushroom body large-type Kenyon cell-specific protein 1 [Zootermopsis nevadensis]
Znev_02027	6958.26	-1.19193	0.38343	-3.10858	0.00187986	0.0373525	ref|XP_021914463.1| 6-phosphofructo-2-kinase/fructose-2,6-bisphosphatase-like [Zootermopsis nevadensis] >gb|KDR22105.1| 6PF-2-K/Fru-2,6-P2ASE liver/muscle isozymes [Zootermopsis nevadensis]
Znev_02068	685.206	-0.49263	0.15083	-3.26613	0.00109029	0.0248669	gb|AGM32479.1| GTP-binding protein Rheb-like protein [Coptotermes formosanus]
Znev_02159	319.303	-0.470423	0.134994	-3.48477	0.000492563	0.0138988	gb|KDR23122.1| Pleckstrin-like proteiny domain-containing family F member 2 [Zootermopsis nevadensis]
Znev_02287	215.796	-1.63855	0.525924	-3.11556	0.00183596	0.0368449	gb|AML80822.1| AKH preprohormone-like protein [Coptotermes formosanus]
Znev_02294	501.37	-1.10361	0.262989	-4.19642	2.71162e-05	0.00142317	ref|XP_021942533.1| acid phosphatase type 7-like [Zootermopsis nevadensis] >gb|KDR23015.1| Iron/zinc purple acid phosphatase-like protein [Zootermopsis nevadensis]
Znev_02339	368.466	-2.21518	0.585961	-3.78043	0.000156556	0.00591979
Znev_02365	746.772	-4.86607	1.08107	-4.50117	6.75819e-06	0.000466706	gb|AGM32806.1| zinc finger, C3HC4 type (RING finger), partial [Coptotermes formosanus]
Znev_02366	1530.75	-3.47367	1.08865	-3.19082	0.00141871	0.0302189	ref|XP_021924263.1| E3 ubiquitin-protein ligase Siah1-like [Zootermopsis nevadensis] >ref|XP_021924265.1| E3 ubiquitin-protein ligase Siah1-like [Zootermopsis nevadensis] >ref|XP_021924266.1| E3 ubiquitin-protein ligase Siah1-like [Zootermopsis nevadensis] >ref|XP_021924267.1| E3 ubiquitin-protein ligase Siah1-like [Zootermopsis nevadensis] >ref|XP_021924268.1| E3 ubiquitin-protein ligase Siah1-l…
Znev_02423	1989.6	-4.24971	0.897833	-4.73329	2.20907e-06	0.000190692
Znev_02535	2452.27	-1.31829	0.327553	-4.02466	5.70566e-05	0.00261762	gb|KDR24000.1| Junctophilin-3, partial [Zootermopsis nevadensis]
Znev_02685	397.923	-1.02289	0.338476	-3.02205	0.00251071	0.0461387	gb|QBB20747.1| insulin receptor-like protein, partial [Prorhinotermes simplex]
Znev_02716	14387.8	-2.44594	0.483798	-5.0557	4.2882e-07	5.2253e-05	gb|PNF43076.1| Icarapin-like [Cryptotermes secundus]
Znev_02761	296.038	-1.02707	0.33063	-3.10639	0.00189386	0.0374802	ref|XP_021917998.1| beta-mannosidase [Zootermopsis nevadensis] >ref|XP_021917999.1| beta-mannosidase [Zootermopsis nevadensis] >ref|XP_021918000.1| beta-mannosidase [Zootermopsis nevadensis] >gb|KDR20416.1| Beta-mannosidase [Zootermopsis nevadensis]
Znev_02879	2589.52	-1.34423	0.34677	-3.87643	0.000106001	0.0043737	gb|KDR19308.1| CD109 antigen [Zootermopsis nevadensis]
Znev_02881	453.129	-1.17022	0.39011	-2.9997	0.00270243	0.0489084	ref|XP_021920094.1| pickpocket protein 28-like isoform X1 [Zootermopsis nevadensis]
Znev_02954	7770.2	-1.99048	0.645558	-3.08335	0.00204688	0.0397538	gb|AGM32453.1| heat shock protein-like protein [Coptotermes formosanus]
Znev_03211	7631.16	-1.12956	0.321132	-3.51744	0.000435734	0.0127903	ref|XP_023703182.1| myosin light chain kinase, smooth muscle isoform X1 [Cryptotermes secundus]
Znev_03219	1957.67	-1.6079	0.496778	-3.23666	0.00120936	0.0267588	ref|XP_021915346.1| leukocyte elastase inhibitor-like [Zootermopsis nevadensis] >gb|KDR21743.1| Leukocyte elastase inhibitor C [Zootermopsis nevadensis]
Znev_03355	1571.23	-2.86597	0.620334	-4.62005	3.83653e-06	0.000292669	ref|XP_023726284.1| tropomyosin beta chain [Cryptotermes secundus] >ref|XP_023726285.1| tropomyosin beta chain [Cryptotermes secundus] >ref|XP_023726286.1| tropomyosin beta chain [Cryptotermes secundus] >ref|XP_023726287.1| tropomyosin beta chain [Cryptotermes secundus] >ref|XP_023726288.1| tropomyosin beta chain [Cryptotermes secundus]
Znev_03396	4079.57	-2.45475	0.706912	-3.4725	0.000515643	0.0143342	gb|KDR14085.1| Inter-alpha-trypsin inhibitor heavy chain H4 [Zootermopsis nevadensis]
Znev_03415	374.392	-1.0593	0.337672	-3.13708	0.00170641	0.0348893	gb|QVD39432.1| Sodium-dependent phosphate transporter 1-A [Schistocerca gregaria]
Znev_03511	147.226	-1.80501	0.47742	-3.78077	0.000156347	0.00591979	ref|XP_021914183.1| peroxiredoxin-6-like isoform X1 [Zootermopsis nevadensis] >ref|XP_021914184.1| peroxiredoxin-6-like isoform X1 [Zootermopsis nevadensis] >gb|KDR22207.1| Peroxiredoxin-6 [Zootermopsis nevadensis]
Znev_03540	125.999	-0.816529	0.269055	-3.03481	0.0024069	0.0447321	ref|XP_021914209.1| breast cancer anti-estrogen resistance protein 3 homolog, partial [Zootermopsis nevadensis]
Znev_03573	5317.23	-2.06432	0.626976	-3.29251	0.000992977	0.0232243
Znev_03716	429.42	-0.736798	0.223372	-3.29852	0.000971948	0.0229369	gb|PSN36389.1| WD repeat-containing protein 89 [Blattella germanica]
Znev_03738	2467.87	-2.5033	0.73906	-3.38714	0.00070626	0.0181267	dbj|GBP19707.1| Lysozyme [Eumeta japonica]
Znev_03819	240.009	-0.71693	0.237913	-3.01341	0.00258326	0.0470763	gb|KDR21147.1| Acyloxyacyl hydrolase [Zootermopsis nevadensis]
Znev_03824	30.7448	-1.64239	0.453208	-3.62391	0.000290178	0.00954243	ref|XP_011873704.1| PREDICTED: carbonic anhydrase 1-like [Vollenhovia emeryi]
Znev_03927	8.18552	-2.40511	0.618319	-3.88976	0.000100342	0.00423342	gb|KDR22448.1| putative proline dehydrogenase 2 [Zootermopsis nevadensis]
Znev_04235	478.98	-0.835551	0.150586	-5.54868	2.8784e-08	5.72235e-06
Znev_04237	715.716	-0.6725	0.211742	-3.17604	0.00149302	0.0313941	ref|XP_021927801.1| stromal interaction molecule homolog isoform X1 [Zootermopsis nevadensis] >gb|KDR23729.1| Stromal interaction molecule-like protein [Zootermopsis nevadensis]
Znev_04242	906.506	-0.260513	0.0834375	-3.12225	0.00179474	0.0362847	ref|XP_021927993.1| ubiquitin-protein ligase E3A isoform X1 [Zootermopsis nevadensis] >gb|KDR23734.1| Ubiquitin-protein ligase E3A [Zootermopsis nevadensis]
Znev_04291	1.80521	-3.71638	1.22257	-3.0398	0.00236736	0.0442481
Znev_04364	308.746	-0.978618	0.310698	-3.14974	0.00163415	0.0338731
Znev_04471	171.97	-0.989027	0.322481	-3.06693	0.0021627	0.041426	gb|KDR15744.1| Zinc finger MYND domain-containing protein 10 [Zootermopsis nevadensis]
Znev_04723	196.271	-1.84093	0.548519	-3.35618	0.000790274	0.0197133	ref|XP_021916876.1| excitatory amino acid transporter-like isoform X1 [Zootermopsis nevadensis]
Znev_04737	14.6494	-1.90213	0.458384	-4.14964	3.32996e-05	0.00171343	gb|KDR19045.1| Multiple inositol polyphosphate phosphatase 1 [Zootermopsis nevadensis]
Znev_04738	10.7702	-2.9488	0.609583	-4.8374	1.31546e-06	0.000130759	gb|PNF38910.1| Multiple inositol polyphosphate phosphatase 1 [Cryptotermes secundus] >gb|PNF38911.1| Multiple inositol polyphosphate phosphatase 1 [Cryptotermes secundus]
Znev_04825	271.982	-1.19004	0.349381	-3.40615	0.000658865	0.0172554	ref|XP_021930380.1| adhesion G-protein coupled receptor G6-like isoform X5 [Zootermopsis nevadensis] >ref|XP_021930381.1| adhesion G-protein coupled receptor G6-like isoform X5 [Zootermopsis nevadensis]
Znev_04874	126.612	-0.916277	0.262037	-3.49674	0.000470972	0.0135222
Znev_05068	152.159	-1.55492	0.326689	-4.75964	1.9394e-06	0.000176714	ref|XP_021929262.1| tensin-3 isoform X6 [Zootermopsis nevadensis]
Znev_05147	1209.8	-3.09172	0.735227	-4.20512	2.60944e-05	0.00137504	gb|KDR22466.1| Lysosome membrane protein 2, partial [Zootermopsis nevadensis]
Znev_05167	55.7394	-2.9748	0.792129	-3.75544	0.000173035	0.00640763	ref|XP_021913544.1| insulin-like growth factor I, juvenile form [Zootermopsis nevadensis] >gb|KDR22482.1| Insulin-like peptide [Zootermopsis nevadensis]
Znev_05234	13.7466	-1.80893	0.423181	-4.2746	1.91484e-05	0.00106913
Znev_05240	486.644	-0.716167	0.203148	-3.52534	0.000422933	0.0124775	ref|XP_033610852.1| LOW QUALITY PROTEIN: transmembrane protein KIAA1109 [Cryptotermes secundus]
Znev_05398	61660	-3.98114	0.737854	-5.39556	6.8309e-08	1.07986e-05	gb|AAO20251.1| cytochrome P450 monooxygenase CYP4G19 [Blattella germanica]
Znev_05472	370.388	-1.09281	0.33404	-3.27151	0.00106974	0.0245385	ref|XP_021933371.1| sodium/glucose cotransporter 5-like isoform X1 [Zootermopsis nevadensis]
Znev_05634	325.502	-1.16205	0.38828	-2.99282	0.00276412	0.0496822	ref|XP_015517794.1| PREDICTED: deoxyribonuclease-2-alpha isoform X2 [Neodiprion lecontei]
Znev_05694	611.712	-1.28673	0.393297	-3.27164	0.00106927	0.0245385	ref|XP_021919300.1| protein CREG1 [Zootermopsis nevadensis] >ref|XP_021919301.1| protein CREG1 [Zootermopsis nevadensis] >gb|KDR19714.1| Protein CREG1 [Zootermopsis nevadensis]
Znev_05726	42293.9	-2.37581	0.664373	-3.57603	0.000348854	0.0109958	gb|AAN03488.1| transferrin [Mastotermes darwiniensis]
Znev_05761	95.4324	-1.05697	0.246321	-4.29101	1.77864e-05	0.00101028	ref|XP_021919865.1| centrosomal protein of 162 kDa-like isoform X1 [Zootermopsis nevadensis] >ref|XP_021919866.1| centrosomal protein of 162 kDa-like isoform X1 [Zootermopsis nevadensis] >gb|KDR19445.1| Ankyrin-3 [Zootermopsis nevadensis]
Znev_05770	779.367	-4.29392	0.964924	-4.45001	8.58658e-06	0.000557745	gb|PSN51373.1| Farnesol dehydrogenase [Blattella germanica]
Znev_05776	1099.94	-3.16461	0.79416	-3.98486	6.75205e-05	0.00302367	gb|KDR15980.1| Fatty acyl-CoA reductase 1 [Zootermopsis nevadensis]
Znev_05823	660.832	-0.403978	0.119607	-3.37755	0.000731343	0.0185968	dbj|BBH72793.1| acetyl-Coenzyme A acetyltransferase, cytosolic [Nasutitermes takasagoensis]
Znev_05880	580.884	-1.23241	0.366189	-3.36552	0.000764006	0.0192041	ref|XP_021924063.1| carboxypeptidase N subunit 2-like [Zootermopsis nevadensis] >ref|XP_021924074.1| carboxypeptidase N subunit 2-like [Zootermopsis nevadensis] >ref|XP_021924083.1| carboxypeptidase N subunit 2-like [Zootermopsis nevadensis] >ref|XP_021924091.1| carboxypeptidase N subunit 2-like [Zootermopsis nevadensis] >gb|KDR23918.1| Leucine-rich repeat-containing protein [Zootermopsis nevaden…
Znev_05922	38.6912	-1.88593	0.572153	-3.2962	0.000980007	0.0230856
Znev_05967	84.8741	-1.10763	0.361984	-3.05989	0.00221421	0.0421053	ref|XP_021935232.1| fanconi-associated nuclease 1-like isoform X1 [Zootermopsis nevadensis] >gb|KDR23438.1| Coiled-coil domain-containing protein MTMR15 [Zootermopsis nevadensis]
Znev_05992	100.565	-2.64462	0.648792	-4.07623	4.57719e-05	0.00220548	gb|KDR17776.1| Apolipophorin [Zootermopsis nevadensis]
Znev_05993	2198.08	-1.97418	0.513763	-3.84258	0.000121748	0.00490018	ref|XP_021923127.1| apolipophorins-like [Zootermopsis nevadensis] >gb|KDR17777.1| Apolipophorin [Zootermopsis nevadensis]
Znev_06059	1098.75	-0.341054	0.112774	-3.02422	0.00249278	0.0459599	gb|PSN35366.1| G-protein-signaling modulator 2 [Blattella germanica]
Znev_06129	44.0578	-2.02427	0.597241	-3.38937	0.000700527	0.0180582	ref|XP_021932506.1| neuropeptide CCHamide-1 receptor-like [Zootermopsis nevadensis] >gb|KDR12681.1| Bombesin receptor subtype-3 [Zootermopsis nevadensis]
Znev_06147	663.678	-1.06028	0.309909	-3.42125	0.000623332	0.0166235	ref|XP_021929134.1| serine protease snake-like [Zootermopsis nevadensis] >gb|KDR24454.1| Serine protease snake [Zootermopsis nevadensis]
Znev_06251	2419.37	-0.973345	0.166458	-5.8474	4.99309e-09	1.23612e-06	gb|PNF39200.1| Saccharopine dehydrogenase-like oxidoreductase [Cryptotermes secundus]
Znev_06408	51.2902	-0.797018	0.249875	-3.18966	0.00142438	0.0302905
Znev_06435	494.504	-1.00767	0.329121	-3.06169	0.00220089	0.0419126	gb|PSN39452.1| Lipopolysaccharide-induced tumor necrosis factor-alpha factor [Blattella germanica]
Znev_06443	195.467	-2.42777	0.684769	-3.54539	0.000392038	0.0117441	gb|ACX54560.1| laccase 12 [Reticulitermes flavipes]
Znev_06445	3072.89	-3.57801	0.750362	-4.76838	1.8571e-06	0.000172815	gb|ALQ52760.1| laccase BP76 [Neocapritermes taracua]
Znev_06557	8.96258	-3.70268	0.865764	-4.27677	1.89621e-05	0.00106325
Znev_06599	21.3818	-2.23376	0.540519	-4.13262	3.58648e-05	0.00183821	ref|XP_023713275.1| protein snakeskin [Cryptotermes secundus]
Znev_06674	121.405	-1.75526	0.498233	-3.52297	0.000426737	0.0125543
Znev_06692	24.3493	-1.45772	0.443426	-3.2874	0.00101118	0.0235244	ref|XP_033611533.1| protein O-mannosyl-transferase TMTC1 isoform X2 [Cryptotermes secundus]
Znev_06721	292.924	-1.51564	0.467949	-3.23891	0.00119989	0.0266393	ref|XP_021928988.1| ETS homologous factor-like isoform X1 [Zootermopsis nevadensis] >gb|KDR14707.1| ETS-like proteinous factor [Zootermopsis nevadensis]
Znev_06752	55.6996	-2.36671	0.678953	-3.48582	0.000490635	0.0138742
Znev_06880	581.014	-1.49988	0.447703	-3.35016	0.000807637	0.0200322	gb|KDR16035.1| Selenoprotein Pb [Zootermopsis nevadensis]
Znev_06948	89.4837	-1.11292	0.355449	-3.13102	0.00174197	0.0354363	gb|KDR09564.1| Potassium channel subfamily K member 9 [Zootermopsis nevadensis]
Znev_06993	864.149	-0.910766	0.238233	-3.82301	0.000131835	0.00524184	gb|KDR13490.1| Bestrophin-3, partial [Zootermopsis nevadensis]
Znev_07008	44.9812	-2.00169	0.64662	-3.09562	0.00196404	0.0386358	emb|CDO67721.1| Insulin-like peptide 1 [Blattella germanica] >emb|SPC71615.1| ILP1 [Blattella germanica]
Znev_07302	88.214	-1.39813	0.400129	-3.49421	0.000475471	0.0135919	gb|KDR17517.1| Ras guanyl-releasing protein 3 [Zootermopsis nevadensis]
Znev_07310	4398.19	-0.903458	0.274993	-3.28538	0.00101843	0.0236092
Znev_07312	198.321	-1.44397	0.336479	-4.29141	1.77541e-05	0.00101028	gb|KDR17526.1| Integrin alpha-PS5 [Zootermopsis nevadensis]
Znev_07314	34.4296	-1.85703	0.489236	-3.79578	0.00014718	0.00567984	gb|KDR17528.1| Integrin alpha-4 [Zootermopsis nevadensis]
Znev_07335	9.96799	-2.57768	0.699034	-3.68749	0.000226477	0.00790738	ref|XP_021936833.1| visual pigment-like receptor peropsin [Zootermopsis nevadensis]
Znev_07357	627.302	-2.2852	0.503219	-4.54116	5.5946e-06	0.000396794	ref|XP_021937120.1| pancreatic triacylglycerol lipase-like [Zootermopsis nevadensis] >gb|KDR10017.1| Pancreatic lipase-related protein 2 [Zootermopsis nevadensis]
Znev_07480	63.8016	-2.7211	0.732421	-3.71521	0.000203034	0.00729864	ref|XP_023717372.1| lazarillo protein-like [Cryptotermes secundus]
Znev_07645	1442.57	-0.977939	0.306236	-3.19342	0.00140599	0.0300456	gb|KDR08098.1| Kinesin-like protein KIF14, partial [Zootermopsis nevadensis]
Znev_07649	1023.7	-2.17448	0.644725	-3.37273	0.00074427	0.0188119	gb|KDR08101.1| Solute carrier family 23 member 1 [Zootermopsis nevadensis]
Znev_07680	1278.87	-7.92481	1.08761	-7.28643	3.18288e-13	2.61016e-10	gb|KDR08461.1| Angio-associated migratory cell protein [Zootermopsis nevadensis]
Znev_07681	73789.3	-8.33817	1.08996	-7.64999	2.00996e-14	2.21729e-11	gb|AIA09041.1| vitellogenin 2, partial [Triatoma infestans]
Znev_07682	22929.1	-8.51057	1.05224	-8.08806	6.06235e-16	9.94301e-13	gb|PNF34476.1| Vitellogenin-1 [Cryptotermes secundus]
Znev_07803	469.784	-1.94875	0.38316	-5.086	3.65685e-07	4.6136e-05	gb|KDR08381.1| P-selectin [Zootermopsis nevadensis]
Znev_07936	29.5942	-1.35997	0.423404	-3.21199	0.00131817	0.0286828	emb|SPC71617.1| ILP4 [Blattella germanica]
Znev_08213	188.483	-1.69985	0.42918	-3.96068	7.47355e-05	0.00331286
Znev_08330	15.7089	-3.20055	0.98002	-3.2658	0.00109154	0.0248669	ref|XP_021918150.1| serine/threonine-protein kinase PITSLRE-like isoform X2 [Zootermopsis nevadensis]
Znev_08393	80.5924	-0.959745	0.318135	-3.01678	0.00255472	0.0468162	ref|XP_021919141.1| proton-coupled amino acid transporter-like protein CG1139 [Zootermopsis nevadensis] >ref|XP_021919142.1| proton-coupled amino acid transporter-like protein CG1139 [Zootermopsis nevadensis] >gb|KDR19825.1| Proton-coupled amino acid transporter 4 [Zootermopsis nevadensis]
Znev_08472	53.9158	-1.82669	0.400809	-4.5575	5.17665e-06	0.000378923	gb|AEV89753.1| elongation factor 2 [Schistocerca gregaria] >gb|QVD39427.1| Elongation factor 2 [Schistocerca gregaria]
Znev_08502	1049.15	-1.20631	0.397769	-3.0327	0.00242379	0.0449824	gb|KDR24533.1| Lactase-phlorizin hydrolase [Zootermopsis nevadensis]
Znev_08570	70.9709	-4.33404	1.05316	-4.11527	3.86723e-05	0.00193671	gb|PSN44032.1| putative cytochrome P450 6a14 [Blattella germanica]
Znev_08598	488.993	-1.277	0.297689	-4.2897	1.78911e-05	0.00101185	ref|XP_021925366.1| ubiquitin carboxyl-terminal hydrolase MINDY-2-like isoform X2 [Zootermopsis nevadensis]
Znev_08605	2710.87	-3.48201	0.858061	-4.058	4.94952e-05	0.0023445	ref|XP_021925360.1| vitellogenin-like [Zootermopsis nevadensis] >gb|KDR16478.1| Vitellogenin [Zootermopsis nevadensis]
Znev_08650	67.1889	-1.95002	0.632744	-3.08184	0.00205722	0.0397538
Znev_08705	3947.41	-0.99231	0.253347	-3.9168	8.97324e-05	0.00384764	ref|XP_021933936.1| glutamate synthase [NADH], amyloplastic isoform X1 [Zootermopsis nevadensis] >ref|XP_021933939.1| glutamate synthase [NADH], amyloplastic isoform X1 [Zootermopsis nevadensis] >ref|XP_021933940.1| glutamate synthase [NADH], amyloplastic isoform X1 [Zootermopsis nevadensis] >ref|XP_021933941.1| glutamate synthase [NADH], amyloplastic isoform X1 [Zootermopsis nevadensis] >ref|XP_…
Znev_08730	868.275	-1.92684	0.566898	-3.39892	0.000676514	0.0175657	ref|XP_021928588.1| fibrillin-1 isoform X1 [Zootermopsis nevadensis] >gb|KDR14884.1| Fibrillin-2 [Zootermopsis nevadensis]
Znev_08776	31.3772	-2.28799	0.620341	-3.68827	0.00022578	0.00790738	gb|KDR17955.1| Cytokine receptor [Zootermopsis nevadensis]
Znev_08777	9.45019	-6.8864	1.42439	-4.83463	1.33396e-06	0.0001316
Znev_08931	9211.19	-0.746924	0.181677	-4.11126	3.93502e-05	0.00195573	gb|KDR18348.1| Proactivator polypeptide, partial [Zootermopsis nevadensis]
Znev_08954	356.183	-0.943283	0.305562	-3.08704	0.00202158	0.0394719	ref|XP_021922785.1| proton myo-inositol cotransporter-like [Zootermopsis nevadensis]
Znev_09048	441.572	-4.02599	0.987768	-4.07585	4.58474e-05	0.00220548	ref|XP_001309767.1| ankyrin repeat protein [Trichomonas vaginalis G3] >gb|EAX96837.1| ankyrin repeat protein, putative [Trichomonas vaginalis G3]
Znev_09129	314.503	-4.19336	0.974262	-4.30414	1.67638e-05	0.000964728
Znev_09130	91.5014	-4.59067	0.993335	-4.62147	3.81028e-06	0.000292669
Znev_09218	651.847	-1.26432	0.353598	-3.57558	0.000349457	0.0109958	ref|XP_021915629.1| facilitated trehalose transporter Tret1-2 homolog [Zootermopsis nevadensis] >gb|KDR21599.1| Solute carrier family 2, facilitated glucose transporter member 8 [Zootermopsis nevadensis]
Znev_09220	21.9027	-3.07037	0.551192	-5.57041	2.54135e-08	5.13e-06	gb|KDR21601.1| Beta,beta-carotene 15,15'-monooxygenase [Zootermopsis nevadensis]
Znev_09226	496.833	-0.623479	0.189251	-3.29445	0.000986134	0.0231468	gb|OAD61634.1| Histone-lysine N-methyltransferase MLL3, partial [Eufriesea mexicana]
Znev_09262	229.256	-2.08488	0.482932	-4.31712	1.58077e-05	0.000921832	ref|XP_021916056.1| nitric oxide synthase, salivary gland isoform X1 [Zootermopsis nevadensis]
Znev_09266	22035.6	-1.44681	0.42405	-3.4119	0.000645121	0.0170314	ref|XP_021916016.1| calcium-transporting ATPase sarcoplasmic/endoplasmic reticulum type isoform X1 [Zootermopsis nevadensis] >gb|KDR21433.1| Calcium-transporting ATPase sarcoplasmic/endoplasmic reticulum type [Zootermopsis nevadensis]
Znev_09284	60.6507	-1.98044	0.483646	-4.09481	4.22519e-05	0.00206861	gb|AGG86916.1| putative TRP channel protein [Periplaneta americana]
Znev_09308	176.596	-1.79262	0.468868	-3.8233	0.000131676	0.00524184	ref|XP_039281847.1| turripeptide Lol9.1-like [Nilaparvata lugens]
Znev_09310	900.662	-2.21767	0.655449	-3.38344	0.000715844	0.0183092	gb|AGM32892.1| Kazal domain-containing peptide [Coptotermes formosanus]
Znev_09369	1071.19	-0.275395	0.0816344	-3.37352	0.00074213	0.0187982	gb|KDR19873.1| Tax1-binding protein 1-like protein [Zootermopsis nevadensis]
Znev_09454	363.989	-1.63428	0.337696	-4.8395	1.30169e-06	0.000130378	ref|XP_021918142.1| alpha-crystallin A chain-like isoform X1 [Zootermopsis nevadensis] >ref|XP_021918144.1| alpha-crystallin A chain-like isoform X1 [Zootermopsis nevadensis]
Znev_09576	106.19	-1.87954	0.44563	-4.21772	2.46782e-05	0.00131627	ref|XP_021933112.1| otoferlin-like [Zootermopsis nevadensis] >gb|KDR12334.1| Fer-1-like protein 4 [Zootermopsis nevadensis]
Znev_09601	473.997	-1.94635	0.396915	-4.9037	9.40497e-07	9.95183e-05	gb|PNF41742.1| Pancreatic lipase-related protein 2 [Cryptotermes secundus]
Znev_09759	179.885	-0.794463	0.224399	-3.5404	0.000399515	0.0119137	gb|KDR21266.1| Inactive phospholipase C-like protein 2 [Zootermopsis nevadensis]
Znev_10019	1045.56	-4.49864	1.00024	-4.49756	6.87391e-06	0.000470708	gb|KDR17336.1| Protein takeout [Zootermopsis nevadensis]
Znev_10062	6193.47	-3.60259	0.991726	-3.63264	0.000280535	0.0092718	ref|XP_008203901.1| fatty acid synthase [Nasonia vitripennis]
Znev_10078	359.919	-0.690583	0.169649	-4.07066	4.68804e-05	0.00223679	gb|PNF40009.1| Zinc finger protein 271 [Cryptotermes secundus]
Znev_10229	596.028	-2.05361	0.513623	-3.99829	6.38023e-05	0.00287761	ref|XP_023712745.1| serine protease inhibitor dipetalogastin isoform X1 [Cryptotermes secundus]
Znev_10230	227.449	-1.09117	0.306971	-3.55464	0.0003785	0.0114695	gb|KDR23281.1| Unc-13-like protein D [Zootermopsis nevadensis]
Znev_10538	82406.4	-0.975206	0.233401	-4.17824	2.93779e-05	0.00152963	gb|AEV89753.1| elongation factor 2 [Schistocerca gregaria] >gb|QVD39427.1| Elongation factor 2 [Schistocerca gregaria]
Znev_10665	3217.88	-1.04932	0.337597	-3.1082	0.00188229	0.0373525	ref|XP_021941771.1| sterile alpha and TIR motif-containing protein 1 isoform X1 [Zootermopsis nevadensis]
Znev_10687	960.255	-0.559948	0.150634	-3.71729	0.000201373	0.00725884	ref|XP_021937278.1| mediator of RNA polymerase II transcription subunit 14 isoform X1 [Zootermopsis nevadensis] >ref|XP_021937279.1| mediator of RNA polymerase II transcription subunit 14 isoform X1 [Zootermopsis nevadensis] >gb|KDR09873.1| Mediator of RNA polymerase II transcription subunit 14 [Zootermopsis nevadensis]
Znev_10758	255.264	-1.11794	0.373308	-2.99468	0.0027473	0.0495156	ref|XP_021923283.1| cytoplasmic dynein 2 light intermediate chain 1 isoform X1 [Zootermopsis nevadensis] >gb|KDR17682.1| Cytoplasmic dynein 2 light intermediate chain 1 [Zootermopsis nevadensis]
Znev_10791	834.31	-2.0153	0.565358	-3.56464	0.000364351	0.0112222	gb|KDR16648.1| Hemocyte protein-glutamine gamma-glutamyltransferase, partial [Zootermopsis nevadensis]
Znev_10891	572.136	-0.476908	0.149718	-3.18538	0.00144564	0.0305447	ref|XP_021933838.1| peroxisomal membrane protein PMP34 isoform X1 [Zootermopsis nevadensis] >ref|XP_021933839.1| peroxisomal membrane protein PMP34 isoform X1 [Zootermopsis nevadensis] >gb|KDR11884.1| Peroxisomal membrane protein PMP34 [Zootermopsis nevadensis]
Znev_10946	71.4545	-1.28431	0.397393	-3.23185	0.00122993	0.0270697	gb|PSN51957.1| Octopamine receptor beta-2R [Blattella germanica]
Znev_10950	13.0545	-1.93834	0.617576	-3.13862	0.00169746	0.0348551
Znev_10953	830.442	-1.32563	0.352996	-3.75537	0.000173088	0.00640763	ref|XP_021918982.1| MAP kinase-interacting serine/threonine-protein kinase 1 isoform X1 [Zootermopsis nevadensis]
Znev_10963	195.33	-0.590581	0.193429	-3.05322	0.00226402	0.0428048	ref|XP_021918971.1| zinc phosphodiesterase ELAC protein 1-like isoform X1 [Zootermopsis nevadensis] >gb|KDR19907.1| Zinc phosphodiesterase ELAC protein 1 [Zootermopsis nevadensis]
Znev_11099	1307.38	-1.65783	0.46455	-3.56869	0.000358777	0.011103	gb|PNF27058.1| Serine protease inhibitor 27A [Cryptotermes secundus]
Znev_11134	185.741	-5.5655	1.05127	-5.29407	1.19624e-07	1.78363e-05	gb|AFZ78843.1| Kazal-type serine protease inhibitor-like protein [Coptotermes formosanus]
Znev_11225	334.852	-1.81683	0.462975	-3.92426	8.69975e-05	0.00375492	gb|KDR11160.1| Sodium-coupled monocarboxylate transporter 1, partial [Zootermopsis nevadensis]
Znev_11282	5353.95	-0.717196	0.195032	-3.67732	0.000235695	0.00809571	ref|XP_021921421.1| sequestosome-1 [Zootermopsis nevadensis] >ref|XP_021921422.1| sequestosome-1 [Zootermopsis nevadensis] >ref|XP_021921423.1| sequestosome-1 [Zootermopsis nevadensis] >gb|KDR18673.1| Sequestosome-1 [Zootermopsis nevadensis]
Znev_11334	169.198	-1.20648	0.245925	-4.90587	9.30118e-07	9.92201e-05	ref|WP_194812947.1| Ig-like domain-containing protein [Rodentibacter sp. DSM 111151] >gb|QPB43387.1| Ig-like domain-containing protein [Rodentibacter sp. DSM 111151]
Znev_11335	245.311	-1.00499	0.265653	-3.78309	0.000154891	0.00591979	gb|KDR09464.1| Receptor-type tyrosine-protein phosphatase kappa, partial [Zootermopsis nevadensis]
Znev_11435	5.41637	-2.55368	0.851512	-2.99899	0.00270875	0.0489552
Znev_11441	314.825	-0.721416	0.204646	-3.52519	0.000423177	0.0124775	gb|KDR16623.1| Dedicator of cytokinesis protein 3, partial [Zootermopsis nevadensis]
Znev_11646	3.1036	-3.7834	1.15217	-3.28371	0.00102451	0.0236664	gb|KDR14375.1| ABC transporter B family member 13 [Zootermopsis nevadensis]
Znev_11786	224.77	-1.49627	0.48828	-3.06437	0.0021813	0.0416606	ref|XP_023701397.1| extracellular serine/threonine protein CG31145 [Cryptotermes secundus] >ref|XP_023701399.1| extracellular serine/threonine protein CG31145 [Cryptotermes secundus]
Znev_11794	315.662	-1.18491	0.349868	-3.38672	0.000707328	0.0181267
Znev_11982	111.456	-1.18955	0.269883	-4.40764	1.04502e-05	0.00066104	gb|KDR09751.1| Tenascin-X, partial [Zootermopsis nevadensis]
Znev_11995	104.745	-1.55103	0.399402	-3.88339	0.00010301	0.00431817	gb|QVD39583.1| Dynein beta chain, ciliary [Schistocerca gregaria]
Znev_11996	38.9676	-1.17878	0.372022	-3.16857	0.00153193	0.0319935	gb|KDR09764.1| Transient receptor potential-gamma protein, partial [Zootermopsis nevadensis]
Znev_12121	3394.13	-1.12848	0.216781	-5.20562	1.93355e-07	2.75762e-05	gb|PNF13850.1| Sortilin-related receptor, partial [Cryptotermes secundus]
Znev_12247	101.344	-0.739685	0.214376	-3.4504	0.000559749	0.0152692	ref|XP_008191263.1| PREDICTED: zinc transporter ZIP11 isoform X1 [Tribolium castaneum]
Znev_12489	4.55982	-2.52426	0.809171	-3.11956	0.0018112	0.0364491
Znev_12692	227.909	-1.27532	0.424833	-3.00193	0.00268275	0.0486863	ref|XP_012254974.1| G-protein coupled receptor Mth2-like isoform X4 [Athalia rosae]
Znev_12831	320.47	-0.647856	0.194984	-3.3226	0.000891817	0.0213848	ref|XP_021928256.1| PC-esterase domain-containing protein 1B-like isoform X2 [Zootermopsis nevadensis]
Znev_13046	107.871	-0.562535	0.181817	-3.09397	0.001975	0.0387355	gb|KDR09746.1| NCK-interacting protein with SH3 domain [Zootermopsis nevadensis]
Znev_13225	6.72849	-15.9599	2.46389	-6.47751	9.32496e-11	3.82353e-08	ref|XP_021938829.1| integumentary mucin A.1-like isoform X1 [Zootermopsis nevadensis] >ref|XP_021938830.1| integumentary mucin A.1-like isoform X2 [Zootermopsis nevadensis]
Znev_13256	63.1341	-3.50064	0.86656	-4.03969	5.3521e-05	0.00250803	gb|KDR11525.1| Innexin shaking-B [Zootermopsis nevadensis]
Znev_13279	5.8174	-3.28015	0.919151	-3.56868	0.000358789	0.011103	ref|XP_021928114.1| protein WAP-3-like [Zootermopsis nevadensis]
Znev_13334	238.13	-2.4557	0.757742	-3.24082	0.00119188	0.0265512	gb|PNF21669.1| Arrestin-like protein [Cryptotermes secundus]
Znev_13378	200.901	-0.53678	0.169458	-3.16763	0.00153689	0.0320088	ref|XP_021925297.1| histone H2A deubiquitinase MYSM1-like isoform X1 [Zootermopsis nevadensis] >ref|XP_021925298.1| histone H2A deubiquitinase MYSM1-like isoform X1 [Zootermopsis nevadensis] >ref|XP_021925299.1| histone H2A deubiquitinase MYSM1-like isoform X1 [Zootermopsis nevadensis] >gb|KDR16533.1| Histone H2A deubiquitinase MYSM1 [Zootermopsis nevadensis]
Znev_13422	497.888	-0.933069	0.298735	-3.1234	0.00178775	0.0362422	gb|EZA60741.1| Putative protein kinase C delta type-like protein [Ooceraea biroi]
Znev_13527	28.4289	-3.87214	0.624398	-6.2014	5.59628e-10	1.83572e-07
Znev_13621	192.036	-1.04226	0.347992	-2.99506	0.00274392	0.0495156
Znev_13847	14.457	-2.73714	0.780392	-3.50739	0.00045253	0.0131074	ref|XP_021937584.1| neuropeptide CCHamide-2 receptor-like isoform X1 [Zootermopsis nevadensis]
Znev_14060	108.758	-0.958127	0.213154	-4.49501	6.95682e-06	0.000472955	ref|XP_021931290.1| chondroadherin-like isoform X1 [Zootermopsis nevadensis]
Znev_14073	3246.45	-2.35122	0.520645	-4.51598	6.30235e-06	0.00043753
Znev_14086	16.1238	-1.84083	0.425303	-4.32828	1.50275e-05	0.000892198	gb|KDR08408.1| Integrin alpha-4 [Zootermopsis nevadensis]
Znev_14117	3.15434	-2.5308	0.810983	-3.12066	0.00180445	0.036369
Znev_14143	325.619	-1.65583	0.385437	-4.29598	1.7392e-05	0.000996508	gb|PNF27066.1| Cytochrome P450 4C1 [Cryptotermes secundus]
Znev_14214	89.9239	-1.81465	0.420777	-4.31261	1.61338e-05	0.000936689
Znev_14275	106.901	-1.03527	0.315995	-3.27623	0.00105202	0.0242594	ref|XP_021940830.1| E3 ubiquitin-protein ligase siah-1-like [Zootermopsis nevadensis] >gb|KDR07293.1| E3 ubiquitin-protein ligase sia-1 [Zootermopsis nevadensis]
Znev_14322	117.349	-1.1738	0.328022	-3.57843	0.00034567	0.0109415	ref|XP_021938791.1| forkhead box protein O-like [Zootermopsis nevadensis] >gb|KDR08870.1| Forkhead box protein O [Zootermopsis nevadensis]
Znev_14332	21.3725	-1.94171	0.634681	-3.05935	0.00221817	0.0421195
Znev_14336	129.46	-2.859	0.819848	-3.48723	0.000488053	0.013831	gb|KDR06847.1| Elongation of very long chain fatty acids protein [Zootermopsis nevadensis]
Znev_14409	170.779	-1.88448	0.525886	-3.58343	0.000339114	0.0107998	ref|XP_021939307.1| adhesion G-protein coupled receptor G2-like isoform X2 [Zootermopsis nevadensis]
Znev_14473	193.42	-1.61909	0.402159	-4.02599	5.67361e-05	0.00261762	ref|XP_023718401.1| vascular endothelial growth factor A-A [Cryptotermes secundus]
Znev_14542	14.2363	-2.31421	0.564346	-4.1007	4.11902e-05	0.00203946	gb|KDR07465.1| Trophoblast glycoprotein [Zootermopsis nevadensis]
Znev_14543	29.9139	-2.15743	0.548311	-3.93469	8.33038e-05	0.00360736	gb|KDR07466.1| Leucine-rich repeat-containing protein 70 [Zootermopsis nevadensis]
Znev_14544	41.3163	-1.75171	0.561284	-3.1209	0.00180297	0.036369	ref|XP_021940691.1| leucine-rich repeat-containing protein 70-like [Zootermopsis nevadensis] >gb|KDR07467.1| Reticulon-4 receptor [Zootermopsis nevadensis]
Znev_14602	530.593	-1.62354	0.341543	-4.75354	1.99887e-06	0.000180877	ref|XP_021928186.1| sodium/hydrogen exchanger 9B2 [Zootermopsis nevadensis] >gb|KDR15092.1| Mitochondrial sodium/hydrogen exchanger NHA2 [Zootermopsis nevadensis]
Znev_14703	167.056	-0.883603	0.286388	-3.08534	0.00203322	0.0396403	ref|XP_021932768.1| E3 ubiquitin-protein ligase sina-like isoform X1 [Zootermopsis nevadensis]
Znev_14712	88.166	-1.2133	0.32	-3.79157	0.000149701	0.00576018	ref|XP_021931824.1| ankyrin repeat and SOCS box protein 1-like isoform X1 [Zootermopsis nevadensis] >gb|KDR13077.1| Ankyrin repeat and SOCS box protein 1 [Zootermopsis nevadensis]
Znev_14719	65.1993	-1.1392	0.364294	-3.12714	0.00176517	0.0358527	gb|KDR09332.1| Nesprin-1 [Zootermopsis nevadensis]
Znev_15079	12.782	-2.40701	0.768344	-3.13272	0.00173194	0.035287	ref|XP_021912952.1| neuropeptide CCHamide-1 receptor-like [Zootermopsis nevadensis] >gb|KDR22754.1| Bombesin receptor subtype-3 [Zootermopsis nevadensis]
Znev_15189	54.5428	-1.28752	0.408861	-3.14904	0.00163808	0.033901	ref|XP_021931850.1| fibroblast growth factor receptor-like 1 isoform X1 [Zootermopsis nevadensis] >ref|XP_021931851.1| fibroblast growth factor receptor-like 1 isoform X1 [Zootermopsis nevadensis] >ref|XP_021931852.1| fibroblast growth factor receptor-like 1 isoform X1 [Zootermopsis nevadensis] >gb|KDR13049.1| Fibroblast growth factor receptor-like 1 [Zootermopsis nevadensis]
Znev_15227	241.226	-1.78176	0.518893	-3.43377	0.000595242	0.0160044
Znev_15297	9.46244	-3.28607	1.00047	-3.28453	0.00102151	0.0236389
Znev_15617	59.2828	-1.45031	0.47054	-3.08222	0.00205462	0.0397538	gb|KDR02968.1| Putative fatty acyl-CoA reductase [Zootermopsis nevadensis]
Znev_15619	329.607	-2.15958	0.665156	-3.24672	0.00116743	0.0261844	gb|KDR02970.1| Putative fatty acyl-CoA reductase, partial [Zootermopsis nevadensis]
Znev_15638	95.8442	-2.61393	0.816875	-3.19991	0.0013747	0.0295696	gb|KDR14072.1| Cytochrome P450 6j1, partial [Zootermopsis nevadensis]
Znev_15639	35.5553	-2.24369	0.509234	-4.406	1.05295e-05	0.00066104	gb|PSN57836.1| putative tyramine receptor 2 [Blattella germanica]
Znev_15849	23.9448	-1.29876	0.362508	-3.5827	0.000340056	0.0108036	gb|KDR17955.1| Cytokine receptor [Zootermopsis nevadensis]
Znev_15850	315.662	-0.921312	0.264679	-3.48087	0.000499789	0.0140122	gb|KDQ96751.1| Receptor-type tyrosine-protein phosphatase T [Zootermopsis nevadensis]
Znev_15967	87.7762	-1.35575	0.421362	-3.21755	0.0012929	0.0283208	gb|KDR10001.1| Cation transport regulator-like protein 1 [Zootermopsis nevadensis]
Znev_16049	1.85215	-4.92618	1.46102	-3.37173	0.000746969	0.0188119	gb|KDR07577.1| Kelch-like protein 10 [Zootermopsis nevadensis]
Znev_16120	18.4607	-1.67258	0.526243	-3.17834	0.00148123	0.0311963	gb|PNF23407.1| Cytochrome P450 9e2, partial [Cryptotermes secundus]
Znev_16163	91.5796	-3.38986	0.99972	-3.39081	0.000696874	0.0179994
Znev_16187	24.5514	-2.54781	0.657708	-3.87377	0.000107163	0.0044078	ref|XP_021924758.1| LOW QUALITY PROTEIN: protein takeout-like [Zootermopsis nevadensis]
Znev_16223	1119.04	-2.97095	0.748735	-3.96796	7.24915e-05	0.00323524	gb|ABB86762.2| CYP4U3v1 [Reticulitermes flavipes]
Znev_16284	69.7615	-2.79961	0.817226	-3.42575	0.000613102	0.0164174
Znev_16295	7.91087	-2.02319	0.575429	-3.51597	0.000438152	0.012804	gb|KDR11756.1| Nesprin-1 [Zootermopsis nevadensis]
Znev_16345	951.851	-2.57658	0.501186	-5.14096	2.73334e-07	3.73585e-05	gb|PSN33241.1| Glucose dehydrogenase [FAD, quinone] [Blattella germanica]
Znev_16354	61.5402	-1.26637	0.3891	-3.25462	0.00113544	0.0256388	gb|KDQ86641.1| Nuclear RNA export factor 1 [Zootermopsis nevadensis]
Znev_16403	4.67789	-2.40299	0.68735	-3.49603	0.000472238	0.0135289
Znev_16486	1872.56	-1.05829	0.32136	-3.29316	0.000990693	0.0232123	ref|XP_021914894.1| CAP-Gly domain-containing linker protein 1-like, partial [Zootermopsis nevadensis]
Znev_16501	1285.73	-1.12729	0.33331	-3.38212	0.000719284	0.0183613
Znev_16589	8823.15	-3.24719	0.837126	-3.87898	0.000104896	0.00436934	gb|QCW07581.1| fatty acid synthase 1 [Blattella germanica]
Znev_16597	1163.43	-0.866726	0.247358	-3.50394	0.000458431	0.0132491
Znev_16659	73.3548	-1.97462	0.532381	-3.70904	0.000208046	0.00741786	gb|KOX70482.1| Lachesin [Melipona quadrifasciata]
Znev_16706	75.9428	-1.16957	0.35281	-3.315	0.000916429	0.0217835	gb|AQM50882.1| putative KCNQ potassium channel [Periplaneta americana]
Znev_17338	413.344	-1.39182	0.362132	-3.8434	0.000121344	0.00489892	ref|XP_021939759.1| waprin-Thr1 [Zootermopsis nevadensis]
Znev_17422	134.729	-1.63851	0.509541	-3.21566	0.00130144	0.0284602	ref|XP_021936622.1| neuroendocrine convertase 1-like isoform X1 [Zootermopsis nevadensis]
Znev_17520	149.479	-5.30351	0.917374	-5.78118	7.4177e-09	1.7075e-06	ref|XP_021939919.1| LOW QUALITY PROTEIN: transcription factor MafB [Zootermopsis nevadensis]
Znev_17559	465.788	-1.28727	0.360258	-3.57319	0.000352662	0.0110173	ref|XP_021939660.1| ATP-binding cassette sub-family G member 1 isoform X1 [Zootermopsis nevadensis] >ref|XP_021939661.1| ATP-binding cassette sub-family G member 1 isoform X1 [Zootermopsis nevadensis] >ref|XP_021939662.1| ATP-binding cassette sub-family G member 1 isoform X2 [Zootermopsis nevadensis] >ref|XP_021939666.1| ATP-binding cassette sub-family G member 1 isoform X1 [Zootermopsis nevadens…
Znev_17659	203.872	-0.929836	0.267769	-3.47254	0.000515564	0.0143342	ref|XP_021925397.1| Down syndrome cell adhesion molecule-like protein Dscam2 isoform X1 [Zootermopsis nevadensis]
Znev_18067	438.304	-1.13722	0.365711	-3.10961	0.00187335	0.0373525	ref|XP_021921354.1| lipase 3-like isoform X1 [Zootermopsis nevadensis]
Znev_18247	453.753	-1.8825	0.49425	-3.80879	0.000139647	0.00550244	ref|XP_023711145.1| ankyrin-3 isoform X1 [Cryptotermes secundus]
Znev_18366	6.27735	-3.57473	1.00086	-3.57168	0.000354702	0.0110548	ref|XP_021936744.1| facilitated trehalose transporter Tret1-like [Zootermopsis nevadensis]
Znev_18420	19.5359	-1.65887	0.520156	-3.18918	0.00142677	0.0302922	gb|PNF21590.1| Ras-related protein Rab-7L1 [Cryptotermes secundus]
Znev_18432	144.418	-2.19032	0.710348	-3.08344	0.0020462	0.0397538	ref|XP_021912902.1| cytochrome b5-related protein-like isoform X1 [Zootermopsis nevadensis]
Znev_18502	26.1182	-1.72671	0.491761	-3.51128	0.00044595	0.0130029	ref|XP_018909660.1| PREDICTED: glycine receptor subunit alpha-2-like isoform X1 [Bemisia tabaci] >ref|XP_018909661.1| PREDICTED: glycine receptor subunit alpha-2-like isoform X1 [Bemisia tabaci] >ref|XP_018909662.1| PREDICTED: glycine receptor subunit alpha-2-like isoform X1 [Bemisia tabaci]
Znev_18616	109.508	-2.52766	0.739684	-3.41722	0.00063264	0.0167356	ref|XP_021941167.1| elongation of very long chain fatty acids protein 7-like isoform X1 [Zootermopsis nevadensis] >ref|XP_021941168.1| elongation of very long chain fatty acids protein 7-like isoform X1 [Zootermopsis nevadensis] >ref|XP_021941169.1| elongation of very long chain fatty acids protein 7-like isoform X1 [Zootermopsis nevadensis] >ref|XP_021941170.1| elongation of very long chain fatt…
Znev_18625	473.051	-0.476827	0.148961	-3.20102	0.00136943	0.0295047	gb|PNF44083.1| Myotrophin [Cryptotermes secundus]
Znev_18930	67.9141	-2.21825	0.721805	-3.07319	0.00211782	0.040685	ref|XP_021923877.1| glutamate receptor ionotropic, kainate 5-like isoform X1 [Zootermopsis nevadensis]
Znev_18999	8.25053	-5.25329	1.61325	-3.25633	0.00112861	0.0255318	gb|PSN32653.1| Ionotropic receptor 221 [Blattella germanica]
Znev_19052	1845.69	-1.38094	0.356166	-3.87722	0.000105656	0.00437323	gb|PNF30819.1| Glutamate receptor ionotropic, kainate 2 [Cryptotermes secundus]

## Sheet: up in q than w(abdomen)
Supplementary Data S3. Genes upregulated in queens' abdomens than in workers'. geneNumber: gene ID in Z. nevadensis genome; baseMean: mean gene count of the gene; log2FoldChange: log2 of the fold change; lfcSE: standard error of the log2FoldChange; stat: Wald statistics; padj: P values corrected by FDR.
gene	baseMean	log2FoldChange	lfcSE	stat	pvalue	padj	annotation
Znev_00019	172.004	-1.01057	0.159212	-6.3473	2.19122e-10	4.82985e-09	gb|PNF25555.1| E3 ubiquitin-protein ligase RING2-A [Cryptotermes secundus]
Znev_00028	109.334	-0.653467	0.267018	-2.44728	0.014394	0.0390226	gb|PNF25543.1| Elongator complex protein 6 [Cryptotermes secundus]
Znev_00032	81.2423	-0.752913	0.168833	-4.4595	8.21499e-06	6.44763e-05	gb|KDR22577.1| Leucine-rich repeat-containing protein 40 [Zootermopsis nevadensis]
Znev_00038	311.746	-0.664014	0.225867	-2.93984	0.00328382	0.0113565	ref|XP_021913170.1| secernin-2 isoform X1 [Zootermopsis nevadensis] >gb|KDR22582.1| Secernin-2 [Zootermopsis nevadensis]
Znev_00044	221.014	-0.475929	0.163894	-2.90388	0.00368565	0.0124951	ref|XP_021913095.1| sentrin-specific protease 1-like isoform X1 [Zootermopsis nevadensis] >gb|KDR22587.1| Sentrin-specific protease 1 [Zootermopsis nevadensis]
Znev_00049	670.503	-0.943631	0.169085	-5.58082	2.39386e-08	3.4084e-07	ref|XP_021913251.1| enhancer of mRNA-decapping protein 4 isoform X1 [Zootermopsis nevadensis] >ref|XP_021913252.1| enhancer of mRNA-decapping protein 4 isoform X1 [Zootermopsis nevadensis] >gb|KDR22591.1| Enhancer of mRNA-decapping protein 4 [Zootermopsis nevadensis]
Znev_00051	6.29963	-2.55332	0.590742	-4.32223	1.54463e-05	0.000112104	ref|XP_023708308.1| RNA pseudouridylate synthase domain-containing protein 2 isoform X1 [Cryptotermes secundus]
Znev_00053	301.516	-0.442513	0.147709	-2.99585	0.00273682	0.00978619	ref|XP_021913297.1| speckle targeted PIP5K1A-regulated poly(A) polymerase-like [Zootermopsis nevadensis] >ref|XP_021913298.1| speckle targeted PIP5K1A-regulated poly(A) polymerase-like [Zootermopsis nevadensis] >gb|KDR22595.1| Poly(A) RNA polymerase, mitochondrial [Zootermopsis nevadensis]
Znev_00063	585.378	-0.682242	0.21376	-3.19163	0.00141473	0.00557262	ref|XP_021913276.1| activating signal cointegrator 1 complex subunit 3 isoform X1 [Zootermopsis nevadensis] >gb|KDR22605.1| Activating signal cointegrator 1 complex subunit 3 [Zootermopsis nevadensis]
Znev_00070	461.472	-0.736798	0.160431	-4.59262	4.37726e-06	3.69168e-05	ref|XP_012263855.1| sorting nexin-12 [Athalia rosae]
Znev_00072	499.662	-0.750643	0.318418	-2.35741	0.0184027	0.0475545	ref|XP_021913400.1| ashwin-like [Zootermopsis nevadensis] >gb|KDR22614.1| Ashwin [Zootermopsis nevadensis]
Znev_00075	118.064	-1.37001	0.269362	-5.08612	3.65471e-07	3.92358e-06	gb|PSN37409.1| Smad nuclear-interacting protein 1 [Blattella germanica]
Znev_00076	120.451	-2.63424	0.435607	-6.04729	1.47307e-09	2.73958e-08	gb|KDR22618.1| Serine/threonine-protein kinase 12 [Zootermopsis nevadensis]
Znev_00080	10.4535	-1.29403	0.469953	-2.75353	0.00589565	0.0184794	ref|XP_021913337.1| metabotropic glutamate receptor 5-like [Zootermopsis nevadensis] >ref|XP_021913339.1| metabotropic glutamate receptor 5-like [Zootermopsis nevadensis]
Znev_00082	15.8782	-2.51433	0.482185	-5.21445	1.8436e-07	2.14403e-06	ref|XP_021913337.1| metabotropic glutamate receptor 5-like [Zootermopsis nevadensis] >ref|XP_021913339.1| metabotropic glutamate receptor 5-like [Zootermopsis nevadensis]
Znev_00084	307.757	-1.29894	0.217532	-5.97128	2.35405e-09	4.15234e-08	gb|PNF32913.1| Dehydrodolichyl diphosphate synthase complex subunit nus1 [Cryptotermes secundus]
Znev_00095	547.304	-0.607415	0.208763	-2.90959	0.00361897	0.0123133	ref|XP_021913233.1| transmembrane protein 39A [Zootermopsis nevadensis]
Znev_00102	76.9331	-1.07053	0.357215	-2.99687	0.0027277	0.00975613
Znev_00103	551.761	-0.979676	0.280407	-3.49376	0.000476271	0.00219502	ref|XP_011689102.1| PREDICTED: probable ATP-dependent RNA helicase DDX10 [Wasmannia auropunctata]
Znev_00123	183.236	-0.624968	0.1488	-4.20004	2.66867e-05	0.000179945	ref|XP_021913089.1| serine/threonine/tyrosine-interacting protein-like isoform X1 [Zootermopsis nevadensis] >gb|KDR22663.1| Serine/threonine/tyrosine-interacting protein [Zootermopsis nevadensis]
Znev_00128	177.369	-1.55272	0.201194	-7.71753	1.18609e-14	5.42984e-13	gb|PNF37645.1| Histone acetyltransferase Tip60 [Cryptotermes secundus]
Znev_00133	363.684	-0.781148	0.180303	-4.33241	1.47484e-05	0.000107553	gb|KDR22673.1| putative E3 ubiquitin-protein ligase sinah [Zootermopsis nevadensis]
Znev_00139	176.398	-1.04856	0.332351	-3.15497	0.00160517	0.0062084	ref|XP_021913072.1| 39S ribosomal protein L21, mitochondrial [Zootermopsis nevadensis] >gb|KDR22679.1| 39S ribosomal protein L21, mitochondrial [Zootermopsis nevadensis]
Znev_00144	240.968	-1.4841	0.181379	-8.18235	2.78353e-16	1.54255e-14	ref|XP_021913410.1| digestive organ expansion factor homolog [Zootermopsis nevadensis] >gb|KDR22684.1| Digestive organ expansion factor-like protein [Zootermopsis nevadensis]
Znev_00145	37.3956	-1.8796	0.420734	-4.46742	7.91673e-06	6.24218e-05	ref|XP_021913411.1| WD repeat-containing protein 20 [Zootermopsis nevadensis] >gb|KDR22685.1| WD repeat-containing protein 20 [Zootermopsis nevadensis]
Znev_00146	175.847	-0.934144	0.17158	-5.44438	5.19869e-08	6.84228e-07	ref|XP_021913413.1| aprataxin and PNK-like factor isoform X1 [Zootermopsis nevadensis]
Znev_00147	381.284	-0.449439	0.173161	-2.59551	0.00944518	0.0273968	gb|PNF37652.1| Translin-associated protein X [Cryptotermes secundus]
Znev_00151	51.8945	-1.47015	0.347811	-4.22687	2.36965e-05	0.000161855
Znev_00156	136.482	-1.31382	0.265235	-4.95344	7.29144e-07	7.33862e-06	gb|PNE09479.1| Copper homeostasis protein cutC-like protein [Cryptotermes secundus]
Znev_00157	10.7581	-1.50012	0.607296	-2.47016	0.0135054	0.0369777	ref|XP_022130728.1| allantoicase-like [Pieris rapae]
Znev_00161	58.173	-0.773442	0.231298	-3.34391	0.000826055	0.00352244	gb|KDR22699.1| WD repeat-containing protein 91 [Zootermopsis nevadensis]
Znev_00171	111.246	-0.932034	0.200222	-4.65499	3.23989e-06	2.80681e-05	ref|XP_021913143.1| zinc finger protein 239-like isoform X2 [Zootermopsis nevadensis] >ref|XP_021913144.1| zinc finger protein 239-like isoform X2 [Zootermopsis nevadensis] >ref|XP_021913145.1| zinc finger protein 239-like isoform X2 [Zootermopsis nevadensis] >ref|XP_021913146.1| zinc finger protein 239-like isoform X2 [Zootermopsis nevadensis]
Znev_00191	107.704	-1.37424	0.324807	-4.23095	2.32704e-05	0.000159223
Znev_00200	307.728	-1.73443	0.564275	-3.07374	0.00211395	0.00787154	gb|PSN32736.1| Facilitated trehalose transporter Tret1 [Blattella germanica]
Znev_00214	96.0067	-1.78347	0.301824	-5.90897	3.44253e-09	5.88281e-08	ref|XP_021937711.1| BRCA1-associated RING domain protein 1-like isoform X1 [Zootermopsis nevadensis] >gb|KDR23353.1| BRCA1-associated RING domain protein 1 [Zootermopsis nevadensis]
Znev_00246	245.369	-0.657584	0.198576	-3.31149	0.000927998	0.00388216	gb|KDR23380.1| Apoptotic protease-activating factor 1 [Zootermopsis nevadensis]
Znev_00252	43.2404	-1.62831	0.646399	-2.51904	0.0117675	0.03295	gb|KDR23386.1| Kinesin-like protein KIF20A [Zootermopsis nevadensis]
Znev_00254	109.95	-1.69584	0.483821	-3.50509	0.000456452	0.00212009	ref|XP_021938359.1| kinesin-like protein KIF20A isoform X1 [Zootermopsis nevadensis]
Znev_00256	298.885	-0.510768	0.137094	-3.72568	0.000194792	0.00101039	gb|PSN38067.1| Proteasomal ATPase-associated factor 1 [Blattella germanica]
Znev_00263	270.985	-6.37144	0.350608	-18.1726	8.51088e-74	2.91242e-70	gb|KDR23394.1| E3 ubiquitin-protein ligase siah2 [Zootermopsis nevadensis]
Znev_00278	575.595	-0.600809	0.176947	-3.39542	0.000685222	0.00300812	gb|PSN54204.1| E3 UFM1-protein ligase 1 [Blattella germanica]
Znev_00308	6.60199	-4.77736	0.849468	-5.62395	1.8664e-08	2.73525e-07	gb|KDR23419.1| Ladybird homeobox corepressor 1-like protein [Zootermopsis nevadensis]
Znev_00309	258.294	-0.982027	0.106948	-9.18225	4.2217e-20	3.54519e-18	ref|XP_021937059.1| ubiquitin carboxyl-terminal hydrolase 3-like isoform X1 [Zootermopsis nevadensis]
Znev_00329	121.484	-0.798854	0.164188	-4.86548	1.14178e-06	1.10061e-05	gb|KDR16157.1| DnaJ-like protein subfamily C member 17 [Zootermopsis nevadensis]
Znev_00331	175.28	-0.909839	0.244781	-3.71695	0.000201642	0.00104115	gb|PSN44400.1| Syntaxin-18 [Blattella germanica]
Znev_00338	244.64	-1.66519	0.127812	-13.0284	8.43557e-39	3.49897e-36	ref|XP_021925866.1| death domain-associated protein 6 isoform X1 [Zootermopsis nevadensis] >gb|KDR16165.1| Death domain-associated protein 6 [Zootermopsis nevadensis]
Znev_00339	76.2941	-1.10995	0.388791	-2.85488	0.00430532	0.0141466	ref|XP_021925797.1| mucin-12 isoform X1 [Zootermopsis nevadensis]
Znev_00353	242.605	-0.459959	0.174685	-2.63308	0.00846148	0.025064	gb|PSN56552.1| WD repeat-containing protein 24 [Blattella germanica]
Znev_00362	208.144	-1.6881	0.285302	-5.91689	3.28077e-09	5.6487e-08	ref|XP_021925991.1| DNA polymerase delta subunit 3 isoform X1 [Zootermopsis nevadensis] >gb|KDR16189.1| DNA polymerase delta subunit 3 [Zootermopsis nevadensis]
Znev_00373	159.168	-0.907899	0.312631	-2.90406	0.00368362	0.0124929
Znev_00374	105.357	-0.73758	0.233529	-3.1584	0.00158635	0.00614432	gb|PNF41526.1| Factor VIII intron 22 protein [Cryptotermes secundus]
Znev_00381	330.184	-1.30551	0.217534	-6.00143	1.95583e-09	3.53652e-08	gb|PSN44565.1| Nuclear pore complex protein Nup85 [Blattella germanica]
Znev_00384	412.092	-1.22165	0.195293	-6.25547	3.9631e-10	8.29464e-09	ref|XP_021925750.1| poly(A)-specific ribonuclease PARN-like isoform X1 [Zootermopsis nevadensis] >gb|KDR16211.1| Poly(A)-specific ribonuclease PARN [Zootermopsis nevadensis]
Znev_00397	426.963	-1.00506	0.339968	-2.95632	0.00311329	0.010849	ref|XP_021925964.1| patched domain-containing protein 3-like isoform X1 [Zootermopsis nevadensis] >gb|KDR16223.1| Patched domain-containing protein 3 [Zootermopsis nevadensis]
Znev_00410	153.377	-0.847136	0.12634	-6.7052	2.01132e-11	5.59572e-10	gb|PSN55058.1| General transcription factor IIH subunit 4 [Blattella germanica]
Znev_00414	961.306	-0.762096	0.165034	-4.61781	3.8782e-06	3.31572e-05	ref|XP_021925768.1| lysine--tRNA ligase isoform X1 [Zootermopsis nevadensis] >gb|KDR16239.1| Lysyl-tRNA synthetase [Zootermopsis nevadensis]
Znev_00416	351.797	-1.59199	0.192708	-8.26114	1.44293e-16	8.4405e-15	ref|XP_021926001.1| putative ATP-dependent RNA helicase TDRD12 [Zootermopsis nevadensis] >ref|XP_021926002.1| putative ATP-dependent RNA helicase TDRD12 [Zootermopsis nevadensis] >gb|KDR16241.1| Tudor domain-containing protein 12 [Zootermopsis nevadensis]
Znev_00423	312.314	-1.40848	0.151398	-9.30315	1.3634e-20	1.22778e-18	gb|KDR16248.1| Alsin, partial [Zootermopsis nevadensis]
Znev_00424	1046.93	-1.08194	0.26916	-4.01968	5.82764e-05	0.000351249	ref|XP_021925747.1| nucleolar protein 10 [Zootermopsis nevadensis]
Znev_00430	118.486	-1.5088	0.577107	-2.61442	0.00893803	0.0262428	gb|KDR16253.1| Formin-like protein 1 [Zootermopsis nevadensis]
Znev_00431	178.382	-1.82022	0.553483	-3.28866	0.00100666	0.00417043
Znev_00432	500.922	-1.14993	0.36913	-3.11525	0.00183792	0.00698817	gb|PNF38008.1| putative 4-coumarate--CoA ligase 3 [Cryptotermes secundus] >gb|PNF38010.1| putative 4-coumarate--CoA ligase 3 [Cryptotermes secundus]
Znev_00434	139.517	-0.568494	0.239296	-2.37569	0.0175161	0.0457994	gb|KDR16257.1| Signal transducing adapter molecule 1, partial [Zootermopsis nevadensis]
Znev_00467	104.574	-1.16224	0.179731	-6.46655	1.00267e-10	2.4036e-09	ref|XP_023727023.1| zinc finger protein 2 homolog, partial [Cryptotermes secundus]
Znev_00470	4.57197	-6.52711	1.06995	-6.10038	1.05819e-09	2.01453e-08	gb|RZC38889.1| Homeobox domain containing protein [Asbolus verrucosus]
Znev_00481	365.085	-0.839904	0.286812	-2.92842	0.00340695	0.0117231	gb|PNF34824.1| Copper chaperone for superoxide dismutase [Cryptotermes secundus]
Znev_00488	27.748	-2.61085	0.36063	-7.2397	4.49688e-13	1.69568e-11	ref|XP_021927070.1| exonuclease 1 isoform X1 [Zootermopsis nevadensis]
Znev_00493	208.275	-0.791048	0.25837	-3.06169	0.00220092	0.00814884	ref|XP_021927127.1| zinc finger protein 260-like isoform X1 [Zootermopsis nevadensis] >gb|KDR15686.1| Zinc finger and SCAN domain-containing protein 22 [Zootermopsis nevadensis]
Znev_00497	200.751	-0.69237	0.199809	-3.46515	0.000529932	0.00240987	ref|XP_011298286.1| PREDICTED: DNA-directed RNA polymerase III subunit RPC7-like [Fopius arisanus] >ref|XP_011298287.1| PREDICTED: DNA-directed RNA polymerase III subunit RPC7-like [Fopius arisanus] >ref|XP_011298288.1| PREDICTED: DNA-directed RNA polymerase III subunit RPC7-like [Fopius arisanus]
Znev_00501	355.108	-0.488734	0.19815	-2.46649	0.0136446	0.0372849	gb|KDR15694.1| Transcription initiation factor TFIID subunit 7 [Zootermopsis nevadensis]
Znev_00515	623.647	-0.622923	0.14886	-4.18461	2.85657e-05	0.000190457	gb|PNF34787.1| RNA polymerase-associated protein CTR9-like protein [Cryptotermes secundus]
Znev_00516	76.6749	-0.996598	0.231606	-4.30298	1.68513e-05	0.000121145	ref|XP_021927082.1| zinc finger protein 2 homolog [Zootermopsis nevadensis]
Znev_00530	97.2929	-1.56035	0.238297	-6.54792	5.83453e-11	1.48721e-09	ref|XP_021927114.1| zinc finger protein 436-like isoform X2 [Zootermopsis nevadensis]
Znev_00537	513.773	-0.551209	0.215186	-2.56155	0.0104206	0.0297906	ref|XP_021927110.1| microfibrillar-associated protein 1 [Zootermopsis nevadensis] >gb|KDR15729.1| Microfibrillar-associated protein 1 [Zootermopsis nevadensis]
Znev_00543	40716.5	-12.4379	0.902018	-13.7889	2.97131e-43	1.56428e-40
Znev_00544	2.78432	-5.94962	1.64935	-3.60725	0.000309465	0.00151069
Znev_00551	13.9717	-2.62713	0.699873	-3.75373	0.000174223	0.000917572
Znev_00564	105.287	-1.27621	0.41661	-3.06331	0.00218905	0.00811586	gb|AFA28130.1| nicotinic acetylcholine receptor alpha8 subunit [Periplaneta americana]
Znev_00568	487.26	-0.941368	0.169379	-5.55776	2.73267e-08	3.8224e-07	gb|PNF20743.1| Phosphatidylinositol 3-kinase catalytic subunit type 3 [Cryptotermes secundus]
Znev_00581	230.201	-2.14218	0.457158	-4.68586	2.7879e-06	2.45092e-05	ref|XP_021933456.1| RNA-binding protein MEX3B isoform X1 [Zootermopsis nevadensis] >gb|KDR23491.1| RNA-binding protein MEX3B [Zootermopsis nevadensis]
Znev_00582	61.3053	-1.52505	0.241589	-6.31256	2.74461e-10	5.93494e-09	gb|PSN33057.1| Glycerate kinase [Blattella germanica]
Znev_00583	149.204	-0.50976	0.175966	-2.89693	0.0037683	0.0127296	ref|XP_021933495.1| methyl-CpG-binding domain protein 3 isoform X1 [Zootermopsis nevadensis] >gb|KDR23493.1| Methyl-CpG-binding domain protein 2 [Zootermopsis nevadensis]
Znev_00585	446.937	-0.523964	0.149828	-3.49711	0.000470329	0.00217422	ref|XP_021934977.1| ras GTPase-activating protein 1 [Zootermopsis nevadensis] >gb|KDR23495.1| Ras GTPase-activating protein 1 [Zootermopsis nevadensis]
Znev_00586	101.109	-0.885276	0.233125	-3.79742	0.000146208	0.000785743	ref|XP_021934963.1| DNA helicase MCM9-like [Zootermopsis nevadensis] >gb|KDR23496.1| DNA replication licensing factor MCM9 [Zootermopsis nevadensis]
Znev_00587	288.909	-0.803158	0.181352	-4.42871	9.47963e-06	7.32678e-05	ref|XP_021935022.1| E3 ubiquitin-protein ligase RNF126 isoform X1 [Zootermopsis nevadensis] >ref|XP_021935030.1| E3 ubiquitin-protein ligase RNF126 isoform X1 [Zootermopsis nevadensis] >ref|XP_021935039.1| E3 ubiquitin-protein ligase RNF126 isoform X1 [Zootermopsis nevadensis]
Znev_00594	496.471	-1.16794	0.123393	-9.46515	2.93145e-21	2.88674e-19	ref|XP_021933095.1| Bloom syndrome protein homolog isoform X1 [Zootermopsis nevadensis] >gb|KDR23503.1| Bloom syndrome protein-like protein [Zootermopsis nevadensis]
Znev_00598	12.2183	-1.33692	0.458427	-2.91632	0.00354183	0.0120929
Znev_00600	47.8071	-0.846476	0.347578	-2.43535	0.0148773	0.0400866	ref|XP_021934398.1| zwei Ig domain protein zig-8 [Zootermopsis nevadensis] >ref|XP_021934405.1| zwei Ig domain protein zig-8 [Zootermopsis nevadensis] >ref|XP_021934414.1| zwei Ig domain protein zig-8 [Zootermopsis nevadensis] >ref|XP_021934423.1| zwei Ig domain protein zig-8 [Zootermopsis nevadensis]
Znev_00604	151.791	-2.05089	0.306417	-6.69313	2.18444e-11	5.9921e-10	ref|XP_021934065.1| serine/threonine-protein kinase MPS1 isoform X1 [Zootermopsis nevadensis] >gb|KDR23513.1| Dual specificity protein kinase TTK [Zootermopsis nevadensis]
Znev_00612	138.31	-1.15603	0.283795	-4.07346	4.63199e-05	0.000287671	ref|XP_021934518.1| methyltransferase-like protein 6 [Zootermopsis nevadensis] >ref|XP_021934529.1| methyltransferase-like protein 6 [Zootermopsis nevadensis] >gb|KDR23519.1| Methyltransferase-like protein 6 [Zootermopsis nevadensis]
Znev_00627	99.8828	-1.07833	0.3264	-3.3037	0.000954173	0.00397476	ref|XP_012253837.1| mediator of RNA polymerase II transcription subunit 22-like [Athalia rosae]
Znev_00632	575.763	-0.450329	0.180886	-2.48957	0.0127898	0.0352743	ref|XP_021922382.1| dual 3',5'-cyclic-AMP and -GMP phosphodiesterase 11 isoform X1 [Zootermopsis nevadensis]
Znev_00638	373.992	-0.612789	0.132885	-4.61144	3.99897e-06	3.40465e-05	ref|XP_021922314.1| H/ACA ribonucleoprotein complex non-core subunit NAF1 isoform X1 [Zootermopsis nevadensis] >gb|KDR18167.1| H/ACA ribonucleoprotein complex non-core subunit NAF1 [Zootermopsis nevadensis]
Znev_00657	34.5494	-3.47414	0.346689	-10.0209	1.23345e-23	1.59278e-21	ref|XP_021922233.1| guanine nucleotide-binding protein subunit beta-2-like 1 isoform X1 [Zootermopsis nevadensis] >gb|KDR18185.1| Guanine nucleotide-binding protein subunit beta-2-like 1 [Zootermopsis nevadensis]
Znev_00662	62.4804	-2.00761	0.316681	-6.33954	2.30455e-10	5.07149e-09	ref|XP_021922397.1| zinc finger with UFM1-specific peptidase domain protein-like [Zootermopsis nevadensis] >ref|XP_021922399.1| zinc finger with UFM1-specific peptidase domain protein-like [Zootermopsis nevadensis] >gb|KDR18190.1| Zinc finger with UFM1-specific peptidase domain protein [Zootermopsis nevadensis]
Znev_00665	155.708	-1.4886	0.232598	-6.39988	1.55502e-10	3.58335e-09	ref|XP_021922393.1| zinc finger protein 37-like isoform X2 [Zootermopsis nevadensis] >ref|XP_021922394.1| zinc finger protein 37-like isoform X2 [Zootermopsis nevadensis]
Znev_00668	182.819	-0.80692	0.261409	-3.08681	0.00202319	0.00758933	ref|XP_021922320.1| wiskott-Aldrich syndrome protein family member 3 isoform X1 [Zootermopsis nevadensis]
Znev_00683	201.862	-0.721883	0.202857	-3.55858	0.00037286	0.00177274	ref|XP_021922325.1| protein lin-54 homolog isoform X1 [Zootermopsis nevadensis] >gb|KDR18211.1| Lin-54-like protein [Zootermopsis nevadensis]
Znev_00684	446.728	-1.24194	0.324746	-3.82435	0.000131115	0.000715023	gb|KDR18212.1| Zinc finger CCHC domain-containing protein 9 [Zootermopsis nevadensis]
Znev_00687	12.4355	-1.7326	0.493409	-3.51148	0.000445617	0.00207399	gb|KDR18215.1| Serine-protein kinase ATM [Zootermopsis nevadensis]
Znev_00698	81.2081	-0.773994	0.277403	-2.79014	0.00526854	0.0167789	gb|KDR18226.1| Proto-oncogene tyrosine-protein kinase receptor ret [Zootermopsis nevadensis]
Znev_00709	685.741	-1.40491	0.317508	-4.42481	9.65289e-06	7.43131e-05	gb|KDR18235.1| Inositol polyphosphate multikinase [Zootermopsis nevadensis]
Znev_00736	95.7884	-2.60617	0.2829	-9.21235	3.19049e-20	2.74663e-18	gb|PSN39238.1| Ubiquitin-associated domain-containing protein 1 [Blattella germanica]
Znev_00737	169.653	-0.896191	0.189712	-4.72394	2.31314e-06	2.06268e-05	gb|PSN39241.1| Dolichyldiphosphatase 1 [Blattella germanica]
Znev_00742	353.551	-0.448005	0.183545	-2.44085	0.0146527	0.0395905	ref|XP_021941647.1| ORM1-like protein [Zootermopsis nevadensis] >gb|KDR23200.1| ORM1-like protein 3 [Zootermopsis nevadensis]
Znev_00756	225.267	-0.715227	0.141032	-5.07137	3.9496e-07	4.2136e-06	ref|XP_013785557.1| lanC-like protein 2 [Limulus polyphemus]
Znev_00760	658.281	-0.835342	0.287794	-2.90257	0.0037011	0.0125336	gb|AGM32788.1| mesoderm development candidate 2 [Coptotermes formosanus]
Znev_00769	704.514	-0.512463	0.14696	-3.4871	0.000488297	0.00224364	gb|KDR23225.1| Unc-45-like protein A, partial [Zootermopsis nevadensis]
Znev_00779	54.3837	-1.48371	0.492958	-3.00982	0.00261407	0.00940377
Znev_00783	127.551	-1.49549	0.367235	-4.07228	4.6555e-05	0.000288607	gb|PNF37550.1| Cyclin-G-associated kinase [Cryptotermes secundus]
Znev_00799	162.059	-1.79102	0.218812	-8.18519	2.71881e-16	1.51281e-14	ref|XP_021940838.1| snRNA-activating protein complex subunit 3 isoform X1 [Zootermopsis nevadensis] >gb|KDR23252.1| snRNA-activating protein complex subunit 3 [Zootermopsis nevadensis]
Znev_00801	7758.41	-0.999177	0.269676	-3.7051	0.000211304	0.0010849	gb|AVA17421.1| putative Per a allergen [Periplaneta americana]
Znev_00813	248.902	-1.00363	0.29769	-3.3714	0.00074786	0.00324534	gb|PSN45368.1| [Pyruvate dehydrogenase [acetyl-transferring]]-phosphatase 1 [Blattella germanica]
Znev_00814	996.072	-0.831075	0.116988	-7.10395	1.21239e-12	4.2443e-11	gb|KDR22866.1| Vacuolar protein sorting-associated protein 4A [Zootermopsis nevadensis]
Znev_00822	576.395	-1.21634	0.217281	-5.59799	2.16854e-08	3.13442e-07	ref|XP_021942852.1| protein SDA1 homolog [Zootermopsis nevadensis] >ref|XP_021942853.1| protein SDA1 homolog [Zootermopsis nevadensis] >gb|KDR22874.1| SDA1-like protein [Zootermopsis nevadensis]
Znev_00823	5.68455	-3.74218	0.980171	-3.81789	0.000134601	0.000730826	ref|XP_018913832.1| PREDICTED: ATP-dependent helicase brm-like isoform X1 [Bemisia tabaci]
Znev_00824	77.975	-2.71941	0.483237	-5.62748	1.82865e-08	2.69147e-07	gb|PSN30737.1| Inositol monophosphatase 2, partial [Blattella germanica]
Znev_00825	427.243	-1.33942	0.373569	-3.58546	0.000336486	0.00162177	gb|KDR22877.1| ATP-dependent helicase brm [Zootermopsis nevadensis]
Znev_00826	371.163	-2.02943	0.155025	-13.091	3.70905e-39	1.58655e-36
Znev_00844	165.806	-1.22291	0.330935	-3.69531	0.000219616	0.00112173	gb|PSN53351.1| ATP-dependent RNA helicase vasa [Blattella germanica]
Znev_00845	82.8047	-0.876306	0.261433	-3.35194	0.000802485	0.00344663	gb|KDR22894.1| Replication factor C subunit 3, partial [Zootermopsis nevadensis]
Znev_00846	65.9347	-1.94938	0.332828	-5.85702	4.71233e-09	7.87575e-08	ref|XP_033606450.1| OTU domain-containing protein 4 isoform X1 [Cryptotermes secundus]
Znev_00849	97.2222	-0.660173	0.221064	-2.98634	0.00282334	0.0100223	ref|XP_021942685.1| probable cysteine--tRNA ligase, mitochondrial isoform X1 [Zootermopsis nevadensis] >gb|KDR22898.1| putative cysteinyl-tRNA synthetase, mitochondrial [Zootermopsis nevadensis]
Znev_00856	460.892	-1.45783	0.267203	-5.45588	4.87316e-08	6.47866e-07	ref|XP_021942721.1| neuron navigator 3 isoform X1 [Zootermopsis nevadensis]
Znev_00857	110.66	-1.53573	0.243996	-6.29411	3.09178e-10	6.61254e-09
Znev_00867	123.679	-0.669625	0.194583	-3.44134	0.000578848	0.00260035	gb|KDR22913.1| Polycomb protein SCMH1 [Zootermopsis nevadensis]
Znev_00872	440.356	-1.30777	0.186369	-7.01707	2.26573e-12	7.61999e-11	ref|XP_021942714.1| E3 ubiquitin-protein ligase Mdm2-like isoform X1 [Zootermopsis nevadensis] >ref|XP_021942716.1| E3 ubiquitin-protein ligase Mdm2-like isoform X1 [Zootermopsis nevadensis] >gb|KDR22917.1| E3 ubiquitin-protein ligase Mdm2 [Zootermopsis nevadensis]
Znev_00875	312.017	-1.30624	0.174762	-7.47443	7.75414e-14	3.19695e-12	gb|PNF13705.1| Cullin-5 [Cryptotermes secundus]
Znev_00876	140.079	-0.790782	0.211807	-3.7335	0.000188838	0.000984317	ref|XP_021942737.1| protein sarah [Zootermopsis nevadensis] >ref|XP_021942738.1| protein sarah [Zootermopsis nevadensis] >ref|XP_021942739.1| protein sarah [Zootermopsis nevadensis] >ref|XP_021942740.1| protein sarah [Zootermopsis nevadensis] >gb|KDR22921.1| Protein sarah [Zootermopsis nevadensis]
Znev_00880	282.993	-0.737695	0.270498	-2.72718	0.00638788	0.0198315
Znev_00932	57.23	-1.89632	0.754215	-2.5143	0.0119268	0.0333376	gb|AGM32408.1| beta-1,3(4)-glucanase LIC1 [Coptotermes formosanus]
Znev_00933	1799.21	-8.99847	0.524025	-17.1718	4.31509e-66	8.43786e-63	gb|KDR21902.1| Beta-1,3-glucan-binding protein 1 [Zootermopsis nevadensis]
Znev_00935	640.221	-0.806022	0.227442	-3.54386	0.000394309	0.00186307	gb|KDR21903.1| Pescadillo-like protein, partial [Zootermopsis nevadensis]
Znev_00942	195.46	-0.629225	0.178634	-3.52243	0.000427608	0.00200106	emb|CAB3359846.1| Hypothetical predicted protein [Cloeon dipterum]
Znev_00953	138.93	-1.25375	0.178772	-7.01311	2.33071e-12	7.80565e-11	ref|XP_021914868.1| serine/threonine-protein kinase fused isoform X1 [Zootermopsis nevadensis] >gb|KDR21916.1| Serine/threonine-protein kinase 36 [Zootermopsis nevadensis]
Znev_00955	128.356	-0.506714	0.177416	-2.85608	0.00428901	0.0141193
Znev_00960	137.215	-1.09723	0.177048	-6.19735	5.74228e-10	1.1593e-08	ref|XP_021914861.1| putative zinc metalloproteinase C607.06c [Zootermopsis nevadensis] >gb|KDR21923.1| Putative zinc metalloproteinase [Zootermopsis nevadensis]
Znev_00964	9.73562	-2.33268	0.664987	-3.50786	0.000451725	0.00209885	gb|KDR21927.1| RNA-binding protein 12B [Zootermopsis nevadensis]
Znev_00970	279.115	-0.769642	0.234214	-3.28607	0.00101596	0.00419501	ref|XP_021914848.1| rRNA methyltransferase 3, mitochondrial [Zootermopsis nevadensis] >gb|KDR21934.1| RNA methyltransferase-like protein 1 [Zootermopsis nevadensis]
Znev_00972	598.675	-1.01184	0.175818	-5.75503	8.66257e-09	1.37716e-07	ref|XP_021914846.1| nuclear cap-binding protein subunit 3-like isoform X2 [Zootermopsis nevadensis]
Znev_00975	56.4065	-8.67391	1.25526	-6.91003	4.84545e-12	1.51772e-10
Znev_00976	4.2118	-4.43556	1.49196	-2.97298	0.00294923	0.0103697
Znev_00977	111.683	-1.93432	0.412762	-4.68628	2.78214e-06	2.449e-05	gb|EFN74362.1| Myelin transcription factor 1 [Camponotus floridanus]
Znev_00993	43.4643	-2.48346	0.440483	-5.63804	1.72e-08	2.54248e-07	gb|PSN50087.1| Copine-8 [Blattella germanica]
Znev_01003	465.239	-0.480825	0.123432	-3.89546	9.80111e-05	0.000553913	ref|XP_028142380.1| zinc finger protein 271-like [Diabrotica virgifera virgifera]
Znev_01007	57.6782	-1.05089	0.19238	-5.4626	4.69223e-08	6.27833e-07	ref|XP_023703101.1| UPF0488 protein CG14286 isoform X2 [Cryptotermes secundus]
Znev_01010	54.4688	-0.704045	0.261118	-2.69627	0.00701205	0.0214482
Znev_01011	1629.87	-0.4471	0.135123	-3.30883	0.00093687	0.0039131	ref|XP_021936051.1| importin subunit alpha-3 [Zootermopsis nevadensis] >gb|KDR10659.1| Importin subunit alpha-4 [Zootermopsis nevadensis]
Znev_01015	172.237	-1.62957	0.327493	-4.97591	6.49424e-07	6.60425e-06	ref|XP_021935898.1| cytoplasmic protein NCK1 isoform X1 [Zootermopsis nevadensis] >ref|XP_021935899.1| cytoplasmic protein NCK1 isoform X1 [Zootermopsis nevadensis] >ref|XP_021935900.1| cytoplasmic protein NCK1 isoform X1 [Zootermopsis nevadensis] >gb|KDR10663.1| Cytoplasmic protein NCK1 [Zootermopsis nevadensis]
Znev_01019	99.6147	-1.874	0.336879	-5.56284	2.65422e-08	3.72626e-07	ref|XP_021936003.1| regulator of chromosome condensation [Zootermopsis nevadensis] >ref|XP_021936004.1| regulator of chromosome condensation [Zootermopsis nevadensis] >ref|XP_021936005.1| regulator of chromosome condensation [Zootermopsis nevadensis] >ref|XP_021936006.1| regulator of chromosome condensation [Zootermopsis nevadensis] >ref|XP_021936007.1| regulator of chromosome condensation [Zoote…
Znev_01023	348.403	-0.682276	0.213611	-3.19401	0.0014031	0.00553317	gb|KDR10670.1| IWS1-like protein [Zootermopsis nevadensis]
Znev_01024	1130.89	-1.22535	0.328201	-3.73352	0.00018882	0.000984317	gb|PNF29676.1| H/ACA ribonucleoprotein complex subunit 4 [Cryptotermes secundus]
Znev_01025	670.081	-0.610162	0.152805	-3.99307	6.5222e-05	0.000388663	gb|PNF38735.1| Exocyst complex component 4 [Cryptotermes secundus]
Znev_01033	176.424	-1.65696	0.253116	-6.54624	5.90023e-11	1.50116e-09
Znev_01038	439.421	-0.506884	0.139154	-3.64261	0.000269888	0.00134043	gb|KDR10683.1| CWC15-like protein [Zootermopsis nevadensis]
Znev_01043	354.821	-0.844076	0.199366	-4.23381	2.29766e-05	0.000157804	gb|PSN54805.1| Nucleotide exchange factor SIL1 [Blattella germanica]
Znev_01046	774.914	-1.51466	0.179592	-8.43387	3.34424e-17	2.11926e-15	ref|XP_021935932.1| Golgi resident protein GCP60 isoform X1 [Zootermopsis nevadensis] >gb|KDR10690.1| Protein TMED8 [Zootermopsis nevadensis]
Znev_01066	18.2782	-0.913932	0.286845	-3.18615	0.0014418	0.00565646
Znev_01067	86.3297	-1.11834	0.344865	-3.24285	0.00118342	0.00477275	gb|PNF43005.1| Enhancer of polycomb-like protein 1 [Cryptotermes secundus]
Znev_01088	538.253	-0.633341	0.20226	-3.13132	0.0017402	0.00666289	gb|KDR15912.1| Importin-4, partial [Zootermopsis nevadensis]
Znev_01093	802.092	-0.500591	0.16798	-2.98007	0.00288181	0.0101902	ref|XP_021926532.1| ADP-ribosylation factor GTPase-activating protein 1 isoform X1 [Zootermopsis nevadensis] >gb|KDR15918.1| ADP-ribosylation factor GTPase-activating protein 1 [Zootermopsis nevadensis]
Znev_01099	185.901	-0.951678	0.188788	-5.04098	4.63159e-07	4.85059e-06	ref|XP_021926530.1| modifier of mdg4-like isoform X1 [Zootermopsis nevadensis]
Znev_01103	220.673	-1.94653	0.236124	-8.2437	1.66965e-16	9.60262e-15	gb|KDR15928.1| Mitogen-activated protein kinase kinase kinase 12 [Zootermopsis nevadensis]
Znev_01106	97.0935	-0.838438	0.221305	-3.78861	0.000151491	0.000810914	ref|XP_021926587.1| docking protein 3 [Zootermopsis nevadensis] >gb|KDR15931.1| Docking protein 3 [Zootermopsis nevadensis]
Znev_01107	2.90386	-2.49856	0.717331	-3.48313	0.000495581	0.00227406	ref|XP_021926588.1| piRNA biogenesis protein EXD1-like [Zootermopsis nevadensis] >gb|KDR15932.1| Exonuclease 3'-5' domain-containing protein 1 [Zootermopsis nevadensis]
Znev_01112	46.6295	-1.5636	0.245335	-6.37334	1.84959e-10	4.14356e-09	gb|KDR15937.1| E3 ubiquitin-protein ligase RFWD2, partial [Zootermopsis nevadensis]
Znev_01114	555.606	-0.979298	0.297871	-3.28766	0.00101024	0.00417897	ref|XP_021926545.1| pre-mRNA-splicing factor Slu7 [Zootermopsis nevadensis] >ref|XP_021926546.1| pre-mRNA-splicing factor Slu7 [Zootermopsis nevadensis] >gb|KDR15939.1| Pre-mRNA-splicing factor SLU7 [Zootermopsis nevadensis]
Znev_01118	244.994	-0.859855	0.206667	-4.16058	3.17435e-05	0.000207699	gb|PNF17792.1| SET and MYND domain-containing protein 5, partial [Cryptotermes secundus]
Znev_01123	53.4678	-3.36841	0.345396	-9.75232	1.80306e-22	1.99034e-20	gb|KDR15947.1| Kv channel-interacting protein 1 [Zootermopsis nevadensis]
Znev_01145	31.9373	-0.751509	0.295717	-2.54131	0.0110437	0.0312521	gb|KDR14959.1| Out at first protein, partial [Zootermopsis nevadensis]
Znev_01152	106.615	-1.73575	0.262633	-6.60904	3.8683e-11	1.02022e-09	ref|XP_021928362.1| coiled-coil domain-containing protein 51-like [Zootermopsis nevadensis] >gb|KDR14966.1| Coiled-coil domain-containing protein 51 [Zootermopsis nevadensis]
Znev_01156	375.731	-1.10308	0.30002	-3.67669	0.000236284	0.00119301	ref|XP_021928420.1| thyroid transcription factor 1-associated protein 26-like [Zootermopsis nevadensis] >gb|KDR14970.1| Thyroid transcription factor 1-associated protein 26 [Zootermopsis nevadensis]
Znev_01163	169.661	-1.37631	0.308028	-4.46812	7.89099e-06	6.22547e-05	gb|KDR14977.1| Sphingosine kinase 2 [Zootermopsis nevadensis]
Znev_01173	110.999	-2.26399	0.351715	-6.43699	1.21862e-10	2.86607e-09	ref|XP_021928462.1| centrosomal protein of 152 kDa-like isoform X1 [Zootermopsis nevadensis] >ref|XP_021928463.1| centrosomal protein of 152 kDa-like isoform X1 [Zootermopsis nevadensis] >ref|XP_021928464.1| centrosomal protein of 152 kDa-like isoform X1 [Zootermopsis nevadensis] >gb|KDR14987.1| Centrosomal protein of 152 kDa [Zootermopsis nevadensis]
Znev_01185	339.05	-1.50767	0.137602	-10.9567	6.16784e-28	1.24155e-25	gb|PSN45526.1| Integrator complex subunit 11 [Blattella germanica]
Znev_01196	619.223	-4.07392	0.297383	-13.6992	1.02603e-42	5.2016e-40	gb|PSN30973.1| Elongin-B [Blattella germanica]
Znev_01197	50.9122	-0.934297	0.308191	-3.03155	0.00243302	0.00885957	ref|XP_021928353.1| esterase OVCA2 [Zootermopsis nevadensis]
Znev_01198	123.515	-0.692074	0.253423	-2.7309	0.0063161	0.019631	ref|XP_023232570.1| trihelix transcription factor GT-3a-like isoform X3 [Centruroides sculpturatus]
Znev_01200	664.475	-0.493666	0.148431	-3.3259	0.000881324	0.00372562
Znev_01208	364.786	-4.48212	0.241086	-18.5913	3.77665e-77	1.72316e-73	gb|KDR15023.1| Low-density lipoprotein receptor-related protein [Zootermopsis nevadensis]
Znev_01212	142.397	-1.11678	0.325492	-3.43104	0.000601274	0.00268874	gb|KDR15027.1| Neurogenic protein big brain, partial [Zootermopsis nevadensis]
Znev_01213	202.046	-0.786261	0.171385	-4.58769	4.48167e-06	3.77276e-05	ref|XP_012254646.1| protein FAM8A1 isoform X1 [Athalia rosae]
Znev_01214	135.816	-1.95714	0.258774	-7.56311	3.93556e-14	1.68344e-12	gb|PSN43630.1| HD domain-containing protein 2 [Blattella germanica]
Znev_01221	29.0401	-1.23896	0.331975	-3.73209	0.000189901	0.000988725	gb|KDR18574.1| Tyrosine-protein phosphatase non-receptor type 13 [Zootermopsis nevadensis]
Znev_01224	25.0237	-0.672128	0.26494	-2.5369	0.0111838	0.0315637
Znev_01225	112.154	-1.18931	0.233004	-5.10425	3.32107e-07	3.60212e-06	gb|KDR18578.1| Pre-rRNA-processing protein TSR2-like protein [Zootermopsis nevadensis]
Znev_01234	11.8436	-1.30159	0.393349	-3.30901	0.000936265	0.00391196	gb|KDR18590.1| Sex determination protein fruitless [Zootermopsis nevadensis]
Znev_01235	102.873	-1.10708	0.209112	-5.2942	1.19541e-07	1.44548e-06	gb|KDR18591.1| Sex determination protein fruitless [Zootermopsis nevadensis]
Znev_01246	348.395	-0.757938	0.304	-2.49322	0.0126591	0.0349702
Znev_01251	56.5843	-0.927148	0.349036	-2.65631	0.00790018	0.0236677	gb|KDR18607.1| SCY1-like protein 2, partial [Zootermopsis nevadensis]
Znev_01262	161.419	-1.37001	0.249765	-5.48522	4.12952e-08	5.60207e-07	ref|XP_021921543.1| suppressor APC domain-containing protein 2 isoform X2 [Zootermopsis nevadensis] >ref|XP_021921544.1| suppressor APC domain-containing protein 2 isoform X2 [Zootermopsis nevadensis] >ref|XP_021921546.1| suppressor APC domain-containing protein 2 isoform X2 [Zootermopsis nevadensis]
Znev_01263	85.9766	-1.50693	0.284876	-5.28979	1.22459e-07	1.47555e-06	ref|XP_021921537.1| serine/threonine-protein kinase GA29083 isoform X1 [Zootermopsis nevadensis]
Znev_01270	199.262	-4.14496	0.236991	-17.4899	1.70956e-68	3.90009e-65
Znev_01279	938.832	-0.582811	0.227755	-2.55894	0.0104993	0.0299529	gb|KDR18635.1| Max-binding protein MNT [Zootermopsis nevadensis]
Znev_01280	1563.39	-1.22779	0.238588	-5.14608	2.65985e-07	2.9552e-06	ref|XP_021921595.1| 46 kDa FK506-binding nuclear protein-like isoform X1 [Zootermopsis nevadensis] >gb|KDR18636.1| 46 kDa FK506-binding nuclear protein [Zootermopsis nevadensis]
Znev_01281	233.015	-0.614861	0.253377	-2.42666	0.0152385	0.0408348	ref|XP_021921527.1| mediator of RNA polymerase II transcription subunit 1 isoform X1 [Zootermopsis nevadensis] >ref|XP_021921528.1| mediator of RNA polymerase II transcription subunit 1 isoform X1 [Zootermopsis nevadensis] >ref|XP_021921529.1| mediator of RNA polymerase II transcription subunit 1 isoform X1 [Zootermopsis nevadensis] >ref|XP_021921530.1| mediator of RNA polymerase II transcription…
Znev_01295	768.304	-0.882745	0.173499	-5.08788	3.62079e-07	3.89321e-06	ref|XP_021920339.1| nuclear export mediator factor NEMF homolog isoform X1 [Zootermopsis nevadensis] >ref|XP_021920340.1| nuclear export mediator factor NEMF homolog isoform X1 [Zootermopsis nevadensis] >ref|XP_021920341.1| nuclear export mediator factor NEMF homolog isoform X1 [Zootermopsis nevadensis] >ref|XP_021920342.1| nuclear export mediator factor NEMF homolog isoform X1 [Zootermopsis neva…
Znev_01298	1158.31	-0.989085	0.291978	-3.38754	0.000705235	0.00308509	gb|KDR19185.1| Bromodomain adjacent to zinc finger domain protein 2B [Zootermopsis nevadensis]
Znev_01307	123.709	-1.01959	0.292093	-3.49065	0.000481855	0.00221702	ref|XP_021920289.1| zinc finger protein 37 homolog isoform X2 [Zootermopsis nevadensis]
Znev_01326	131.284	-0.789863	0.211903	-3.72747	0.000193414	0.00100396	ref|XP_023708035.1| zinc finger protein 239-like isoform X1 [Cryptotermes secundus] >ref|XP_023708036.1| zinc finger protein 239-like isoform X1 [Cryptotermes secundus] >ref|XP_023708037.1| zinc finger protein 239-like isoform X1 [Cryptotermes secundus] >ref|XP_023708038.1| zinc finger protein 239-like isoform X1 [Cryptotermes secundus]
Znev_01329	178.51	-0.406187	0.161996	-2.50738	0.012163	0.0338595	ref|XP_023706951.1| zinc finger protein 436 isoform X2 [Cryptotermes secundus] >ref|XP_023706953.1| zinc finger protein 436 isoform X2 [Cryptotermes secundus]
Znev_01334	119.974	-1.25973	0.202769	-6.21262	5.21072e-10	1.06137e-08	gb|PSN53604.1| YEATS domain-containing protein 2, partial [Blattella germanica]
Znev_01338	397.819	-1.06888	0.406073	-2.63224	0.00848236	0.0251041	ref|XP_021920367.1| centromere-associated protein E-like [Zootermopsis nevadensis]
Znev_01351	280.08	-0.845713	0.203216	-4.16165	3.15952e-05	0.000207025
Znev_01352	140.547	-0.531059	0.164156	-3.23508	0.0012161	0.00488294
Znev_01353	730.35	-0.68212	0.237598	-2.87091	0.00409298	0.0135982	ref|XP_021920391.1| RNA-binding protein with serine-rich domain 1-B-like isoform X1 [Zootermopsis nevadensis] >gb|KDR19244.1| RNA-binding protein with serine-rich domain 1 [Zootermopsis nevadensis]
Znev_01361	230.49	-0.965303	0.236986	-4.07325	4.6361e-05	0.000287796	gb|KDR19251.1| Another transcription unit protein [Zootermopsis nevadensis]
Znev_01365	819.752	-0.592213	0.142812	-4.1468	3.3716e-05	0.00021893	ref|XP_021916968.1| serine/arginine repetitive matrix protein 2 isoform X1 [Zootermopsis nevadensis] >ref|XP_021916969.1| serine/arginine repetitive matrix protein 2 isoform X1 [Zootermopsis nevadensis] >ref|XP_021916970.1| serine/arginine repetitive matrix protein 2 isoform X1 [Zootermopsis nevadensis] >ref|XP_021916971.1| serine/arginine repetitive matrix protein 2 isoform X1 [Zootermopsis neva…
Znev_01377	280.069	-1.3352	0.464921	-2.87188	0.00408039	0.0135762	gb|KDR20987.1| Protein white [Zootermopsis nevadensis]
Znev_01382	382.004	-10.8094	0.811414	-13.3217	1.73118e-40	7.64399e-38
Znev_01383	207.454	-12.3214	0.960595	-12.8269	1.15943e-37	4.66774e-35
Znev_01387	113.861	-0.887685	0.278392	-3.18861	0.00142958	0.00561657	ref|XP_021917044.1| Bardet-Biedl syndrome 1 protein homolog [Zootermopsis nevadensis] >gb|KDR20997.1| Bardet-Biedl syndrome 1 protein [Zootermopsis nevadensis]
Znev_01392	283.785	-0.415532	0.151451	-2.74368	0.00607544	0.0189735
Znev_01397	250.987	-1.1472	0.139263	-8.23764	1.75642e-16	1.00594e-14	gb|KDR21008.1| 7SK snRNA methylphosphate capping enzyme [Zootermopsis nevadensis]
Znev_01405	515.436	-1.01733	0.184063	-5.52708	3.25597e-08	4.47467e-07	ref|XP_021917071.1| cyclin-dependent kinase 11B-like isoform X1 [Zootermopsis nevadensis] >ref|XP_021917072.1| cyclin-dependent kinase 11B-like isoform X1 [Zootermopsis nevadensis] >gb|KDR21016.1| PITSLRE serine/threonine-protein kinase CDC2L1 [Zootermopsis nevadensis]
Znev_01406	85.0703	-0.745479	0.149624	-4.98236	6.28127e-07	6.40671e-06	ref|XP_021935186.1| zinc finger protein 37 homolog isoform X2 [Zootermopsis nevadensis]
Znev_01407	141.014	-1.29175	0.254007	-5.08548	3.66696e-07	3.9326e-06	ref|XP_015236854.1| PREDICTED: zinc finger protein 239-like [Cyprinodon variegatus]
Znev_01413	159.468	-1.03758	0.185585	-5.59084	2.25972e-08	3.24224e-07	ref|XP_021916992.1| solute carrier family 35 member G1 isoform X1 [Zootermopsis nevadensis]
Znev_01433	35.7069	-2.03501	0.666269	-3.05434	0.00225554	0.00831731
Znev_01434	494.701	-2.41587	0.595651	-4.05585	4.99525e-05	0.000307303	ref|XP_021915793.1| multidrug resistance-associated protein 4-like isoform X1 [Zootermopsis nevadensis]
Znev_01447	136.354	-1.3406	0.208155	-6.44037	1.19179e-10	2.81263e-09	ref|XP_021915761.1| zinc finger protein 737-like isoform X1 [Zootermopsis nevadensis]
Znev_01448	37.3159	-1.96489	0.497974	-3.94577	7.95447e-05	0.000462732
Znev_01451	187.865	-1.11504	0.237331	-4.69827	2.62378e-06	2.32004e-05	ref|XP_021915767.1| snRNA-activating protein complex subunit 1 isoform X1 [Zootermopsis nevadensis] >ref|XP_021915768.1| snRNA-activating protein complex subunit 1 isoform X1 [Zootermopsis nevadensis] >ref|XP_021915769.1| snRNA-activating protein complex subunit 1 isoform X1 [Zootermopsis nevadensis] >gb|KDR21539.1| snRNA-activating protein complex subunit 1 [Zootermopsis nevadensis]
Znev_01467	142.453	-2.05785	0.375255	-5.48388	4.16106e-08	5.63369e-07	ref|XP_021915729.1| alpha-catulin isoform X1 [Zootermopsis nevadensis]
Znev_01474	277.187	-0.532092	0.202502	-2.62759	0.00859931	0.0253899	ref|XP_021915716.1| tyrosine-protein kinase shark isoform X1 [Zootermopsis nevadensis]
Znev_01484	104.411	-1.58251	0.190932	-8.28835	1.14832e-16	6.7751e-15
Znev_01487	86.9001	-1.50236	0.378914	-3.96491	7.3424e-05	0.000431528
Znev_01506	161.259	-1.08077	0.198096	-5.45581	4.87509e-08	6.47866e-07	ref|XP_021935186.1| zinc finger protein 37 homolog isoform X2 [Zootermopsis nevadensis]
Znev_01510	380.345	-0.43702	0.186238	-2.34656	0.0189476	0.0487233	ref|XP_015597582.1| COMM domain-containing protein 3 [Cephus cinctus]
Znev_01511	58.1373	-0.8763	0.261594	-3.34985	0.00080856	0.00346403
Znev_01512	38.7844	-1.66853	0.384985	-4.334	1.46425e-05	0.00010692	ref|XP_021935182.1| mucin-5B-like [Zootermopsis nevadensis] >gb|KDR11048.1| Polycomb complex protein BMI-1 [Zootermopsis nevadensis]
Znev_01527	416.86	-0.441467	0.114753	-3.84712	0.000119513	0.000659902	ref|XP_021935189.1| vacuolar protein sorting-associated protein 41 homolog [Zootermopsis nevadensis] >ref|XP_021935190.1| vacuolar protein sorting-associated protein 41 homolog [Zootermopsis nevadensis] >gb|KDR11061.1| Vacuolar protein sorting-associated protein 41-like protein [Zootermopsis nevadensis]
Znev_01535	10.4582	-2.66811	0.564781	-4.72415	2.31076e-06	2.06191e-05	gb|PNF32387.1| Protein Fer3 [Cryptotermes secundus]
Znev_01536	167.917	-1.21502	0.240155	-5.05931	4.20773e-07	4.46794e-06	ref|XP_021935162.1| pre-mRNA-processing factor 40 homolog B isoform X1 [Zootermopsis nevadensis] >gb|KDR11070.1| Pre-mRNA-processing factor 40-like protein A [Zootermopsis nevadensis]
Znev_01545	120.44	-1.14964	0.184897	-6.21773	5.0439e-10	1.03046e-08	ref|XP_021935224.1| UPF0415 protein C7orf25 homolog isoform X1 [Zootermopsis nevadensis] >ref|XP_021935225.1| UPF0415 protein C7orf25 homolog isoform X1 [Zootermopsis nevadensis]
Znev_01564	298.144	-0.900479	0.26533	-3.3938	0.000689289	0.0030221	ref|XP_021935175.1| glycylpeptide N-tetradecanoyltransferase 1 [Zootermopsis nevadensis] >gb|KDR11094.1| Glycylpeptide N-tetradecanoyltransferase 1 [Zootermopsis nevadensis]
Znev_01565	230.443	-0.387605	0.144846	-2.67597	0.00745123	0.022521	gb|KDR18832.1| Ras-related protein Rab-8A, partial [Zootermopsis nevadensis]
Znev_01566	701.768	-1.15653	0.372162	-3.10759	0.0018862	0.00714201	ref|XP_021921062.1| general transcription factor IIF subunit 1 isoform X1 [Zootermopsis nevadensis]
Znev_01568	179.813	-1.36584	0.222974	-6.12554	9.03781e-10	1.75226e-08	gb|PNF20225.1| RNA 3'-terminal phosphate cyclase-like protein [Cryptotermes secundus]
Znev_01571	245.871	-0.805616	0.287076	-2.80628	0.00501174	0.0161041	gb|KDR18838.1| YjeF N-terminal domain-containing protein [Zootermopsis nevadensis]
Znev_01572	120.84	-0.738478	0.164406	-4.4918	7.06233e-06	5.63997e-05	ref|XP_021921059.1| zinc finger MYM-type protein 1-like [Zootermopsis nevadensis] >ref|XP_021921061.1| zinc finger MYM-type protein 1-like [Zootermopsis nevadensis] >gb|KDR18839.1| Zinc finger MYM-type protein 1 [Zootermopsis nevadensis]
Znev_01580	303.285	-0.791998	0.185753	-4.26373	2.01045e-05	0.000141145	gb|PNF18642.1| Ras-related protein Rab-24 [Cryptotermes secundus]
Znev_01583	100.173	-1.50463	0.227473	-6.61453	3.72738e-11	9.86853e-10	gb|PNF40009.1| Zinc finger protein 271 [Cryptotermes secundus]
Znev_01590	45.4977	-1.65961	0.332878	-4.98565	6.1754e-07	6.30813e-06	ref|XP_021921082.1| zinc finger protein ZFP69-like isoform X1 [Zootermopsis nevadensis] >ref|XP_021921083.1| zinc finger protein ZFP69-like isoform X1 [Zootermopsis nevadensis] >ref|XP_021921084.1| zinc finger protein ZFP69-like isoform X1 [Zootermopsis nevadensis]
Znev_01606	203.054	-0.5794	0.174342	-3.32335	0.000889445	0.0037541	gb|KDR18869.1| Vesicle transport through interaction with t-SNAREs-like protein 1B [Zootermopsis nevadensis]
Znev_01610	5605.98	-0.419677	0.150886	-2.78142	0.00541215	0.0171923	ref|XP_021921141.1| eukaryotic translation initiation factor 3 subunit A [Zootermopsis nevadensis] >gb|KDR18873.1| Eukaryotic translation initiation factor 3 subunit A [Zootermopsis nevadensis]
Znev_01620	570.685	-0.954784	0.304618	-3.13436	0.00172229	0.00660909	ref|XP_021921152.1| transcription initiation protein SPT3 homolog isoform X1 [Zootermopsis nevadensis]
Znev_01645	177.792	-0.70437	0.172802	-4.07618	4.5782e-05	0.000284847
Znev_01646	358.179	-0.566315	0.175564	-3.22569	0.00125671	0.00502685	gb|PSN32859.1| Phosphoribosyl pyrophosphate synthase-associated protein 2 [Blattella germanica]
Znev_01649	441.999	-1.50394	0.130426	-11.531	9.20816e-31	2.62586e-28
Znev_01657	109.542	-1.47985	0.207818	-7.12086	1.07253e-12	3.81318e-11	gb|KDR12988.1| DCN1-like protein 3 [Zootermopsis nevadensis]
Znev_01676	189.913	-0.828074	0.321735	-2.57377	0.0100596	0.0288792	gb|PSN34065.1| Endonuclease III-like protein 1 [Blattella germanica]
Znev_01683	160.185	-0.927924	0.252178	-3.67963	0.000233571	0.00118237	gb|KDR13012.1| DnaJ-like protein subfamily B member 9 [Zootermopsis nevadensis]
Znev_01684	111.694	-0.953262	0.288063	-3.30922	0.000935579	0.00391029	gb|AEW67359.1| trehalase [Coptotermes formosanus]
Znev_01689	136.214	-1.18472	0.348352	-3.40094	0.000671541	0.00295945	gb|PNF32616.1| KIAA0930-like protein [Cryptotermes secundus]
Znev_01690	423.488	-0.512546	0.178578	-2.87015	0.00410271	0.0136174	gb|PNF22583.1| Exocyst complex component 7 [Cryptotermes secundus]
Znev_01695	129.274	-2.05036	0.372336	-5.50674	3.6553e-08	4.97849e-07	gb|KDR18954.1| Neuroligin-3 [Zootermopsis nevadensis]
Znev_01702	110.544	-2.39767	0.251861	-9.5198	1.73508e-21	1.7463e-19	gb|KDR18957.1| E3 ubiquitin-protein ligase RNF168 [Zootermopsis nevadensis]
Znev_01707	238.154	-1.53972	0.184342	-8.35251	6.68257e-17	4.06538e-15	gb|KDR18962.1| Heterogeneous nuclear ribonucleoprotein A1, A2/B1-like protein [Zootermopsis nevadensis]
Znev_01712	452.074	-0.947895	0.220125	-4.30617	1.66105e-05	0.000119666	gb|PNF16476.1| DnaJ subfamily C member 11 [Cryptotermes secundus]
Znev_01719	518.086	-0.491783	0.155307	-3.16651	0.00154278	0.00600445	gb|PSN33158.1| Pre-mRNA-processing factor 6 [Blattella germanica]
Znev_01731	373.94	-0.672313	0.217507	-3.091	0.00199484	0.0074912	ref|XP_021920844.1| zinc finger and BTB domain-containing protein 24-like isoform X1 [Zootermopsis nevadensis]
Znev_01733	332.279	-1.00453	0.17727	-5.66664	1.45623e-08	2.19767e-07	gb|PSN36890.1| U4/U6 small nuclear ribonucleoprotein Prp31 [Blattella germanica]
Znev_01743	1956.94	-1.18866	0.44974	-2.643	0.00821738	0.0244627	ref|XP_021920761.1| biorientation of chromosomes in cell division protein 1-like 1 isoform X1 [Zootermopsis nevadensis] >gb|KDR18996.1| Biorientation of chromosomes in cell division protein 1-like [Zootermopsis nevadensis]
Znev_01747	32.7744	-3.29174	0.472411	-6.96797	3.21546e-12	1.04457e-10	gb|KDR19000.1| Zinc finger and BTB domain-containing protein 7A, partial [Zootermopsis nevadensis]
Znev_01749	488.683	-0.738468	0.165897	-4.45136	8.53264e-06	6.67017e-05	ref|XP_021920770.1| nuclear pore complex protein Nup214 isoform X2 [Zootermopsis nevadensis]
Znev_01751	69.6673	-0.65338	0.221821	-2.94553	0.00322405	0.0111922	ref|XP_021920793.1| probable DNA primase large subunit [Zootermopsis nevadensis] >ref|XP_021920794.1| probable DNA primase large subunit [Zootermopsis nevadensis] >ref|XP_021920795.1| probable DNA primase large subunit [Zootermopsis nevadensis] >ref|XP_021920796.1| probable DNA primase large subunit [Zootermopsis nevadensis] >ref|XP_021920797.1| probable DNA primase large subunit [Zootermopsis ne…
Znev_01760	11.7305	-2.7205	0.646253	-4.20966	2.55755e-05	0.000173306	gb|PNF43386.1| COBW domain-containing protein 1 [Cryptotermes secundus]
Znev_01768	255.48	-1.04662	0.211557	-4.94725	7.52701e-07	7.54797e-06	ref|XP_015179685.1| PREDICTED: mitochondrial ubiquitin ligase activator of nfkb 1-like [Polistes dominula]
Znev_01775	2.78279	-5.20378	1.17997	-4.41009	1.03327e-05	7.89123e-05	gb|KDR15437.1| Laccase [Zootermopsis nevadensis]
Znev_01776	46.4547	-0.872491	0.310782	-2.80741	0.00499421	0.0160622	gb|KDR15438.1| Beta-3 adrenergic receptor [Zootermopsis nevadensis]
Znev_01781	32.2732	-0.979171	0.418321	-2.34072	0.0192467	0.0492889	ref|XP_021927588.1| CUE domain-containing protein 1 [Zootermopsis nevadensis] >ref|XP_021927589.1| CUE domain-containing protein 1 [Zootermopsis nevadensis] >ref|XP_021927590.1| CUE domain-containing protein 1 [Zootermopsis nevadensis] >gb|KDR15443.1| CUE domain-containing protein 1 [Zootermopsis nevadensis]
Znev_01784	192.039	-0.507672	0.14995	-3.3856	0.000710239	0.00310302	gb|KDR15446.1| Syntaxin-1A [Zootermopsis nevadensis]
Znev_01790	105.94	-2.02891	0.387362	-5.23775	1.62542e-07	1.9114e-06
Znev_01792	222.095	-0.973418	0.175148	-5.55768	2.73388e-08	3.8224e-07	gb|PNF28700.1| Vacuolar fusion protein CCZ1-like protein [Cryptotermes secundus]
Znev_01804	225.55	-1.1602	0.303401	-3.82398	0.000131317	0.000715836	gb|PSN39224.1| Protein kintoun [Blattella germanica]
Znev_01805	63.9574	-1.49686	0.422482	-3.54303	0.00039556	0.00186769	gb|KDR15465.1| Potassium voltage-gated channel subfamily H member 8 [Zootermopsis nevadensis]
Znev_01814	948.215	-0.413076	0.144122	-2.86615	0.00415498	0.013743	ref|XP_021927551.1| probable protein phosphatase CG10417 isoform X1 [Zootermopsis nevadensis] >gb|KDR15473.1| Protein phosphatase 1G [Zootermopsis nevadensis]
Znev_01816	333.102	-0.876018	0.197558	-4.43423	9.23999e-06	7.14963e-05	ref|XP_014245541.1| BTB/POZ domain-containing adapter for CUL3-mediated RhoA degradation protein 3-like [Cimex lectularius]
Znev_01818	468.052	-0.43244	0.112912	-3.8299	0.000128196	0.000701057	ref|XP_021927554.1| mitochondrial Rho GTPase isoform X1 [Zootermopsis nevadensis]
Znev_01820	61.931	-1.56202	0.285193	-5.47704	4.32488e-08	5.83241e-07	ref|XP_021935468.1| serine/threonine-protein kinase PAK 3 [Zootermopsis nevadensis] >gb|KDR10895.1| Serine/threonine-protein kinase PAK 3 [Zootermopsis nevadensis]
Znev_01824	138.086	-1.20278	0.231916	-5.18626	2.14557e-07	2.45146e-06
Znev_01831	585.05	-0.710888	0.260173	-2.73236	0.00628816	0.0195574	ref|XP_021935443.1| E3 SUMO-protein ligase RanBP2 [Zootermopsis nevadensis]
Znev_01832	134.135	-0.969486	0.173204	-5.59736	2.17645e-08	3.14254e-07	gb|PSN43547.1| Heparan-sulfate 6-O-sulfotransferase 1 [Blattella germanica]
Znev_01836	1.88224	-4.27389	1.21771	-3.50978	0.000448485	0.00208521	ref|XP_021935448.1| glutamate receptor ionotropic, kainate 1-like [Zootermopsis nevadensis]
Znev_01843	293.875	-1.16507	0.24845	-4.68934	2.74083e-06	2.4173e-05	ref|XP_021935478.1| proline-, glutamic acid- and leucine-rich protein 1-like [Zootermopsis nevadensis] >gb|KDR10915.1| Proline-, glutamic acid- and leucine-rich protein 1 [Zootermopsis nevadensis]
Znev_01847	158.446	-0.630769	0.259968	-2.42633	0.0152522	0.04086	ref|XP_021935501.1| mucin-5AC-like [Zootermopsis nevadensis] >ref|XP_021935502.1| mucin-5AC-like [Zootermopsis nevadensis] >ref|XP_021935503.1| mucin-5AC-like [Zootermopsis nevadensis] >ref|XP_021935504.1| mucin-5AC-like [Zootermopsis nevadensis] >ref|XP_021935505.1| mucin-5AC-like [Zootermopsis nevadensis] >ref|XP_021935506.1| mucin-5AC-like [Zootermopsis nevadensis] >ref|XP_021935509.1| mucin-5…
Znev_01852	822.241	-0.786999	0.171562	-4.58725	4.49124e-06	3.77849e-05	ref|XP_021935439.1| ATP-dependent RNA helicase DDX3X isoform X1 [Zootermopsis nevadensis] >gb|KDR10924.1| ATP-dependent RNA helicase DDX3X [Zootermopsis nevadensis]
Znev_01861	63.8761	-3.82294	0.522962	-7.31016	2.66832e-13	1.02308e-11	gb|KDR10933.1| Cholecystokinin receptor [Zootermopsis nevadensis]
Znev_01883	368.972	-0.699223	0.169325	-4.12948	3.63591e-05	0.000234094	ref|XP_021916730.1| sprT-like domain-containing protein Spartan [Zootermopsis nevadensis] >gb|KDR24175.1| Zinc finger RAD18 domain-containing protein [Zootermopsis nevadensis]
Znev_01886	59.7882	-2.59779	0.53628	-4.84409	1.27192e-06	1.20819e-05	ref|XP_021917423.1| coiled-coil domain-containing protein 191 [Zootermopsis nevadensis] >ref|XP_021917432.1| coiled-coil domain-containing protein 191 [Zootermopsis nevadensis] >ref|XP_021917440.1| coiled-coil domain-containing protein 191 [Zootermopsis nevadensis] >gb|KDR24176.1| Coiled-coil domain-containing protein [Zootermopsis nevadensis]
Znev_01888	541.193	-1.42701	0.281552	-5.06836	4.01266e-07	4.27102e-06	ref|XP_021917531.1| E3 ubiquitin-protein ligase rnf8-like isoform X1 [Zootermopsis nevadensis] >gb|KDR24178.1| E3 ubiquitin-protein ligase RNF8 A [Zootermopsis nevadensis]
Znev_01890	52.3922	-1.04108	0.412158	-2.52593	0.0115393	0.0324132	gb|KDR24179.1| Menin, partial [Zootermopsis nevadensis]
Znev_01915	60.8073	-0.462896	0.194799	-2.37628	0.0174884	0.0457445	ref|XP_014612145.1| PREDICTED: RNA-binding protein 7 [Polistes canadensis]
Znev_01919	207.709	-1.21761	0.212835	-5.7209	1.05961e-08	1.6576e-07	ref|XP_021917070.1| gametocyte-specific factor 1 homolog [Zootermopsis nevadensis] >ref|XP_021917079.1| gametocyte-specific factor 1 homolog [Zootermopsis nevadensis] >gb|KDR24207.1| Gametocyte-specific factor 1 [Zootermopsis nevadensis]
Znev_01921	470.803	-0.566543	0.142252	-3.98266	6.8148e-05	0.000404514	ref|XP_021916978.1| protein arginine N-methyltransferase 9-like [Zootermopsis nevadensis] >gb|KDR24209.1| Putative protein arginine N-methyltransferase 10 [Zootermopsis nevadensis]
Znev_01922	91.3934	-1.41741	0.32453	-4.36759	1.25625e-05	9.36066e-05
Znev_01925	445.212	-0.671148	0.196925	-3.40814	0.000654081	0.00289368	gb|KDR24213.1| Polycomb protein Sfmbt [Zootermopsis nevadensis]
Znev_01927	194.362	-1.68606	0.251014	-6.71699	1.85517e-11	5.24659e-10	gb|KDR24215.1| RNA-binding protein 42 [Zootermopsis nevadensis]
Znev_01934	598.433	-0.939372	0.183888	-5.10838	3.24927e-07	3.53545e-06	ref|XP_021916557.1| E3 ubiquitin-protein ligase RNF14-like isoform X1 [Zootermopsis nevadensis] >gb|KDR24222.1| E3 ubiquitin-protein ligase RNF14 [Zootermopsis nevadensis]
Znev_01949	171.406	-7.38439	0.465106	-15.8768	9.17511e-57	1.04657e-53	ref|XP_021933002.1| protein hairy-like [Zootermopsis nevadensis] >ref|XP_021933003.1| protein hairy-like [Zootermopsis nevadensis] >gb|KDR12417.1| Transcription factor HES-4 [Zootermopsis nevadensis]
Znev_01965	71.9032	-0.446903	0.180934	-2.46998	0.0135119	0.0369812	gb|KDR12431.1| NMDA receptor-regulated protein 2 [Zootermopsis nevadensis]
Znev_01966	24.1156	-0.765031	0.261915	-2.92092	0.00349001	0.0119518	ref|XP_021932905.1| SUZ domain-containing protein 1 isoform X1 [Zootermopsis nevadensis]
Znev_01971	791.512	-0.463787	0.124297	-3.73129	0.000190501	0.000991477	ref|XP_021932994.1| transformer-2 protein homolog alpha-like isoform X1 [Zootermopsis nevadensis]
Znev_01984	179.549	-0.593846	0.204083	-2.90983	0.00361628	0.0123072	gb|KDR12448.1| SET and MYND domain-containing protein 4 [Zootermopsis nevadensis]
Znev_01986	90.2827	-1.60306	0.191279	-8.38075	5.25919e-17	3.24269e-15
Znev_01992	361.645	-1.83509	0.323588	-5.67108	1.41903e-08	2.14864e-07	gb|PSN40499.1| G2/mitotic-specific cyclin-B [Blattella germanica]
Znev_02000	149.554	-0.954426	0.222237	-4.29462	1.74992e-05	0.00012495
Znev_02006	91.715	-2.05431	0.299594	-6.857	7.03236e-12	2.10632e-10	ref|XP_021914481.1| zinc finger protein 239-like [Zootermopsis nevadensis]
Znev_02012	266.21	-0.445515	0.172784	-2.57845	0.00992453	0.0285393	gb|KDR22090.1| Negative elongation factor A [Zootermopsis nevadensis]
Znev_02025	432.893	-0.868026	0.144956	-5.98821	2.12162e-09	3.79617e-08	ref|XP_021914449.1| DNA-directed RNA polymerase, mitochondrial isoform X1 [Zootermopsis nevadensis] >gb|KDR22103.1| DNA-directed RNA polymerase, mitochondrial [Zootermopsis nevadensis]
Znev_02043	91.6409	-1.05949	0.38393	-2.7596	0.00578728	0.01819	ref|XP_021914453.1| LOW QUALITY PROTEIN: neuralized-like protein 4 [Zootermopsis nevadensis]
Znev_02049	2.16878	-2.81762	1.01623	-2.77262	0.00556071	0.0175582	gb|KDR22127.1| Telomeric repeat-binding factor 2-interacting protein 1 [Zootermopsis nevadensis]
Znev_02051	115.136	-1.29473	0.289345	-4.47468	7.65253e-06	6.05129e-05	gb|PSN48127.1| Replication factor C subunit 4 [Blattella germanica]
Znev_02052	636.899	-1.96248	0.465918	-4.21208	2.53028e-05	0.000171628	gb|KRT78583.1| ABC transporter ATP-binding protein, partial [Oryctes borbonicus]
Znev_02055	273.774	-0.63841	0.194321	-3.28534	0.00101861	0.00420415	gb|PSN45009.1| Cleavage stimulation factor subunit 1 [Blattella germanica]
Znev_02059	95.0894	-0.976186	0.214809	-4.54444	5.50825e-06	4.5202e-05	gb|KDR22138.1| L-gulonolactone oxidase [Zootermopsis nevadensis]
Znev_02069	135.574	-1.15169	0.361799	-3.18324	0.00145639	0.00570387
Znev_02070	226.691	-1.54136	0.312098	-4.9387	7.86455e-07	7.8462e-06	ref|XP_021934282.1| ubiquitin carboxyl-terminal hydrolase 8 isoform X1 [Zootermopsis nevadensis] >gb|KDR11612.1| Ubiquitin carboxyl-terminal hydrolase 8 [Zootermopsis nevadensis]
Znev_02078	37.9552	-0.973916	0.386681	-2.51865	0.0117805	0.0329757	gb|KDR11620.1| Inactive dipeptidyl peptidase 10, partial [Zootermopsis nevadensis]
Znev_02079	65.4435	-1.62005	0.235339	-6.88392	5.82288e-12	1.76726e-10	gb|PSN41122.1| DNA replication complex GINS protein SLD5 [Blattella germanica]
Znev_02080	106.876	-1.21543	0.259302	-4.68732	2.76809e-06	2.43939e-05
Znev_02081	937.227	-1.26216	0.282993	-4.46005	8.19408e-06	6.43492e-05	gb|PNF15053.1| Multidrug resistance-associated protein 9 [Cryptotermes secundus]
Znev_02089	145.538	-0.518769	0.212524	-2.44099	0.0146469	0.0395905	ref|XP_021934345.1| MFS-type transporter SLC18B1-like isoform X1 [Zootermopsis nevadensis]
Znev_02091	42.6158	-0.910819	0.32569	-2.79659	0.00516458	0.0164939	ref|XP_021934316.1| thyroid adenoma-associated protein homolog [Zootermopsis nevadensis]
Znev_02099	303.213	-1.67292	0.295039	-5.67018	1.4265e-08	2.15756e-07
Znev_02107	575.923	-0.937454	0.170048	-5.51286	3.5304e-08	4.81796e-07	ref|XP_021934253.1| beta-catenin-like protein 1 [Zootermopsis nevadensis] >ref|XP_021934254.1| beta-catenin-like protein 1 [Zootermopsis nevadensis] >ref|XP_021934255.1| beta-catenin-like protein 1 [Zootermopsis nevadensis] >gb|KDR11648.1| Beta-catenin-like protein 1 [Zootermopsis nevadensis]
Znev_02109	218.656	-1.59176	0.298632	-5.33018	9.81131e-08	1.21316e-06	ref|XP_021934321.1| protein CASC3-like isoform X1 [Zootermopsis nevadensis] >ref|XP_021934322.1| protein CASC3-like isoform X1 [Zootermopsis nevadensis]
Znev_02115	30.2904	-1.07246	0.413762	-2.59198	0.00954262	0.0276385	ref|XP_021934332.1| mucin-2-like [Zootermopsis nevadensis]
Znev_02120	598.548	-6.86722	0.390148	-17.6016	2.39594e-69	6.55911e-66	dbj|BAC02725.2| vitellogenin receptor [Periplaneta americana]
Znev_02134	90.7249	-1.9025	0.185806	-10.2391	1.32408e-24	1.92808e-22	ref|XP_021942216.1| zinc finger protein 436-like isoform X1 [Zootermopsis nevadensis]
Znev_02143	199.681	-0.654158	0.209421	-3.12366	0.00178618	0.00681988	ref|XP_021942317.1| sesquipedalian-1-like isoform X1 [Zootermopsis nevadensis]
Znev_02144	3.8734	-1.61929	0.679676	-2.38244	0.0171983	0.0451497
Znev_02148	292.153	-1.6064	0.171106	-9.38832	6.09625e-21	5.71544e-19	ref|XP_021942275.1| E3 ubiquitin-protein ligase RNF25 [Zootermopsis nevadensis] >gb|KDR23110.1| E3 ubiquitin-protein ligase RNF25 [Zootermopsis nevadensis]
Znev_02155	380.463	-0.74378	0.178103	-4.17613	2.96514e-05	0.000196642	gb|KDR23117.1| G protein-coupled receptor kinase 1, partial [Zootermopsis nevadensis]
Znev_02158	224.628	-2.27943	0.305486	-7.46166	8.54361e-14	3.50135e-12
Znev_02165	94.4537	-0.894785	0.172557	-5.18546	2.15487e-07	2.45595e-06	gb|PNF24893.1| Longitudinals lacking protein-like, partial [Cryptotermes secundus]
Znev_02169	238.236	-0.43924	0.183983	-2.3874	0.016968	0.044622	ref|XP_021942292.1| zinc finger protein 672-like isoform X2 [Zootermopsis nevadensis]
Znev_02185	101.435	-2.84065	0.64219	-4.42339	9.71651e-06	7.47189e-05	gb|KDR23153.1| Transient receptor potential cation channel subfamily V member 5, partial [Zootermopsis nevadensis]
Znev_02186	400.133	-0.533398	0.133513	-3.9951	6.46681e-05	0.000386168	gb|KDR23154.1| Golgin subfamily A member 3 [Zootermopsis nevadensis]
Znev_02194	47.5999	-0.967012	0.31579	-3.06221	0.00219713	0.00813919	ref|XP_021942420.1| leucine-rich repeat and coiled-coil domain-containing protein 1-like isoform X2 [Zootermopsis nevadensis] >ref|XP_021942429.1| leucine-rich repeat and coiled-coil domain-containing protein 1-like isoform X2 [Zootermopsis nevadensis]
Znev_02197	513.816	-1.57462	0.242314	-6.49826	8.12564e-11	1.98969e-09	gb|KDR11720.1| Pre-mRNA-splicing factor CWC22-like protein, partial [Zootermopsis nevadensis]
Znev_02205	951.778	-1.58962	0.230288	-6.90275	5.10039e-12	1.5795e-10	ref|XP_021940059.1| histone-lysine N-methyltransferase SETD2-like isoform X1 [Zootermopsis nevadensis] >ref|XP_021940143.1| histone-lysine N-methyltransferase SETD2-like isoform X1 [Zootermopsis nevadensis] >ref|XP_021940228.1| histone-lysine N-methyltransferase SETD2-like isoform X1 [Zootermopsis nevadensis] >ref|XP_021940298.1| histone-lysine N-methyltransferase SETD2-like isoform X1 [Zootermop…
Znev_02209	391.228	-0.60698	0.162108	-3.74429	0.000180906	0.000948027	ref|XP_012235072.1| PREDICTED: cullin-4B [Linepithema humile]
Znev_02214	51.1494	-1.2003	0.437258	-2.74506	0.00604991	0.0189067	ref|XP_033608968.1| serine-rich adhesin for platelets [Cryptotermes secundus]
Znev_02215	477.693	-0.9213	0.192078	-4.7965	1.61463e-06	1.48829e-05	gb|PSN33336.1| NEDD8-conjugating enzyme UBE2F [Blattella germanica]
Znev_02230	140.928	-0.816011	0.322883	-2.52726	0.0114955	0.0323103	ref|XP_021912793.1| cyclic nucleotide-gated cation channel beta-3 isoform X3 [Zootermopsis nevadensis]
Znev_02242	672.458	-1.18088	0.256882	-4.59698	4.28666e-06	3.62197e-05	ref|XP_021942851.1| RNA-binding motif protein, X-linked 2-like [Zootermopsis nevadensis] >gb|KDR24402.1| RNA-binding motif protein, X-linked 2 [Zootermopsis nevadensis]
Znev_02252	133.932	-1.60674	0.176461	-9.10538	8.59616e-20	6.84094e-18	ref|XP_021942589.1| DNA-directed RNA polymerase I subunit rpa49 [Zootermopsis nevadensis] >gb|KDR22974.1| DNA-directed RNA polymerase I subunit RPA49 [Zootermopsis nevadensis]
Znev_02254	1248.38	-0.883478	0.24494	-3.60691	0.000309862	0.00151208	gb|KDR22976.1| AMP deaminase 2 [Zootermopsis nevadensis]
Znev_02255	87.1492	-1.41764	0.224727	-6.3083	2.82125e-10	6.08146e-09
Znev_02258	831.25	-0.305113	0.113318	-2.69253	0.00709128	0.0216809	dbj|BAR94240.1| Enhancer of zeste protein [Gryllus bimaculatus]
Znev_02259	217.07	-0.663146	0.213175	-3.11081	0.00186578	0.00707445
Znev_02270	54.6718	-1.22734	0.226073	-5.42895	5.66873e-08	7.40396e-07	ref|XP_021942544.1| zinc finger protein 501-like isoform X2 [Zootermopsis nevadensis]
Znev_02271	203.178	-0.438467	0.14626	-2.99787	0.00271878	0.00972931	gb|KDR22992.1| Ribonuclease Z, mitochondrial [Zootermopsis nevadensis]
Znev_02279	35.4663	-1.27341	0.383273	-3.32246	0.000892285	0.00376266	gb|KDR23000.1| Homeobox protein ceh-9 [Zootermopsis nevadensis]
Znev_02282	87.2238	-0.709968	0.245231	-2.89509	0.00379046	0.0127856	ref|XP_021942486.1| phosphatidylinositol 4-kinase type 2-alpha isoform X1 [Zootermopsis nevadensis] >gb|KDR23003.1| Phosphatidylinositol 4-kinase type 2-beta [Zootermopsis nevadensis]
Znev_02295	172.601	-0.862337	0.333601	-2.58494	0.00973967	0.0280975	gb|KDR23016.1| B-cell lymphoma/leukemia 11B, partial [Zootermopsis nevadensis]
Znev_02300	219.227	-0.69419	0.245656	-2.82587	0.00471525	0.0152872	gb|PSN48934.1| BTB/POZ domain-containing protein 9 [Blattella germanica]
Znev_02313	250.132	-4.64479	0.369135	-12.5829	2.62232e-36	9.70118e-34	gb|KDR17117.1| Serine protease nudel [Zootermopsis nevadensis]
Znev_02316	121.565	-1.42469	0.31213	-4.56441	5.0091e-06	4.15794e-05
Znev_02324	16.5327	-3.31227	0.666749	-4.9678	6.77161e-07	6.84058e-06
Znev_02331	259.486	-1.21997	0.233311	-5.22896	1.70471e-07	1.99607e-06	ref|XP_021924238.1| gamma-tubulin complex component 3 homolog isoform X1 [Zootermopsis nevadensis] >gb|KDR17134.1| Gamma-tubulin complex component 3 [Zootermopsis nevadensis]
Znev_02340	151.476	-0.834017	0.257758	-3.23566	0.0012136	0.00487722	ref|XP_021924291.1| DTW domain-containing protein 1 isoform X1 [Zootermopsis nevadensis] >gb|KDR17142.1| DTW domain-containing protein 1 [Zootermopsis nevadensis]
Znev_02354	105.152	-1.86694	0.325076	-5.7431	9.29601e-09	1.46426e-07	gb|KDR17153.1| Interleukin-1 receptor-like 1 [Zootermopsis nevadensis]
Znev_02356	490.053	-1.10701	0.317683	-3.48464	0.000492807	0.0022636	ref|XP_021924289.1| GRIP and coiled-coil domain-containing protein 2 [Zootermopsis nevadensis]
Znev_02357	372.776	-0.780153	0.164447	-4.74411	2.09425e-06	1.88221e-05	gb|KDR17156.1| GRIP and coiled-coil domain-containing protein 2 [Zootermopsis nevadensis]
Znev_02364	57.7461	-1.61684	0.490734	-3.29475	0.00098511	0.00409108	gb|PNF29337.1| Zinc finger protein ZIC 1 [Cryptotermes secundus]
Znev_02381	2.02842	-3.39511	1.35667	-2.50253	0.0123308	0.0342185
Znev_02382	571.531	-4.65718	0.495735	-9.3945	5.74927e-21	5.47473e-19	ref|XP_021914648.1| dentin sialophosphoprotein-like isoform X2 [Zootermopsis nevadensis]
Znev_02386	634.199	-0.814167	0.288605	-2.82104	0.00478681	0.0154788	ref|XP_021914702.1| iroquois-class homeodomain protein IRX-5-like isoform X1 [Zootermopsis nevadensis] >gb|KDR22010.1| Homeobox protein AKR [Zootermopsis nevadensis]
Znev_02392	398.041	-0.650472	0.151319	-4.29868	1.7182e-05	0.00012307	ref|XP_021914676.1| cleavage and polyadenylation specificity factor 73 isoform X1 [Zootermopsis nevadensis] >gb|KDR22016.1| Cleavage and polyadenylation specificity factor subunit 3 [Zootermopsis nevadensis]
Znev_02406	144.032	-0.454361	0.172787	-2.6296	0.00854842	0.0252559	gb|KDR22028.1| Protein tamozhennic [Zootermopsis nevadensis]
Znev_02408	142.143	-1.13435	0.223703	-5.07078	3.96181e-07	4.22018e-06	ref|XP_021914606.1| Bardet-Biedl syndrome 4 protein isoform X1 [Zootermopsis nevadensis] >ref|XP_021914607.1| Bardet-Biedl syndrome 4 protein isoform X1 [Zootermopsis nevadensis] >gb|KDR22032.1| Bardet-Biedl syndrome 4 protein [Zootermopsis nevadensis]
Znev_02433	55.8968	-2.1604	0.488579	-4.4218	9.78828e-06	7.52285e-05	ref|XP_021931387.1| probable sodium/potassium/calcium exchanger CG1090 [Zootermopsis nevadensis]
Znev_02439	1048.36	-0.682888	0.195143	-3.49942	0.000466272	0.00215692	ref|XP_021931739.1| protein RRP5 homolog [Zootermopsis nevadensis] >ref|XP_021931749.1| protein RRP5 homolog [Zootermopsis nevadensis] >ref|XP_021931759.1| protein RRP5 homolog [Zootermopsis nevadensis] >ref|XP_021931767.1| protein RRP5 homolog [Zootermopsis nevadensis] >ref|XP_021931775.1| protein RRP5 homolog [Zootermopsis nevadensis] >ref|XP_021931784.1| protein RRP5 homolog [Zootermopsis neva…
Znev_02444	472.375	-0.608959	0.237917	-2.55954	0.0104809	0.0299256	gb|KDR23554.1| Clathrin interactor 1, partial [Zootermopsis nevadensis]
Znev_02446	622.221	-0.289334	0.114933	-2.5174	0.0118223	0.033086	gb|KDR23556.1| Nucleolar protein 56, partial [Zootermopsis nevadensis]
Znev_02450	230.185	-1.62489	0.383437	-4.23769	2.25828e-05	0.000155255	gb|KDR23561.1| High affinity cAMP-specific 3',5'-cyclic phosphodiesterase 7A [Zootermopsis nevadensis]
Znev_02453	147.914	-1.87512	0.289135	-6.4853	8.85583e-11	2.14167e-09	ref|XP_021932467.1| tyrosine-protein phosphatase non-receptor type 2 isoform X1 [Zootermopsis nevadensis]
Znev_02457	171.174	-0.86138	0.195578	-4.40428	1.06135e-05	8.0755e-05
Znev_02459	1073.5	-1.24265	0.398915	-3.11507	0.00183899	0.00698836	gb|PSN36152.1| Nucleolar protein 58 [Blattella germanica]
Znev_02469	26.9945	-2.43567	0.315492	-7.72022	1.16129e-14	5.33415e-13	ref|XP_021932659.1| protein ANTAGONIST OF LIKE HETEROCHROMATIN PROTEIN 1 [Zootermopsis nevadensis] >gb|KDR23577.1| Putative nuclease HARBI1 [Zootermopsis nevadensis]
Znev_02473	589.244	-2.86155	0.428162	-6.68332	2.33581e-11	6.39452e-10	ref|XP_021932065.1| ras-related protein Rab-44 isoform X1 [Zootermopsis nevadensis] >gb|KDR23583.1| Ras-related protein Rab-32 [Zootermopsis nevadensis]
Znev_02475	84.4133	-6.47499	0.66943	-9.67239	3.9503e-22	4.15936e-20	emb|CAB3374972.1| Hypothetical predicted protein [Cloeon dipterum]
Znev_02476	84.8145	-1.22556	0.499809	-2.45205	0.0142044	0.0385849	gb|KDR23586.1| NFX1-type zinc finger-containing protein 1 [Zootermopsis nevadensis]
Znev_02484	684.551	-0.959136	0.259795	-3.6919	0.000222588	0.00113474	gb|KDR23592.1| Translation initiation factor eIF-2B subunit delta [Zootermopsis nevadensis]
Znev_02541	2116.28	-1.22016	0.352334	-3.46309	0.000534016	0.00242683	ref|XP_021922637.1| DNA topoisomerase I, mitochondrial isoform X1 [Zootermopsis nevadensis] >gb|KDR24006.1| DNA topoisomerase 1 [Zootermopsis nevadensis]
Znev_02544	384.408	-0.721303	0.212448	-3.3952	0.000685775	0.00300958	ref|XP_021922541.1| protein FAM210A isoform X3 [Zootermopsis nevadensis]
Znev_02548	102.563	-1.5572	0.301633	-5.16257	2.43581e-07	2.72487e-06	ref|XP_021922479.1| LIM domain-containing protein jub isoform X1 [Zootermopsis nevadensis]
Znev_02550	180.209	-1.9653	0.222467	-8.8341	1.00907e-18	7.46602e-17	emb|CCV01216.1| Blistered [Blattella germanica]
Znev_02555	179.839	-0.536279	0.192275	-2.78913	0.00528493	0.0168194	gb|KDR17240.1| GRAM domain-containing protein 1B [Zootermopsis nevadensis]
Znev_02556	81.054	-0.642093	0.270424	-2.37439	0.017578	0.0459262	ref|XP_021924000.1| cyclin-K isoform X1 [Zootermopsis nevadensis] >gb|KDR17241.1| Cyclin-K [Zootermopsis nevadensis]
Znev_02561	48.9653	-3.24961	0.287535	-11.3016	1.28836e-29	2.989e-27	ref|XP_021923997.1| leucine-rich repeat protein 1 [Zootermopsis nevadensis] >gb|KDR17246.1| Peptidylprolyl isomerase-like 5 [Zootermopsis nevadensis]
Znev_02566	270.643	-0.913478	0.289857	-3.15148	0.00162445	0.00627057	ref|XP_021924030.1| girdin isoform X1 [Zootermopsis nevadensis]
Znev_02574	165.238	-0.781143	0.236301	-3.30571	0.00094735	0.00395104
Znev_02575	46.4742	-0.842439	0.282599	-2.98104	0.00287269	0.0101632	ref|XP_021923964.1| ATP synthase subunit s, mitochondrial [Zootermopsis nevadensis] >gb|KDR17260.1| ATP synthase subunit s, mitochondrial [Zootermopsis nevadensis]
Znev_02579	360.675	-1.36509	0.358941	-3.80312	0.000142886	0.000769704	ref|XP_021923966.1| inner centromere protein A isoform X1 [Zootermopsis nevadensis] >ref|XP_021923967.1| inner centromere protein A isoform X1 [Zootermopsis nevadensis] >ref|XP_021923968.1| inner centromere protein A isoform X1 [Zootermopsis nevadensis] >gb|KDR17263.1| Inner centromere protein B [Zootermopsis nevadensis]
Znev_02581	299.478	-0.551107	0.15093	-3.65142	0.000260796	0.00130046	ref|XP_015439468.1| PREDICTED: ubiquitin-conjugating enzyme E2-17 kDa isoform X2 [Dufourea novaeangliae]
Znev_02582	2.73777	-6.00303	1.72519	-3.47963	0.000502104	0.00229937
Znev_02583	19.323	-6.7828	0.796753	-8.51305	1.69412e-17	1.10424e-15
Znev_02586	297.841	-0.709436	0.163658	-4.33486	1.45854e-05	0.000106591	ref|XP_021924023.1| protein unc-50 homolog [Zootermopsis nevadensis] >ref|XP_021924024.1| protein unc-50 homolog [Zootermopsis nevadensis] >ref|XP_021924025.1| protein unc-50 homolog [Zootermopsis nevadensis] >gb|KDR17270.1| Unc-50-like protein [Zootermopsis nevadensis]
Znev_02588	234.261	-1.33223	0.198852	-6.69962	2.08966e-11	5.80188e-10	ref|XP_021924017.1| DNA mismatch repair protein Msh6 isoform X1 [Zootermopsis nevadensis] >ref|XP_021924018.1| DNA mismatch repair protein Msh6 isoform X1 [Zootermopsis nevadensis] >ref|XP_021924019.1| DNA mismatch repair protein Msh6 isoform X1 [Zootermopsis nevadensis] >gb|KDR17272.1| DNA mismatch repair protein Msh6 [Zootermopsis nevadensis]
Znev_02590	148.673	-0.928896	0.296232	-3.13571	0.00171439	0.00658989	ref|XP_023713905.1| nicotinamidase [Cryptotermes secundus] >gb|PNF27305.1| Nicotinamidase [Cryptotermes secundus]
Znev_02594	180.092	-1.49161	0.267348	-5.57929	2.41509e-08	3.42212e-07
Znev_02629	294.944	-1.25289	0.271693	-4.6114	3.99961e-06	3.40465e-05	ref|XP_023714158.1| DNA topoisomerase 3-beta-1 [Cryptotermes secundus] >ref|XP_023714159.1| DNA topoisomerase 3-beta-1 [Cryptotermes secundus] >ref|XP_023714160.1| DNA topoisomerase 3-beta-1 [Cryptotermes secundus] >gb|PNF27039.1| DNA topoisomerase 3-beta-1 [Cryptotermes secundus]
Znev_02632	296.853	-1.25197	0.29815	-4.19913	2.67944e-05	0.000180582	ref|XP_021926452.1| protein SPT2 homolog [Zootermopsis nevadensis] >gb|KDR23790.1| SPT2-like protein [Zootermopsis nevadensis]
Znev_02639	26.2251	-7.53176	0.856801	-8.79056	1.48818e-18	1.08932e-16	ref|XP_020147506.2| LOW QUALITY PROTEIN: histone H4, partial [Aegilops tauschii subsp. strangulata]
Znev_02640	15.3223	-8.5115	1.23788	-6.87588	6.16065e-12	1.84928e-10	gb|KDR23797.1| Histone H2B.3 [Zootermopsis nevadensis]
Znev_02641	12.2462	-8.536	1.17958	-7.23645	4.60576e-13	1.7225e-11	ref|XP_021926376.1| histone H2A-like [Zootermopsis nevadensis] >gb|KDR23798.1| Histone H2A [Zootermopsis nevadensis]
Znev_02648	85.6072	-0.530076	0.226659	-2.33865	0.0193536	0.0494741
Znev_02649	96.3132	-0.854295	0.326917	-2.61319	0.00897026	0.0263148	ref|XP_021926774.1| B-box type zinc finger protein ncl-1-like isoform X1 [Zootermopsis nevadensis] >ref|XP_021926784.1| B-box type zinc finger protein ncl-1-like isoform X1 [Zootermopsis nevadensis] >gb|KDR23806.1| Brain tumor protein [Zootermopsis nevadensis]
Znev_02650	360.658	-2.00472	0.240765	-8.32646	8.32964e-17	4.97887e-15	gb|PNF15118.1| N-acetylglucosamine-6-phosphate deacetylase [Cryptotermes secundus]
Znev_02652	244.472	-1.38952	0.224365	-6.19313	5.89795e-10	1.18548e-08	gb|PSN53585.1| Histone deacetylase complex subunit SAP30 [Blattella germanica]
Znev_02655	5.50223	-1.35639	0.576993	-2.35079	0.0187338	0.0482553	ref|XP_021926251.1| transcription factor SPT20 homolog isoform X2 [Zootermopsis nevadensis]
Znev_02656	13.2608	-1.5848	0.411985	-3.84675	0.000119694	0.000660365	ref|XP_021926251.1| transcription factor SPT20 homolog isoform X2 [Zootermopsis nevadensis]
Znev_02658	161.716	-3.17085	0.545357	-5.81427	6.09007e-09	1.00073e-07	ref|XP_015521403.1| PREDICTED: cyclin-A2 [Neodiprion lecontei]
Znev_02661	17.0405	-4.75584	1.08004	-4.40338	1.06577e-05	8.10011e-05	ref|XP_021918148.1| G protein-coupled receptor kinase 4-like isoform X1 [Zootermopsis nevadensis] >gb|KDR20334.1| Chromosomal serine/threonine-protein kinase JIL-1 [Zootermopsis nevadensis]
Znev_02662	52.5277	-2.83151	0.695631	-4.07042	4.69292e-05	0.00029027	gb|KDR23818.1| Insulin-like growth factor-binding protein complex acid labile chain [Zootermopsis nevadensis]
Znev_02666	575.63	-0.668145	0.214149	-3.12	0.0018085	0.00689354	gb|PSN53610.1| RING finger protein 141 [Blattella germanica]
Znev_02669	64.7281	-1.78688	0.472594	-3.781	0.000156199	0.00083267	gb|KDR21353.1| Connectin [Zootermopsis nevadensis]
Znev_02671	87.6565	-0.453918	0.152735	-2.97194	0.00295926	0.0103969	ref|XP_021916217.1| beta-1,4-glucuronyltransferase 1-like [Zootermopsis nevadensis] >gb|KDR21354.1| N-acetyllactosaminide beta-1,3-N-acetylglucosaminyltransferase [Zootermopsis nevadensis]
Znev_02678	422.68	-0.552601	0.162767	-3.39504	0.000686196	0.00301046	ref|XP_021916218.1| leucine-rich repeat-containing protein 58 isoform X1 [Zootermopsis nevadensis] >ref|XP_021916219.1| leucine-rich repeat-containing protein 58 isoform X1 [Zootermopsis nevadensis] >ref|XP_021916220.1| leucine-rich repeat-containing protein 58 isoform X1 [Zootermopsis nevadensis] >ref|XP_021916221.1| leucine-rich repeat-containing protein 58 isoform X1 [Zootermopsis nevadensis] …
Znev_02686	134.61	-1.06054	0.276326	-3.83803	0.000124028	0.000680984	ref|XP_021916111.1| breast cancer type 1 susceptibility protein homolog [Zootermopsis nevadensis] >gb|KDR21368.1| Breast cancer type 1 susceptibility protein-like protein [Zootermopsis nevadensis]
Znev_02698	561.001	-0.838788	0.283566	-2.958	0.0030964	0.0107956	gb|PNF17005.1| Ribosomal oxygenase 1 [Cryptotermes secundus]
Znev_02709	511.091	-1.99926	0.478708	-4.17637	2.96202e-05	0.000196625	ref|XP_015513937.1| PREDICTED: ESF1 homolog [Neodiprion lecontei]
Znev_02710	226.264	-0.904081	0.179264	-5.0433	4.57568e-07	4.80674e-06	ref|XP_014285502.1| N-alpha-acetyltransferase 30 [Halyomorpha halys]
Znev_02726	177.107	-1.05485	0.211067	-4.99772	5.80133e-07	5.94821e-06	ref|XP_021917997.1| histone RNA hairpin-binding protein [Zootermopsis nevadensis] >gb|KDR20383.1| Histone RNA hairpin-binding protein [Zootermopsis nevadensis]
Znev_02730	37.1303	-0.88057	0.294917	-2.98583	0.00282813	0.0100367
Znev_02739	514.865	-1.21228	0.200982	-6.03176	1.62182e-09	2.9758e-08	gb|KDR20395.1| SWI/SNF complex subunit SMARCC2 [Zootermopsis nevadensis]
Znev_02751	340.425	-0.536374	0.145811	-3.67854	0.00023457	0.00118655	gb|PNF17223.1| Nucleolar complex protein 3-like protein [Cryptotermes secundus]
Znev_02753	200.132	-2.29686	0.361325	-6.35678	2.06033e-10	4.58566e-09	ref|XP_021918020.1| kinetochore protein NDC80 homolog [Zootermopsis nevadensis] >gb|KDR20407.1| Kinetochore protein NDC80-like protein [Zootermopsis nevadensis]
Znev_02754	184.41	-0.942744	0.178206	-5.2902	1.22182e-07	1.4735e-06	ref|XP_021918010.1| small G protein signaling modulator 3 homolog isoform X1 [Zootermopsis nevadensis] >gb|KDR20408.1| Small G protein signaling modulator 3-like protein [Zootermopsis nevadensis]
Znev_02761	296.038	-1.02903	0.314591	-3.271	0.00107169	0.0043907	ref|XP_021917998.1| beta-mannosidase [Zootermopsis nevadensis] >ref|XP_021917999.1| beta-mannosidase [Zootermopsis nevadensis] >ref|XP_021918000.1| beta-mannosidase [Zootermopsis nevadensis] >gb|KDR20416.1| Beta-mannosidase [Zootermopsis nevadensis]
Znev_02765	171.246	-1.9242	0.260744	-7.37967	1.58686e-13	6.29592e-12
Znev_02768	2.1167	-2.4882	0.955687	-2.60357	0.00922578	0.0269115	ref|XP_021918044.1| DNA-directed primase/polymerase protein-like [Zootermopsis nevadensis] >gb|KDR20422.1| Coiled-coil domain-containing protein [Zootermopsis nevadensis]
Znev_02772	1849.32	-1.66103	0.417131	-3.98203	6.83298e-05	0.000405418	ref|XP_021917964.1| cell growth-regulating nucleolar protein [Zootermopsis nevadensis] >ref|XP_021917965.1| cell growth-regulating nucleolar protein [Zootermopsis nevadensis] >gb|KDR20425.1| Cell growth-regulating nucleolar protein [Zootermopsis nevadensis]
Znev_02774	130.067	-0.758521	0.259978	-2.91764	0.00352693	0.0120481	ref|XP_011566688.1| cilia- and flagella-associated protein 20 isoform X2 [Plutella xylostella] >ref|XP_013188517.1| PREDICTED: cilia- and flagella-associated protein 20 [Amyelois transitella] >ref|XP_023943738.1| cilia- and flagella-associated protein 20 [Bicyclus anynana] >ref|XP_026760074.1| cilia- and flagella-associated protein 20 [Galleria mellonella] >ref|XP_038207832.1| cilia- and flagella…
Znev_02776	120.36	-1.03267	0.356741	-2.89472	0.003795	0.0127977	ref|XP_021917966.1| serendipity locus protein H-1-like isoform X1 [Zootermopsis nevadensis] >gb|KDR20428.1| Serendipity locus protein H-1 [Zootermopsis nevadensis]
Znev_02799	99.7559	-0.893415	0.288618	-3.09549	0.0019649	0.00739907	ref|XP_021924892.1| choline transporter-like protein 1 isoform X1 [Zootermopsis nevadensis] >ref|XP_021924893.1| choline transporter-like protein 1 isoform X1 [Zootermopsis nevadensis] >gb|KDR16745.1| Choline transporter-like protein 1 [Zootermopsis nevadensis]
Znev_02801	168.184	-1.13317	0.288575	-3.92679	8.60874e-05	0.000496154	ref|XP_021924885.1| SNF-related serine/threonine-protein kinase isoform X1 [Zootermopsis nevadensis]
Znev_02809	226.825	-1.15247	0.233016	-4.9459	7.57938e-07	7.58381e-06	gb|PNF27683.1| Coiled-coil domain-containing protein 115 [Cryptotermes secundus]
Znev_02810	296.858	-1.42275	0.192618	-7.38641	1.50849e-13	6.05518e-12	ref|XP_021924868.1| male-specific lethal 3 homolog [Zootermopsis nevadensis] >gb|KDR16755.1| Male-specific lethal 3-like protein [Zootermopsis nevadensis]
Znev_02811	17.2785	-1.58108	0.380064	-4.16003	3.18208e-05	0.000207906	gb|KDR16756.1| Zinc finger CCHC domain-containing protein 10 [Zootermopsis nevadensis]
Znev_02813	109.178	-2.57066	0.411934	-6.24046	4.3628e-10	9.02086e-09	ref|XP_021924877.1| suppressor protein SRP40-like isoform X1 [Zootermopsis nevadensis]
Znev_02814	152.18	-2.03826	0.400006	-5.09556	3.47703e-07	3.75048e-06	ref|XP_021924878.1| zinc finger CCHC domain-containing protein 10-like isoform X2 [Zootermopsis nevadensis]
Znev_02815	592.297	-1.13707	0.239311	-4.75144	2.01971e-06	1.8236e-05	ref|XP_012279073.1| RNA polymerase II-associated factor 1 homolog [Orussus abietinus]
Znev_02822	509.886	-0.544679	0.206741	-2.6346	0.00842359	0.0249858	ref|XP_021924812.1| zinc transporter 6-A-like isoform X1 [Zootermopsis nevadensis]
Znev_02829	511.43	-0.735933	0.114689	-6.41678	1.3919e-10	3.24019e-09	ref|XP_021924837.1| transcription initiation factor IIA subunit 1 isoform X1 [Zootermopsis nevadensis]
Znev_02833	444.588	-1.63247	0.236754	-6.89521	5.3786e-12	1.65816e-10	gb|PSN39901.1| KRR1 small subunit processome component [Blattella germanica] >gb|PSN39902.1| KRR1 small subunit processome component [Blattella germanica]
Znev_02838	2493.98	-0.885033	0.289216	-3.06011	0.00221257	0.00818308	ref|XP_021924826.1| fibrous sheath CABYR-binding protein-like isoform X1 [Zootermopsis nevadensis] >ref|XP_021924827.1| fibrous sheath CABYR-binding protein-like isoform X1 [Zootermopsis nevadensis] >ref|XP_021924828.1| fibrous sheath CABYR-binding protein-like isoform X1 [Zootermopsis nevadensis]
Znev_02840	359.253	-1.52809	0.180553	-8.46339	2.5972e-17	1.65351e-15	ref|XP_021924823.1| probable methyltransferase TARBP1 isoform X1 [Zootermopsis nevadensis] >gb|KDR16784.1| putative methyltransferase TARBP1 [Zootermopsis nevadensis]
Znev_02846	7.24902	-1.57682	0.662658	-2.37954	0.0173341	0.045419
Znev_02849	531.084	-0.841706	0.232826	-3.61517	0.000300147	0.00146992	gb|KDR19281.1| Schwannomin-interacting protein 1 [Zootermopsis nevadensis]
Znev_02851	321.797	-0.548672	0.163748	-3.3507	0.000806078	0.00345664	gb|PNF20763.1| WW domain-containing oxidoreductase [Cryptotermes secundus]
Znev_02859	71.2067	-1.8421	0.774115	-2.37962	0.0173306	0.0454185	ref|XP_021920146.1| arylsulfatase B-like [Zootermopsis nevadensis] >gb|KDR19289.1| Arylsulfatase B [Zootermopsis nevadensis]
Znev_02866	125.725	-2.01078	0.231924	-8.66998	4.32196e-18	2.98783e-16
Znev_02868	207.53	-1.381	0.235363	-5.86753	4.42331e-09	7.42899e-08	gb|KDR19298.1| Serine/threonine-protein kinase PLK4 [Zootermopsis nevadensis]
Znev_02884	232.953	-1.3067	0.187989	-6.95092	3.6292e-12	1.16338e-10	emb|CAD6240443.1| GSCOCG00008790001-RA-CDS [Cotesia congregata]
Znev_02891	177.439	-1.942	0.724577	-2.68019	0.0073581	0.0223059
Znev_02892	163.297	-2.0089	0.684303	-2.93569	0.00332808	0.0114892
Znev_02894	715.545	-0.90558	0.334906	-2.70399	0.00685133	0.0210271	gb|PSN35300.1| Protein FAM32A [Blattella germanica]
Znev_02914	474.877	-0.856214	0.210277	-4.07184	4.66439e-05	0.000289027	gb|PNF36465.1| Activating signal cointegrator 1 [Cryptotermes secundus]
Znev_02918	295.027	-0.62428	0.140537	-4.44209	8.90893e-06	6.91693e-05	ref|XP_021936130.1| methyltransferase-like protein 4 isoform X1 [Zootermopsis nevadensis] >gb|KDR10555.1| Methyltransferase-like protein 4 [Zootermopsis nevadensis]
Znev_02923	45.9682	-1.2221	0.290161	-4.21179	2.53355e-05	0.000171764
Znev_02924	23.2496	-1.10613	0.348542	-3.17358	0.0015057	0.00588353
Znev_02926	320.213	-0.889599	0.342507	-2.59732	0.00939553	0.0273067	ref|XP_021936183.1| spermatogenesis-associated protein 7-like isoform X1 [Zootermopsis nevadensis] >gb|KDR10563.1| Spermatogenesis-associated protein 7 [Zootermopsis nevadensis]
Znev_02929	237.3	-1.11188	0.206067	-5.39574	6.82413e-08	8.77077e-07	ref|XP_021936186.1| DNA repair protein RAD51 homolog 1 [Zootermopsis nevadensis] >ref|XP_021936187.1| DNA repair protein RAD51 homolog 1 [Zootermopsis nevadensis] >ref|XP_021936188.1| DNA repair protein RAD51 homolog 1 [Zootermopsis nevadensis] >gb|KDR10565.1| DNA repair protein RAD51-like protein 1 [Zootermopsis nevadensis]
Znev_02932	241.986	-1.32438	0.233094	-5.68174	1.33329e-08	2.02778e-07	ref|XP_021936174.1| claspin isoform X1 [Zootermopsis nevadensis]
Znev_02935	212.18	-0.53013	0.169531	-3.12703	0.00176582	0.00674967	gb|PSN35883.1| RAB6A-GEF complex partner protein 2 [Blattella germanica]
Znev_02947	351.445	-0.38255	0.158291	-2.41676	0.0156593	0.0416932	gb|KDR10583.1| Aftiphilin [Zootermopsis nevadensis]
Znev_02950	422.539	-0.839313	0.166384	-5.04443	4.54869e-07	4.78207e-06	gb|AZT88974.1| serine/threonine-protein phosphatase 5 [Periplaneta americana]
Znev_02952	418.744	-0.593085	0.203293	-2.91738	0.00352983	0.012055	gb|PNF36518.1| CCA tRNA nucleotidyltransferase 1, mitochondrial [Cryptotermes secundus]
Znev_02981	457.041	-0.861087	0.217823	-3.95314	7.71311e-05	0.000450606	ref|XP_021930766.1| U3 small nucleolar ribonucleoprotein protein MPP10 isoform X1 [Zootermopsis nevadensis] >gb|KDR13790.1| U3 small nucleolar ribonucleoprotein MPP10 [Zootermopsis nevadensis]
Znev_02996	810.428	-0.642576	0.213508	-3.00961	0.00261587	0.00940779	gb|PSN49326.1| Collagen type IV alpha-3-binding protein [Blattella germanica]
Znev_03008	27.7945	-0.866158	0.29828	-2.90385	0.00368609	0.0124951	ref|XP_021924690.1| UPF0769 protein C21orf59 homolog isoform X1 [Zootermopsis nevadensis]
Znev_03010	85.972	-1.16803	0.266679	-4.3799	1.18734e-05	8.87133e-05	gb|KDR16855.1| Cyclic AMP-dependent transcription factor ATF-6 beta [Zootermopsis nevadensis]
Znev_03012	16.1023	-2.78078	0.42379	-6.5617	5.31995e-11	1.36677e-09
Znev_03013	47.7779	-6.52291	0.776777	-8.39741	4.56448e-17	2.83993e-15
Znev_03017	49.424	-2.55504	0.737191	-3.46591	0.000528434	0.00240386	gb|EGI67764.1| Tubulin alpha-1 chain [Acromyrmex echinatior]
Znev_03026	13.0136	-1.54345	0.445102	-3.46764	0.000525056	0.00239008	gb|PSN41928.1| Ionotropic receptor 573 [Blattella germanica]
Znev_03030	151.456	-1.32639	0.334855	-3.96109	7.46074e-05	0.000438294	gb|PSN36510.1| putative cyclin-dependent kinases regulatory subunit [Blattella germanica]
Znev_03032	311.928	-1.3679	0.201692	-6.78213	1.18417e-11	3.43411e-10	gb|KDR16880.1| Histone-lysine N-methyltransferase trithorax [Zootermopsis nevadensis]
Znev_03039	3.59541	-3.62374	1.02096	-3.54935	0.000386179	0.00182781	gb|KDR16886.1| Neuronal PAS domain-containing protein 4 [Zootermopsis nevadensis]
Znev_03040	6.53047	-3.33978	0.710765	-4.69886	2.61618e-06	2.31482e-05
Znev_03044	334.094	-0.681654	0.171064	-3.9848	6.75373e-05	0.000401063	ref|XP_021924680.1| DNA-directed RNA polymerase II subunit GRINL1A [Zootermopsis nevadensis] >gb|KDR16891.1| Protein GRINL1A [Zootermopsis nevadensis]
Znev_03053	135.251	-0.946364	0.249563	-3.79209	0.000149387	0.000800944	ref|XP_021924689.1| epoxide hydrolase 4-like [Zootermopsis nevadensis] >gb|KDR16900.1| Epoxide hydrolase 4 [Zootermopsis nevadensis]
Znev_03062	251.475	-0.475619	0.200208	-2.37562	0.0175194	0.0457994	ref|XP_021924683.1| LOW QUALITY PROTEIN: protein NRDE2 homolog [Zootermopsis nevadensis]
Znev_03066	25.4222	-1.52831	0.534474	-2.85947	0.00424349	0.0139829	ref|XP_021923440.1| oocyte zinc finger protein XlCOF6-like isoform X4 [Zootermopsis nevadensis]
Znev_03074	51.6137	-1.69509	0.31327	-5.41095	6.26927e-08	8.12351e-07
Znev_03079	480.2	-0.90211	0.122205	-7.38193	1.56009e-13	6.20771e-12	gb|KDR17187.1| OTU domain-containing protein 5 [Zootermopsis nevadensis]
Znev_03095	29.2551	-1.27125	0.539315	-2.35716	0.0184154	0.0475783	ref|XP_021924124.1| serine/threonine-protein kinase ATR-like isoform X1 [Zootermopsis nevadensis]
Znev_03097	16.8939	-2.56094	0.449482	-5.69753	1.21554e-08	1.87368e-07
Znev_03099	14.5447	-1.16893	0.45027	-2.59606	0.00942998	0.0273585
Znev_03101	225.166	-0.458684	0.182964	-2.50697	0.0121773	0.0338923	ref|XP_008193431.1| PREDICTED: kinesin-like protein Nod [Tribolium castaneum] >gb|EFA00906.2| Bipolar kinesin KRP-130-like Protein [Tribolium castaneum]
Znev_03103	322.927	-0.752665	0.189552	-3.97077	7.16418e-05	0.000422141	gb|PNF31646.1| Transmembrane protein 43 [Cryptotermes secundus]
Znev_03124	292.216	-0.780894	0.273531	-2.85486	0.00430559	0.0141466	gb|PSN35783.1| GMP reductase 1 [Blattella germanica]
Znev_03126	653.938	-0.797309	0.302649	-2.63443	0.00842777	0.0249858	gb|PNF39978.1| putative ATP-dependent RNA helicase DDX27 [Cryptotermes secundus]
Znev_03127	130.307	-0.514348	0.173799	-2.95945	0.00308192	0.0107578	gb|KDR22248.1| Nuclear inhibitor of protein phosphatase 1 [Zootermopsis nevadensis]
Znev_03142	289.53	-1.17418	0.232525	-5.04971	4.42491e-07	4.66987e-06	gb|PSN29919.1| Exosome complex component MTR3 [Blattella germanica]
Znev_03144	91.5297	-2.08992	0.392351	-5.32666	1.00034e-07	1.23469e-06	gb|KDR22265.1| N-acetyltransferase ESCO1 [Zootermopsis nevadensis]
Znev_03146	4.7791	-3.77945	0.94812	-3.98625	6.71245e-05	0.000398958	gb|EFN69879.1| Orexin receptor type 2, partial [Camponotus floridanus]
Znev_03149	1538.88	-3.19102	0.210535	-15.1567	6.84072e-52	6.24239e-49	ref|XP_021914133.1| elongin-C [Zootermopsis nevadensis] >gb|KDR22269.1| Transcription elongation factor B polypeptide 1 [Zootermopsis nevadensis]
Znev_03154	62.3726	-0.935379	0.201453	-4.64316	3.43113e-06	2.95565e-05	gb|PNF33559.1| putative serine/threonine-protein kinase C05D10.2 [Cryptotermes secundus]
Znev_03159	272.831	-0.958013	0.261883	-3.65817	0.000254027	0.00127181	gb|KDR22278.1| Sal-like protein 4 [Zootermopsis nevadensis]
Znev_03161	517.522	-0.3797	0.113703	-3.33939	0.000839614	0.00357247	ref|XP_021913997.1| integrator complex subunit 8 isoform X1 [Zootermopsis nevadensis] >gb|KDR22280.1| Integrator complex subunit 8 [Zootermopsis nevadensis]
Znev_03162	301.605	-0.827146	0.205305	-4.02887	5.60464e-05	0.000340071	gb|KDR22281.1| Flap endonuclease 1-B [Zootermopsis nevadensis]
Znev_03169	178.701	-1.4367	0.356203	-4.03336	5.49839e-05	0.000334765	ref|XP_021914020.1| glutamate--cysteine ligase regulatory subunit isoform X1 [Zootermopsis nevadensis]
Znev_03173	105.519	-1.09674	0.176182	-6.22502	4.8149e-10	9.881e-09
Znev_03184	2.12494	-5.5975	1.86911	-2.99475	0.00274672	0.00980369
Znev_03194	105.465	-3.4445	0.423517	-8.13308	4.18511e-16	2.27324e-14	gb|KDR21722.1| Locomotion-related protein Hikaru genki, partial [Zootermopsis nevadensis]
Znev_03201	182.245	-3.08205	0.344124	-8.95623	3.35957e-19	2.58347e-17	ref|XP_021915285.1| protein FAM60A isoform X1 [Zootermopsis nevadensis]
Znev_03205	101.927	-0.965416	0.354276	-2.72504	0.00642934	0.0199377	ref|XP_021915334.1| rho GTPase-activating protein 1 isoform X1 [Zootermopsis nevadensis] >ref|XP_021915335.1| rho GTPase-activating protein 1 isoform X1 [Zootermopsis nevadensis] >gb|KDR21731.1| Rho GTPase-activating protein 1 [Zootermopsis nevadensis]
Znev_03207	1230.92	-0.360412	0.1375	-2.62118	0.00876249	0.0257993	ref|XP_021915326.1| importin-7 isoform X1 [Zootermopsis nevadensis] >gb|KDR21733.1| Importin-7 [Zootermopsis nevadensis]
Znev_03218	218.272	-0.781927	0.202269	-3.86578	0.000110735	0.000618417	gb|KDR21742.1| Protein tramtrack, alpha isoform [Zootermopsis nevadensis]
Znev_03227	99.2316	-1.97152	0.234868	-8.39418	4.69174e-17	2.90591e-15
Znev_03228	115.12	-1.47556	0.346156	-4.26271	2.01962e-05	0.000141549	ref|XP_021916511.1| zinc finger protein 836-like isoform X1 [Zootermopsis nevadensis] >gb|KDR21184.1| THAP domain-containing protein 3 [Zootermopsis nevadensis]
Znev_03232	96.1781	-0.781681	0.160887	-4.85856	1.18244e-06	1.13581e-05
Znev_03233	101.232	-1.00317	0.388086	-2.58492	0.0097401	0.0280975	gb|PNF35214.1| Polycomb protein suz12-B [Cryptotermes secundus]
Znev_03241	270.67	-0.856919	0.136925	-6.25832	3.89144e-10	8.16963e-09	ref|XP_021916618.1| COP9 signalosome complex subunit 1 isoform X1 [Zootermopsis nevadensis] >gb|KDR21197.1| COP9 signalosome complex subunit 1 [Zootermopsis nevadensis]
Znev_03249	20.441	-4.04151	0.486155	-8.31321	9.31444e-17	5.51931e-15	ref|XP_021916622.1| retinal homeobox protein Rx3 isoform X1 [Zootermopsis nevadensis]
Znev_03254	145.487	-0.452342	0.139375	-3.2455	0.00117245	0.00473546
Znev_03255	156.985	-1.0158	0.273724	-3.71105	0.000206402	0.00106292
Znev_03264	390.205	-0.950985	0.238151	-3.99321	6.51855e-05	0.000388615	ref|XP_021916627.1| ubiquitin carboxyl-terminal hydrolase 10-B isoform X2 [Zootermopsis nevadensis]
Znev_03267	188.056	-1.50457	0.211737	-7.10587	1.19568e-12	4.19652e-11	gb|KDR21221.1| Putative RNA exonuclease NEF-sp [Zootermopsis nevadensis]
Znev_03268	92.2619	-1.97441	0.254401	-7.76104	8.42377e-15	3.97602e-13	ref|XP_021916559.1| coiled-coil domain-containing protein 18-like isoform X2 [Zootermopsis nevadensis]
Znev_03284	781.461	-1.16669	0.274894	-4.24413	2.19438e-05	0.000151242	gb|KDR19624.1| Rho GTPase-activating protein 20 [Zootermopsis nevadensis]
Znev_03300	368.046	-2.49812	0.180484	-13.8412	1.43739e-43	7.86998e-41	ref|XP_023710442.1| zinc finger protein 62 homolog isoform X2 [Cryptotermes secundus]
Znev_03302	689.494	-0.834013	0.195493	-4.2662	1.98835e-05	0.000139859	gb|PSN51243.1| Maternal protein exuperantia [Blattella germanica]
Znev_03318	220.264	-1.97653	0.171782	-11.506	1.22994e-30	3.23757e-28	ref|XP_021919494.1| zinc finger protein 62-like isoform X2 [Zootermopsis nevadensis]
Znev_03320	128.18	-0.674169	0.221487	-3.04383	0.00233586	0.00857883	ref|XP_021919499.1| transmembrane and coiled-coil domains protein 2 isoform X1 [Zootermopsis nevadensis] >ref|XP_021919501.1| transmembrane and coiled-coil domains protein 2 isoform X1 [Zootermopsis nevadensis] >gb|KDR19652.1| Transmembrane and coiled-coil domains protein 1 [Zootermopsis nevadensis]
Znev_03328	119.785	-1.06486	0.201169	-5.29336	1.20092e-07	1.45086e-06
Znev_03339	828.388	-0.780666	0.242526	-3.21889	0.00128686	0.00512796
Znev_03341	2091.58	-0.52111	0.199899	-2.60687	0.00913731	0.0266962	ref|XP_021918770.1| RNA-binding protein cabeza-like isoform X1 [Zootermopsis nevadensis]
Znev_03352	888.685	-2.09041	0.264058	-7.91648	2.4433e-15	1.22505e-13
Znev_03354	462.63	-0.691795	0.180809	-3.82612	0.000130181	0.000710209	ref|XP_021918725.1| pre-mRNA-processing factor 19 [Zootermopsis nevadensis] >gb|KDR20058.1| Pre-mRNA-processing factor 19 [Zootermopsis nevadensis]
Znev_03355	1571.23	-1.7033	0.591546	-2.8794	0.00398431	0.0133196	ref|XP_023726284.1| tropomyosin beta chain [Cryptotermes secundus] >ref|XP_023726285.1| tropomyosin beta chain [Cryptotermes secundus] >ref|XP_023726286.1| tropomyosin beta chain [Cryptotermes secundus] >ref|XP_023726287.1| tropomyosin beta chain [Cryptotermes secundus] >ref|XP_023726288.1| tropomyosin beta chain [Cryptotermes secundus]
Znev_03356	186.918	-0.63837	0.217514	-2.93485	0.00333706	0.0115115	gb|PSN50238.1| B-cell CLL/lymphoma 7 protein family member B [Blattella germanica]
Znev_03363	46.1393	-0.960203	0.201639	-4.76199	1.91692e-06	1.74345e-05	gb|KDR20066.1| Chromatin modification-related protein YNG2, partial [Zootermopsis nevadensis]
Znev_03370	1.80857	-3.66233	1.16786	-3.13592	0.00171315	0.00658698	ref|XP_021918722.1| WD repeat-containing protein 78-like [Zootermopsis nevadensis] >gb|KDR20072.1| WD repeat-containing protein 78 [Zootermopsis nevadensis]
Znev_03373	133.27	-4.4367	0.406397	-10.9171	9.5455e-28	1.81471e-25
Znev_03404	153.773	-1.3757	0.203841	-6.74889	1.48982e-11	4.2752e-10
Znev_03405	241.552	-0.331189	0.132905	-2.49193	0.0127053	0.0350695	gb|PNF31919.1| Growth hormone-regulated TBC protein 1-A [Cryptotermes secundus]
Znev_03407	143.249	-1.37784	0.389289	-3.53937	0.00040109	0.00189054	gb|PNF31950.1| DNA replication licensing factor Mcm7 [Cryptotermes secundus]
Znev_03436	1298.19	-0.496274	0.176425	-2.81295	0.00490892	0.0158176	gb|KDR14121.1| Acidic leucine-rich nuclear phosphoprotein 32 family member A [Zootermopsis nevadensis]
Znev_03439	417.553	-0.961431	0.213836	-4.49612	6.92046e-06	5.54609e-05	ref|XP_021930000.1| PHD finger protein 14 isoform X1 [Zootermopsis nevadensis]
Znev_03458	54.1582	-1.32254	0.263284	-5.02324	5.08074e-07	5.26857e-06	gb|KDR18443.1| Protein CBFA2T1 [Zootermopsis nevadensis]
Znev_03460	87.0713	-0.864307	0.264065	-3.27308	0.00106382	0.00436246	gb|AGM32611.1| K X DL motif-containing protein [Coptotermes formosanus]
Znev_03461	79.1511	-1.07992	0.2262	-4.77418	1.80442e-06	1.651e-05	ref|XP_021921901.1| syntaxin-16 [Zootermopsis nevadensis] >gb|KDR18446.1| Syntaxin-16 [Zootermopsis nevadensis]
Znev_03463	128.923	-1.42203	0.281834	-5.04562	4.52043e-07	4.76273e-06	gb|PSN32681.1| Origin recognition complex subunit 6 [Blattella germanica]
Znev_03470	132.809	-1.06308	0.24583	-4.32446	1.52908e-05	0.000111212	gb|PSN51089.1| Protein SYS1 [Blattella germanica]
Znev_03473	115.521	-0.619048	0.158966	-3.89421	9.85186e-05	0.000556551	ref|XP_015432720.1| PREDICTED: von Hippel-Lindau disease tumor suppressor [Dufourea novaeangliae] >gb|KZC10752.1| Von Hippel-Lindau disease tumor suppressor [Dufourea novaeangliae]
Znev_03482	277.72	-0.526268	0.169818	-3.09902	0.00194163	0.00732756
Znev_03484	776.975	-0.716824	0.177288	-4.04328	5.27091e-05	0.000322811	gb|QOS47381.1| DEAD-box DDX1 [Locusta migratoria]
Znev_03485	28.869	-6.13221	0.553341	-11.0822	1.53138e-28	3.27524e-26
Znev_03489	118.777	-1.11602	0.256191	-4.35619	1.32347e-05	9.79224e-05	gb|KDR18472.1| ATPase family AAA domain-containing protein 2B [Zootermopsis nevadensis]
Znev_03490	10.1197	-1.71547	0.690799	-2.48332	0.0130165	0.035849
Znev_03507	296.142	-1.11515	0.217383	-5.12991	2.8988e-07	3.18961e-06	ref|XP_011314804.1| PREDICTED: RNA-binding protein NOB1 [Fopius arisanus]
Znev_03509	175.882	-0.777291	0.19494	-3.98734	6.68174e-05	0.000397305	ref|XP_021914172.1| ankyrin repeat domain-containing protein 50-like [Zootermopsis nevadensis] >ref|XP_021914173.1| ankyrin repeat domain-containing protein 50-like [Zootermopsis nevadensis] >gb|KDR22205.1| Ankyrin repeat and KH domain-containing protein 1 [Zootermopsis nevadensis]
Znev_03518	233.847	-2.52824	0.523626	-4.82832	1.37687e-06	1.28998e-05	ref|XP_021914233.1| protein abnormal spindle [Zootermopsis nevadensis] >gb|KDR22214.1| Protein abnormal spindle [Zootermopsis nevadensis]
Znev_03521	102.906	-1.25895	0.262108	-4.80316	1.5618e-06	1.44543e-05	gb|PNF32702.1| Calcium and integrin-binding protein 1 [Cryptotermes secundus]
Znev_03527	49.5363	-1.42692	0.252265	-5.65646	1.54525e-08	2.31163e-07	ref|XP_021914250.1| E3 ubiquitin-protein ligase MARCH2-like isoform X1 [Zootermopsis nevadensis]
Znev_03528	12.7673	-1.27452	0.492463	-2.58805	0.00965215	0.0279261	ref|XP_021914207.1| SUN domain-containing ossification factor [Zootermopsis nevadensis]
Znev_03529	82.118	-2.16583	0.407611	-5.31348	1.0755e-07	1.31677e-06	ref|XP_021914207.1| SUN domain-containing ossification factor [Zootermopsis nevadensis]
Znev_03537	126.077	-1.93211	0.213041	-9.06919	1.1991e-19	9.43291e-18
Znev_03550	7.67709	-1.66604	0.645809	-2.57977	0.0098866	0.0284481
Znev_03551	261.224	-1.17999	0.293292	-4.02327	5.73946e-05	0.000346239	gb|KDR24086.1| Tyrosine-protein kinase Fps85D [Zootermopsis nevadensis]
Znev_03556	98.1842	-1.14319	0.267479	-4.27394	1.92045e-05	0.000135711	ref|XP_022919466.1| nuclear envelope integral membrane protein 1-like [Onthophagus taurus]
Znev_03558	110.334	-1.76558	0.412569	-4.27949	1.87325e-05	0.000132924	ref|XP_021919193.1| CUGBP Elav-like family member 4 isoform X4 [Zootermopsis nevadensis]
Znev_03559	10.3465	-2.77146	0.639874	-4.33127	1.48253e-05	0.000108056	ref|XP_021919175.1| CUGBP Elav-like family member 4 isoform X2 [Zootermopsis nevadensis]
Znev_03561	0.950309	-3.1151	1.15097	-2.70651	0.00679939	0.0208974	gb|KDR24095.1| CUG-BP- and ETR-3-like factor 4 [Zootermopsis nevadensis]
Znev_03565	28.5738	-1.28016	0.428895	-2.98478	0.00283786	0.010066	gb|PSN50273.1| Complex III assembly factor LYRM7 [Blattella germanica]
Znev_03566	163.941	-2.34119	0.224688	-10.4197	2.01512e-25	3.17046e-23	gb|ODM92719.1| Gastrula zinc finger protein XlCGF57.1 [Orchesella cincta]
Znev_03570	19.8485	-1.93363	0.535489	-3.61096	0.000305071	0.00149136
Znev_03576	138.871	-1.96696	0.352899	-5.57372	2.49358e-08	3.51877e-07	ref|XP_021920145.1| synaptic vesicle glycoprotein 2B isoform X1 [Zootermopsis nevadensis] >ref|XP_021920153.1| synaptic vesicle glycoprotein 2B isoform X2 [Zootermopsis nevadensis] >gb|KDR24109.1| Synaptic vesicle glycoprotein 2B [Zootermopsis nevadensis]
Znev_03578	553.887	-0.578113	0.202492	-2.855	0.00430372	0.0141466
Znev_03583	374.037	-0.467152	0.157299	-2.96984	0.00297957	0.0104548	gb|KDR24116.1| Actin-like protein 6A [Zootermopsis nevadensis]
Znev_03596	438.986	-0.728623	0.240648	-3.02775	0.00246379	0.00894309	ref|XP_021917620.1| probable elongator complex protein 3 isoform X1 [Zootermopsis nevadensis] >ref|XP_021917621.1| probable elongator complex protein 3 isoform X2 [Zootermopsis nevadensis]
Znev_03620	177.301	-1.42394	0.198656	-7.16786	7.61779e-13	2.75853e-11	ref|XP_021917664.1| zinc finger and BTB domain-containing protein 37-like isoform X2 [Zootermopsis nevadensis]
Znev_03622	435.625	-1.14136	0.19102	-5.9751	2.29951e-09	4.07725e-08	gb|PNF26402.1| Cell division cycle protein 23-like protein [Cryptotermes secundus]
Znev_03628	114.937	-0.487649	0.17543	-2.77974	0.00544022	0.0172614	gb|PSN37788.1| Desumoylating isopeptidase 2 [Blattella germanica]
Znev_03645	207.052	-1.53069	0.234999	-6.51359	7.33756e-11	1.81621e-09	gb|KDR20647.1| Mitogen-activated protein kinase kinase kinase kinase 3 [Zootermopsis nevadensis]
Znev_03648	51.804	-6.63107	0.606219	-10.9384	7.551e-28	1.47654e-25	gb|KDR20721.1| Ankyrin repeat, PH and SEC7 domain containing protein secG [Zootermopsis nevadensis]
Znev_03661	64.8543	-1.19362	0.47427	-2.51676	0.011844	0.0331263
Znev_03703	258.672	-0.891223	0.149691	-5.95375	2.62072e-09	4.57557e-08	ref|XP_021924965.1| putative ATP-dependent RNA helicase DHX30 [Zootermopsis nevadensis] >gb|KDR16683.1| Putative ATP-dependent RNA helicase DHX30 [Zootermopsis nevadensis]
Znev_03716	429.42	-0.527234	0.212898	-2.47646	0.0132693	0.0364354	gb|PSN36389.1| WD repeat-containing protein 89 [Blattella germanica]
Znev_03719	77.0628	-0.503885	0.176079	-2.86169	0.00421384	0.0138986	gb|PNF15932.1| Neuralized-like protein 2 [Cryptotermes secundus]
Znev_03727	326.916	-0.786524	0.255058	-3.08371	0.00204437	0.00765409	ref|XP_021925013.1| SAP30-binding protein [Zootermopsis nevadensis] >ref|XP_021925014.1| SAP30-binding protein [Zootermopsis nevadensis] >ref|XP_021925015.1| SAP30-binding protein [Zootermopsis nevadensis] >gb|KDR16701.1| SAP30-binding protein [Zootermopsis nevadensis]
Znev_03729	210.225	-0.740187	0.311961	-2.37269	0.0176591	0.0461031	ref|XP_021925018.1| guanine nucleotide-binding protein G(o) subunit alpha isoform X1 [Zootermopsis nevadensis] >gb|KDR16702.1| Guanine nucleotide-binding protein G(o) subunit alpha [Zootermopsis nevadensis]
Znev_03735	193.932	-1.43369	0.412192	-3.4782	0.000504796	0.00231015	ref|XP_011156201.1| CDK-activating kinase assembly factor MAT1 [Solenopsis invicta]
Znev_03737	74.4272	-1.27192	0.360231	-3.53085	0.000414224	0.00194708	gb|KDR16708.1| Myb-related protein A [Zootermopsis nevadensis]
Znev_03739	82.6483	-2.0747	0.433734	-4.78335	1.72394e-06	1.58371e-05	gb|KDR16710.1| Protein Wnt-4 [Zootermopsis nevadensis]
Znev_03740	173.122	-1.39769	0.170895	-8.17862	2.87114e-16	1.58468e-14	ref|XP_021925021.1| gamma-tubulin complex component 4 isoform X1 [Zootermopsis nevadensis] >gb|KDR16711.1| Gamma-tubulin complex component 4 [Zootermopsis nevadensis]
Znev_03743	338.349	-0.971903	0.279952	-3.47168	0.000517215	0.00235794	gb|KDR16714.1| Dipeptidase 1, partial [Zootermopsis nevadensis]
Znev_03746	21.5997	-1.45081	0.500994	-2.89586	0.00378116	0.0127605	gb|KDR16716.1| Dipeptidase 1, partial [Zootermopsis nevadensis]
Znev_03749	225.691	-1.58971	0.312406	-5.08859	3.60744e-07	3.88197e-06	gb|KDR17542.1| Ataxin-1 [Zootermopsis nevadensis]
Znev_03750	2849.39	-0.80939	0.225905	-3.58288	0.000339831	0.00163674	gb|PSN33071.1| Translocon-associated protein subunit alpha [Blattella germanica]
Znev_03761	3066.79	-0.716227	0.244969	-2.92375	0.00345841	0.0118792	ref|XP_021923570.1| ATP-dependent RNA helicase p62-like isoform X1 [Zootermopsis nevadensis] >gb|KDR17554.1| ATP-dependent RNA helicase p62 [Zootermopsis nevadensis]
Znev_03770	163.63	-1.00576	0.262156	-3.83649	0.000124807	0.000684439	gb|EFN75298.1| Probable ATP-dependent RNA helicase DDX5 [Harpegnathos saltator]
Znev_03772	397.428	-0.409054	0.155431	-2.63174	0.00849493	0.0251304	ref|XP_021923573.1| zinc finger CCCH domain-containing protein 18-like [Zootermopsis nevadensis]
Znev_03785	347.791	-0.674359	0.12636	-5.33682	9.459e-08	1.17278e-06	gb|KDR17577.1| tRNA isopentenyltransferase, mitochondrial [Zootermopsis nevadensis]
Znev_03791	345.849	-0.986013	0.139866	-7.04968	1.79332e-12	6.10622e-11	gb|PSN38263.1| Heat shock 70 kDa protein 14 [Blattella germanica]
Znev_03800	210.146	-0.756102	0.290673	-2.60121	0.00928955	0.0270601	gb|KDR21129.1| putative phospholipid-transporting ATPase VD, partial [Zootermopsis nevadensis]
Znev_03806	503.021	-1.01893	0.19048	-5.34925	8.83177e-08	1.10099e-06	ref|XP_021916698.1| KAT8 regulatory NSL complex subunit 2 isoform X2 [Zootermopsis nevadensis]
Znev_03808	608.1	-0.398217	0.135265	-2.94397	0.00324027	0.0112229	gb|KDR21137.1| Cyclin-T [Zootermopsis nevadensis]
Znev_03812	822.266	-0.944255	0.181561	-5.20077	1.98466e-07	2.28862e-06	gb|PNF27165.1| Paired amphipathic helix protein Sin3a [Cryptotermes secundus]
Znev_03821	331.652	-1.9104	0.491956	-3.88328	0.000103056	0.00057884	gb|PSN48820.1| Coactosin-like protein [Blattella germanica]
Znev_03823	242.036	-0.469526	0.193431	-2.42736	0.0152091	0.0407722	gb|PSN48818.1| mRNA export factor [Blattella germanica]
Znev_03825	14.6396	-2.21238	0.87317	-2.53374	0.0112853	0.0317847	ref|XP_021916681.1| carbonic anhydrase 2-like [Zootermopsis nevadensis] >gb|KDR21153.1| Carbonic anhydrase 2 [Zootermopsis nevadensis]
Znev_03826	566.567	-0.820981	0.223126	-3.67944	0.000233744	0.00118281	ref|XP_021916757.1| structural maintenance of chromosomes protein 4 isoform X1 [Zootermopsis nevadensis] >gb|KDR21154.1| Structural maintenance of chromosomes protein 4 [Zootermopsis nevadensis]
Znev_03830	23.4515	-0.890533	0.366077	-2.43264	0.0149893	0.0403171
Znev_03831	175.332	-0.563822	0.232085	-2.42938	0.0151246	0.0405693	gb|KDR21159.1| Dihydrofolate reductase [Zootermopsis nevadensis]
Znev_03839	52.8707	-0.734815	0.27701	-2.65266	0.00798595	0.0238881	gb|KDR21166.1| L-aminoadipate-semialdehyde dehydrogenase-phosphopantetheinyl transferase [Zootermopsis nevadensis]
Znev_03840	314.974	-0.605832	0.201907	-3.00055	0.0026949	0.00965648	ref|XP_021916716.1| CTP synthase [Zootermopsis nevadensis] >gb|KDR21167.1| CTP synthase [Zootermopsis nevadensis]
Znev_03842	162.281	-1.36927	0.196848	-6.95599	3.50096e-12	1.12491e-10	ref|XP_023726007.1| putative methyltransferase C9orf114 [Cryptotermes secundus] >gb|PNF14519.1| putative methyltransferase C9orf114 [Cryptotermes secundus]
Znev_03846	650.526	-1.01123	0.135146	-7.48246	7.29457e-14	3.01656e-12	ref|XP_021916752.1| tudor domain-containing protein 3 isoform X1 [Zootermopsis nevadensis] >gb|KDR21173.1| Tudor domain-containing protein 3 [Zootermopsis nevadensis]
Znev_03848	81.4892	-1.82053	0.308802	-5.89544	3.73676e-09	6.33815e-08	ref|XP_021935606.1| NAD-dependent protein deacetylase Sirt7 [Zootermopsis nevadensis] >gb|KDR10824.1| NAD-dependent deacetylase sirtuin-7 [Zootermopsis nevadensis]
Znev_03852	501.198	-0.364738	0.13608	-2.68033	0.00735493	0.0223059	ref|XP_021935649.1| rho GTPase-activating protein 44-like isoform X1 [Zootermopsis nevadensis] >ref|XP_021935650.1| rho GTPase-activating protein 44-like isoform X1 [Zootermopsis nevadensis] >gb|KDR10828.1| Rho GTPase-activating protein 17 [Zootermopsis nevadensis]
Znev_03857	95.0477	-1.34346	0.299413	-4.48699	7.22355e-06	5.7486e-05	gb|KDR10832.1| Testis-expressed sequence 2 protein [Zootermopsis nevadensis]
Znev_03859	31.2779	-2.36412	0.619901	-3.81371	0.000136897	0.000740358	gb|KDR10834.1| Thymidine kinase [Zootermopsis nevadensis]
Znev_03860	72.1132	-1.17219	0.224456	-5.22235	1.76667e-07	2.06157e-06	gb|KDR10835.1| Ankyrin repeat domain-containing protein 27, partial [Zootermopsis nevadensis]
Znev_03861	183.496	-1.87378	0.241094	-7.77198	7.72661e-15	3.67229e-13	ref|XP_016050498.1| PREDICTED: zinc finger protein 709-like, partial [Erinaceus europaeus]
Znev_03870	628.913	-0.605468	0.207474	-2.91828	0.00351973	0.0120278	ref|XP_021935619.1| ribosomal L1 domain-containing protein CG13096-like [Zootermopsis nevadensis] >ref|XP_021935620.1| ribosomal L1 domain-containing protein CG13096-like [Zootermopsis nevadensis] >gb|KDR10845.1| Ribosomal L1 domain-containing protein 1 [Zootermopsis nevadensis]
Znev_03881	575.736	-0.577987	0.141695	-4.0791	4.52108e-05	0.000282063	ref|XP_021935712.1| hepatocyte growth factor-regulated tyrosine kinase substrate isoform X1 [Zootermopsis nevadensis]
Znev_03885	86.5475	-1.24691	0.278201	-4.48204	7.3933e-06	5.86897e-05	ref|XP_021935715.1| origin recognition complex subunit 5 isoform X1 [Zootermopsis nevadensis] >gb|KDR10860.1| Origin recognition complex subunit 5 [Zootermopsis nevadensis]
Znev_03891	78.1292	-1.97438	0.289023	-6.83122	8.41926e-12	2.48905e-10	gb|PSN44568.1| Heparan sulfate glucosamine 3-O-sulfotransferase 3A1 [Blattella germanica]
Znev_03895	77.5121	-1.7917	0.313082	-5.72277	1.04802e-08	1.64134e-07	ref|XP_021935596.1| ubiquitin carboxyl-terminal hydrolase 22 isoform X1 [Zootermopsis nevadensis] >gb|KDR10870.1| Ubiquitin carboxyl-terminal hydrolase 22 [Zootermopsis nevadensis]
Znev_03902	126.115	-1.81713	0.314472	-5.77835	7.54381e-09	1.21625e-07	ref|XP_021913693.1| protein FAM117B-like [Zootermopsis nevadensis]
Znev_03905	219.616	-1.04166	0.157869	-6.59828	4.1596e-11	1.08865e-09	gb|KDR22426.1| Peregrin [Zootermopsis nevadensis]
Znev_03906	266.568	-0.763373	0.179725	-4.24745	2.16222e-05	0.000149585	gb|AGM32777.1| eukaryotic protein of unknown function (DUF872) [Coptotermes formosanus]
Znev_03918	533.009	-0.764869	0.122247	-6.25677	3.9304e-10	8.23878e-09	ref|XP_021913671.1| histone-lysine N-methyltransferase SETD1B isoform X1 [Zootermopsis nevadensis] >ref|XP_021913673.1| histone-lysine N-methyltransferase SETD1B isoform X2 [Zootermopsis nevadensis] >ref|XP_021913674.1| histone-lysine N-methyltransferase SETD1B isoform X1 [Zootermopsis nevadensis] >ref|XP_021913675.1| histone-lysine N-methyltransferase SETD1B isoform X1 [Zootermopsis nevadensis] …
Znev_03925	78.1053	-0.970876	0.21576	-4.49979	6.80216e-06	5.46408e-05	gb|PSN49376.1| Meckel syndrome type 1 protein [Blattella germanica]
Znev_03931	87.6181	-1.40857	0.286025	-4.92462	8.45226e-07	8.36548e-06	gb|KDR22452.1| N-terminal acetyltransferase B complex subunit MDM20 [Zootermopsis nevadensis]
Znev_03932	218.997	-1.63521	0.165363	-9.88866	4.66216e-23	5.6474e-21	gb|KDR22453.1| PHD finger protein 12 [Zootermopsis nevadensis]
Znev_03933	93.2713	-1.47855	0.282337	-5.23682	1.6337e-07	1.9195e-06	ref|XP_012289077.1| ras-related protein Rab-35 [Orussus abietinus] >ref|XP_012289085.1| ras-related protein Rab-35 [Orussus abietinus] >ref|XP_012289092.1| ras-related protein Rab-35 [Orussus abietinus]
Znev_03935	395.979	-0.910435	0.161875	-5.62431	1.86251e-08	2.73248e-07	ref|XP_021913637.1| PAX-interacting protein 1-like isoform X1 [Zootermopsis nevadensis]
Znev_03937	92.2216	-4.46841	0.734214	-6.08597	1.15788e-09	2.19212e-08	gb|AID60301.1| gd-like protein [Nilaparvata lugens]
Znev_03943	137.279	-0.886626	0.365365	-2.42669	0.0152375	0.0408348
Znev_03948	143.222	-3.75935	0.408003	-9.21402	3.14122e-20	2.72133e-18
Znev_03950	35.5795	-1.92281	0.447544	-4.29636	1.73623e-05	0.000124037	gb|KDR18759.1| Neuronal acetylcholine receptor subunit alpha-7, partial [Zootermopsis nevadensis]
Znev_03955	61.932	-2.99038	0.296259	-10.0938	5.88408e-24	7.97438e-22	ref|XP_021921240.1| growth arrest-specific protein 8 [Zootermopsis nevadensis] >gb|KDR18764.1| Growth arrest-specific protein 8 [Zootermopsis nevadensis]
Znev_03958	78.733	-2.94347	0.293962	-10.0131	1.33508e-23	1.7079e-21
Znev_03959	177.531	-0.681257	0.169295	-4.02409	5.71967e-05	0.000345502	ref|XP_021921269.1| DNA-directed RNA polymerase III subunit RPC3 isoform X1 [Zootermopsis nevadensis] >gb|KDR18768.1| DNA-directed RNA polymerase III subunit RPC3 [Zootermopsis nevadensis]
Znev_03960	185.6	-0.89335	0.290491	-3.07532	0.00210279	0.00783851	gb|KDR18769.1| NMDA receptor-regulated protein 1 [Zootermopsis nevadensis]
Znev_03968	286.336	-2.07789	0.686722	-3.0258	0.00247974	0.00898905
Znev_03976	247.481	-1.41292	0.192105	-7.35494	1.91008e-13	7.49144e-12	ref|XP_023717396.1| nuclear receptor-binding factor 2 isoform X3 [Cryptotermes secundus]
Znev_03977	199.878	-0.604041	0.203966	-2.96148	0.00306164	0.0106935	ref|XP_021921298.1| protein TAPT1 homolog isoform X1 [Zootermopsis nevadensis] >gb|KDR18785.1| TAPT1-like protein [Zootermopsis nevadensis]
Znev_03981	49.7587	-1.93433	0.259473	-7.45485	8.99721e-14	3.67623e-12	gb|KDR18787.1| Peroxisomal N(1)-acetyl-spermine/spermidine oxidase [Zootermopsis nevadensis]
Znev_03985	105.807	-1.36019	0.36908	-3.68536	0.000228383	0.00115868
Znev_04005	562.873	-0.498481	0.15439	-3.22872	0.00124347	0.00497972	gb|PSN30117.1| 2-oxoglutarate and iron-dependent oxygenase domain-containing protein 3 [Blattella germanica]
Znev_04011	1032.25	-1.2871	0.217265	-5.92412	3.13979e-09	5.43019e-08	ref|XP_021929401.1| activating transcription factor 7-interacting protein 1 isoform X1 [Zootermopsis nevadensis] >ref|XP_021929402.1| activating transcription factor 7-interacting protein 1 isoform X1 [Zootermopsis nevadensis] >ref|XP_021929403.1| activating transcription factor 7-interacting protein 1 isoform X1 [Zootermopsis nevadensis] >ref|XP_021929404.1| activating transcription factor 7-int…
Znev_04019	124.295	-1.50449	0.204162	-7.36912	1.71754e-13	6.75566e-12	ref|XP_021929391.1| DNA polymerase delta subunit 2 [Zootermopsis nevadensis] >gb|KDR14460.1| DNA polymerase delta subunit 2 [Zootermopsis nevadensis]
Znev_04021	188.941	-0.589582	0.249322	-2.36474	0.0180428	0.046909	ref|XP_021929400.1| DNA-directed RNA polymerase III subunit RPC8 [Zootermopsis nevadensis] >gb|KDR14462.1| DNA-directed RNA polymerase III subunit RPC8 [Zootermopsis nevadensis]
Znev_04022	133.805	-1.77546	0.399126	-4.44838	8.65213e-06	6.74049e-05	gb|KDR14463.1| F-box/LRR-repeat protein 16 [Zootermopsis nevadensis]
Znev_04029	82.1818	-1.09364	0.23534	-4.64706	3.36698e-06	2.90588e-05	gb|PSN37472.1| YTH domain-containing protein 1 [Blattella germanica]
Znev_04036	59.0185	-2.60371	0.391674	-6.64764	2.97833e-11	7.96238e-10	gb|KDR14477.1| Protein piccolo [Zootermopsis nevadensis]
Znev_04043	324.303	-0.864809	0.314163	-2.75274	0.00590996	0.0185158	gb|KDR13274.1| Mitotic checkpoint serine/threonine-protein kinase BUB1 [Zootermopsis nevadensis]
Znev_04048	303.463	-1.32381	0.221433	-5.97838	2.25374e-09	4.00639e-08	ref|XP_021931473.1| protein FAM98A-like isoform X2 [Zootermopsis nevadensis]
Znev_04058	113.214	-0.849511	0.200754	-4.23161	2.32029e-05	0.000159039	gb|PSN41186.1| Lys-63-specific deubiquitinase BRCC36 [Blattella germanica]
Znev_04063	374.37	-1.41388	0.216479	-6.53125	6.5225e-11	1.64118e-09	gb|PSN32314.1| WD repeat-containing protein 43 [Blattella germanica]
Znev_04067	134.71	-1.34247	0.245831	-5.46095	4.73598e-08	6.32449e-07	gb|PSN41202.1| tRNA (guanine-N(7)-)-methyltransferase non-catalytic subunit WDR4 [Blattella germanica]
Znev_04070	217.951	-0.69435	0.242263	-2.8661	0.00415565	0.013743
Znev_04075	90.722	-0.67489	0.178496	-3.78097	0.000156217	0.00083267	gb|KDR13302.1| Tight junction-associated protein 1 [Zootermopsis nevadensis]
Znev_04086	172.568	-1.06933	0.178964	-5.9751	2.29956e-09	4.07725e-08	ref|XP_021931493.1| major facilitator superfamily domain-containing protein 12-like isoform X1 [Zootermopsis nevadensis] >gb|KDR13311.1| putative MFS-type transporter C19orf28 [Zootermopsis nevadensis]
Znev_04090	128.253	-0.584829	0.159404	-3.66885	0.000243643	0.00122565
Znev_04091	83.4156	-1.84647	0.376212	-4.90804	9.19906e-07	9.03276e-06	ref|XP_021937823.1| DNA replication factor Cdt1 [Zootermopsis nevadensis] >ref|XP_021937824.1| DNA replication factor Cdt1 [Zootermopsis nevadensis] >gb|KDR09483.1| DNA replication factor Cdt1 [Zootermopsis nevadensis]
Znev_04092	251.637	-1.66634	0.199535	-8.3511	6.76324e-17	4.09625e-15	gb|KDR09484.1| Serine/threonine-protein kinase spk-1, partial [Zootermopsis nevadensis]
Znev_04096	347.36	-1.34816	0.378244	-3.56425	0.000364895	0.00174152	gb|PSN33304.1| Craniofacial development protein 1 [Blattella germanica]
Znev_04113	87.7103	-1.59267	0.322953	-4.93159	8.15631e-07	8.09598e-06
Znev_04117	103.336	-1.04903	0.190386	-5.51004	3.58759e-08	4.89113e-07
Znev_04120	517.97	-0.503755	0.115449	-4.36344	1.28032e-05	9.51416e-05	gb|PSN43904.1| E3 ubiquitin-protein ligase [Blattella germanica]
Znev_04123	282.36	-0.612564	0.162031	-3.78053	0.000156494	0.000833499	ref|XP_021937793.1| probable RNA helicase armi isoform X1 [Zootermopsis nevadensis] >gb|KDR09512.1| Putative helicase Mov10l1 [Zootermopsis nevadensis]
Znev_04125	564.498	-0.736314	0.254689	-2.89104	0.00383975	0.0129155	ref|XP_021937796.1| zinc finger CCCH domain-containing protein 15 homolog isoform X1 [Zootermopsis nevadensis] >gb|KDR09514.1| Zinc finger CCCH domain-containing protein 15-like protein [Zootermopsis nevadensis]
Znev_04126	147.922	-1.47351	0.284793	-5.17396	2.29181e-07	2.58328e-06	ref|XP_021937877.1| cell division cycle protein 27 homolog isoform X1 [Zootermopsis nevadensis] >gb|KDR09515.1| Cell division cycle protein 27-like protein [Zootermopsis nevadensis]
Znev_04133	273.829	-1.25962	0.179117	-7.03241	2.02998e-12	6.86082e-11	gb|PNF17564.1| Protein lethal(2)denticleless [Cryptotermes secundus]
Znev_04140	302.134	-0.538947	0.188395	-2.86073	0.00422666	0.0139341	gb|PSN39540.1| WD repeat and FYVE domain-containing protein 2 [Blattella germanica]
Znev_04141	85.8159	-1.33915	0.244613	-5.47458	4.38562e-08	5.9085e-07	ref|XP_021935399.1| centromere protein I-like [Zootermopsis nevadensis] >gb|KDR10968.1| Centromere protein I [Zootermopsis nevadensis]
Znev_04142	16.6433	-1.76728	0.363322	-4.86423	1.14902e-06	1.10682e-05
Znev_04143	16.13	-1.66837	0.50167	-3.32562	0.000882207	0.00372705
Znev_04144	1408.37	-1.866	0.292703	-6.37504	1.82913e-10	4.12316e-09	gb|KDR10971.1| Long-chain-fatty-acid--CoA ligase 4 [Zootermopsis nevadensis]
Znev_04151	126.801	-0.657612	0.279245	-2.35497	0.0185244	0.0478147	gb|PSN35456.1| WD repeat-containing protein 82 [Blattella germanica]
Znev_04154	111.539	-0.875239	0.251613	-3.47851	0.000504207	0.00230822	ref|XP_021935375.1| mucin-5AC isoform X1 [Zootermopsis nevadensis] >ref|XP_021935376.1| mucin-5AC isoform X1 [Zootermopsis nevadensis] >gb|KDR10981.1| Histone deacetylase complex subunit SAP130 [Zootermopsis nevadensis]
Znev_04157	246.605	-1.44013	0.403775	-3.56667	0.000361541	0.00172852	ref|XP_021935386.1| protein nessun dorma isoform X1 [Zootermopsis nevadensis]
Znev_04164	95.641	-1.21664	0.292055	-4.16577	3.103e-05	0.000203907	gb|PSN35464.1| Transmembrane protein 189 [Blattella germanica]
Znev_04170	106.243	-0.576139	0.154149	-3.73755	0.00018582	0.000971176	ref|XP_021935331.1| protein asteroid [Zootermopsis nevadensis] >gb|KDR10993.1| Protein asteroid [Zootermopsis nevadensis]
Znev_04175	761.65	-0.536399	0.1919	-2.79519	0.00518689	0.0165418	ref|XP_002432450.1| Nuclear pore complex protein Nup93, putative [Pediculus humanus corporis] >gb|EEB19712.1| Nuclear pore complex protein Nup93, putative [Pediculus humanus corporis]
Znev_04176	172.547	-1.44935	0.251644	-5.75952	8.43545e-09	1.34731e-07
Znev_04178	152.303	-0.934936	0.238116	-3.92639	8.62286e-05	0.000496549	gb|PSN40484.1| Inosine triphosphate pyrophosphatase [Blattella germanica]
Znev_04181	20.0015	-2.07674	0.638931	-3.25033	0.00115271	0.00467089
Znev_04188	200.259	-1.24552	0.342105	-3.64075	0.000271845	0.00134868
Znev_04189	115.046	-0.889483	0.290089	-3.06624	0.00216767	0.00804532
Znev_04191	184.201	-0.697533	0.209659	-3.32698	0.00087792	0.00371353	gb|PNF42679.1| WD repeat-containing protein 92 [Cryptotermes secundus]
Znev_04197	309.335	-1.41284	0.4165	-3.39216	0.000693429	0.00303742	gb|PSN40599.1| Ribosomal RNA processing protein 36 [Blattella germanica]
Znev_04214	306.661	-0.651496	0.142575	-4.5695	4.88887e-06	4.07296e-05	ref|XP_021918105.1| translation initiation factor IF-2, mitochondrial [Zootermopsis nevadensis] >gb|KDR24160.1| Translation initiation factor IF-2, mitochondrial [Zootermopsis nevadensis]
Znev_04239	946.309	-0.880873	0.275323	-3.19942	0.00137705	0.0054414	ref|XP_021927500.1| RNA-binding protein 28 isoform X1 [Zootermopsis nevadensis]
Znev_04241	266.358	-2.28525	0.538063	-4.24717	2.16483e-05	0.000149658	gb|KDR23733.1| Cyclic AMP response element-binding protein A [Zootermopsis nevadensis]
Znev_04243	70.9667	-4.13342	0.47107	-8.77453	1.71619e-18	1.24953e-16	gb|KDR23735.1| Putative methyltransferase NSUN7 [Zootermopsis nevadensis]
Znev_04246	57.6527	-1.33402	0.373681	-3.56994	0.00035706	0.00170949	gb|PNF21700.1| Polycomb group RING finger protein 3 [Cryptotermes secundus]
Znev_04251	2.55119	-2.07257	0.870031	-2.38218	0.0172106	0.0451647	emb|CDK37789.1| PeaDOP2A protein [Periplaneta americana]
Znev_04267	4.44236	-2.126	0.777581	-2.73413	0.00625463	0.0194664	ref|XP_018903197.1| PREDICTED: eye-specific diacylglycerol kinase isoform X2 [Bemisia tabaci]
Znev_04275	219.283	-0.782393	0.134718	-5.80764	6.33591e-09	1.03863e-07	ref|XP_021927716.1| AN1-type zinc finger protein 2A-like [Zootermopsis nevadensis] >gb|KDR23765.1| AN1-type zinc finger protein 2B [Zootermopsis nevadensis]
Znev_04278	162	-0.728885	0.228468	-3.19032	0.00142116	0.00558988	gb|PNF21282.1| Frataxin-like protein, mitochondrial [Cryptotermes secundus]
Znev_04287	920.827	-1.22467	0.255555	-4.79219	1.64974e-06	1.51758e-05	ref|XP_021923199.1| RRP12-like protein [Zootermopsis nevadensis] >gb|KDR17709.1| RRP12-like protein [Zootermopsis nevadensis]
Znev_04294	239.111	-1.6237	0.201835	-8.04468	8.64733e-16	4.57007e-14	ref|XP_021923235.1| centrosomal protein of 89 kDa-like isoform X1 [Zootermopsis nevadensis] >gb|KDR17714.1| Coiled-coil domain-containing protein 123, mitochondrial [Zootermopsis nevadensis]
Znev_04299	33.7346	-1.41349	0.244685	-5.7768	7.61366e-09	1.22607e-07	ref|XP_021923196.1| zinc finger protein 436-like [Zootermopsis nevadensis]
Znev_04300	47.8859	-1.271	0.294189	-4.32034	1.55792e-05	0.000112949	ref|XP_021923196.1| zinc finger protein 436-like [Zootermopsis nevadensis]
Znev_04308	387.351	-1.65808	0.27113	-6.11545	9.62825e-10	1.851e-08
Znev_04323	2.97467	-2.0879	0.837487	-2.49305	0.0126649	0.0349793	gb|KDR08887.1| Signal-induced proliferation-associated 1-like protein 1 [Zootermopsis nevadensis]
Znev_04327	2.27331	-2.36209	0.89293	-2.64532	0.00816135	0.0243171
Znev_04333	102.498	-1.74617	0.337443	-5.1747	2.28272e-07	2.57592e-06	ref|XP_021938735.1| nuclear factor related to kappa-B-binding protein [Zootermopsis nevadensis] >ref|XP_021938736.1| nuclear factor related to kappa-B-binding protein [Zootermopsis nevadensis]
Znev_04337	147.266	-1.09991	0.280087	-3.92702	8.60047e-05	0.000496094
Znev_04347	218.86	-0.561645	0.21976	-2.55572	0.0105967	0.0301805	ref|XP_021938789.1| protein SMG9-like [Zootermopsis nevadensis] >gb|KDR08908.1| Protein SMG9 [Zootermopsis nevadensis]
Znev_04359	50.364	-0.963524	0.368597	-2.61403	0.00894801	0.0262644	ref|XP_021938782.1| WD repeat-containing protein 34-like [Zootermopsis nevadensis] >gb|KDR08919.1| WD repeat-containing protein 34 [Zootermopsis nevadensis]
Znev_04360	8.28188	-1.26799	0.462919	-2.73912	0.00616044	0.0192082	gb|KDR08920.1| Proline-rich nuclear receptor coactivator 2 [Zootermopsis nevadensis]
Znev_04361	46.161	-2.2233	0.288277	-7.71239	1.23487e-14	5.61557e-13	gb|KDR08921.1| RING finger protein 38 [Zootermopsis nevadensis]
Znev_04362	276.893	-0.93175	0.158727	-5.87013	4.35465e-09	7.34069e-08	ref|XP_021938750.1| coiled-coil domain-containing protein 186-like isoform X2 [Zootermopsis nevadensis]
Znev_04366	164.302	-4.69953	0.625986	-7.50741	6.03102e-14	2.52455e-12	gb|AVA17412.1| putative Per a allergen [Periplaneta americana]
Znev_04373	117.539	-1.96018	0.376653	-5.20421	1.94825e-07	2.25234e-06	ref|XP_021929471.1| glutaminase liver isoform, mitochondrial isoform X1 [Zootermopsis nevadensis] >ref|XP_021929472.1| glutaminase liver isoform, mitochondrial isoform X1 [Zootermopsis nevadensis]
Znev_04376	128.617	-1.88559	0.330862	-5.69903	1.20493e-08	1.86152e-07
Znev_04379	25.0974	-3.51205	0.937053	-3.74798	0.000178267	0.000937064
Znev_04387	23.5427	-1.18873	0.394765	-3.01123	0.00260193	0.00936998	gb|KDR14362.1| Gem-associated protein 6, partial [Zootermopsis nevadensis]
Znev_04390	527.329	-1.06393	0.18965	-5.60995	2.02385e-08	2.9502e-07	ref|XP_023707644.1| protein IWS1 homolog isoform X3 [Cryptotermes secundus]
Znev_04391	183.414	-0.906699	0.188964	-4.79826	1.60054e-06	1.47728e-05	gb|PNF33567.1| Mediator of RNA polymerase II transcription subunit 17 [Cryptotermes secundus]
Znev_04393	302.703	-0.685424	0.154375	-4.44	8.99568e-06	6.97947e-05	gb|PSN48067.1| Ubiquitin thioesterase otubain-like protein [Blattella germanica]
Znev_04394	417.891	-0.890116	0.23119	-3.85014	0.000118049	0.000653134	ref|XP_021929524.1| putative E3 ubiquitin-protein ligase UBR7 [Zootermopsis nevadensis] >ref|XP_021929525.1| putative E3 ubiquitin-protein ligase UBR7 [Zootermopsis nevadensis] >ref|XP_021929526.1| putative E3 ubiquitin-protein ligase UBR7 [Zootermopsis nevadensis] >ref|XP_021929527.1| putative E3 ubiquitin-protein ligase UBR7 [Zootermopsis nevadensis] >ref|XP_021929528.1| putative E3 ubiquitin-p…
Znev_04415	200.129	-0.924244	0.20225	-4.5698	4.88181e-06	4.06956e-05
Znev_04416	231.773	-1.36888	0.45949	-2.97913	0.00289067	0.0102057	ref|XP_018915692.1| PREDICTED: cholesterol 7-desaturase-like isoform X1 [Bemisia tabaci]
Znev_04417	396.76	-1.89532	0.80243	-2.36197	0.018178	0.0471519	ref|XP_021913805.1| cytochrome P450 307a1-like [Zootermopsis nevadensis] >gb|KDR22324.1| Cytochrome P450 307a1 [Zootermopsis nevadensis]
Znev_04421	348.219	-1.85106	0.290771	-6.36603	1.9398e-10	4.33077e-09	gb|KDR22328.1| Leucine-rich repeat flightless-interacting protein 2 [Zootermopsis nevadensis]
Znev_04423	15.0539	-2.58099	0.517876	-4.9838	6.23481e-07	6.36406e-06	ref|XP_021913850.1| E3 ubiquitin-protein ligase HECW2-like isoform X1 [Zootermopsis nevadensis]
Znev_04424	25.91	-1.06229	0.405097	-2.62232	0.00873331	0.0257245	gb|KDR22331.1| Enkurin [Zootermopsis nevadensis]
Znev_04435	39.3351	-1.70743	0.294758	-5.79266	6.92792e-09	1.12357e-07	ref|XP_021913910.1| selenocysteine lyase-like [Zootermopsis nevadensis] >ref|XP_021913911.1| selenocysteine lyase-like [Zootermopsis nevadensis] >ref|XP_021913912.1| selenocysteine lyase-like [Zootermopsis nevadensis] >ref|XP_021913913.1| selenocysteine lyase-like [Zootermopsis nevadensis] >ref|XP_021913914.1| selenocysteine lyase-like [Zootermopsis nevadensis]
Znev_04440	143.096	-0.66637	0.189439	-3.5176	0.00043546	0.00203092	gb|PSN47007.1| CTD nuclear envelope phosphatase 1 [Blattella germanica]
Znev_04444	315.877	-0.510799	0.138558	-3.68653	0.000227334	0.00115421	gb|PSN35551.1| WD repeat-containing protein 36 [Blattella germanica]
Znev_04446	174.378	-1.5883	0.226478	-7.01302	2.33234e-12	7.80565e-11	ref|XP_021913809.1| putative nuclease HARBI1 [Zootermopsis nevadensis] >gb|KDR22349.1| Putative nuclease HARBI1 [Zootermopsis nevadensis]
Znev_04453	158.05	-0.90838	0.238628	-3.80667	0.000140849	0.000759331	ref|XP_021913885.1| WAS/WASL-interacting protein family member 2-like isoform X2 [Zootermopsis nevadensis]
Znev_04455	592.427	-0.96625	0.151162	-6.39214	1.63582e-10	3.73807e-09	gb|PNF18408.1| ATP-binding cassette sub-family F member 3 [Cryptotermes secundus]
Znev_04456	912.609	-0.80726	0.162732	-4.96066	7.02551e-07	7.07617e-06	ref|XP_021913878.1| pre-rRNA-processing protein TSR1 homolog [Zootermopsis nevadensis] >gb|KDR22360.1| Pre-rRNA-processing protein TSR1-like protein [Zootermopsis nevadensis]
Znev_04464	133.828	-1.65558	0.602023	-2.75002	0.00595908	0.0186526	ref|XP_021926812.1| facilitated trehalose transporter Tret1-2 homolog [Zootermopsis nevadensis] >ref|XP_021926813.1| facilitated trehalose transporter Tret1-2 homolog [Zootermopsis nevadensis] >ref|XP_021926814.1| facilitated trehalose transporter Tret1-2 homolog [Zootermopsis nevadensis] >ref|XP_021926815.1| facilitated trehalose transporter Tret1-2 homolog [Zootermopsis nevadensis] >ref|XP_0219…
Znev_04466	284.422	-1.02767	0.175469	-5.85671	4.72124e-09	7.88101e-08
Znev_04471	171.97	-1.45437	0.301118	-4.82988	1.36612e-06	1.28079e-05	gb|KDR15744.1| Zinc finger MYND domain-containing protein 10 [Zootermopsis nevadensis]
Znev_04472	108.904	-2.11594	0.395121	-5.35518	8.5472e-08	1.06918e-06
Znev_04474	155.56	-1.16441	0.242616	-4.7994	1.59145e-06	1.46989e-05	ref|XP_021926879.1| gamma-glutamyltranspeptidase 1-like isoform X1 [Zootermopsis nevadensis]
Znev_04477	63.8443	-1.88921	0.580972	-3.2518	0.00114675	0.00465306	ref|XP_021926860.1| G-protein coupled receptor 161-like [Zootermopsis nevadensis] >ref|XP_021926861.1| G-protein coupled receptor 161-like [Zootermopsis nevadensis] >ref|XP_021926862.1| G-protein coupled receptor 161-like [Zootermopsis nevadensis] >ref|XP_021926863.1| G-protein coupled receptor 161-like [Zootermopsis nevadensis] >ref|XP_021926864.1| G-protein coupled receptor 161-like [Zootermops…
Znev_04498	67.1239	-0.76871	0.220826	-3.48107	0.000499415	0.00228858	ref|XP_021926856.1| telomere repeats-binding bouquet formation protein 1-like isoform X2 [Zootermopsis nevadensis]
Znev_04499	218.17	-0.644365	0.238076	-2.70656	0.00679847	0.0208974	ref|XP_021926868.1| palmitoyltransferase ZDHHC5 isoform X1 [Zootermopsis nevadensis] >ref|XP_021926869.1| palmitoyltransferase ZDHHC5 isoform X1 [Zootermopsis nevadensis] >gb|KDR15771.1| putative palmitoyltransferase ZDHHC5 [Zootermopsis nevadensis]
Znev_04511	236.328	-1.01076	0.135705	-7.44819	9.46311e-14	3.85509e-12	ref|XP_021920583.1| tRNA-splicing endonuclease subunit Sen2 [Zootermopsis nevadensis] >ref|XP_021920592.1| tRNA-splicing endonuclease subunit Sen2 [Zootermopsis nevadensis] >ref|XP_021920602.1| tRNA-splicing endonuclease subunit Sen2 [Zootermopsis nevadensis] >gb|KDR24040.1| tRNA-splicing endonuclease subunit Sen2 [Zootermopsis nevadensis]
Znev_04512	160.076	-1.19843	0.316768	-3.78331	0.00015476	0.000826374
Znev_04516	639	-0.5223	0.15652	-3.33694	0.000847048	0.00359962	gb|KDR24045.1| NIK- and IKBKB-binding protein-like protein [Zootermopsis nevadensis]
Znev_04522	366.061	-0.368018	0.152352	-2.41558	0.0157104	0.0417885	gb|KDR24051.1| Bone morphogenetic protein receptor type-1A [Zootermopsis nevadensis]
Znev_04529	229.78	-0.596967	0.197373	-3.02456	0.00248992	0.00901879	ref|XP_023717129.1| calcium signal-modulating cyclophilin ligand-like [Cryptotermes secundus]
Znev_04538	776.585	-1.38495	0.218014	-6.3526	2.11711e-10	4.68917e-09	ref|XP_021920387.1| U3 small nucleolar RNA-associated protein 14 homolog A [Zootermopsis nevadensis] >gb|KDR24067.1| U3 small nucleolar RNA-associated protein 14-like protein A [Zootermopsis nevadensis]
Znev_04539	230.49	-0.765201	0.183941	-4.16004	3.18196e-05	0.000207906	gb|KDR24068.1| S-adenosylmethionine decarboxylase proenzyme, partial [Zootermopsis nevadensis]
Znev_04540	71.7001	-0.685612	0.232139	-2.95346	0.00314235	0.0109335
Znev_04544	48.3021	-0.870451	0.27475	-3.16816	0.00153408	0.00597396
Znev_04555	107.866	-1.38663	0.401595	-3.45281	0.00055477	0.00250534
Znev_04556	16.4951	-2.51103	0.393953	-6.37394	1.84229e-10	4.13768e-09
Znev_04558	101.651	-2.99342	0.282888	-10.5817	3.62513e-26	6.05132e-24	ref|XP_021913739.1| protein Spindly [Zootermopsis nevadensis] >ref|XP_021913740.1| protein Spindly [Zootermopsis nevadensis] >ref|XP_021913741.1| protein Spindly [Zootermopsis nevadensis] >gb|KDR22383.1| Protein Spindly [Zootermopsis nevadensis]
Znev_04560	43.2685	-1.80876	0.306673	-5.89801	3.67914e-09	6.25591e-08	ref|XP_021913754.1| serine/threonine-protein kinase PAK mbt isoform X1 [Zootermopsis nevadensis]
Znev_04564	117.692	-1.41229	0.308061	-4.58443	4.5522e-06	3.82743e-05	ref|XP_021913762.1| tankyrase [Zootermopsis nevadensis] >gb|KDR22389.1| Tankyrase-1 [Zootermopsis nevadensis]
Znev_04566	98.4377	-1.28065	0.467899	-2.73701	0.00619999	0.0193095	ref|XP_021913763.1| interference hedgehog-like isoform X1 [Zootermopsis nevadensis] >ref|XP_021913764.1| interference hedgehog-like isoform X1 [Zootermopsis nevadensis] >gb|KDR22391.1| Interference hedgehog [Zootermopsis nevadensis]
Znev_04569	55.9069	-1.47934	0.395909	-3.73657	0.00018655	0.000973502	ref|XP_021913705.1| forkhead box protein N3 [Zootermopsis nevadensis] >ref|XP_021913706.1| forkhead box protein N3 [Zootermopsis nevadensis] >ref|XP_021913707.1| forkhead box protein N3 [Zootermopsis nevadensis] >ref|XP_021913708.1| forkhead box protein N3 [Zootermopsis nevadensis] >ref|XP_021913709.1| forkhead box protein N3 [Zootermopsis nevadensis] >ref|XP_021913710.1| forkhead box protein N3 …
Znev_04576	196.277	-1.4869	0.25797	-5.76384	8.22219e-09	1.31632e-07	ref|XP_021913723.1| adhesion G protein-coupled receptor A3 [Zootermopsis nevadensis] >gb|KDR22399.1| putative G-protein coupled receptor 124 [Zootermopsis nevadensis]
Znev_04588	171.69	-1.1444	0.17874	-6.40258	1.52778e-10	3.53247e-09	gb|KDR22411.1| DALR anticodon-binding domain-containing protein 3 [Zootermopsis nevadensis]
Znev_04589	87.9957	-0.939465	0.205498	-4.57165	4.8391e-06	4.03888e-05
Znev_04591	159.836	-1.34551	0.349958	-3.84478	0.000120659	0.000665157	gb|KDR22413.1| Serine/threonine-protein kinase haspin [Zootermopsis nevadensis]
Znev_04603	391.985	-1.54125	0.195764	-7.87301	3.46204e-15	1.68642e-13	gb|KDR21666.1| Fibroblast growth factor receptor substrate 2 [Zootermopsis nevadensis]
Znev_04604	97.0379	-0.876921	0.289366	-3.03049	0.00244154	0.00888353	gb|KFB48800.1| Dyak\GE21606-PA-like protein [Anopheles sinensis]
Znev_04630	410.877	-0.813224	0.260991	-3.11591	0.0018338	0.00697637	gb|KDR21693.1| Atrial natriuretic peptide receptor B, partial [Zootermopsis nevadensis]
Znev_04636	42.2601	-6.26202	0.731973	-8.55498	1.1789e-17	7.91018e-16
Znev_04637	2.52578	-2.33053	0.860552	-2.70818	0.00676525	0.0208283	gb|KDR21700.1| Kv channel-interacting protein 4 [Zootermopsis nevadensis]
Znev_04652	126.45	-0.565881	0.197215	-2.86937	0.00411292	0.0136446	ref|XP_021932002.1| PX domain-containing protein kinase-like protein isoform X1 [Zootermopsis nevadensis] >gb|KDR12927.1| PX domain-containing protein kinase-like protein [Zootermopsis nevadensis]
Znev_04655	1076.76	-0.724992	0.164859	-4.39764	1.09433e-05	8.27877e-05	ref|XP_012263077.1| structural maintenance of chromosomes protein 6 [Athalia rosae] >ref|XP_012263078.1| structural maintenance of chromosomes protein 6 [Athalia rosae]
Znev_04656	389.877	-0.405898	0.133884	-3.03172	0.00243161	0.00885772	gb|PNF21766.1| RING finger and CHY zinc finger domain-containing protein 1, partial [Cryptotermes secundus]
Znev_04657	136.124	-0.682088	0.217825	-3.13136	0.00174002	0.00666289
Znev_04658	124.276	-0.712554	0.206953	-3.44307	0.000575147	0.00258627	gb|KDR12933.1| Nucleolar protein 8 [Zootermopsis nevadensis]
Znev_04670	156.376	-1.19741	0.179935	-6.65466	2.83947e-11	7.63588e-10
Znev_04671	179.913	-2.00072	0.624983	-3.20125	0.00136834	0.00541013	gb|KDR12945.1| Laminin-like protein epi-1 [Zootermopsis nevadensis]
Znev_04672	575.644	-10.0344	0.657598	-15.2591	1.43193e-52	1.40002e-49	gb|MBR3096299.1| Cna B-type domain-containing protein [Bacteroidales bacterium]
Znev_04673	91.2903	-9.8101	0.819557	-11.97	5.10224e-33	1.62417e-30	ref|XP_031688534.1| E3 ubiquitin-protein ligase Topors isoform X1 [Oncorhynchus kisutch] >ref|XP_031688535.1| E3 ubiquitin-protein ligase Topors isoform X1 [Oncorhynchus kisutch]
Znev_04674	53.9	-6.25147	0.623338	-10.029	1.13634e-23	1.48136e-21
Znev_04697	102.494	-0.504707	0.169182	-2.98322	0.00285237	0.010107	gb|AGM32711.1| NUDIX domain containing protein [Coptotermes formosanus]
Znev_04700	33.1473	-2.8392	0.556304	-5.10368	3.33105e-07	3.61009e-06	gb|PNF17674.1| S-phase kinase-associated protein 2 [Cryptotermes secundus]
Znev_04704	3.37699	-2.12315	0.774601	-2.74096	0.00612595	0.0191138	ref|XP_021916826.1| tigger transposable element-derived protein 6-like [Zootermopsis nevadensis]
Znev_04709	256.442	-1.90031	0.31393	-6.0533	1.41907e-09	2.65358e-08
Znev_04711	36.4693	-1.03977	0.313274	-3.31906	0.000903208	0.00379668
Znev_04714	78.0613	-0.852106	0.283938	-3.00103	0.00269072	0.00964402
Znev_04718	839.018	-0.385005	0.164968	-2.33381	0.0196054	0.0499924	gb|PSN48254.1| Syntaxin-5 [Blattella germanica]
Znev_04726	613.858	-0.496252	0.203492	-2.43869	0.0147407	0.0398049	gb|KDR21112.1| Transport and Golgi organization protein 1 [Zootermopsis nevadensis]
Znev_04734	109.858	-0.836212	0.350021	-2.38904	0.0168926	0.0444751
Znev_04737	14.6494	-1.1816	0.449284	-2.62996	0.00853945	0.0252349	gb|KDR19045.1| Multiple inositol polyphosphate phosphatase 1 [Zootermopsis nevadensis]
Znev_04742	31.4032	-1.02212	0.375589	-2.72137	0.00650119	0.0201104	gb|KDR19050.1| Leucine-rich repeat-containing protein 15 [Zootermopsis nevadensis]
Znev_04759	1.20593	-4.06049	1.17542	-3.45449	0.000551342	0.00249151
Znev_04767	34.9988	-1.24951	0.384289	-3.25149	0.00114801	0.00465462
Znev_04774	210.384	-0.908946	0.176582	-5.14743	2.64076e-07	2.93637e-06	gb|PNF20325.1| Activating signal cointegrator 1 complex subunit 1 [Cryptotermes secundus] >gb|PNF20330.1| Activating signal cointegrator 1 complex subunit 1 [Cryptotermes secundus]
Znev_04777	242.787	-0.462384	0.124677	-3.70867	0.000208351	0.00107215	ref|XP_021927277.1| PCI domain-containing protein 2 [Zootermopsis nevadensis] >gb|KDR15564.1| PCI domain-containing protein 2 [Zootermopsis nevadensis]
Znev_04779	34.5584	-0.906106	0.341924	-2.65002	0.00804877	0.0240654	gb|PSN41831.1| putative RNA methyltransferase [Blattella germanica]
Znev_04784	382.66	-1.93339	0.297365	-6.50175	7.93922e-11	1.95102e-09
Znev_04788	135.085	-0.925022	0.173438	-5.33345	9.63655e-08	1.19263e-06	gb|KDR15574.1| Dr1-associated corepressor [Zootermopsis nevadensis]
Znev_04790	95.4141	-1.96009	0.710844	-2.75741	0.00582607	0.0182906	gb|EDS28291.1| homeobox protein otx [Culex quinquefasciatus]
Znev_04794	104.156	-1.42889	0.244459	-5.84509	5.06303e-09	8.431e-08	ref|XP_021927343.1| mediator of RNA polymerase II transcription subunit 11 isoform X3 [Zootermopsis nevadensis] >gb|KDR15580.1| Mediator of RNA polymerase II transcription subunit 11 [Zootermopsis nevadensis]
Znev_04803	352.33	-0.820171	0.191225	-4.28905	1.79443e-05	0.000127795	ref|XP_021927311.1| actin-related protein 2 isoform X1 [Zootermopsis nevadensis]
Znev_04810	13.1466	-2.55491	0.909638	-2.80871	0.00497403	0.0160011
Znev_04813	164.389	-1.51981	0.234776	-6.47343	9.58008e-11	2.30056e-09	ref|XP_005909726.1| PREDICTED: LEM domain-containing protein 1 [Bos mutus] >ref|XP_010852562.1| PREDICTED: LEM domain-containing protein 1 [Bison bison bison] >ref|XP_027421732.1| LEM domain-containing protein 1 [Bos indicus x Bos taurus] >gb|ELR46151.1| LEM domain-containing protein 1 [Bos mutus]
Znev_04816	719.427	-1.21763	0.432441	-2.81571	0.00486701	0.0157122	gb|PNF33727.1| Glucose-6-phosphate 1-dehydrogenase [Cryptotermes secundus] >gb|PNF33728.1| Glucose-6-phosphate 1-dehydrogenase [Cryptotermes secundus]
Znev_04820	166.479	-0.618667	0.162197	-3.81429	0.000136576	0.000739206	ref|XP_021930325.1| oxysterol-binding protein-related protein 11-like isoform X1 [Zootermopsis nevadensis] >gb|KDR13952.1| Oxysterol-binding protein-related protein 11 [Zootermopsis nevadensis]
Znev_04823	465.116	-0.815793	0.242897	-3.3586	0.000783389	0.0033752	ref|XP_008472624.1| ras and EF-hand domain-containing protein-like isoform X1 [Diaphorina citri]
Znev_04832	134.962	-1.55188	0.212528	-7.30201	2.83507e-13	1.08096e-11	ref|XP_021930399.1| coiled-coil domain-containing protein 77-like isoform X1 [Zootermopsis nevadensis]
Znev_04845	163.213	-0.951506	0.229392	-4.14794	3.35476e-05	0.00021794	ref|XP_021930302.1| DNA-(apurinic or apyrimidinic site) lyase 2-like isoform X1 [Zootermopsis nevadensis] >gb|KDR13976.1| DNA-(apurinic or apyrimidinic site) lyase 2 [Zootermopsis nevadensis]
Znev_04851	17.9183	-1.9575	0.695761	-2.81347	0.00490092	0.0157957	gb|PSN46723.1| Glycine receptor subunit alpha-3 [Blattella germanica]
Znev_04858	487.891	-2.90504	0.433847	-6.696	2.14205e-11	5.89948e-10	ref|XP_021919626.1| chromatin assembly factor 1 subunit A-like [Zootermopsis nevadensis] >ref|XP_021919627.1| chromatin assembly factor 1 subunit A-like [Zootermopsis nevadensis] >gb|KDR19550.1| Chromatin assembly factor 1 subunit A [Zootermopsis nevadensis]
Znev_04859	318.922	-1.02271	0.159968	-6.39323	1.62414e-10	3.72383e-09	ref|XP_021919634.1| dual specificity mitogen-activated protein kinase kinase dSOR1 isoform X1 [Zootermopsis nevadensis] >gb|KDR19551.1| Dual specificity mitogen-activated protein kinase kinase dSOR1 [Zootermopsis nevadensis]
Znev_04861	549.772	-1.06186	0.429883	-2.4701	0.0135073	0.0369777	ref|XP_021919628.1| synaptic vesicle glycoprotein 2B isoform X1 [Zootermopsis nevadensis] >ref|XP_021919629.1| synaptic vesicle glycoprotein 2B isoform X1 [Zootermopsis nevadensis] >gb|KDR19553.1| Synaptic vesicle glycoprotein 2B [Zootermopsis nevadensis]
Znev_04863	113.364	-1.06772	0.194108	-5.50067	3.78356e-08	5.14804e-07	ref|XP_014209925.1| bcl-2-like protein 2 [Copidosoma floridanum]
Znev_04865	347.683	-1.0703	0.149587	-7.15508	8.36222e-13	2.99983e-11	ref|XP_021919547.1| potential E3 ubiquitin-protein ligase ariadne-1 isoform X1 [Zootermopsis nevadensis]
Znev_04867	239.118	-1.37409	0.217638	-6.31364	2.72549e-10	5.90293e-09
Znev_04870	165.125	-1.21334	0.249333	-4.86636	1.13674e-06	1.09807e-05
Znev_04877	880.366	-0.529742	0.212226	-2.49612	0.0125559	0.0347483	ref|XP_021919552.1| bromodomain adjacent to zinc finger domain protein 1A isoform X1 [Zootermopsis nevadensis] >ref|XP_021919554.1| bromodomain adjacent to zinc finger domain protein 1A isoform X1 [Zootermopsis nevadensis] >ref|XP_021919555.1| bromodomain adjacent to zinc finger domain protein 1A isoform X1 [Zootermopsis nevadensis] >gb|KDR19569.1| Bromodomain adjacent to zinc finger domain prote…
Znev_04886	210.684	-0.703671	0.197591	-3.56125	0.00036909	0.00175725
Znev_04903	54.7539	-0.990253	0.371524	-2.66538	0.00769014	0.023155	ref|XP_021915546.1| centrosomal protein of 162 kDa isoform X1 [Zootermopsis nevadensis]
Znev_04921	181.841	-0.877587	0.361973	-2.42446	0.0153313	0.0409874	gb|KDR21637.1| Cyclin-dependent kinase-like 2, partial [Zootermopsis nevadensis]
Znev_04950	223.449	-0.628917	0.182441	-3.44724	0.00056634	0.00255086	gb|KDR17885.1| Bridging integrator 3-like protein [Zootermopsis nevadensis]
Znev_04962	490.451	-0.423379	0.139827	-3.02788	0.00246277	0.00894173	gb|PSN53012.1| Nuclear pore complex protein 107 [Blattella germanica]
Znev_04976	291.339	-0.610177	0.142457	-4.28324	1.84195e-05	0.000130907	gb|KDR17911.1| Protein shuttle craft, partial [Zootermopsis nevadensis]
Znev_04980	313.002	-1.24571	0.159554	-7.80746	5.83538e-15	2.80262e-13	ref|XP_021922902.1| coiled-coil domain-containing protein 102A isoform X1 [Zootermopsis nevadensis] >gb|KDR17915.1| Coiled-coil domain-containing protein 102A [Zootermopsis nevadensis]
Znev_04983	52.4503	-1.88452	0.242546	-7.76973	7.86528e-15	3.72526e-13	ref|XP_021922887.1| male-specific lethal 1 homolog [Zootermopsis nevadensis] >gb|KDR17918.1| Male-specific lethal 1-like protein [Zootermopsis nevadensis]
Znev_04986	78.5001	-0.887505	0.364196	-2.43689	0.0148144	0.0399407	ref|XP_012262565.1| TBC1 domain family member 24 isoform X4 [Athalia rosae]
Znev_04997	4.49272	-4.98311	0.815476	-6.11067	9.9213e-10	1.89934e-08	gb|KAG5310086.1| SETMR methyltransferase, partial [Acromyrmex insinuator]
Znev_05003	95.9041	-0.988425	0.188161	-5.25308	1.49579e-07	1.77574e-06
Znev_05005	109.61	-1.37458	0.223049	-6.16269	7.15215e-10	1.41269e-08	gb|KDR15250.1| Transposon Ty3-I Gag-Pol polyprotein [Zootermopsis nevadensis]
Znev_05006	173.881	-1.39183	0.281263	-4.9485	7.47863e-07	7.51597e-06	ref|XP_021927971.1| protein AATF [Zootermopsis nevadensis] >gb|KDR15251.1| Protein AATF [Zootermopsis nevadensis]
Znev_05011	402.633	-0.785028	0.259874	-3.02081	0.00252103	0.009117	gb|KDR15254.1| Eukaryotic translation initiation factor 4E transporter, partial [Zootermopsis nevadensis]
Znev_05028	12.1326	-4.86862	0.778469	-6.2541	3.99814e-10	8.34246e-09	ref|XP_015518585.1| PREDICTED: protein yellow-like [Neodiprion lecontei]
Znev_05029	206.732	-1.07764	0.190786	-5.64845	1.61903e-08	2.41146e-07	ref|XP_012269460.1| ubiquitin carboxyl-terminal hydrolase 31 [Athalia rosae]
Znev_05039	226.965	-0.747983	0.134159	-5.57534	2.47048e-08	3.48977e-07	ref|XP_021914536.1| Golgi to ER traffic protein 4 homolog [Zootermopsis nevadensis]
Znev_05045	100.58	-1.09657	0.261985	-4.18564	2.84366e-05	0.000190286	ref|XP_021915248.1| zinc finger protein 316-like [Zootermopsis nevadensis] >ref|XP_021915256.1| zinc finger protein 316-like [Zootermopsis nevadensis] >gb|KDR24289.1| Gastrula zinc finger protein XlCGF46.1 [Zootermopsis nevadensis]
Znev_05057	126.61	-1.3555	0.488608	-2.7742	0.00553375	0.0174933	ref|XP_021914544.1| sodium-independent sulfate anion transporter-like isoform X1 [Zootermopsis nevadensis] >ref|XP_021914554.1| sodium-independent sulfate anion transporter-like isoform X1 [Zootermopsis nevadensis] >ref|XP_021914565.1| sodium-independent sulfate anion transporter-like isoform X1 [Zootermopsis nevadensis]
Znev_05077	480.446	-1.34991	0.465966	-2.89701	0.00376737	0.0127296	dbj|BAJ83478.1| aromatic L-amino-acid decarboxylase [Gryllus bimaculatus]
Znev_05089	3.19506	-6.22582	1.44329	-4.31363	1.60597e-05	0.000116125
Znev_05090	25.3501	-1.07024	0.446746	-2.39564	0.0165914	0.0438169
Znev_05092	13.2253	-1.61844	0.486764	-3.3249	0.000884501	0.00373559
Znev_05094	216.476	-0.538409	0.155497	-3.46251	0.000535154	0.00243119	gb|KDR23691.1| Kinesin-associated protein 3, partial [Zootermopsis nevadensis]
Znev_05107	116.93	-1.58077	0.379308	-4.16753	3.07921e-05	0.000202733	gb|KDR16107.1| Glutamate receptor, ionotropic kainate 2 [Zootermopsis nevadensis]
Znev_05108	359.284	-0.644492	0.264708	-2.43473	0.0149031	0.0401483	ref|XP_021926081.1| 28S ribosomal protein S30, mitochondrial [Zootermopsis nevadensis] >gb|KDR16108.1| 28S ribosomal protein S30, mitochondrial [Zootermopsis nevadensis]
Znev_05109	553.166	-1.33818	0.436716	-3.06419	0.00218261	0.00809636	emb|CAB3376441.1| Hypothetical predicted protein [Cloeon dipterum]
Znev_05111	15.4434	-3.56699	0.542158	-6.57924	4.72866e-11	1.22355e-09	ref|XP_021926038.1| 1-phosphatidylinositol 4,5-bisphosphate phosphodiesterase epsilon-1-like [Zootermopsis nevadensis]
Znev_05112	6.07442	-2.9071	0.657737	-4.41985	9.87716e-06	7.5784e-05	gb|KDR16112.1| Ankyrin repeat domain-containing protein 54 [Zootermopsis nevadensis]
Znev_05115	93.0564	-2.46894	0.312155	-7.90934	2.58766e-15	1.29269e-13
Znev_05117	196.02	-0.557519	0.171831	-3.24458	0.00117623	0.00474651	gb|PSN50362.1| U4/U6 small nuclear ribonucleoprotein Prp4 [Blattella germanica]
Znev_05128	147.478	-0.890319	0.210893	-4.22165	2.42516e-05	0.000165235	ref|XP_021926054.1| RNA pseudouridylate synthase domain-containing protein 3-like isoform X1 [Zootermopsis nevadensis] >gb|KDR16129.1| RNA pseudouridylate synthase domain-containing protein 3 [Zootermopsis nevadensis]
Znev_05132	290.583	-1.45267	0.3397	-4.27633	1.89996e-05	0.000134471	gb|KDR16132.1| Sn1-specific diacylglycerol lipase alpha [Zootermopsis nevadensis]
Znev_05135	328.463	-1.01215	0.245876	-4.1165	3.84676e-05	0.000245705	gb|PSN34327.1| GDP-L-fucose synthase [Blattella germanica]
Znev_05136	119.148	-1.80318	0.218366	-8.25761	1.48621e-16	8.6567e-15
Znev_05141	31.112	-1.66111	0.422117	-3.9352	8.31274e-05	0.000480917	gb|KDR16140.1| DENN domain-containing protein 2C [Zootermopsis nevadensis]
Znev_05142	40.8974	-1.62017	0.49471	-3.27499	0.00105666	0.00433819
Znev_05147	1209.8	-3.00173	0.703677	-4.26577	1.99211e-05	0.000140051	gb|KDR22466.1| Lysosome membrane protein 2, partial [Zootermopsis nevadensis]
Znev_05152	280.498	-0.940981	0.218845	-4.29976	1.70986e-05	0.00012273	gb|PNF38518.1| putative N-acetyltransferase san [Cryptotermes secundus]
Znev_05166	7.34227	-3.12312	0.878717	-3.55419	0.000379152	0.00179953	gb|PNF38501.1| putative insulin-like peptide 7 [Cryptotermes secundus]
Znev_05168	43.5932	-10.0387	1.15486	-8.69255	3.54379e-18	2.48756e-16
Znev_05179	89.4882	-1.79087	0.263219	-6.80372	1.01949e-11	2.98178e-10	ref|XP_023702808.1| zinc finger and SCAN domain-containing protein 2 [Cryptotermes secundus]
Znev_05192	126.878	-1.31204	0.271062	-4.84039	1.29584e-06	1.22648e-05	ref|XP_021939180.1| AT-rich interactive domain-containing protein 5B-like isoform X1 [Zootermopsis nevadensis]
Znev_05194	45.4081	-6.02756	0.561832	-10.7284	7.48834e-27	1.33117e-24	ref|XP_015521049.1| PREDICTED: nanos homolog 1 [Neodiprion lecontei]
Znev_05197	464.965	-0.700932	0.165595	-4.2328	2.30797e-05	0.000158433	ref|XP_021939218.1| MMS19 nucleotide excision repair protein homolog [Zootermopsis nevadensis] >gb|KDR08628.1| MMS19 nucleotide excision repair protein-like protein [Zootermopsis nevadensis]
Znev_05198	430.392	-0.475859	0.174649	-2.72466	0.00643674	0.0199561	gb|KDR08629.1| Ubiquitin domain-containing protein 1 [Zootermopsis nevadensis]
Znev_05204	501.864	-1.71014	0.529509	-3.22966	0.00123936	0.00496614	gb|KDR08635.1| Leucine zipper putative tumor suppressor 2-like protein [Zootermopsis nevadensis]
Znev_05208	118.66	-1.86368	0.280177	-6.6518	2.8954e-11	7.77102e-10
Znev_05209	46.1082	-1.91304	0.254093	-7.5289	5.1169e-14	2.15508e-12
Znev_05216	71.291	-1.37875	0.206959	-6.66196	2.70201e-11	7.29489e-10	gb|KDR08647.1| Phosphatidic acid phosphatase type 2 domain-containing protein 1B [Zootermopsis nevadensis]
Znev_05221	26.9318	-1.85533	0.377858	-4.91014	9.10107e-07	8.94296e-06	ref|XP_023709681.2| nuclear-pore anchor [Cryptotermes secundus]
Znev_05231	1127.18	-1.71367	0.214652	-7.98347	1.4228e-15	7.29409e-14	ref|XP_003704926.1| PREDICTED: suppressor of G2 allele of SKP1 homolog [Megachile rotundata]
Znev_05232	4.8652	-3.93325	0.757983	-5.18911	2.11301e-07	2.42038e-06	gb|KDR16058.1| Homeobox protein DBX1-A [Zootermopsis nevadensis]
Znev_05234	13.7466	-1.43027	0.397876	-3.59477	0.000324675	0.00157371
Znev_05235	463.398	-0.742565	0.174165	-4.26358	2.01179e-05	0.000141145	ref|XP_021926163.1| kanadaptin [Zootermopsis nevadensis] >gb|KDR16061.1| Kanadaptin [Zootermopsis nevadensis]
Znev_05249	274.588	-0.834595	0.210006	-3.97414	7.06333e-05	0.000417456	ref|XP_025789644.1| zinc finger protein 674 [Puma concolor]
Znev_05254	225.155	-0.805926	0.310113	-2.59881	0.00935464	0.027215	ref|XP_002428152.1| ras GTP exchange factor, son of sevenless, putative [Pediculus humanus corporis] >gb|EEB15414.1| ras GTP exchange factor, son of sevenless, putative [Pediculus humanus corporis]
Znev_05257	137.025	-2.32054	0.377684	-6.14412	8.04085e-10	1.57458e-08	ref|XP_021926214.1| F-box/LRR-repeat protein 3-like isoform X1 [Zootermopsis nevadensis]
Znev_05269	114.185	-1.48645	0.23253	-6.39249	1.63204e-10	3.73569e-09	gb|KDR08208.1| tRNA-splicing endonuclease subunit Sen34 [Zootermopsis nevadensis]
Znev_05270	217.828	-1.44956	0.19262	-7.52548	5.25254e-14	2.20542e-12	gb|KDR08209.1| RecQ-mediated genome instability protein 1 [Zootermopsis nevadensis]
Znev_05279	40.8188	-0.658726	0.243872	-2.70111	0.00691078	0.0211953
Znev_05281	258.133	-1.50443	0.171569	-8.7687	1.80747e-18	1.30903e-16	ref|XP_021939735.1| zinc finger protein 557-like [Zootermopsis nevadensis] >gb|KDR08219.1| Serendipity locus protein H-1 [Zootermopsis nevadensis]
Znev_05282	436.013	-0.653901	0.22437	-2.91439	0.0035639	0.0121592
Znev_05289	108.953	-1.24095	0.26831	-4.62506	3.74489e-06	3.20977e-05	ref|XP_021939705.1| ralBP1-associated Eps domain-containing protein 1 [Zootermopsis nevadensis] >gb|KDR08227.1| RalBP1-associated Eps domain-containing protein 2 [Zootermopsis nevadensis]
Znev_05292	65.3299	-1.0036	0.347806	-2.8855	0.00390789	0.0131074	ref|XP_021939706.1| potassium channel subfamily K member 10 [Zootermopsis nevadensis] >gb|KDR08230.1| Potassium channel subfamily K member 9 [Zootermopsis nevadensis]
Znev_05305	110.506	-2.17118	0.255242	-8.50637	1.79469e-17	1.16425e-15	ref|XP_021930131.1| zinc finger protein 883-like isoform X1 [Zootermopsis nevadensis]
Znev_05311	106.279	-2.32021	0.226801	-10.2301	1.45294e-24	2.09346e-22	ref|XP_021930130.1| zinc finger protein 2 homolog isoform X2 [Zootermopsis nevadensis]
Znev_05317	844.99	-0.258802	0.103735	-2.49483	0.0126018	0.0348331	ref|XP_021930201.1| phosphoinositide 3-kinase regulatory subunit 4 isoform X1 [Zootermopsis nevadensis]
Znev_05328	442.523	-0.487547	0.12771	-3.81759	0.00013476	0.000731402	gb|PSN43819.1| Exosome component 10 [Blattella germanica]
Znev_05331	710.602	-0.545393	0.161532	-3.37637	0.000734493	0.00319471	gb|PNF29142.1| Something about silencing protein 10 [Cryptotermes secundus]
Znev_05344	869.284	-0.714788	0.211651	-3.3772	0.000732288	0.00318725	ref|XP_021917456.1| serine/threonine-protein kinase RIO1 [Zootermopsis nevadensis] >ref|XP_021917457.1| serine/threonine-protein kinase RIO1 [Zootermopsis nevadensis] >gb|KDR20687.1| Serine/threonine-protein kinase RIO1 [Zootermopsis nevadensis]
Znev_05351	5.1751	-1.56873	0.617105	-2.54207	0.0110197	0.0312144	gb|KDR20694.1| Maelstrom-like protein [Zootermopsis nevadensis]
Znev_05363	123.894	-1.50494	0.232782	-6.46502	1.01287e-10	2.4238e-09	gb|KDR20703.1| Origin recognition complex subunit 2 [Zootermopsis nevadensis]
Znev_05371	12.8069	-1.68598	0.469204	-3.59327	0.000326548	0.00158111	gb|KDR20709.1| Zinc finger MYND domain-containing protein 10 [Zootermopsis nevadensis]
Znev_05375	288.506	-1.20236	0.228322	-5.26609	1.39357e-07	1.6645e-06	gb|PNF41234.1| DNA polymerase epsilon subunit 3 [Cryptotermes secundus]
Znev_05382	25.0586	-1.03088	0.349241	-2.95178	0.00315951	0.0109876	gb|PSN47914.1| GTP-binding protein Di-Ras2 [Blattella germanica]
Znev_05396	912.389	-11.3625	0.678225	-16.7533	5.35937e-63	9.16988e-60	ref|XP_021929314.1| lipid storage droplets surface-binding protein 2-like isoform X1 [Zootermopsis nevadensis] >gb|KDR14502.1| Lipid storage droplets surface-binding protein 2 [Zootermopsis nevadensis]
Znev_05405	18.3783	-1.59652	0.358619	-4.45185	8.51331e-06	6.65887e-05
Znev_05406	12.5517	-2.00742	0.574063	-3.49687	0.000470756	0.00217526	gb|KDR14506.1| Glutamate [NMDA] receptor subunit 3A [Zootermopsis nevadensis]
Znev_05407	27.5236	-1.78201	0.564453	-3.15706	0.00159366	0.00617086
Znev_05408	69.861	-10.2696	0.904807	-11.35	7.4138e-30	1.78035e-27	ref|XP_021929317.1| protein cortex-like [Zootermopsis nevadensis] >gb|KDR14508.1| Cell division cycle protein 20-like protein [Zootermopsis nevadensis]
Znev_05425	317.415	-0.526338	0.140748	-3.73957	0.000184337	0.000964897	gb|KDR11421.1| BRCA1-A complex subunit Abraxas [Zootermopsis nevadensis]
Znev_05438	94.3705	-1.94936	0.18038	-10.8069	3.19146e-27	5.82463e-25
Znev_05454	40.9335	-2.19073	0.355679	-6.1593	7.30695e-10	1.4391e-08	ref|XP_021934619.1| E3 ubiquitin-protein ligase MIB2 [Zootermopsis nevadensis] >ref|XP_021934620.1| E3 ubiquitin-protein ligase MIB2 [Zootermopsis nevadensis] >gb|KDR11449.1| E3 ubiquitin-protein ligase MIB2 [Zootermopsis nevadensis]
Znev_05462	68.4437	-3.91506	0.370866	-10.5565	4.73874e-26	7.81493e-24	gb|KDR12136.1| Atrial natriuretic peptide receptor A [Zootermopsis nevadensis]
Znev_05463	32.3219	-4.44598	0.579404	-7.67337	1.67534e-14	7.49414e-13	gb|KDR12137.1| Atrial natriuretic peptide receptor B [Zootermopsis nevadensis]
Znev_05469	180.101	-0.77359	0.2456	-3.1498	0.00163383	0.00630502	ref|XP_015519519.1| PREDICTED: zinc finger HIT domain-containing protein 2 [Neodiprion lecontei]
Znev_05470	94.8498	-1.0692	0.317024	-3.3726	0.000744618	0.00323566
Znev_05471	309.578	-0.339276	0.138562	-2.44856	0.014343	0.0389074	ref|XP_021933400.1| hsp70-binding protein 1-like [Zootermopsis nevadensis] >ref|XP_021933401.1| hsp70-binding protein 1-like [Zootermopsis nevadensis] >ref|XP_021933403.1| hsp70-binding protein 1-like [Zootermopsis nevadensis] >gb|KDR12144.1| Hsp70-binding protein 1 [Zootermopsis nevadensis]
Znev_05473	81.3546	-1.84551	0.619418	-2.97944	0.0028878	0.0101982	gb|PNF33918.1| Cyclin-dependent kinase 1 [Cryptotermes secundus]
Znev_05477	143.779	-0.73812	0.203555	-3.62614	0.000287691	0.00141804	ref|XP_021933386.1| Fanconi anemia group D2 protein isoform X1 [Zootermopsis nevadensis]
Znev_05483	235.865	-0.936889	0.159641	-5.86873	4.39134e-09	7.38435e-08	ref|XP_021933350.1| ATP-dependent RNA helicase DDX55 isoform X1 [Zootermopsis nevadensis]
Znev_05484	850.349	-0.991957	0.200679	-4.943	7.69283e-07	7.69171e-06	ref|XP_021933348.1| probable 28S rRNA (cytosine-C(5))-methyltransferase isoform X1 [Zootermopsis nevadensis] >gb|KDR12157.1| Putative ribosomal RNA methyltransferase nop2 [Zootermopsis nevadensis]
Znev_05487	36.645	-0.794021	0.329989	-2.40621	0.0161192	0.0427762	gb|KDR12159.1| Alba-like protein C9orf23-like protein [Zootermopsis nevadensis]
Znev_05488	109.362	-0.888872	0.304291	-2.92112	0.00348771	0.0119469	ref|XP_021917080.1| probable 28S rRNA (cytosine-C(5))-methyltransferase [Zootermopsis nevadensis] >gb|KDR21010.1| Putative methyltransferase NSUN5 [Zootermopsis nevadensis]
Znev_05489	126.877	-1.69574	0.249948	-6.78438	1.1659e-11	3.38828e-10	ref|XP_023713320.1| ribonuclease P protein subunit p25-like protein [Cryptotermes secundus]
Znev_05491	163.439	-0.913862	0.174121	-5.24844	1.53392e-07	1.81003e-06	gb|PSN56828.1| MOB kinase activator-like 4 [Blattella germanica]
Znev_05492	158.974	-1.11891	0.243531	-4.59455	4.33677e-06	3.65978e-05	gb|KDR12164.1| Rap guanine nucleotide exchange factor 4, partial [Zootermopsis nevadensis]
Znev_05493	272.129	-0.47301	0.19989	-2.36635	0.0179644	0.0467305	ref|XP_021933453.1| SWI/SNF-related matrix-associated actin-dependent regulator of chromatin subfamily B member 1 [Zootermopsis nevadensis] >gb|KDR12165.1| SWI/SNF-related matrix-associated actin-dependent regulator of chromatin subfamily B member 1 [Zootermopsis nevadensis]
Znev_05497	28.9846	-3.45582	0.563975	-6.12762	8.92009e-10	1.73435e-08	gb|KDR12169.1| Cyclic nucleotide-gated olfactory channel [Zootermopsis nevadensis]
Znev_05498	564.38	-4.89859	0.932924	-5.25079	1.51451e-07	1.79331e-06	gb|RZC42851.1| glucose dehydrogenase [FAD, quinone] [Asbolus verrucosus]
Znev_05503	9.37322	-3.88785	0.690088	-5.63385	1.76231e-08	2.5966e-07	gb|AGG40975.1| sodium channel auxiliary subunit TEH1-like transcript variant TEH1C [Periplaneta americana]
Znev_05508	36.9931	-0.999088	0.312309	-3.19904	0.00137886	0.005447	gb|KDR15350.1| F-box/SPRY domain-containing protein 1 [Zootermopsis nevadensis]
Znev_05513	244.395	-0.927579	0.330896	-2.80323	0.00505929	0.0162296	gb|KDR15355.1| CD109 antigen [Zootermopsis nevadensis]
Znev_05519	21.4607	-0.820389	0.349936	-2.3444	0.0190579	0.0489244	ref|XP_021927709.1| CAP-Gly domain-containing linker protein 2-like isoform X2 [Zootermopsis nevadensis]
Znev_05521	226.131	-0.548092	0.164234	-3.33727	0.000846054	0.00359652	gb|KDR15361.1| putative ubiquitin carboxyl-terminal hydrolase CYLD [Zootermopsis nevadensis]
Znev_05535	102.46	-1.11465	0.344007	-3.24021	0.00119443	0.00481006	gb|KDR15374.1| Homeobox protein aristaless, partial [Zootermopsis nevadensis]
Znev_05543	110.706	-0.489062	0.204443	-2.39216	0.0167494	0.044166	ref|XP_021916268.1| transcription termination factor, mitochondrial isoform X2 [Zootermopsis nevadensis]
Znev_05549	126.196	-2.38505	0.39919	-5.97473	2.30473e-09	4.08114e-08	ref|XP_021935768.1| protein regulator of cytokinesis 1-like isoform X3 [Zootermopsis nevadensis]
Znev_05550	288.82	-2.49684	0.267454	-9.3356	1.00423e-20	9.12504e-19	ref|XP_023704500.1| F-box/LRR-repeat protein 7-like isoform X1 [Cryptotermes secundus]
Znev_05554	232.303	-0.799421	0.200439	-3.98834	6.65366e-05	0.000395808	gb|PSN40265.1| Protein phosphatase 1L [Blattella germanica]
Znev_05558	82.3296	-1.06381	0.259514	-4.09924	4.1451e-05	0.000262676	ref|XP_021916308.1| U2 small nuclear ribonucleoprotein auxiliary factor 35 kDa subunit-related protein 1 isoform X1 [Zootermopsis nevadensis] >ref|XP_021916309.1| U2 small nuclear ribonucleoprotein auxiliary factor 35 kDa subunit-related protein 1 isoform X1 [Zootermopsis nevadensis] >ref|XP_021916310.1| U2 small nuclear ribonucleoprotein auxiliary factor 35 kDa subunit-related protein 1 isoform …
Znev_05560	71.6548	-0.888997	0.179495	-4.95276	7.31685e-07	7.35879e-06
Znev_05568	599.661	-0.746748	0.228169	-3.27278	0.00106495	0.00436567	gb|KDR21340.1| Tyrosine-protein phosphatase non-receptor type 23 [Zootermopsis nevadensis]
Znev_05573	359.356	-0.864397	0.258606	-3.34253	0.000830198	0.0035379	ref|XP_021916277.1| nucleolar MIF4G domain-containing protein 1 [Zootermopsis nevadensis] >ref|XP_021916278.1| nucleolar MIF4G domain-containing protein 1 [Zootermopsis nevadensis] >ref|XP_021916279.1| nucleolar MIF4G domain-containing protein 1 [Zootermopsis nevadensis] >gb|KDR21346.1| Nucleolar MIF4G domain-containing protein 1 [Zootermopsis nevadensis]
Znev_05584	168.862	-0.832025	0.234999	-3.54055	0.000399296	0.00188403	gb|KDR18488.1| Coiled-coil domain-containing protein 42-like protein [Zootermopsis nevadensis]
Znev_05585	283.562	-0.607845	0.219922	-2.76391	0.00571141	0.0179885	gb|PSN41291.1| Peptidyl-tRNA hydrolase 2 [Blattella germanica]
Znev_05588	134.693	-1.44892	0.315008	-4.59964	4.23229e-06	3.58266e-05
Znev_05593	441.18	-0.635282	0.172257	-3.688	0.000226025	0.00114937	gb|PSN38114.1| GPN-loop GTPase 1 [Blattella germanica]
Znev_05597	246.884	-0.637559	0.156118	-4.08383	4.42993e-05	0.000277642	gb|PSN38097.1| Peroxisome assembly protein 12 [Blattella germanica]
Znev_05600	350.593	-0.974821	0.178153	-5.47183	4.45424e-08	5.98329e-07	gb|KDR18503.1| Splicing factor, arginine/serine-rich 1 [Zootermopsis nevadensis]
Znev_05604	809.582	-0.684641	0.238813	-2.86685	0.00414582	0.0137172	gb|QBH73187.1| small nuclear ribonucleoprotein sm d3 [Brunneria borealis]
Znev_05606	1543.55	-0.620544	0.152796	-4.06125	4.8811e-05	0.000300984	gb|KDR18510.1| Protein strawberry notch [Zootermopsis nevadensis]
Znev_05607	252.604	-1.09295	0.202763	-5.3903	7.03421e-08	8.9673e-07	ref|XP_021921758.1| N-lysine methyltransferase KMT5A isoform X1 [Zootermopsis nevadensis] >gb|KDR18511.1| Histone-lysine N-methyltransferase pr-set7 [Zootermopsis nevadensis]
Znev_05612	198.515	-2.11054	0.236892	-8.9093	5.13542e-19	3.92702e-17
Znev_05613	118.788	-2.10817	0.272541	-7.73525	1.03204e-14	4.77247e-13
Znev_05626	18.3769	-0.943635	0.354159	-2.66444	0.00771161	0.0231941	gb|KDR11969.1| Tudor domain-containing protein 5 [Zootermopsis nevadensis]
Znev_05628	1.31267	-3.04428	1.2897	-2.36045	0.0182526	0.0473006
Znev_05638	301.989	-1.2156	0.263825	-4.60758	4.07375e-06	3.46129e-05	gb|PSN49976.1| putative tRNA pseudouridine synthase 2 [Blattella germanica]
Znev_05648	1368.12	-0.558659	0.17719	-3.15289	0.00161662	0.00624387	gb|PNF33270.1| Asparagine--tRNA ligase, cytoplasmic [Cryptotermes secundus]
Znev_05653	89.1237	-0.949395	0.243879	-3.89289	9.90553e-05	0.000559352	gb|KDR11992.1| Small conductance calcium-activated potassium channel protein, partial [Zootermopsis nevadensis]
Znev_05656	185.008	-1.46798	0.302978	-4.84518	1.265e-06	1.20291e-05
Znev_05671	174.23	-0.893233	0.143199	-6.23769	4.44081e-10	9.1683e-09	gb|PNF22241.1| Platelet-activating factor acetylhydrolase IB subunit beta-like protein, partial [Cryptotermes secundus]
Znev_05684	14.3148	-1.05677	0.402318	-2.62671	0.00862154	0.025439	ref|XP_033606481.1| keratin, type I cytoskeletal 9 isoform X1 [Cryptotermes secundus]
Znev_05687	200.45	-1.38708	0.253556	-5.4705	4.48758e-08	6.01626e-07	gb|KDR13464.1| Arf-GAP with SH3 domain, ANK repeat and PH domain-containing protein 1 [Zootermopsis nevadensis]
Znev_05697	109.335	-1.51637	0.213263	-7.11034	1.15756e-12	4.07318e-11	ref|XP_021919272.1| ankyrin repeat, SAM and basic leucine zipper domain-containing protein 1-like [Zootermopsis nevadensis] >ref|XP_021919273.1| ankyrin repeat, SAM and basic leucine zipper domain-containing protein 1-like [Zootermopsis nevadensis] >ref|XP_021919274.1| ankyrin repeat, SAM and basic leucine zipper domain-containing protein 1-like [Zootermopsis nevadensis] >ref|XP_021919275.1| anky…
Znev_05720	10.7776	-5.46037	0.845559	-6.45771	1.06299e-10	2.52302e-09
Znev_05724	34.1734	-1.32874	0.472885	-2.80986	0.00495625	0.0159514	ref|XP_015515620.1| PREDICTED: mitotic spindle assembly checkpoint protein MAD2A [Neodiprion lecontei]
Znev_05733	41.1803	-2.47945	0.646979	-3.83235	0.000126927	0.000694952	gb|KDR19416.1| Homeotic protein deformed, partial [Zootermopsis nevadensis]
Znev_05737	332.069	-0.796756	0.325546	-2.44745	0.0143873	0.0390121	ref|XP_012259197.1| mitochondrial import inner membrane translocase subunit Tim17-B-like [Athalia rosae]
Znev_05741	21.1429	-2.4126	0.551508	-4.37455	1.21681e-05	9.08277e-05	gb|KDR19424.1| Glycine receptor subunit alpha-3 [Zootermopsis nevadensis]
Znev_05742	56.8564	-0.863308	0.321957	-2.68144	0.00733065	0.0222685
Znev_05755	32.5953	-2.97724	0.348052	-8.554	1.1889e-17	7.9384e-16	gb|KDR19439.1| Structural maintenance of chromosomes protein 3 [Zootermopsis nevadensis]
Znev_05762	181.263	-1.42963	0.206562	-6.92109	4.48181e-12	1.41679e-10
Znev_05764	152.525	-1.85436	0.371268	-4.99467	5.89352e-07	6.02919e-06	gb|PSN52705.1| Calcyphosin-like protein [Blattella germanica]
Znev_05770	779.367	-2.79264	0.918351	-3.04093	0.00235849	0.00864339	gb|PSN51373.1| Farnesol dehydrogenase [Blattella germanica]
Znev_05781	55.4578	-2.10579	0.78543	-2.68107	0.00733875	0.0222832	gb|PSN46525.1| Facilitated trehalose transporter Tret1 [Blattella germanica]
Znev_05794	676.442	-0.335608	0.119948	-2.79795	0.00514285	0.016436	ref|XP_021926343.1| sorting nexin-2-like isoform X1 [Zootermopsis nevadensis]
Znev_05796	241.936	-0.707016	0.172905	-4.08903	4.33172e-05	0.000272485	gb|AGM32474.1| Rho-related GTP-binding protein [Coptotermes formosanus]
Znev_05801	780.951	-0.540179	0.195737	-2.75971	0.00578519	0.01819	ref|XP_003399730.1| ruvB-like 2 [Bombus terrestris] >ref|XP_003493756.1| ruvB-like 2 [Bombus impatiens] >ref|XP_033193024.1| ruvB-like 2 [Bombus vancouverensis nearcticus] >ref|XP_033303535.1| ruvB-like 2 [Bombus bifarius] >ref|XP_033363528.1| ruvB-like 2 [Bombus vosnesenskii]
Znev_05818	105.427	-2.06488	0.233323	-8.8499	8.75993e-19	6.55223e-17
Znev_05821	67.2463	-1.24709	0.486327	-2.56431	0.0103383	0.0295922	ref|XP_021932433.1| sialin-like isoform X1 [Zootermopsis nevadensis] >ref|XP_021932434.1| sialin-like isoform X1 [Zootermopsis nevadensis] >ref|XP_021932435.1| sialin-like isoform X1 [Zootermopsis nevadensis] >gb|KDR12727.1| Sialin [Zootermopsis nevadensis]
Znev_05842	56.8316	-3.21831	1.10126	-2.9224	0.0034735	0.0119191
Znev_05880	580.884	-0.872945	0.348969	-2.50149	0.0123671	0.0343021	ref|XP_021924063.1| carboxypeptidase N subunit 2-like [Zootermopsis nevadensis] >ref|XP_021924074.1| carboxypeptidase N subunit 2-like [Zootermopsis nevadensis] >ref|XP_021924083.1| carboxypeptidase N subunit 2-like [Zootermopsis nevadensis] >ref|XP_021924091.1| carboxypeptidase N subunit 2-like [Zootermopsis nevadensis] >gb|KDR23918.1| Leucine-rich repeat-containing protein [Zootermopsis nevaden…
Znev_05906	228.047	-1.48889	0.250018	-5.95514	2.59843e-09	4.54825e-08	ref|XP_021929038.1| 1-acyl-sn-glycerol-3-phosphate acyltransferase beta-like [Zootermopsis nevadensis] >ref|XP_021929039.1| 1-acyl-sn-glycerol-3-phosphate acyltransferase beta-like [Zootermopsis nevadensis] >gb|KDR14662.1| 1-acyl-sn-glycerol-3-phosphate acyltransferase alpha [Zootermopsis nevadensis]
Znev_05919	185.624	-0.906133	0.300017	-3.02027	0.00252551	0.0091308	ref|XP_011642410.1| type 1 phosphatidylinositol 4,5-bisphosphate 4-phosphatase [Pogonomyrmex barbatus]
Znev_05924	351.024	-0.868835	0.155517	-5.58674	2.3137e-08	3.30929e-07	ref|XP_021928566.1| WW domain-binding protein 11 isoform X1 [Zootermopsis nevadensis] >ref|XP_021928567.1| WW domain-binding protein 11 isoform X1 [Zootermopsis nevadensis] >gb|KDR14918.1| WW domain-binding protein 11 [Zootermopsis nevadensis]
Znev_05929	373.072	-0.83111	0.130395	-6.37381	1.84394e-10	4.13768e-09	ref|XP_021928487.1| ecto-NOX disulfide-thiol exchanger 2-like [Zootermopsis nevadensis] >gb|KDR14923.1| Ecto-NOX disulfide-thiol exchanger 1 [Zootermopsis nevadensis]
Znev_05930	64.0494	-0.738288	0.275605	-2.67879	0.00738884	0.0223609	gb|PNF32875.1| Dynein intermediate chain 3, ciliary [Cryptotermes secundus]
Znev_05931	259.129	-0.52269	0.150351	-3.47646	0.00050808	0.00232207	ref|XP_021928492.1| AP-5 complex subunit zeta-1-like isoform X2 [Zootermopsis nevadensis]
Znev_05932	55.3657	-1.25035	0.297368	-4.20472	2.61405e-05	0.00017661
Znev_05936	95.2071	-2.1826	0.37925	-5.75504	8.66208e-09	1.37716e-07	gb|KDR14930.1| Protein cueball [Zootermopsis nevadensis]
Znev_05939	298.712	-2.48424	0.599696	-4.14251	3.43528e-05	0.000222252
Znev_05948	42.1106	-1.43425	0.46728	-3.06936	0.00214519	0.0079705	ref|XP_021928519.1| GTP-binding protein Di-Ras1 [Zootermopsis nevadensis] >ref|XP_021928520.1| GTP-binding protein Di-Ras1 [Zootermopsis nevadensis] >ref|XP_021928521.1| GTP-binding protein Di-Ras1 [Zootermopsis nevadensis] >ref|XP_021928522.1| GTP-binding protein Di-Ras1 [Zootermopsis nevadensis] >ref|XP_021928523.1| GTP-binding protein Di-Ras1 [Zootermopsis nevadensis] >gb|KDR14940.1| GTP-bindi…
Znev_05954	207.614	-0.806023	0.195678	-4.11913	3.80305e-05	0.000243367	gb|PSN43632.1| Ubiquitin domain-containing protein UBFD1 [Blattella germanica]
Znev_05958	387.013	-1.53516	0.285217	-5.38243	7.34858e-08	9.33092e-07	ref|XP_021935249.1| structural maintenance of chromosomes protein 2 [Zootermopsis nevadensis] >ref|XP_021935260.1| structural maintenance of chromosomes protein 2 [Zootermopsis nevadensis] >gb|KDR23429.1| Structural maintenance of chromosomes protein 2 [Zootermopsis nevadensis]
Znev_06002	515.739	-0.927108	0.28338	-3.2716	0.0010694	0.00438263	gb|KDR17784.1| Lipid phosphate phosphohydrolase 3 [Zootermopsis nevadensis]
Znev_06005	247.792	-0.637241	0.123542	-5.15807	2.49503e-07	2.78792e-06
Znev_06006	129.065	-2.20886	0.360169	-6.13283	8.63278e-10	1.68327e-08	ref|XP_021923114.1| putative leucine-rich repeat-containing protein DDB_G0290503 isoform X1 [Zootermopsis nevadensis]
Znev_06013	563.559	-0.681701	0.211231	-3.22727	0.00124977	0.00500054	gb|PSN49243.1| Protein SEC13 [Blattella germanica]
Znev_06033	378.749	-0.327838	0.140334	-2.33612	0.019485	0.0497316	ref|XP_021936319.1| BTB/POZ domain-containing protein 10 isoform X1 [Zootermopsis nevadensis] >gb|KDR10487.1| BTB/POZ domain-containing protein 10 [Zootermopsis nevadensis]
Znev_06036	276.447	-1.33641	0.296166	-4.51237	6.41075e-06	5.18313e-05	gb|KDR10490.1| FCH and double SH3 domains protein 2 [Zootermopsis nevadensis]
Znev_06040	381.246	-1.06247	0.171421	-6.19802	5.71762e-10	1.15602e-08
Znev_06041	92.7742	-1.2422	0.287772	-4.31661	1.58445e-05	0.00011469	ref|XP_021936286.1| coiled-coil domain-containing protein 63 isoform X1 [Zootermopsis nevadensis]
Znev_06044	121.877	-0.700588	0.195241	-3.58832	0.000332814	0.0016069
Znev_06051	600.268	-0.582251	0.160815	-3.62063	0.000293885	0.00144338	gb|PSN30658.1| F-box/WD repeat-containing protein 7 [Blattella germanica]
Znev_06057	225.8	-3.42453	0.977383	-3.50378	0.000458703	0.00212747	ref|XP_021936303.1| probable cytochrome P450 303a1 isoform X1 [Zootermopsis nevadensis]
Znev_06069	218.323	-1.32786	0.29928	-4.43687	9.12775e-06	7.06678e-05	gb|PNF34486.1| Stromal membrane-associated protein 2 [Cryptotermes secundus]
Znev_06071	225.387	-3.35836	0.307246	-10.9305	8.23646e-28	1.5879e-25	ref|XP_021916088.1| MRG/MORF4L-binding protein [Zootermopsis nevadensis] >gb|KDR24239.1| MRG-binding protein [Zootermopsis nevadensis]
Znev_06083	9.17019	-3.40213	0.583711	-5.82846	5.5942e-09	9.24799e-08
Znev_06086	30.852	-2.9523	0.364064	-8.10928	5.09206e-16	2.72266e-14	gb|KDR24249.1| Neuropilin and tolloid-like protein 2, partial [Zootermopsis nevadensis]
Znev_06087	0.966387	-3.9527	1.4934	-2.64678	0.00812627	0.0242336	ref|XP_021915857.1| neuropilin and tolloid-like protein 2 isoform X1 [Zootermopsis nevadensis]
Znev_06088	36.7824	-3.60137	0.37163	-9.69073	3.30174e-22	3.50343e-20	ref|XP_022193782.1| neuropilin and tolloid-like protein 2 [Nilaparvata lugens] >ref|XP_022193783.1| neuropilin and tolloid-like protein 2 [Nilaparvata lugens] >ref|XP_039298965.1| neuropilin and tolloid-like protein 2 [Nilaparvata lugens]
Znev_06090	152.517	-0.488377	0.207098	-2.35819	0.0183643	0.0475001	gb|AGM32792.1| putative exosome complex exonuclease RRP41 [Coptotermes formosanus]
Znev_06092	11.9747	-4.45068	0.539808	-8.24493	1.65253e-16	9.54423e-15
Znev_06095	55.8694	-4.13845	0.501336	-8.25484	1.52107e-16	8.8222e-15	gb|KDR24257.1| KH domain-containing, RNA-binding, signal transduction-associated protein 3 [Zootermopsis nevadensis]
Znev_06098	12.4959	-1.86695	0.79651	-2.34391	0.0190826	0.0489521	gb|KDR24259.1| KH domain-containing, RNA-binding, signal transduction-associated protein 2 [Zootermopsis nevadensis]
Znev_06114	201.113	-1.14183	0.241697	-4.72423	2.30993e-06	2.06191e-05
Znev_06119	423.017	-0.410608	0.136634	-3.00517	0.00265431	0.00953601	gb|PNF37958.1| COP9 signalosome complex subunit 3 [Cryptotermes secundus] >gb|PNF37959.1| COP9 signalosome complex subunit 3 [Cryptotermes secundus]
Znev_06120	149.09	-0.815068	0.220264	-3.70042	0.000215243	0.00110388	ref|XP_021932553.1| IQ and AAA domain-containing protein 1 [Zootermopsis nevadensis] >gb|KDR12670.1| IQ and AAA domain-containing protein 1 [Zootermopsis nevadensis]
Znev_06134	125.65	-1.31834	0.285475	-4.61808	3.87316e-06	3.31349e-05	ref|XP_033606577.1| protein FAM135A isoform X2 [Cryptotermes secundus]
Znev_06136	5.77005	-2.87255	0.703728	-4.08191	4.46674e-05	0.000279437	ref|XP_021928333.1| transcription factor VBP [Zootermopsis nevadensis] >gb|KDR24444.1| D site-binding protein [Zootermopsis nevadensis]
Znev_06138	235.448	-1.08549	0.208389	-5.20898	1.89883e-07	2.20265e-06	gb|PSN55626.1| WD repeat-containing protein 76 [Blattella germanica]
Znev_06144	243.053	-1.26575	0.223464	-5.66423	1.47685e-08	2.22389e-07
Znev_06145	94.5391	-0.912454	0.237436	-3.84295	0.000121564	0.000669066
Znev_06147	663.678	-1.36443	0.295977	-4.60991	4.02851e-06	3.42711e-05	ref|XP_021929134.1| serine protease snake-like [Zootermopsis nevadensis] >gb|KDR24454.1| Serine protease snake [Zootermopsis nevadensis]
Znev_06151	282.426	-3.48233	0.246216	-14.1434	2.05119e-45	1.40383e-42	ref|XP_021925819.1| protein HEXIM-like [Zootermopsis nevadensis] >gb|KDR24458.1| Protein HEXIM [Zootermopsis nevadensis]
Znev_06155	125.589	-2.90911	0.297865	-9.76653	1.56728e-22	1.74414e-20
Znev_06163	425.167	-0.761198	0.156631	-4.8598	1.17502e-06	1.12947e-05	gb|PSN57428.1| Serine palmitoyltransferase 1 [Blattella germanica]
Znev_06165	474.075	-1.65488	0.132846	-12.4571	1.27905e-35	4.48913e-33	ref|XP_021928752.1| U4/U6 small nuclear ribonucleoprotein Prp3 [Zootermopsis nevadensis] >gb|KDR24472.1| U4/U6 small nuclear ribonucleoprotein Prp3 [Zootermopsis nevadensis]
Znev_06171	93.5315	-1.04918	0.260601	-4.026	5.67336e-05	0.000343311
Znev_06175	616.223	-0.430889	0.127809	-3.37134	0.000748031	0.00324534	ref|XP_021917810.1| conserved oligomeric Golgi complex subunit 6 isoform X1 [Zootermopsis nevadensis] >gb|KDR20532.1| Conserved oligomeric Golgi complex subunit 6 [Zootermopsis nevadensis]
Znev_06182	415.724	-0.858388	0.192574	-4.45744	8.29459e-06	6.50255e-05	ref|XP_021917833.1| methylosome protein 50-like [Zootermopsis nevadensis] >gb|KDR20539.1| Methylosome protein 50 [Zootermopsis nevadensis]
Znev_06204	497.402	-1.07864	0.255119	-4.22798	2.35802e-05	0.000161141	gb|PSN33465.1| DnaJ subfamily C member 9 [Blattella germanica]
Znev_06216	262.497	-1.85168	0.187542	-9.87337	5.43089e-23	6.52088e-21	ref|XP_021928843.1| tubulin polyglutamylase TTLL4-like isoform X1 [Zootermopsis nevadensis] >gb|KDR14752.1| Tubulin polyglutamylase TTLL4 [Zootermopsis nevadensis]
Znev_06217	31.6102	-0.943313	0.348537	-2.70649	0.00679989	0.0208974
Znev_06225	203.171	-1.39846	0.243309	-5.74767	9.04791e-09	1.43177e-07	ref|XP_021928858.1| glutamate--cysteine ligase catalytic subunit [Zootermopsis nevadensis] >ref|XP_021928859.1| glutamate--cysteine ligase catalytic subunit [Zootermopsis nevadensis] >ref|XP_021928860.1| glutamate--cysteine ligase catalytic subunit [Zootermopsis nevadensis] >ref|XP_021928861.1| glutamate--cysteine ligase catalytic subunit [Zootermopsis nevadensis] >gb|KDR14761.1| Glutamate--cyste…
Znev_06238	144.764	-1.55552	0.296681	-5.24305	1.57943e-07	1.86212e-06
Znev_06240	189.464	-0.931569	0.382508	-2.43542	0.0148744	0.0400866	gb|KDR14775.1| Uridine phosphorylase 2, partial [Zootermopsis nevadensis]
Znev_06246	142.559	-0.943419	0.210148	-4.4893	7.14588e-06	5.69341e-05	gb|EAT38926.1| AAEL009228-PA [Aedes aegypti]
Znev_06249	194.496	-1.09294	0.168637	-6.48105	9.10854e-11	2.19503e-09	ref|XP_021932637.1| zinc finger protein 341-like [Zootermopsis nevadensis]
Znev_06250	272.544	-0.508498	0.142189	-3.5762	0.000348623	0.00167378	ref|XP_021932619.1| serine/threonine-protein kinase VRK1-like isoform X1 [Zootermopsis nevadensis] >ref|XP_021932620.1| serine/threonine-protein kinase VRK1-like isoform X1 [Zootermopsis nevadensis] >gb|KDR12594.1| Serine/threonine-protein kinase VRK1 [Zootermopsis nevadensis]
Znev_06255	802.499	-0.579574	0.22725	-2.55038	0.0107605	0.0305899	gb|KDR12598.1| rRNA 2'-O-methyltransferase fibrillarin [Zootermopsis nevadensis]
Znev_06259	293.534	-0.793578	0.194497	-4.08016	4.50041e-05	0.000281029	gb|KDR12601.1| WD repeat and HMG-box DNA-binding protein 1 [Zootermopsis nevadensis]
Znev_06264	374.124	-0.373529	0.156409	-2.38815	0.0169336	0.0445485	ref|XP_021932614.1| ubiquitin-like-conjugating enzyme ATG3 isoform X1 [Zootermopsis nevadensis] >gb|KDR12605.1| Autophagy-related protein 3 [Zootermopsis nevadensis]
Znev_06266	222.783	-1.37435	0.567959	-2.41981	0.0155284	0.0414414	ref|XP_011261356.1| G2/mitotic-specific cyclin-B3 [Camponotus floridanus] >ref|XP_011261364.1| G2/mitotic-specific cyclin-B3 [Camponotus floridanus] >ref|XP_011261375.1| G2/mitotic-specific cyclin-B3 [Camponotus floridanus] >ref|XP_011261384.1| G2/mitotic-specific cyclin-B3 [Camponotus floridanus]
Znev_06267	126.454	-0.64052	0.258728	-2.47565	0.0132993	0.0364957	gb|KDR12608.1| Peroxisome biogenesis factor 1 [Zootermopsis nevadensis]
Znev_06285	83.5687	-1.7061	0.559774	-3.04783	0.00230498	0.00848135
Znev_06294	108.79	-1.37406	0.332547	-4.13194	3.59722e-05	0.000232149	gb|PSN50546.1| DNA replication licensing factor Mcm5 [Blattella germanica]
Znev_06297	57.4727	-2.27277	0.542007	-4.19324	2.74995e-05	0.000184879	gb|KDR10223.1| Sodium channel protein Nach [Zootermopsis nevadensis]
Znev_06305	77.7685	-2.41709	0.404022	-5.98257	2.1965e-09	3.91481e-08	gb|KDR10231.1| Ras-specific guanine nucleotide-releasing factor 2, partial [Zootermopsis nevadensis]
Znev_06337	289.934	-0.757745	0.133859	-5.66078	1.50684e-08	2.26159e-07	ref|XP_017768821.1| PREDICTED: zinc finger protein 501, partial [Nicrophorus vespilloides]
Znev_06341	35.03	-2.13731	0.627046	-3.40853	0.000653137	0.00289044	gb|KDR23074.1| Fibronectin type-III domain-containing protein C4orf31-like protein [Zootermopsis nevadensis]
Znev_06342	30.4358	-2.80212	0.704172	-3.97931	6.91153e-05	0.000409191	ref|XP_021942392.1| protein NDNF [Zootermopsis nevadensis]
Znev_06352	183.172	-0.823732	0.251448	-3.27595	0.00105307	0.00432605	ref|XP_021927201.1| DDB1- and CUL4-associated factor 7 isoform X1 [Zootermopsis nevadensis]
Znev_06354	185.295	-0.482731	0.191504	-2.52073	0.0117111	0.0328216	ref|XP_021927196.1| tRNA pseudouridine(38/39) synthase [Zootermopsis nevadensis] >gb|KDR15609.1| tRNA pseudouridine synthase 3 [Zootermopsis nevadensis]
Znev_06357	360.435	-2.09852	0.334385	-6.27576	3.47933e-10	7.3609e-09	ref|XP_021927149.1| rho GTPase-activating protein 45-like isoform X1 [Zootermopsis nevadensis] >ref|XP_021927150.1| rho GTPase-activating protein 45-like isoform X1 [Zootermopsis nevadensis] >ref|XP_021927151.1| rho GTPase-activating protein 45-like isoform X1 [Zootermopsis nevadensis] >ref|XP_021927152.1| rho GTPase-activating protein 45-like isoform X1 [Zootermopsis nevadensis] >ref|XP_02192715…
Znev_06358	9.12941	-3.58042	0.56633	-6.32215	2.57945e-10	5.60436e-09
Znev_06360	645.743	-0.400757	0.145273	-2.75865	0.00580412	0.0182301	gb|PNF21207.1| WASH complex subunit 4 [Cryptotermes secundus]
Znev_06361	239.069	-0.992313	0.263608	-3.76435	0.000166985	0.000883529	gb|KDR15617.1| Calcium-dependent secretion activator [Zootermopsis nevadensis]
Znev_06367	50.8623	-1.88557	0.275537	-6.84323	7.74245e-12	2.30388e-10	ref|XP_011308113.1| PREDICTED: chromatin accessibility complex protein 1 [Fopius arisanus]
Znev_06371	353.671	-1.13344	0.182915	-6.19653	5.77219e-10	1.16362e-08	ref|XP_021927221.1| eukaryotic translation initiation factor 2D isoform X1 [Zootermopsis nevadensis] >gb|KDR15625.1| Ligatin [Zootermopsis nevadensis]
Znev_06373	241.563	-0.897424	0.243851	-3.68021	0.000233038	0.0011801	ref|XP_021927223.1| sorting nexin lst-4 [Zootermopsis nevadensis] >gb|KDR15627.1| Sorting nexin-9 [Zootermopsis nevadensis]
Znev_06374	84.2255	-2.82666	0.431951	-6.54393	5.99248e-11	1.51898e-09	ref|XP_021927163.1| protein MCM10 homolog [Zootermopsis nevadensis] >ref|XP_021927164.1| protein MCM10 homolog [Zootermopsis nevadensis] >gb|KDR15628.1| MCM10-like protein [Zootermopsis nevadensis]
Znev_06381	53.4642	-1.34753	0.337546	-3.99214	6.54804e-05	0.000390033	gb|KDR15634.1| Tumor suppressor candidate 4, partial [Zootermopsis nevadensis]
Znev_06392	19.7882	-1.26264	0.307463	-4.10663	4.01471e-05	0.000255122
Znev_06396	81.638	-2.25055	0.525782	-4.28039	1.86562e-05	0.000132451
Znev_06402	129.045	-2.14582	0.267848	-8.01134	1.13461e-15	5.88279e-14	ref|XP_003699675.2| PREDICTED: tRNA-dihydrouridine(20a/20b) synthase [NAD(P)+]-like, partial [Megachile rotundata]
Znev_06406	282.971	-0.730619	0.151008	-4.83828	1.30965e-06	1.23717e-05	ref|XP_021922983.1| flap endonuclease GEN [Zootermopsis nevadensis] >gb|KDR17866.1| Flap endonuclease GEN [Zootermopsis nevadensis]
Znev_06418	5.03516	-2.53704	1.02891	-2.46576	0.0136723	0.0373248
Znev_06426	1233.26	-1.19295	0.358971	-3.32326	0.000889706	0.0037541	gb|PSN31544.1| FACT complex subunit Ssrp1 [Blattella germanica]
Znev_06436	210.082	-0.960104	0.189867	-5.05672	4.26536e-07	4.51891e-06	ref|XP_021934132.1| lipopolysaccharide-induced tumor necrosis factor-alpha factor homolog isoform X1 [Zootermopsis nevadensis] >gb|KDR11740.1| Lipopolysaccharide-induced tumor necrosis factor-alpha factor-like protein [Zootermopsis nevadensis]
Znev_06438	12.0548	-2.98166	0.535212	-5.571	2.53284e-08	3.56316e-07	ref|XP_023722265.2| tectonic-2-like isoform X1 [Cryptotermes secundus] >ref|XP_033610630.1| tectonic-2-like isoform X1 [Cryptotermes secundus]
Znev_06442	6.04113	-2.81558	0.702914	-4.00559	6.18631e-05	0.000370259	ref|XP_024944130.1| leucine-rich repeat transmembrane protein FLRT3 isoform X1 [Cephus cinctus]
Znev_06443	195.467	-1.90575	0.659143	-2.89125	0.00383707	0.012911	gb|ACX54560.1| laccase 12 [Reticulitermes flavipes]
Znev_06445	3072.89	-1.92531	0.717151	-2.68467	0.00726016	0.0220838	gb|ALQ52760.1| laccase BP76 [Neocapritermes taracua]
Znev_06449	2.38599	-5.77022	2.01236	-2.86739	0.00413875	0.0137098
Znev_06452	265.108	-2.14753	0.687649	-3.12301	0.00179013	0.00683305	gb|KDR11754.1| Laccase [Zootermopsis nevadensis]
Znev_06463	19565.4	-1.19954	0.403522	-2.97268	0.00295211	0.0103771	gb|AFP54306.1| heat shock protein 90 [Paratlanticus ussuriensis]
Znev_06465	454.565	-0.813473	0.167031	-4.87019	1.11493e-06	1.07853e-05	ref|XP_021934983.1| U3 small nucleolar RNA-associated protein 18 homolog [Zootermopsis nevadensis] >gb|KDR11184.1| U3 small nucleolar RNA-associated protein 18-like protein [Zootermopsis nevadensis]
Znev_06470	850.184	-1.03801	0.172724	-6.00965	1.85928e-09	3.37084e-08	ref|XP_017795416.1| PREDICTED: ribosome biogenesis protein BMS1 homolog [Habropoda laboriosa]
Znev_06477	94.3632	-2.64281	0.258946	-10.206	1.86314e-24	2.65653e-22	ref|XP_021934915.1| zinc finger and BTB domain-containing protein 14-like isoform X1 [Zootermopsis nevadensis]
Znev_06480	131.769	-1.31078	0.335386	-3.90826	9.29617e-05	0.000530855	ref|XP_021934926.1| spermine synthase isoform X1 [Zootermopsis nevadensis] >ref|XP_021934927.1| spermine synthase isoform X1 [Zootermopsis nevadensis] >gb|KDR11197.1| Spermine synthase [Zootermopsis nevadensis]
Znev_06484	181.695	-0.761985	0.189858	-4.01345	5.98372e-05	0.000359706	ref|XP_021934905.1| protein regulator of cytokinesis 1-like [Zootermopsis nevadensis] >ref|XP_021934906.1| protein regulator of cytokinesis 1-like [Zootermopsis nevadensis] >gb|KDR11199.1| Protein regulator of cytokinesis 1 [Zootermopsis nevadensis]
Znev_06489	6.00587	-6.64578	0.954546	-6.96224	3.34906e-12	1.08118e-10
Znev_06490	34.0049	-2.98855	0.541777	-5.5162	3.46417e-08	4.73702e-07	gb|KDR20297.1| Zinc finger homeobox protein 3 [Zootermopsis nevadensis]
Znev_06492	18.0716	-2.16442	0.35461	-6.10365	1.03671e-09	1.97915e-08	gb|KDR20299.1| Methyltransferase-like protein 9 [Zootermopsis nevadensis]
Znev_06493	252.097	-0.881845	0.132191	-6.67101	2.54055e-11	6.91353e-10
Znev_06503	95.5372	-0.736303	0.246811	-2.98327	0.00285189	0.010107	ref|XP_021918179.1| p21-activated protein kinase-interacting protein 1-like isoform X1 [Zootermopsis nevadensis] >gb|KDR20309.1| p21-activated protein kinase-interacting protein 1-like [Zootermopsis nevadensis]
Znev_06508	737.191	-0.330475	0.139334	-2.37181	0.0177012	0.0461863	ref|XP_021918221.1| protein SMG8 isoform X1 [Zootermopsis nevadensis] >ref|XP_021918222.1| protein SMG8 isoform X1 [Zootermopsis nevadensis] >ref|XP_021918223.1| protein SMG8 isoform X1 [Zootermopsis nevadensis] >ref|XP_021918224.1| protein SMG8 isoform X1 [Zootermopsis nevadensis] >ref|XP_021918225.1| protein SMG8 isoform X1 [Zootermopsis nevadensis] >ref|XP_021918226.1| protein SMG8 isoform X1 …
Znev_06509	85.1963	-1.33655	0.519165	-2.57442	0.0100408	0.0288433	ref|XP_021918232.1| protein zwilch homolog isoform X1 [Zootermopsis nevadensis] >gb|KDR20316.1| Zwilch-like protein [Zootermopsis nevadensis]
Znev_06510	23.4268	-1.60273	0.586064	-2.73474	0.00624294	0.0194345	gb|KDR20317.1| Thioredoxin domain-containing protein 6 [Zootermopsis nevadensis]
Znev_06511	306.473	-0.908381	0.144104	-6.30364	2.90728e-10	6.24723e-09	gb|PNF41417.1| U3 small nucleolar RNA-associated protein 4-like protein [Cryptotermes secundus]
Znev_06518	109.167	-0.590793	0.207834	-2.84263	0.00447435	0.0146134	gb|KDR20324.1| Chromosome transmission fidelity protein 8-like protein, partial [Zootermopsis nevadensis]
Znev_06519	150.296	-1.555	0.182359	-8.52715	1.49997e-17	9.91864e-16	gb|KDR20325.1| Ubiquitin carboxyl-terminal hydrolase 36 [Zootermopsis nevadensis]
Znev_06524	426.953	-1.21784	0.173715	-7.01058	2.37333e-12	7.92345e-11	gb|PNF19280.1| tRNA (cytosine(34)-C(5))-methyltransferase [Cryptotermes secundus]
Znev_06538	10.0655	-2.4541	0.500556	-4.90274	9.45095e-07	9.24694e-06	gb|KDR20270.1| Orexin receptor type 2 [Zootermopsis nevadensis]
Znev_06547	116.202	-0.819883	0.238187	-3.44218	0.000577051	0.00259313	ref|XP_021918340.1| eyes absent homolog 2 isoform X3 [Zootermopsis nevadensis]
Znev_06549	128.943	-0.576228	0.144801	-3.97944	6.9078e-05	0.000409147	ref|XP_021918358.1| intraflagellar transport protein 52 homolog isoform X1 [Zootermopsis nevadensis] >gb|KDR20281.1| Intraflagellar transport protein 52-like protein [Zootermopsis nevadensis]
Znev_06552	43.48	-1.70284	0.287167	-5.92979	3.03315e-09	5.26208e-08	gb|KDR20284.1| Ankyrin repeat and IBR domain-containing protein 1 [Zootermopsis nevadensis]
Znev_06553	464.793	-1.92306	0.239426	-8.03193	9.59488e-16	5.01277e-14
Znev_06566	161.011	-1.56808	0.237822	-6.59351	4.2954e-11	1.11778e-09	ref|XP_021930015.1| methyl-CpG-binding domain protein 4-like [Zootermopsis nevadensis] >ref|XP_021930023.1| methyl-CpG-binding domain protein 4-like [Zootermopsis nevadensis] >gb|KDR23632.1| Methyl-CpG-binding domain protein 4 [Zootermopsis nevadensis]
Znev_06568	5.89132	-3.34786	0.651957	-5.1351	2.81997e-07	3.10788e-06	ref|XP_021930605.1| dynein heavy chain 12, axonemal isoform X1 [Zootermopsis nevadensis]
Znev_06584	242.966	-0.71855	0.198591	-3.61823	0.000296624	0.00145579	ref|XP_021930583.1| protein phosphatase inhibitor 2-like isoform X1 [Zootermopsis nevadensis] >gb|KDR23647.1| Protein phosphatase inhibitor 2 [Zootermopsis nevadensis]
Znev_06615	6317.8	-2.33388	0.834732	-2.79596	0.00517453	0.0165138
Znev_06618	224.462	-1.88002	0.771476	-2.43692	0.0148132	0.0399407
Znev_06622	59.8439	-1.47812	0.380996	-3.87963	0.000104616	0.000586637	gb|KDR10097.1| Voltage-dependent calcium channel gamma-7 subunit [Zootermopsis nevadensis]
Znev_06626	522.75	-1.32882	0.153017	-8.68408	3.81822e-18	2.66652e-16	gb|KDR20096.1| mRNA-decapping enzyme 1A [Zootermopsis nevadensis]
Znev_06627	20.1115	-1.12799	0.34836	-3.23801	0.00120368	0.00484302
Znev_06628	155.975	-0.797128	0.287906	-2.76871	0.00562794	0.0177501	ref|XP_021918616.1| tripartite motif-containing protein 3-like isoform X1 [Zootermopsis nevadensis]
Znev_06631	357	-0.849199	0.156148	-5.43843	5.37534e-08	7.05442e-07	gb|KDR20101.1| Integrator complex subunit 4 [Zootermopsis nevadensis]
Znev_06641	180.441	-1.0333	0.167263	-6.1777	6.50426e-10	1.29593e-08	gb|KDR20110.1| Ribosome biogenesis protein WDR12-like protein [Zootermopsis nevadensis]
Znev_06646	783.955	-0.699155	0.189142	-3.69646	0.000218629	0.00111831	ref|XP_021918638.1| jmjC domain-containing histone demethylation protein 1 isoform X1 [Zootermopsis nevadensis] >gb|KDR20114.1| JmjC domain-containing histone demethylation protein 1 [Zootermopsis nevadensis]
Znev_06651	268.503	-1.32945	0.161471	-8.2334	1.81975e-16	1.03356e-14	gb|PSN56725.1| BRCA1-associated protein [Blattella germanica]
Znev_06654	46.8503	-8.62441	0.881623	-9.78243	1.33959e-22	1.52803e-20	ref|XP_021918645.1| E3 ubiquitin-protein ligase SIAH2-like [Zootermopsis nevadensis] >ref|XP_021918647.1| E3 ubiquitin-protein ligase SIAH2-like [Zootermopsis nevadensis] >gb|KDR20121.1| E3 ubiquitin-protein ligase SIAH1B [Zootermopsis nevadensis]
Znev_06655	39.0732	-6.04185	0.719125	-8.40167	4.4019e-17	2.77306e-15	ref|XP_021918645.1| E3 ubiquitin-protein ligase SIAH2-like [Zootermopsis nevadensis] >ref|XP_021918647.1| E3 ubiquitin-protein ligase SIAH2-like [Zootermopsis nevadensis] >gb|KDR20121.1| E3 ubiquitin-protein ligase SIAH1B [Zootermopsis nevadensis]
Znev_06671	79.356	-0.522693	0.222761	-2.34643	0.0189543	0.0487314	gb|KDR20572.1| N-terminal acetyltransferase complex ARD1 subunit-like protein A [Zootermopsis nevadensis]
Znev_06683	170.552	-0.875762	0.217612	-4.02441	5.71173e-05	0.000345175	ref|XP_021917772.1| prolyl 3-hydroxylase OGFOD1 isoform X1 [Zootermopsis nevadensis] >gb|KDR20583.1| 2-oxoglutarate and iron-dependent oxygenase domain-containing protein 1 [Zootermopsis nevadensis]
Znev_06687	152.821	-0.567005	0.211195	-2.68474	0.00725865	0.0220838	ref|XP_021917699.1| cyclin-dependent kinase 17-like isoform X1 [Zootermopsis nevadensis] >ref|XP_021917700.1| cyclin-dependent kinase 17-like isoform X1 [Zootermopsis nevadensis] >ref|XP_021917701.1| cyclin-dependent kinase 17-like isoform X1 [Zootermopsis nevadensis] >ref|XP_021917702.1| cyclin-dependent kinase 17-like isoform X1 [Zootermopsis nevadensis] >ref|XP_021917704.1| cyclin-dependent ki…
Znev_06689	246.608	-0.808407	0.187665	-4.3077	1.64958e-05	0.000118965	ref|XP_021917691.1| mucin-3A-like isoform X1 [Zootermopsis nevadensis]
Znev_06692	24.3493	-2.78135	0.450004	-6.18073	6.38051e-10	1.27312e-08	ref|XP_033611533.1| protein O-mannosyl-transferase TMTC1 isoform X2 [Cryptotermes secundus]
Znev_06700	49.0081	-0.958334	0.361759	-2.64909	0.00807076	0.0241154	gb|KDR14687.1| Soluble guanylate cyclase 88E [Zootermopsis nevadensis]
Znev_06706	502.287	-0.484573	0.154329	-3.13987	0.00169024	0.00650619	ref|XP_021928944.1| probable nucleoporin Nup58 isoform X1 [Zootermopsis nevadensis] >gb|KDR14693.1| Nucleoporin p58/p45 [Zootermopsis nevadensis]
Znev_06726	319.773	-0.747858	0.237463	-3.14937	0.00163625	0.0063108	gb|KDR22292.1| TBC1 domain family member 30 [Zootermopsis nevadensis]
Znev_06736	63.5643	-2.19426	0.37228	-5.89412	3.76676e-09	6.38111e-08	gb|KDR22302.1| putative E3 ubiquitin-protein ligase HERC2 [Zootermopsis nevadensis]
Znev_06739	342.01	-0.607086	0.142678	-4.25494	2.09105e-05	0.000145809	ref|XP_021913964.1| E3 ubiquitin-protein ligase Hakai-like [Zootermopsis nevadensis] >gb|KDR22305.1| E3 ubiquitin-protein ligase Hakai [Zootermopsis nevadensis]
Znev_06740	380.054	-1.37191	0.273363	-5.01863	5.20408e-07	5.38017e-06	gb|PSN32073.1| Ribosome biogenesis protein BRX1 [Blattella germanica]
Znev_06742	23.9904	-1.48013	0.371886	-3.98007	6.88941e-05	0.000408412	gb|KDR22308.1| Protein kinase C-binding protein NELL1 [Zootermopsis nevadensis]
Znev_06746	114.52	-0.945772	0.166009	-5.69713	1.21844e-08	1.87603e-07
Znev_06752	55.6996	-3.01166	0.618903	-4.86613	1.13804e-06	1.09855e-05
Znev_06761	41.7359	-2.66028	0.432811	-6.14653	7.91967e-10	1.55307e-08
Znev_06765	125.099	-1.37466	0.542369	-2.53455	0.011259	0.0317303	gb|KDR09145.1| Single-minded-like protein 1 [Zootermopsis nevadensis]
Znev_06780	27.0842	-1.3901	0.41541	-3.34634	0.000818851	0.00349608
Znev_06781	112.117	-1.46103	0.2322	-6.29209	3.13227e-10	6.67828e-09	ref|XP_021938289.1| baculoviral IAP repeat-containing protein 7-like isoform X1 [Zootermopsis nevadensis]
Znev_06797	24.8227	-4.24776	0.652112	-6.51385	7.32468e-11	1.81621e-09	ref|XP_021920588.1| gamma-aminobutyric acid type B receptor subunit 2 isoform X4 [Zootermopsis nevadensis]
Znev_06800	1.86443	-5.43724	1.6055	-3.38664	0.000707552	0.00309227	ref|XP_021920588.1| gamma-aminobutyric acid type B receptor subunit 2 isoform X4 [Zootermopsis nevadensis]
Znev_06806	320.635	-0.885563	0.172773	-5.12558	2.96622e-07	3.25333e-06	gb|KDR19096.1| FYVE, RhoGEF and PH domain-containing protein 6 [Zootermopsis nevadensis]
Znev_06810	150.789	-1.43056	0.253559	-5.6419	1.68185e-08	2.48877e-07	ref|XP_021920552.1| ataxin-7-like protein 1 isoform X1 [Zootermopsis nevadensis] >ref|XP_021920553.1| ataxin-7-like protein 1 isoform X1 [Zootermopsis nevadensis] >ref|XP_021920554.1| ataxin-7-like protein 1 isoform X1 [Zootermopsis nevadensis] >gb|KDR19099.1| Ataxin-7-like protein 1 [Zootermopsis nevadensis]
Znev_06815	247.399	-0.590981	0.232703	-2.53963	0.0110968	0.031357	gb|KDR19103.1| Exportin-T [Zootermopsis nevadensis]
Znev_06828	115.665	-1.41983	0.279596	-5.07813	3.81173e-07	4.07617e-06	gb|KDR16300.1| Sorting nexin-30 [Zootermopsis nevadensis]
Znev_06829	56.8267	-1.76648	0.27274	-6.47678	9.36994e-11	2.25405e-09	gb|PSN51071.1| Serine/threonine-protein kinase STK11 [Blattella germanica]
Znev_06830	6.47979	-1.54642	0.576243	-2.68362	0.00728306	0.0221485
Znev_06831	38.3386	-2.92656	0.413159	-7.08337	1.40693e-12	4.91277e-11
Znev_06833	323.372	-0.547447	0.179873	-3.04352	0.0023383	0.00858464	gb|KDR16305.1| Integrator complex subunit 5, partial [Zootermopsis nevadensis]
Znev_06839	139.676	-0.740448	0.269363	-2.74888	0.00597987	0.0187091	ref|XP_023708479.1| myoneurin isoform X2 [Cryptotermes secundus]
Znev_06840	299.772	-1.6111	0.210904	-7.63902	2.18888e-14	9.7277e-13	gb|PNF32734.1| Twinfilin [Cryptotermes secundus]
Znev_06847	126.217	-2.27391	0.452598	-5.02412	5.05745e-07	5.25238e-06	gb|PNF40410.1| DNA polymerase epsilon subunit 4 [Cryptotermes secundus]
Znev_06856	36.6005	-2.22075	0.362738	-6.1222	9.22905e-10	1.78681e-08	ref|XP_021925668.1| forkhead box protein M1 isoform X2 [Zootermopsis nevadensis] >ref|XP_021925670.1| forkhead box protein M1 isoform X2 [Zootermopsis nevadensis]
Znev_06857	5.28492	-2.61276	0.688225	-3.79637	0.000146831	0.000788475	ref|XP_021925652.1| origin recognition complex subunit 1 isoform X1 [Zootermopsis nevadensis]
Znev_06858	28.5219	-2.58677	0.407253	-6.35175	2.12882e-10	4.70748e-09	gb|KDR16330.1| Origin recognition complex subunit 1 [Zootermopsis nevadensis]
Znev_06878	260.5	-0.984495	0.308568	-3.19053	0.00142012	0.00558742	ref|XP_021926275.1| serine/threonine-protein kinase NIM1-like isoform X1 [Zootermopsis nevadensis] >ref|XP_021926276.1| serine/threonine-protein kinase NIM1-like isoform X1 [Zootermopsis nevadensis] >gb|KDR16033.1| Serine/threonine-protein kinase NIM1 [Zootermopsis nevadensis]
Znev_06886	336.032	-1.35297	0.171342	-7.8963	2.87295e-15	1.42482e-13	ref|XP_021926272.1| asparagine synthetase domain-containing protein 1 isoform X1 [Zootermopsis nevadensis] >ref|XP_021926273.1| asparagine synthetase domain-containing protein 1 isoform X2 [Zootermopsis nevadensis] >gb|KDR16039.1| Asparagine synthetase domain-containing protein 1 [Zootermopsis nevadensis]
Znev_06889	171.119	-1.52716	0.233824	-6.53125	6.52223e-11	1.64118e-09
Znev_06892	40.6267	-1.56804	0.302976	-5.17545	2.27368e-07	2.56783e-06
Znev_06908	849.502	-10.7421	0.574581	-18.6956	5.37486e-78	3.67855e-74
Znev_06915	32.4254	-3.00399	0.978747	-3.06922	0.00214622	0.00797216	gb|KDR20850.1| A disintegrin and metalloproteinase with thrombospondin motifs 12, partial [Zootermopsis nevadensis]
Znev_06918	26.7743	-4.30081	0.48324	-8.89995	5.58716e-19	4.24873e-17	ref|XP_013874611.1| PREDICTED: zinc finger protein OZF-like [Austrofundulus limnaeus]
Znev_06921	262.194	-3.87509	0.233438	-16.6001	6.95356e-62	1.05756e-58	ref|XP_021917303.1| vitamin K-dependent gamma-carboxylase isoform X1 [Zootermopsis nevadensis]
Znev_06925	48.3747	-1.42951	0.314392	-4.5469	5.44422e-06	4.47839e-05	gb|PSN37627.1| Ubiquitin-like-conjugating enzyme ATG10 [Blattella germanica]
Znev_06927	214.556	-0.615832	0.259637	-2.3719	0.0176969	0.0461863
Znev_06947	22.6143	-4.30895	1.01521	-4.24438	2.19201e-05	0.000151155
Znev_06953	2.46482	-4.5305	1.13572	-3.9891	6.63235e-05	0.000394711
Znev_06954	41.464	-4.37755	0.421414	-10.3878	2.8191e-25	4.33571e-23	gb|AWK21958.1| putative potassium channel subfamily K member 18, partial [Neoconocephalus triops]
Znev_06960	509.271	-0.697359	0.191624	-3.63921	0.000273474	0.0013548	ref|XP_012135940.1| PREDICTED: ruvB-like 1 [Megachile rotundata] >ref|XP_012135941.1| PREDICTED: ruvB-like 1 [Megachile rotundata]
Znev_06981	94.121	-0.867222	0.261737	-3.31333	0.000921917	0.00386026
Znev_06990	64.2852	-1.8352	0.363162	-5.0534	4.34006e-07	4.58739e-06	ref|XP_012261473.1| origin recognition complex subunit 4 [Athalia rosae]
Znev_06995	234.045	-0.509859	0.198823	-2.56438	0.0103359	0.0295917	ref|XP_021919354.1| zinc finger protein 420-like [Zootermopsis nevadensis]
Znev_07002	115.383	-1.64211	0.199886	-8.21526	2.11702e-16	1.18761e-14	gb|KDR19683.1| Transcription factor IIIA [Zootermopsis nevadensis]
Znev_07003	295.254	-0.974095	0.246669	-3.949	7.84783e-05	0.0004575	ref|XP_021919374.1| mitochondrial amidoxime-reducing component 1-like isoform X1 [Zootermopsis nevadensis] >gb|KDR19684.1| MOSC domain-containing protein 1, mitochondrial [Zootermopsis nevadensis]
Znev_07007	71.6352	-1.86836	0.437256	-4.27293	1.92922e-05	0.00013619	gb|KDR19688.1| Neurotactin [Zootermopsis nevadensis]
Znev_07010	375.445	-1.04668	0.267437	-3.91374	9.08757e-05	0.000520681	gb|PNF37134.1| Transmembrane protein 117 [Cryptotermes secundus]
Znev_07015	20.5094	-1.24425	0.350772	-3.54716	0.000389405	0.0018418	ref|XP_021919367.1| palmitoyltransferase ZDHHC7 [Zootermopsis nevadensis] >ref|XP_021919368.1| palmitoyltransferase ZDHHC7 [Zootermopsis nevadensis] >gb|KDR19695.1| Palmitoyltransferase ZDHHC7 [Zootermopsis nevadensis]
Znev_07017	169.148	-1.62143	0.284125	-5.70676	1.15147e-08	1.787e-07	ref|XP_023703946.1| hydrolethalus syndrome protein 1 homolog [Cryptotermes secundus]
Znev_07023	1.44011	-2.93212	1.10847	-2.64519	0.00816455	0.0243213	gb|PSN55242.1| Calmodulin-lysine N-methyltransferase [Blattella germanica]
Znev_07026	47.2901	-1.59562	0.414372	-3.8507	0.00011778	0.000651908
Znev_07027	265.576	-0.770202	0.212584	-3.62304	0.000291162	0.00143258	ref|XP_021914774.1| replication factor C subunit 2 [Zootermopsis nevadensis] >gb|KDR21944.1| Replication factor C subunit 2 [Zootermopsis nevadensis]
Znev_07031	79.8538	-0.851272	0.23152	-3.67689	0.000236098	0.00119251	gb|KDR21949.1| Nuclear pore complex protein [Zootermopsis nevadensis]
Znev_07039	139.48	-1.43821	0.178372	-8.06296	7.44705e-16	3.95098e-14	ref|XP_021914802.1| broad-complex core protein isoforms 1/2/3/4/5-like isoform X1 [Zootermopsis nevadensis] >ref|XP_021914804.1| broad-complex core protein isoforms 1/2/3/4/5-like isoform X1 [Zootermopsis nevadensis] >ref|XP_021914805.1| broad-complex core protein isoforms 1/2/3/4/5-like isoform X1 [Zootermopsis nevadensis] >ref|XP_021914806.1| broad-complex core protein isoforms 1/2/3/4/5-like i…
Znev_07046	612.086	-0.555914	0.179784	-3.09212	0.00198731	0.00746861	ref|XP_021914788.1| probable RNA-binding protein 19 isoform X1 [Zootermopsis nevadensis] >gb|KDR21962.1| putative RNA-binding protein 19 [Zootermopsis nevadensis]
Znev_07081	556.294	-0.581525	0.131824	-4.41139	1.02709e-05	7.85846e-05	ref|XP_021938597.1| polynucleotide 5'-hydroxyl-kinase NOL9 isoform X1 [Zootermopsis nevadensis] >gb|KDR08998.1| Nucleolar protein 9 [Zootermopsis nevadensis]
Znev_07099	49.7098	-1.21881	0.239804	-5.08253	3.72446e-07	3.98908e-06	ref|XP_021929592.1| yrdC domain-containing protein, mitochondrial [Zootermopsis nevadensis] >gb|KDR14324.1| YrdC domain-containing protein, mitochondrial [Zootermopsis nevadensis]
Znev_07115	5.95573	-2.79658	0.814577	-3.43317	0.000596566	0.00267118	ref|XP_021929643.1| sodium channel protein Nach-like [Zootermopsis nevadensis]
Znev_07119	111.568	-2.93211	0.257621	-11.3815	5.17088e-30	1.26391e-27
Znev_07130	120.86	-1.00975	0.337454	-2.99225	0.00276929	0.00986752	gb|KDR14243.1| 1-phosphatidylinositol-4,5-bisphosphate phosphodiesterase gamma-1, partial [Zootermopsis nevadensis]
Znev_07134	130.703	-2.19265	0.54681	-4.00989	6.07465e-05	0.000364373	ref|XP_021929768.1| mucin-2-like isoform X1 [Zootermopsis nevadensis]
Znev_07150	41.3128	-0.68172	0.286388	-2.3804	0.0172937	0.0453589
Znev_07151	146.845	-1.05027	0.371485	-2.82722	0.00469536	0.0152371
Znev_07152	85.942	-2.42599	0.389783	-6.22395	4.8478e-10	9.93363e-09	gb|PNF15459.1| Aurora kinase A, partial [Cryptotermes secundus]
Znev_07153	98.8534	-1.79763	0.220962	-8.13546	4.10377e-16	2.23795e-14	ref|XP_021929752.1| FYVE, RhoGEF and PH domain-containing protein 3-like [Zootermopsis nevadensis] >ref|XP_021929753.1| FYVE, RhoGEF and PH domain-containing protein 3-like [Zootermopsis nevadensis] >ref|XP_021929754.1| FYVE, RhoGEF and PH domain-containing protein 3-like [Zootermopsis nevadensis] >ref|XP_021929755.1| FYVE, RhoGEF and PH domain-containing protein 3-like [Zootermopsis nevadensis] …
Znev_07158	629.955	-0.455571	0.172238	-2.64501	0.0081689	0.024329	ref|XP_021917139.1| presenilin-1 isoform X1 [Zootermopsis nevadensis] >gb|KDR20919.1| Presenilin-like protein [Zootermopsis nevadensis]
Znev_07166	120.032	-1.11754	0.279075	-4.00445	6.21609e-05	0.000371879	dbj|GBN05896.1| Spindle and kinetochore-associated protein 1 [Araneus ventricosus]
Znev_07167	131.488	-0.613094	0.166782	-3.67601	0.000236906	0.00119527	ref|XP_021917112.1| kelch-like protein 6 isoform X1 [Zootermopsis nevadensis] >gb|KDR20928.1| Kelch-like protein 38 [Zootermopsis nevadensis]
Znev_07169	235.194	-1.10568	0.156305	-7.07392	1.50621e-12	5.2195e-11	ref|XP_021917114.1| beclin 1-associated autophagy-related key regulator isoform X1 [Zootermopsis nevadensis]
Znev_07170	14.4366	-1.13636	0.464727	-2.44523	0.0144761	0.0391986	ref|XP_021917141.1| tubulin polyglutamylase TTLL5 [Zootermopsis nevadensis]
Znev_07172	35.4095	-1.14393	0.379525	-3.01412	0.00257723	0.00929079	emb|CAB3371925.1| Hypothetical predicted protein [Cloeon dipterum]
Znev_07174	56.3878	-0.761205	0.230189	-3.30687	0.000943443	0.00393595	ref|XP_021917099.1| zinc finger protein 569-like isoform X1 [Zootermopsis nevadensis]
Znev_07190	133.336	-0.891614	0.282032	-3.1614	0.00157015	0.00609708	ref|XP_021923468.1| unconventional myosin-Va [Zootermopsis nevadensis]
Znev_07197	2.30461	-3.65776	0.995824	-3.6731	0.000239623	0.00120854
Znev_07210	52.2413	-1.20579	0.384638	-3.13488	0.00171926	0.00660121	gb|KDR17623.1| Diacylglycerol kinase beta [Zootermopsis nevadensis]
Znev_07216	112.991	-0.752141	0.207499	-3.62479	0.000289201	0.00142446	gb|PNF33901.1| GATA zinc finger domain-containing protein 1 [Cryptotermes secundus]
Znev_07217	274.611	-1.7568	0.180735	-9.7203	2.47061e-22	2.68395e-20	gb|PSN36278.1| Lysine-specific histone demethylase 1A [Blattella germanica]
Znev_07236	174.748	-1.71858	0.280992	-6.11614	9.58714e-10	1.84569e-08
Znev_07237	428.709	-1.37147	0.196945	-6.96373	3.31385e-12	1.07234e-10	ref|XP_021929125.1| lymphocyte-specific helicase-like isoform X1 [Zootermopsis nevadensis] >gb|KDR14609.1| Lymphoid-specific helicase [Zootermopsis nevadensis]
Znev_07247	69.2989	-0.781621	0.210896	-3.7062	0.00021039	0.00108061	gb|KDR14618.1| TATA-box-binding protein [Zootermopsis nevadensis]
Znev_07265	160.921	-1.02207	0.290675	-3.51621	0.00043775	0.00203946
Znev_07266	406.234	-0.881791	0.259663	-3.3959	0.000684022	0.00300478	ref|XP_021929949.1| actin-related protein 8 isoform X1 [Zootermopsis nevadensis]
Znev_07275	161.517	-0.911726	0.164191	-5.55283	2.81082e-08	3.91797e-07
Znev_07278	435.697	-2.1958	0.233972	-9.38488	6.29903e-21	5.86538e-19	ref|XP_021929982.1| zinc finger CCHC domain-containing protein 7-like isoform X2 [Zootermopsis nevadensis]
Znev_07280	97.4573	-0.748899	0.250022	-2.99533	0.00274151	0.00979076	gb|KDR14163.1| Tubby-related protein 4 [Zootermopsis nevadensis]
Znev_07286	244.317	-0.81378	0.24263	-3.354	0.000796532	0.00342429	ref|XP_021929917.1| U1 small nuclear ribonucleoprotein C [Zootermopsis nevadensis] >gb|KDR14169.1| U1 small nuclear ribonucleoprotein C [Zootermopsis nevadensis]
Znev_07291	56.905	-1.34324	0.345851	-3.88387	0.000102805	0.000578141	ref|XP_021923604.1| neurexin-3 isoform X1 [Zootermopsis nevadensis]
Znev_07301	166.275	-0.875814	0.28442	-3.0793	0.00207487	0.00774919	gb|KDR17516.1| FAM50-like protein [Zootermopsis nevadensis]
Znev_07315	252.682	-1.45671	0.194245	-7.49932	6.41483e-14	2.67702e-12	ref|XP_021923602.1| DDB1- and CUL4-associated factor 5 [Zootermopsis nevadensis] >gb|KDR17529.1| WD repeat-containing protein 22 [Zootermopsis nevadensis]
Znev_07316	90.6991	-2.34528	0.538415	-4.3559	1.3252e-05	9.79443e-05
Znev_07317	290.774	-0.833947	0.199242	-4.18559	2.84428e-05	0.000190286	ref|XP_021923635.1| abscission/NoCut checkpoint regulator [Zootermopsis nevadensis] >gb|KDR17531.1| Zinc finger FYVE domain-containing protein 19 [Zootermopsis nevadensis]
Znev_07318	63.6335	-0.924388	0.274274	-3.3703	0.000750854	0.00325449
Znev_07324	45.9125	-2.36233	0.568836	-4.15291	3.2827e-05	0.000213665	gb|KDR10151.1| Protein vestigial [Zootermopsis nevadensis]
Znev_07327	304.603	-3.20624	0.459276	-6.98107	2.9294e-12	9.63887e-11	ref|XP_021936865.1| popeye domain-containing protein 3-like isoform X1 [Zootermopsis nevadensis] >ref|XP_021936866.1| popeye domain-containing protein 3-like isoform X1 [Zootermopsis nevadensis] >ref|XP_021936867.1| popeye domain-containing protein 3-like isoform X1 [Zootermopsis nevadensis]
Znev_07344	227.602	-0.501701	0.165294	-3.0352	0.00240376	0.00878106	ref|XP_021936863.1| E3 ubiquitin-protein ligase RFWD3-like isoform X1 [Zootermopsis nevadensis] >gb|KDR10171.1| RING finger and WD repeat domain-containing protein 3 [Zootermopsis nevadensis]
Znev_07349	160.734	-1.02683	0.275384	-3.72871	0.000192464	0.00099941	gb|QBH72988.1| putative mitochondrial ribosomal protein S24 [Brunneria borealis]
Znev_07366	122.035	-1.66826	0.415562	-4.01447	5.95788e-05	0.000358468
Znev_07367	523.249	-0.474851	0.182863	-2.59676	0.00941076	0.0273202	gb|KDR10026.1| Dynamin-like 120 kDa protein, mitochondrial, partial [Zootermopsis nevadensis]
Znev_07391	163.918	-0.898685	0.342544	-2.62356	0.00870151	0.0256418	gb|PSN40463.1| DNA excision repair protein ERCC-8 [Blattella germanica]
Znev_07393	90.9374	-0.985168	0.235419	-4.18474	2.85487e-05	0.000190436	gb|PSN40476.1| RNA demethylase ALKBH5 [Blattella germanica]
Znev_07398	144.854	-1.03058	0.178078	-5.78723	7.15557e-09	1.15775e-07	gb|KDR19394.1| Uracil-DNA glycosylase [Zootermopsis nevadensis]
Znev_07406	180.132	-1.50205	0.296965	-5.058	4.23676e-07	4.49209e-06	ref|XP_021919925.1| serine/threonine-protein kinase Nek8-like [Zootermopsis nevadensis] >gb|KDR19401.1| Serine/threonine-protein kinase Nek8 [Zootermopsis nevadensis]
Znev_07410	192.314	-1.02392	0.185384	-5.52325	3.3279e-08	4.56436e-07	gb|KDR19405.1| DNA-directed RNA polymerase III subunit RPC5 [Zootermopsis nevadensis]
Znev_07413	3.68284	-2.58976	0.800028	-3.23709	0.00120757	0.00485723	ref|XP_021919912.1| protein rhomboid isoform X1 [Zootermopsis nevadensis] >ref|XP_021919913.1| protein rhomboid isoform X1 [Zootermopsis nevadensis] >ref|XP_021919914.1| protein rhomboid isoform X1 [Zootermopsis nevadensis]
Znev_07414	76.6113	-2.16357	0.462138	-4.68165	2.84578e-06	2.49859e-05	emb|CCV01215.1| Rhomboid, partial [Blattella germanica]
Znev_07422	291.528	-0.487145	0.108202	-4.50219	6.72564e-06	5.40681e-05	ref|XP_021918563.1| DNA repair protein REV1 isoform X1 [Zootermopsis nevadensis] >gb|KDR20130.1| DNA repair protein REV1 [Zootermopsis nevadensis]
Znev_07438	23.5352	-1.19367	0.413931	-2.88375	0.00392973	0.0131677	ref|XP_021918585.1| pollen-specific leucine-rich repeat extensin-like protein 2 isoform X7 [Zootermopsis nevadensis]
Znev_07465	867.651	-0.731743	0.165393	-4.42428	9.67645e-06	7.44526e-05	gb|KDR23844.1| Protein peanut [Zootermopsis nevadensis]
Znev_07467	281.168	-0.772291	0.203455	-3.79589	0.000147114	0.000789687	gb|PSN51867.1| ADP-ribosylation factor-like protein 1 [Blattella germanica]
Znev_07470	189.228	-1.15807	0.177607	-6.52039	7.01243e-11	1.75157e-09	gb|PSN51863.1| Syntaxin-12 [Blattella germanica]
Znev_07492	418.885	-0.458583	0.132246	-3.46764	0.000525056	0.00239008
Znev_07494	110.049	-1.59195	0.219916	-7.23889	4.52368e-13	1.7011e-11
Znev_07497	149.82	-1.00901	0.202814	-4.97503	6.52365e-07	6.62431e-06	ref|XP_021924724.1| DNA mismatch repair protein Mlh1 isoform X1 [Zootermopsis nevadensis] >gb|KDR23882.1| DNA mismatch repair protein Mlh1 [Zootermopsis nevadensis]
Znev_07517	535.015	-0.829412	0.185773	-4.46464	8.02028e-06	6.31655e-05	gb|KDR18041.1| NIF3-like protein 1 [Zootermopsis nevadensis]
Znev_07519	541.157	-0.529178	0.207684	-2.54799	0.0108345	0.030749	ref|XP_019877215.1| PREDICTED: tRNA-splicing ligase RtcB homolog [Aethina tumida]
Znev_07526	193.805	-0.754727	0.174941	-4.31419	1.60192e-05	0.000115894	ref|XP_021922617.1| transcription factor E2F5-like isoform X1 [Zootermopsis nevadensis] >gb|KDR18049.1| Transcription factor E2F4 [Zootermopsis nevadensis]
Znev_07536	190.119	-0.915996	0.143365	-6.38927	1.66679e-10	3.79618e-09	gb|PSN45038.1| Alpha-ketoglutarate-dependent dioxygenase alkB 4 [Blattella germanica]
Znev_07538	83.4441	-1.4369	0.335878	-4.27804	1.88542e-05	0.00013358	gb|PSN45039.1| ARF GTPase-activating protein GIT2 [Blattella germanica]
Znev_07539	416.936	-0.845892	0.151146	-5.59653	2.18681e-08	3.15084e-07	ref|XP_021922623.1| ankyrin repeat domain-containing protein 13D isoform X1 [Zootermopsis nevadensis] >gb|KDR18063.1| Ankyrin repeat domain-containing protein 13B [Zootermopsis nevadensis]
Znev_07541	151.636	-0.768147	0.232815	-3.29938	0.000968974	0.0040314	gb|KDR18065.1| Lin-37-like protein [Zootermopsis nevadensis]
Znev_07542	57.586	-0.632077	0.237511	-2.66126	0.00778497	0.0233635	ref|XP_021922629.1| replication factor C subunit 5 isoform X1 [Zootermopsis nevadensis] >gb|KDR18066.1| Replication factor C subunit 5 [Zootermopsis nevadensis]
Znev_07551	98.8491	-1.98723	0.442301	-4.49293	7.02496e-06	5.61669e-05	gb|KDR11387.1| Disks large-associated protein 1 [Zootermopsis nevadensis]
Znev_07560	28.1052	-1.97375	0.535187	-3.68798	0.000226045	0.00114937
Znev_07561	3.65354	-3.72238	1.14342	-3.25547	0.00113204	0.00460624
Znev_07566	132.683	-1.40575	0.279524	-5.0291	4.92785e-07	5.12556e-06	gb|KDR11403.1| Cell division protein kinase 6, partial [Zootermopsis nevadensis]
Znev_07571	50.3374	-1.72697	0.285093	-6.05757	1.3819e-09	2.58761e-08	ref|XP_033611036.1| zinc finger protein 135 isoform X1 [Cryptotermes secundus]
Znev_07580	258.86	-0.505004	0.215916	-2.33889	0.0193409	0.049456	gb|KDR15185.1| Protein phosphatase 1 regulatory subunit 11 [Zootermopsis nevadensis]
Znev_07584	276.318	-1.52219	0.181901	-8.36825	5.84814e-17	3.58965e-15	gb|KDR15188.1| F-box only protein 42, partial [Zootermopsis nevadensis]
Znev_07585	26.7545	-1.08802	0.333533	-3.26209	0.00110593	0.00451476	ref|XP_021928002.1| mitoguardin isoform X1 [Zootermopsis nevadensis]
Znev_07587	84.1729	-1.05508	0.206955	-5.0981	3.43085e-07	3.71237e-06	gb|PNF33798.1| Mitoguardin [Cryptotermes secundus]
Znev_07609	361.602	-0.554559	0.184744	-3.00178	0.0026841	0.00963041	ref|XP_021927401.1| zinc finger protein 277 isoform X2 [Zootermopsis nevadensis] >ref|XP_021927402.1| zinc finger protein 277 isoform X2 [Zootermopsis nevadensis] >ref|XP_021927403.1| zinc finger protein 277 isoform X2 [Zootermopsis nevadensis] >ref|XP_021927404.1| zinc finger protein 277 isoform X2 [Zootermopsis nevadensis]
Znev_07618	435.55	-1.25476	0.19255	-6.51657	7.19346e-11	1.79026e-09	ref|XP_021927391.1| lysine-specific demethylase 4A-like isoform X3 [Zootermopsis nevadensis]
Znev_07625	406.737	-0.283802	0.121439	-2.33699	0.0194396	0.0496436	gb|PSN58468.1| Vacuolar sorting-associated 26B-like protein [Blattella germanica]
Znev_07628	130.192	-1.49501	0.230379	-6.48936	8.62018e-11	2.09579e-09	gb|KDR15528.1| Coiled-coil domain-containing protein [Zootermopsis nevadensis]
Znev_07636	118.394	-6.14169	0.451492	-13.6031	3.83781e-42	1.87614e-39
Znev_07639	23.2905	-0.90601	0.329858	-2.74666	0.00602048	0.0188233	ref|XP_021927407.1| early endosome antigen 1-like [Zootermopsis nevadensis] >gb|KDR15539.1| Early endosome antigen 1 [Zootermopsis nevadensis]
Znev_07642	65.9296	-1.43839	0.243277	-5.91256	3.36839e-09	5.78501e-08	ref|XP_021939938.1| tetratricopeptide repeat protein 19 homolog, mitochondrial [Zootermopsis nevadensis] >gb|KDR08095.1| Tetratricopeptide repeat protein 19 [Zootermopsis nevadensis]
Znev_07647	844.235	-0.536467	0.111056	-4.83061	1.36118e-06	1.27865e-05	ref|XP_021939906.1| zinc finger protein 73-like isoform X1 [Zootermopsis nevadensis]
Znev_07659	218.756	-0.562161	0.189405	-2.96804	0.00299702	0.0105026	ref|XP_021939876.1| monoacylglycerol lipase ABHD12 isoform X1 [Zootermopsis nevadensis]
Znev_07666	78.0168	-2.61745	0.345196	-7.5825	3.38964e-14	1.45904e-12	gb|KDR08118.1| Kin of IRRE-like protein 2, partial [Zootermopsis nevadensis]
Znev_07667	69.2754	-2.06505	0.281733	-7.32983	2.30446e-13	8.96121e-12	ref|XP_021939886.1| kin of IRRE-like protein 2 isoform X1 [Zootermopsis nevadensis]
Znev_07668	351.586	-0.577297	0.174409	-3.31001	0.000932921	0.00390134
Znev_07670	39.357	-1.72312	0.57462	-2.99871	0.00271125	0.0097049	ref|XP_021939910.1| centromere protein F-like isoform X1 [Zootermopsis nevadensis]
Znev_07673	19.654	-3.07305	0.614476	-5.00109	5.70061e-07	5.85371e-06	ref|XP_021939411.1| leucine-rich repeat neuronal protein 2-like [Zootermopsis nevadensis] >gb|KDR08455.1| Leucine-rich repeat neuronal protein 2 [Zootermopsis nevadensis]
Znev_07678	174.358	-1.96599	0.39344	-4.99692	5.82546e-07	5.96564e-06	gb|KDR08459.1| DEP domain-containing protein 1A [Zootermopsis nevadensis]
Znev_07680	1278.87	-9.08181	1.03719	-8.7562	2.01948e-18	1.45488e-16	gb|KDR08461.1| Angio-associated migratory cell protein [Zootermopsis nevadensis]
Znev_07681	73789.3	-10.0065	1.03952	-9.62611	6.20333e-22	6.3843e-20	gb|AIA09041.1| vitellogenin 2, partial [Triatoma infestans]
Znev_07682	22929.1	-9.29312	1.00378	-9.25813	2.08046e-20	1.84918e-18	gb|PNF34476.1| Vitellogenin-1 [Cryptotermes secundus]
Znev_07688	25.2156	-3.11232	0.519404	-5.99209	2.07158e-09	3.72123e-08
Znev_07689	58.9363	-1.80915	0.416472	-4.34398	1.39921e-05	0.000102749	ref|XP_021939446.1| serine/arginine repetitive matrix protein 2 isoform X3 [Zootermopsis nevadensis]
Znev_07690	278.41	-0.955026	0.356322	-2.68023	0.00735719	0.0223059	ref|XP_021939444.1| serine/arginine repetitive matrix protein 2 isoform X1 [Zootermopsis nevadensis]
Znev_07692	122.417	-1.2133	0.223397	-5.43117	5.59859e-08	7.31934e-07	ref|XP_021939430.1| zinc finger protein 436-like isoform X1 [Zootermopsis nevadensis]
Znev_07693	64.1857	-1.3667	0.426115	-3.20736	0.00133961	0.00530418
Znev_07697	266.951	-1.62405	0.163572	-9.9287	3.12297e-23	3.8511e-21	ref|XP_021939390.1| mediator of RNA polymerase II transcription subunit 26 isoform X1 [Zootermopsis nevadensis] >gb|KDR08477.1| Mediator of RNA polymerase II transcription subunit 26 [Zootermopsis nevadensis]
Znev_07698	54.0978	-1.54545	0.368771	-4.19081	2.77963e-05	0.000186741	ref|XP_021939395.1| histone chaperone asf1-like [Zootermopsis nevadensis] >ref|XP_021939396.1| histone chaperone asf1-like [Zootermopsis nevadensis] >gb|KDR08478.1| Histone chaperone asf1 [Zootermopsis nevadensis]
Znev_07699	28.2508	-1.15906	0.27787	-4.17121	3.02992e-05	0.000200258	ref|XP_021939435.1| zinc finger protein 2-like isoform X2 [Zootermopsis nevadensis]
Znev_07701	163.028	-0.660953	0.194443	-3.39921	0.00067582	0.00297448	ref|XP_021939401.1| dnaJ homolog subfamily C member 2 isoform X1 [Zootermopsis nevadensis] >gb|KDR08481.1| DnaJ-like protein subfamily C member 2 [Zootermopsis nevadensis]
Znev_07703	245.529	-1.83165	0.181886	-10.0703	7.47719e-24	9.93668e-22	ref|XP_021939399.1| RNA exonuclease 1 homolog [Zootermopsis nevadensis] >gb|KDR08483.1| RNA exonuclease 1-like protein [Zootermopsis nevadensis]
Znev_07705	33.2526	-1.49334	0.303767	-4.91606	8.8302e-07	8.70805e-06	ref|XP_021915601.1| zinc finger protein 23-like [Zootermopsis nevadensis]
Znev_07706	117.063	-1.63679	0.41884	-3.90791	9.30969e-05	0.000531406	ref|XP_021921711.1| 1,5-anhydro-D-fructose reductase-like isoform X1 [Zootermopsis nevadensis] >gb|KDR18534.1| Alcohol dehydrogenase [NADP+] [Zootermopsis nevadensis]
Znev_07713	240.85	-0.668747	0.234225	-2.85515	0.0043016	0.0141466
Znev_07721	1.77234	-5.68552	1.3647	-4.16614	3.09806e-05	0.00020368
Znev_07724	342.776	-1.29348	0.310173	-4.1702	3.04332e-05	0.000201047	ref|XP_021921722.1| tryptophan--tRNA ligase, cytoplasmic-like isoform X1 [Zootermopsis nevadensis] >gb|KDR18550.1| Tryptophanyl-tRNA synthetase, cytoplasmic [Zootermopsis nevadensis]
Znev_07737	59.6628	-1.2445	0.30263	-4.1123	3.91742e-05	0.000249751	gb|KDR16416.1| Protein cramped [Zootermopsis nevadensis]
Znev_07738	67.1978	-1.0168	0.282312	-3.60169	0.000316156	0.00153834	ref|XP_021925416.1| protein cramped-like [Zootermopsis nevadensis]
Znev_07757	6.36469	-1.68991	0.630765	-2.67915	0.00738088	0.0223516
Znev_07763	370.242	-0.752511	0.193172	-3.89554	9.79783e-05	0.000553913	ref|XP_021925429.1| nucleolar complex protein 2 homolog [Zootermopsis nevadensis] >gb|KDR16437.1| Nucleolar complex protein 2-like protein [Zootermopsis nevadensis]
Znev_07767	684.244	-1.16163	0.175901	-6.60391	4.00448e-11	1.05208e-09	ref|XP_021926719.1| protein LSM14 homolog A-B isoform X1 [Zootermopsis nevadensis]
Znev_07773	64.9773	-2.19309	0.378148	-5.79955	6.64923e-09	1.08222e-07	gb|KDR15805.1| GTP-binding protein Rhes, partial [Zootermopsis nevadensis]
Znev_07778	52.7692	-1.6812	0.391574	-4.29344	1.75924e-05	0.00012555	gb|KDR15810.1| putative helicase with zinc finger domain [Zootermopsis nevadensis]
Znev_07779	42.8323	-0.927923	0.273384	-3.39421	0.000688264	0.00301857	ref|XP_023723059.1| probable helicase with zinc finger domain isoform X1 [Cryptotermes secundus]
Znev_07780	307.796	-0.654915	0.219991	-2.97701	0.00291073	0.0102606	gb|KDR15812.1| Xylosyltransferase oxt [Zootermopsis nevadensis]
Znev_07783	221.456	-0.481113	0.130571	-3.68469	0.000228985	0.00116044
Znev_07787	209.297	-0.629327	0.187028	-3.36487	0.000765793	0.00330877	ref|XP_021926718.1| LOW QUALITY PROTEIN: pentatricopeptide repeat-containing protein 1, mitochondrial-like [Zootermopsis nevadensis]
Znev_07788	63.4423	-3.73571	0.560644	-6.66325	2.67838e-11	7.24539e-10	gb|KDR15819.1| Regulator of chromosome condensation [Zootermopsis nevadensis]
Znev_07790	378.974	-1.50338	0.263632	-5.70257	1.18013e-08	1.82941e-07	ref|XP_021926713.1| glutamate-rich WD repeat-containing protein 1 [Zootermopsis nevadensis] >gb|KDR15821.1| Glutamate-rich WD repeat-containing protein 1 [Zootermopsis nevadensis]
Znev_07791	131.352	-0.962929	0.178794	-5.3857	7.21641e-08	9.18014e-07	ref|XP_021926703.1| mismatch repair endonuclease PMS2 isoform X1 [Zootermopsis nevadensis] >gb|KDR15822.1| Mismatch repair endonuclease PMS2 [Zootermopsis nevadensis]
Znev_07795	10.7719	-4.09119	0.685944	-5.96431	2.45665e-09	4.32776e-08	ref|XP_021926766.1| glutamate receptor ionotropic, NMDA 2B [Zootermopsis nevadensis]
Znev_07805	233.85	-1.06015	0.252246	-4.20283	2.63598e-05	0.000177915	gb|KDR08382.1| Guanylate kinase [Zootermopsis nevadensis]
Znev_07820	409.848	-1.96056	0.502979	-3.89789	9.70348e-05	0.000549302	gb|PSN47197.1| Coiled-coil domain-containing protein 86 [Blattella germanica]
Znev_07831	49.0334	-0.633147	0.251138	-2.52111	0.0116984	0.0327997	ref|XP_021923348.1| zinc finger protein 239-like isoform X2 [Zootermopsis nevadensis]
Znev_07836	1.63365	-5.55742	1.59136	-3.49224	0.000478982	0.00220603	gb|KDR17643.1| putative glutamate receptor [Zootermopsis nevadensis]
Znev_07842	83.4205	-0.40675	0.172742	-2.35467	0.0185392	0.0478297	ref|XP_021923408.1| zinc finger and SCAN domain-containing protein 21-like isoform X1 [Zootermopsis nevadensis]
Znev_07843	214.18	-1.56645	0.233237	-6.71612	1.86626e-11	5.26709e-10	gb|PSN43267.1| RNA exonuclease 4 [Blattella germanica]
Znev_07844	382.902	-0.836302	0.291122	-2.87268	0.00407001	0.0135515	gb|PSN52013.1| Peroxisome biogenesis factor 10 [Blattella germanica]
Znev_07846	276.422	-1.14541	0.317579	-3.6067	0.000310121	0.0015128	ref|XP_021923406.1| deoxynucleotidyltransferase terminal-interacting protein 2 [Zootermopsis nevadensis] >ref|XP_021923407.1| deoxynucleotidyltransferase terminal-interacting protein 2 [Zootermopsis nevadensis] >gb|KDR17654.1| Deoxynucleotidyltransferase terminal-interacting protein 2 [Zootermopsis nevadensis]
Znev_07848	307.909	-1.22895	0.249976	-4.91628	8.82047e-07	8.70473e-06	ref|XP_021923403.1| UPF0160 protein MYG1, mitochondrial isoform X2 [Zootermopsis nevadensis]
Znev_07858	28.3592	-1.01326	0.355184	-2.85277	0.00433401	0.0142283
Znev_07861	74.5807	-1.53868	0.315992	-4.86938	1.11948e-06	1.08217e-05
Znev_07864	2.88297	-3.74778	1.18761	-3.15573	0.00160096	0.00619562
Znev_07865	4.78415	-2.71857	1.02741	-2.64604	0.00814394	0.0242758
Znev_07870	183.3	-2.17664	0.350638	-6.20765	5.37825e-10	1.09063e-08	ref|XP_021918845.1| centromere protein J isoform X1 [Zootermopsis nevadensis] >gb|KDR19985.1| Centromere protein J [Zootermopsis nevadensis]
Znev_07872	385.74	-0.924588	0.345581	-2.67546	0.00746265	0.0225494	ref|XP_021918870.1| nuclear speckle splicing regulatory protein 1 isoform X1 [Zootermopsis nevadensis] >gb|KDR19987.1| Coiled-coil domain-containing protein 55 [Zootermopsis nevadensis]
Znev_07881	46.2116	-2.11066	0.350913	-6.01478	1.80133e-09	3.27045e-08	ref|XP_021918841.1| microprocessor complex subunit DGCR8 isoform X1 [Zootermopsis nevadensis]
Znev_07892	2.85807	-1.77907	0.7228	-2.46135	0.0138414	0.0377262
Znev_07893	58.17	-1.73282	0.534439	-3.24232	0.00118562	0.00477881	ref|XP_021931031.1| cAMP-specific 3',5'-cyclic phosphodiesterase-like [Zootermopsis nevadensis]
Znev_07896	61.6445	-1.1141	0.363099	-3.06831	0.00215271	0.00799411	gb|KDR13582.1| Ribosomal protein S6 kinase alpha-4 [Zootermopsis nevadensis]
Znev_07900	7.50673	-2.6945	0.8408	-3.20469	0.00135207	0.00535197	ref|XP_021930979.1| ribosomal protein S6 kinase alpha-3-like isoform X1 [Zootermopsis nevadensis]
Znev_07902	315.941	-1.13989	0.159482	-7.14746	8.83961e-13	3.15095e-11	gb|PSN54614.1| Conserved oligomeric Golgi complex subunit 5 [Blattella germanica]
Znev_07914	546.094	-0.993994	0.226174	-4.39483	1.10861e-05	8.3745e-05	gb|PSN55116.1| Gastrulation defective protein 1 [Blattella germanica]
Znev_07915	470.601	-1.36292	0.145151	-9.38964	6.02037e-21	5.68323e-19	ref|XP_021930983.1| regulator of nonsense transcripts 3B-like [Zootermopsis nevadensis] >gb|KDR13600.1| Regulator of nonsense transcripts 3A [Zootermopsis nevadensis]
Znev_07917	156.826	-1.09534	0.168113	-6.51548	7.24556e-11	1.79995e-09	ref|XP_021931002.1| zinc finger protein 154-like isoform X1 [Zootermopsis nevadensis] >gb|KDR13602.1| Transcription factor grauzone [Zootermopsis nevadensis]
Znev_07918	175.962	-1.14063	0.172217	-6.62322	3.51454e-11	9.34118e-10	gb|KDR13603.1| Male-specific lethal 2-like protein [Zootermopsis nevadensis]
Znev_07921	317.242	-0.348171	0.141249	-2.46494	0.0137037	0.037388	ref|XP_021924503.1| protein arginine N-methyltransferase 3 isoform X1 [Zootermopsis nevadensis]
Znev_07924	197.566	-0.43252	0.152055	-2.8445	0.00444811	0.0145451	gb|KAG5346272.1| UBP46 hydrolase, partial [Acromyrmex charruanus]
Znev_07925	423.16	-0.41083	0.151065	-2.71955	0.00653703	0.0201984
Znev_07926	274.758	-1.15994	0.178126	-6.5119	7.42052e-11	1.83343e-09	ref|XP_021924511.1| N(4)-(Beta-N-acetylglucosaminyl)-L-asparaginase [Zootermopsis nevadensis] >gb|KDR17001.1| N(4)-(Beta-N-acetylglucosaminyl)-L-asparaginase [Zootermopsis nevadensis]
Znev_07928	81.0462	-0.656877	0.176346	-3.72493	0.00019537	0.00101181
Znev_07929	138.283	-1.20382	0.308714	-3.89948	9.64006e-05	0.00054639	gb|KDR17004.1| DnaJ-like protein subfamily C member 24 [Zootermopsis nevadensis]
Znev_07930	405.806	-1.59776	0.216531	-7.37887	1.59642e-13	6.31555e-12	gb|KDR17005.1| Nucleolar GTP-binding protein 2 [Zootermopsis nevadensis]
Znev_07936	29.5942	-2.19787	0.844395	-2.60289	0.00924405	0.0269447	emb|SPC71617.1| ILP4 [Blattella germanica]
Znev_07942	294.303	-0.535861	0.212226	-2.52496	0.0115713	0.0324837	gb|KDR17017.1| FGFR1 oncogene partner 2-like protein [Zootermopsis nevadensis]
Znev_07943	336.969	-0.869777	0.224215	-3.8792	0.000104799	0.000587422	ref|XP_021924437.1| centrosomal protein of 97 kDa isoform X1 [Zootermopsis nevadensis] >gb|KDR17018.1| Centrosomal protein of 97 kDa [Zootermopsis nevadensis]
Znev_07944	38.5454	-1.30081	0.306179	-4.24852	2.15186e-05	0.000149137	gb|KDR17019.1| Tyrosine-protein kinase Btk29A [Zootermopsis nevadensis]
Znev_07951	140.474	-0.690118	0.190902	-3.61504	0.000300299	0.00147013	ref|XP_021938670.1| leucine-rich repeat-containing protein 45-like [Zootermopsis nevadensis] >gb|KDR08941.1| Leucine-rich repeat-containing protein 45 [Zootermopsis nevadensis]
Znev_07957	247.259	-1.0681	0.229453	-4.655	3.23986e-06	2.80681e-05	gb|PSN30550.1| Evolutionarily conserved signaling intermediate in Toll pathway [Blattella germanica]
Znev_07958	251.021	-0.432689	0.166632	-2.59667	0.00941329	0.0273217	ref|XP_021938697.1| cytosolic Fe-S cluster assembly factor NUBP2 homolog [Zootermopsis nevadensis] >gb|KDR08947.1| Cytosolic Fe-S cluster assembly factor NUBP2-like protein [Zootermopsis nevadensis]
Znev_07959	305.936	-0.707631	0.238134	-2.97157	0.00296283	0.0104068	ref|XP_021938674.1| intraflagellar transport protein 56 isoform X1 [Zootermopsis nevadensis] >gb|KDR08948.1| Tetratricopeptide repeat protein 26 [Zootermopsis nevadensis]
Znev_07964	71.8968	-1.42967	0.340605	-4.19745	2.69936e-05	0.000181835	ref|XP_021938678.1| sorting nexin-8-like [Zootermopsis nevadensis] >gb|KDR08951.1| Sorting nexin-8 [Zootermopsis nevadensis]
Znev_07979	184.276	-0.586555	0.171225	-3.42563	0.000613368	0.00273656	ref|XP_023708192.1| PR domain zinc finger protein 15 isoform X1 [Cryptotermes secundus]
Znev_07992	78.8484	-0.6499	0.240017	-2.70773	0.00677454	0.0208501	ref|XP_021940081.1| gastrula zinc finger protein XlCGF8.2DB-like [Zootermopsis nevadensis]
Znev_07996	207.021	-0.651981	0.257256	-2.53437	0.0112649	0.0317403	gb|PNF15566.1| Lysine-specific demethylase 8 [Cryptotermes secundus]
Znev_07998	99.1918	-0.928734	0.163444	-5.68228	1.32914e-08	2.02372e-07	ref|XP_021940081.1| gastrula zinc finger protein XlCGF8.2DB-like [Zootermopsis nevadensis]
Znev_08010	41.9123	-1.64446	0.334675	-4.91362	8.94114e-07	8.80477e-06	ref|XP_023726817.1| forkhead box protein J3 [Cryptotermes secundus]
Znev_08014	26.5428	-1.42197	0.407704	-3.48775	0.000487108	0.00223893	gb|ROT73641.1| putative pkd2 [Penaeus vannamei]
Znev_08021	13.1507	-2.3442	0.4375	-5.35819	8.40613e-08	1.05466e-06	ref|XP_021918420.1| zinc finger protein OZF-like [Zootermopsis nevadensis]
Znev_08024	3.46919	-1.73886	0.599547	-2.90029	0.00372821	0.012616	ref|XP_012259451.1| oocyte zinc finger protein XlCOF19-like [Athalia rosae]
Znev_08025	442.15	-0.57143	0.198641	-2.8767	0.00401853	0.0134029	ref|XP_021918394.1| zinc finger protein 585A-like [Zootermopsis nevadensis]
Znev_08026	97.2292	-0.904346	0.258057	-3.50445	0.000457558	0.00212307	ref|XP_021918388.1| zinc finger protein 569-like [Zootermopsis nevadensis]
Znev_08027	485.732	-0.713124	0.144301	-4.94193	7.73523e-07	7.72846e-06
Znev_08028	73.0368	-1.82284	0.338885	-5.37895	7.49217e-08	9.47808e-07	gb|AWK21959.1| two-pore potassium channel protein sup-9, partial [Neoconocephalus triops]
Znev_08040	558.58	-1.03372	0.199531	-5.18077	2.20973e-07	2.50595e-06	ref|XP_021918383.1| golgin-45 isoform X1 [Zootermopsis nevadensis] >gb|KDR20245.1| Golgin-45 [Zootermopsis nevadensis]
Znev_08046	26.8351	-3.98273	0.761699	-5.22875	1.70664e-07	1.99663e-06	gb|KDR15391.1| Lipase 3 [Zootermopsis nevadensis]
Znev_08047	102.982	-3.76777	0.752138	-5.00942	5.45951e-07	5.61878e-06	gb|KDR15392.1| Lipase 3 [Zootermopsis nevadensis]
Znev_08055	208.201	-5.47924	0.44925	-12.1964	3.24809e-34	1.05857e-31	gb|KDR15399.1| 2-acylglycerol O-acyltransferase 2-A [Zootermopsis nevadensis]
Znev_08073	226.127	-0.735022	0.193597	-3.79667	0.000146654	0.000787836	gb|PSN36976.1| U5 small nuclear ribonucleoprotein 40 kDa protein [Blattella germanica]
Znev_08074	169.494	-1.18631	0.178248	-6.65541	2.82514e-11	7.61232e-10	ref|XP_023713936.1| zinc finger protein 501 [Cryptotermes secundus]
Znev_08108	238.933	-0.889296	0.301777	-2.94686	0.00321018	0.0111497	ref|XP_021937952.1| heat shock factor protein isoform X1 [Zootermopsis nevadensis] >gb|KDR09427.1| Heat shock factor protein [Zootermopsis nevadensis]
Znev_08111	166.015	-1.15317	0.21257	-5.4249	5.79877e-08	7.5522e-07
Znev_08114	561.88	-0.671937	0.116806	-5.75258	8.78891e-09	1.394e-07	gb|PNF19489.1| FAS-associated factor 1 [Cryptotermes secundus]
Znev_08115	80.8516	-2.59988	0.260784	-9.96947	2.07329e-23	2.57992e-21	ref|XP_021937931.1| E3 ubiquitin-protein ligase TRAIP [Zootermopsis nevadensis] >gb|KDR09434.1| TRAF-interacting protein [Zootermopsis nevadensis]
Znev_08119	218.537	-1.22047	0.198025	-6.16322	7.12791e-10	1.41197e-08	ref|XP_021937971.1| RNA polymerase II-associated protein 3-like isoform X1 [Zootermopsis nevadensis] >gb|KDR09438.1| RNA polymerase II-associated protein 3 [Zootermopsis nevadensis]
Znev_08134	128.108	-1.76137	0.228322	-7.71442	1.21529e-14	5.54498e-13
Znev_08148	106.633	-0.659161	0.239596	-2.75113	0.00593902	0.0185941	gb|KDR21986.1| USP6 N-terminal-like protein [Zootermopsis nevadensis]
Znev_08184	315.354	-0.653158	0.235414	-2.77451	0.00552844	0.0174806	ref|XP_021917857.1| DNA ligase 1 isoform X1 [Zootermopsis nevadensis] >gb|KDR20511.1| DNA ligase 1 [Zootermopsis nevadensis]
Znev_08190	209.857	-0.990557	0.196789	-5.03359	4.8138e-07	5.02604e-06	gb|KDR19476.1| U3 small nucleolar RNA-associated protein 6-like protein [Zootermopsis nevadensis]
Znev_08195	72.9519	-2.08478	0.301719	-6.90969	4.85701e-12	1.51787e-10	gb|KDR19484.1| ATPase family AAA domain-containing protein 5 [Zootermopsis nevadensis]
Znev_08196	59.6541	-1.74206	0.224863	-7.74721	9.39352e-15	4.38835e-13
Znev_08202	380.338	-1.3259	0.43224	-3.06752	0.00215842	0.00801316
Znev_08240	3.88181	-5.4901	1.12381	-4.88525	1.03296e-06	1.00492e-05
Znev_08274	87.7194	-0.920711	0.19019	-4.84101	1.29182e-06	1.22455e-05	gb|KDR16846.1| DNA/RNA-binding protein KIN17 [Zootermopsis nevadensis]
Znev_08281	80.0881	-1.12223	0.250508	-4.47983	7.47018e-06	5.91794e-05	ref|XP_021926625.1| zinc finger protein 525-like isoform X2 [Zootermopsis nevadensis] >ref|XP_021926626.1| zinc finger protein 525-like isoform X2 [Zootermopsis nevadensis]
Znev_08288	169.238	-1.3496	0.233379	-5.78285	7.34438e-09	1.18689e-07	ref|XP_021926609.1| protein Star-like isoform X1 [Zootermopsis nevadensis] >ref|XP_021926610.1| protein Star-like isoform X1 [Zootermopsis nevadensis] >ref|XP_021926611.1| protein Star-like isoform X1 [Zootermopsis nevadensis] >gb|KDR15857.1| Protein Star [Zootermopsis nevadensis]
Znev_08289	153.143	-2.26176	0.296224	-7.63531	2.25274e-14	9.97915e-13	ref|XP_001608173.1| guanine nucleotide-binding protein subunit beta-like protein 1 isoform X2 [Nasonia vitripennis] >ref|XP_031788368.1| guanine nucleotide-binding protein subunit beta-like protein 1 isoform X2 [Nasonia vitripennis] >ref|XP_032456978.1| guanine nucleotide-binding protein subunit beta-like protein 1 isoform X2 [Nasonia vitripennis] >ref|XP_032456979.1| guanine nucleotide-binding p…
Znev_08299	55.0068	-1.16088	0.275	-4.22139	2.42797e-05	0.000165344	gb|PNF29788.1| DNA repair and recombination protein RAD54-like, partial [Cryptotermes secundus]
Znev_08319	168.54	-1.02022	0.273555	-3.72947	0.000191881	0.000997519	ref|XP_021930223.1| polyphosphoinositide phosphatase isoform X1 [Zootermopsis nevadensis] >gb|KDR14022.1| Polyphosphoinositide phosphatase [Zootermopsis nevadensis]
Znev_08335	408.768	-0.839362	0.267314	-3.13998	0.00168959	0.00650553	gb|KDR16550.1| Follistatin-related protein 5 [Zootermopsis nevadensis]
Znev_08337	354.714	-1.22198	0.170362	-7.17283	7.3462e-13	2.66723e-11
Znev_08340	45.31	-2.01416	0.369616	-5.44933	5.05606e-08	6.68025e-07	ref|XP_023713242.1| zinc finger protein 473 homolog [Cryptotermes secundus]
Znev_08344	111.449	-0.54157	0.18888	-2.86727	0.00414029	0.0137098	gb|KDR16559.1| TRNA guanosine-2'-O-methyltransferase TRM11-like protein [Zootermopsis nevadensis]
Znev_08346	784.265	-1.00324	0.393581	-2.54899	0.0108034	0.0306863	ref|XP_021925230.1| protein Peter pan [Zootermopsis nevadensis] >gb|KDR16561.1| Suppressor of SWI4 1-like protein [Zootermopsis nevadensis]
Znev_08349	322.545	-1.92277	0.313444	-6.13434	8.55141e-10	1.66978e-08
Znev_08358	125.609	-0.442567	0.158187	-2.79775	0.00514602	0.0164423
Znev_08363	15.4862	-1.66151	0.36454	-4.55783	5.16854e-06	4.27474e-05	ref|XP_021938405.1| neurobeachin-like protein 1, partial [Zootermopsis nevadensis]
Znev_08371	105.835	-1.73307	0.266545	-6.50196	7.92782e-11	1.95102e-09	ref|XP_021938411.1| zinc finger protein 708-like isoform X1 [Zootermopsis nevadensis]
Znev_08373	174.029	-1.69593	0.283403	-5.98415	2.17516e-09	3.88183e-08	ref|XP_023710153.1| zinc finger protein 883 isoform X1 [Cryptotermes secundus]
Znev_08382	215.169	-0.599192	0.214149	-2.79801	0.00514181	0.016436	gb|EFN68085.1| Probable ATP-dependent RNA helicase DDX31 [Camponotus floridanus]
Znev_08387	285.608	-0.875795	0.220247	-3.97643	6.99583e-05	0.000413645	ref|XP_021938402.1| PHD finger protein 19 isoform X1 [Zootermopsis nevadensis] >ref|XP_021938403.1| PHD finger protein 19 isoform X1 [Zootermopsis nevadensis]
Znev_08388	94.3439	-0.729546	0.181047	-4.02959	5.58737e-05	0.000339307	gb|PSN45158.1| Leucine-rich repeat-containing protein 57 [Blattella germanica]
Znev_08421	1606.69	-2.41626	0.303601	-7.95866	1.73911e-15	8.88243e-14	gb|PSN52619.1| Lipid storage droplets surface-binding protein 2 [Blattella germanica]
Znev_08423	241.851	-0.911274	0.23013	-3.95982	7.50068e-05	0.000440263	gb|KDR24319.1| SAM and SH3 domain-containing protein 3 [Zootermopsis nevadensis]
Znev_08428	162.615	-1.62218	0.278084	-5.83343	5.42993e-09	9.00907e-08	gb|KDR24324.1| PH and SEC7 domain-containing protein 3 [Zootermopsis nevadensis]
Znev_08432	264.371	-1.43042	0.152264	-9.39431	5.75951e-21	5.47473e-19	gb|PSN39468.1| STAM-binding protein [Blattella germanica]
Znev_08451	158.47	-0.591584	0.157826	-3.74834	0.000178007	0.000936418	gb|KDR21875.1| Segment polarity protein dishevelled-like protein DVL-3 [Zootermopsis nevadensis]
Znev_08480	183.651	-4.86831	0.496403	-9.80719	1.04851e-22	1.2205e-20	ref|XP_021914356.1| phospholipase A1 member A-like [Zootermopsis nevadensis] >ref|XP_021914431.1| phospholipase A1 member A-like [Zootermopsis nevadensis] >ref|XP_021914522.1| phospholipase A1 member A-like [Zootermopsis nevadensis] >ref|XP_021914604.1| phospholipase A1 member A-like [Zootermopsis nevadensis] >ref|XP_021914675.1| phospholipase A1 member A-like [Zootermopsis nevadensis] >gb|KDR245…
Znev_08482	31.9918	-2.425	0.468702	-5.17386	2.29302e-07	2.58328e-06
Znev_08489	540.247	-0.651268	0.165405	-3.93742	8.23628e-05	0.000477502	gb|KDR24520.1| Integrator complex subunit 1 [Zootermopsis nevadensis]
Znev_08490	57.2006	-2.60989	0.400816	-6.51145	7.44306e-11	1.83569e-09	ref|XP_021930299.1| protein aurora borealis isoform X1 [Zootermopsis nevadensis] >gb|KDR24521.1| Protein aurora borealis [Zootermopsis nevadensis]
Znev_08493	227.551	-0.747746	0.178299	-4.19376	2.74363e-05	0.000184544	gb|PNF28960.1| U3 small nucleolar RNA-associated protein 15-like protein [Cryptotermes secundus]
Znev_08496	96.5842	-0.629071	0.269139	-2.33734	0.0194213	0.0496154	gb|PSN42453.1| Tubulin-specific chaperone A [Blattella germanica]
Znev_08497	124.985	-0.913446	0.228413	-3.9991	6.35829e-05	0.000380053	ref|XP_021913212.1| protein prenyltransferase alpha subunit repeat-containing protein 1 isoform X1 [Zootermopsis nevadensis] >gb|KDR24528.1| Protein prenyltransferase alpha subunit repeat-containing protein 1 [Zootermopsis nevadensis]
Znev_08498	128.789	-2.52948	0.281272	-8.993	2.40581e-19	1.88176e-17	gb|PSN32825.1| Ras-related protein Rab-9A [Blattella germanica]
Znev_08503	56.8544	-2.71619	0.580932	-4.67558	2.9313e-06	2.56545e-05	gb|KDR24534.1| DNA primase large subunit [Zootermopsis nevadensis]
Znev_08510	511.559	-0.580277	0.140259	-4.13718	3.51596e-05	0.000227226	ref|XP_012263691.1| set1/Ash2 histone methyltransferase complex subunit ASH2 isoform X1 [Athalia rosae]
Znev_08516	32.7598	-0.932738	0.318209	-2.93121	0.00337643	0.0116268	ref|XP_021920971.1| sestrin homolog isoform X2 [Zootermopsis nevadensis]
Znev_08518	106.985	-0.497382	0.189669	-2.62237	0.00873216	0.0257245	ref|XP_021920960.1| intraflagellar transport protein 88 homolog [Zootermopsis nevadensis] >gb|KDR18924.1| Intraflagellar transport protein 88-like protein [Zootermopsis nevadensis]
Znev_08520	476.914	-0.863947	0.197495	-4.37453	1.21696e-05	9.08277e-05	gb|PSN39298.1| Cell division cycle 5-like protein [Blattella germanica]
Znev_08521	170.238	-0.641547	0.261146	-2.45667	0.0140233	0.0381461	gb|PSN32513.1| EEF1A lysine methyltransferase 1 [Blattella germanica] >gb|PSN39303.1| EEF1A lysine methyltransferase 1 [Blattella germanica]
Znev_08524	763.632	-0.978295	0.206244	-4.74338	2.10184e-06	1.88779e-05	gb|QVD39471.1| zind finger protein 330-like protein [Schistocerca gregaria]
Znev_08534	44.2262	-1.97834	0.476275	-4.15378	3.27027e-05	0.000213005	ref|XP_021915187.1| neurogenic protein mastermind [Zootermopsis nevadensis]
Znev_08549	8.59824	-2.04326	0.572323	-3.57011	0.000356827	0.00170897
Znev_08550	4.76082	-2.5027	0.724356	-3.45507	0.000550141	0.00248854
Znev_08559	2.16694	-5.84472	1.75836	-3.32396	0.000887482	0.00374702
Znev_08562	228.432	-3.20653	0.321448	-9.97526	1.95595e-23	2.45624e-21
Znev_08569	89.709	-1.01912	0.249272	-4.08841	4.34348e-05	0.000272973	gb|KDR19799.1| Insulin gene enhancer protein isl-1, partial [Zootermopsis nevadensis]
Znev_08570	70.9709	-3.74446	0.960818	-3.89716	9.73271e-05	0.000550729	gb|PSN44032.1| putative cytochrome P450 6a14 [Blattella germanica]
Znev_08598	488.993	-2.88292	0.283058	-10.1849	2.31572e-24	3.26779e-22	ref|XP_021925366.1| ubiquitin carboxyl-terminal hydrolase MINDY-2-like isoform X2 [Zootermopsis nevadensis]
Znev_08605	2710.87	-5.40507	0.818606	-6.60277	4.03541e-11	1.05817e-09	ref|XP_021925360.1| vitellogenin-like [Zootermopsis nevadensis] >gb|KDR16478.1| Vitellogenin [Zootermopsis nevadensis]
Znev_08610	123.238	-0.708524	0.143824	-4.92632	8.37918e-07	8.29915e-06	ref|XP_023719633.1| zinc finger protein 431 isoform X1 [Cryptotermes secundus]
Znev_08614	105.939	-1.00325	0.227936	-4.40145	1.07527e-05	8.1612e-05	ref|XP_021925389.1| zinc finger protein 239-like isoform X1 [Zootermopsis nevadensis] >gb|KDR16486.1| Histone-lysine N-methyltransferase PRDM9 [Zootermopsis nevadensis]
Znev_08624	444.277	-0.786789	0.14822	-5.30825	1.10682e-07	1.35269e-06	ref|XP_021932112.1| syntaxin-7 isoform X1 [Zootermopsis nevadensis] >ref|XP_021932113.1| syntaxin-7 isoform X1 [Zootermopsis nevadensis] >ref|XP_021932114.1| syntaxin-7 isoform X1 [Zootermopsis nevadensis]
Znev_08627	78.9695	-7.09915	0.887688	-7.99735	1.27125e-15	6.56639e-14	ref|XP_021932145.1| ankyrin-3-like [Zootermopsis nevadensis] >gb|KDR12895.1| Ankyrin-3 [Zootermopsis nevadensis]
Znev_08628	305.387	-10.7293	0.771145	-13.9134	5.25149e-44	2.9951e-41	ref|XP_021932145.1| ankyrin-3-like [Zootermopsis nevadensis] >gb|KDR12895.1| Ankyrin-3 [Zootermopsis nevadensis]
Znev_08636	116.517	-0.530547	0.146268	-3.62723	0.000286475	0.00141324	ref|XP_021932148.1| modifier of mdg4-like isoform X1 [Zootermopsis nevadensis]
Znev_08652	236.118	-0.748721	0.319508	-2.34336	0.0191111	0.0490057	gb|PNF20570.1| Prostaglandin E synthase 2 [Cryptotermes secundus]
Znev_08668	86.0691	-2.11621	0.270622	-7.81981	5.29022e-15	2.55875e-13	ref|XP_021915804.1| zinc finger protein 2 homolog [Zootermopsis nevadensis]
Znev_08684	302.054	-1.15431	0.201876	-5.71791	1.07844e-08	1.6832e-07	ref|XP_021932278.1| exonuclease mut-7 homolog isoform X1 [Zootermopsis nevadensis] >ref|XP_021932279.1| exonuclease mut-7 homolog isoform X1 [Zootermopsis nevadensis] >gb|KDR12833.1| putative exonuclease mut-7-like protein [Zootermopsis nevadensis]
Znev_08704	403.278	-0.648368	0.184321	-3.5176	0.000435473	0.00203092	ref|XP_021933945.1| broad-complex core protein isoforms 1/2/3/4/5-like isoform X1 [Zootermopsis nevadensis]
Znev_08708	30.5123	-1.83416	0.429833	-4.26714	1.97992e-05	0.000139337	gb|KDR11812.1| Origin recognition complex subunit 3, partial [Zootermopsis nevadensis]
Znev_08712	92.3975	-1.08104	0.378613	-2.85526	0.00430022	0.014146	ref|XP_021933978.1| protein MMS22-like isoform X2 [Zootermopsis nevadensis]
Znev_08714	108.193	-1.1122	0.297595	-3.73728	0.000186018	0.000971838	gb|PNF30984.1| Akirin [Cryptotermes secundus]
Znev_08722	275.093	-0.353856	0.122365	-2.8918	0.00383041	0.0128945	ref|XP_021933930.1| lanC-like protein 3 isoform X1 [Zootermopsis nevadensis] >gb|KDR11825.1| LanC-like protein 3 [Zootermopsis nevadensis]
Znev_08725	394.042	-1.08597	0.136616	-7.94904	1.87958e-15	9.56422e-14	gb|PNF30993.1| DNA-directed RNA polymerase III subunit RPC2 [Cryptotermes secundus]
Znev_08728	7.52757	-2.46732	0.759545	-3.24842	0.00116046	0.00469536
Znev_08729	41.441	-2.74356	0.594549	-4.61453	3.93993e-06	3.3664e-05	gb|KDR14883.1| G-protein coupled receptor 64 [Zootermopsis nevadensis]
Znev_08732	182.907	-1.78131	0.30189	-5.90052	3.62357e-09	6.18446e-08	ref|XP_021928599.1| Down syndrome cell adhesion molecule-like protein Dscam2 isoform X1 [Zootermopsis nevadensis] >gb|KDR14886.1| Down syndrome cell adhesion molecule-like protein [Zootermopsis nevadensis]
Znev_08733	112.668	-1.29697	0.245083	-5.29197	1.21008e-07	1.46063e-06	ref|XP_021928603.1| zinc finger protein OZF-like isoform X1 [Zootermopsis nevadensis] >ref|XP_021928604.1| zinc finger protein OZF-like isoform X1 [Zootermopsis nevadensis] >ref|XP_021928605.1| zinc finger protein OZF-like isoform X1 [Zootermopsis nevadensis]
Znev_08735	7.18372	-1.41084	0.523059	-2.69729	0.00699063	0.0213923
Znev_08736	800.945	-1.12776	0.328538	-3.43267	0.000597675	0.00267527	gb|PNF28902.1| GILT-like protein 1 [Cryptotermes secundus]
Znev_08737	108.542	-1.14172	0.312946	-3.6483	0.000263986	0.00131493	ref|XP_023721319.1| zinc finger protein 501 isoform X2 [Cryptotermes secundus] >ref|XP_023721321.1| zinc finger protein 501 isoform X2 [Cryptotermes secundus]
Znev_08740	269.967	-1.03982	0.204947	-5.07362	3.9032e-07	4.16747e-06
Znev_08744	232.15	-0.409628	0.115923	-3.53362	0.000409906	0.00192944	gb|KDR14898.1| Neural Wiskott-Aldrich syndrome protein [Zootermopsis nevadensis]
Znev_08745	159.153	-0.593598	0.22732	-2.61129	0.00902015	0.0264388	gb|KDR14899.1| Neural Wiskott-Aldrich syndrome protein [Zootermopsis nevadensis]
Znev_08748	55.2375	-2.4896	0.511667	-4.86566	1.14075e-06	1.10039e-05	ref|XP_021928576.1| LOW QUALITY PROTEIN: zinc finger protein 665-like [Zootermopsis nevadensis]
Znev_08749	174.561	-0.893291	0.330629	-2.70179	0.00689667	0.0211568	gb|KDR14903.1| CCR4-NOT transcription complex subunit 4 [Zootermopsis nevadensis]
Znev_08750	557.007	-0.848387	0.132558	-6.40014	1.55238e-10	3.58329e-09	ref|XP_021928632.1| probable cyclin-dependent serine/threonine-protein kinase DDB_G0292550 [Zootermopsis nevadensis]
Znev_08754	134.73	-1.08084	0.455467	-2.37303	0.0176427	0.0460777	ref|XP_021928623.1| flavin-containing monooxygenase FMO GS-OX-like 4 isoform X1 [Zootermopsis nevadensis] >ref|XP_021928624.1| flavin-containing monooxygenase FMO GS-OX-like 4 isoform X1 [Zootermopsis nevadensis] >gb|KDR14908.1| Flavin-containing monooxygenase FMO GS-OX3 [Zootermopsis nevadensis]
Znev_08765	38.1292	-1.20449	0.491321	-2.45154	0.0142246	0.0386169	ref|XP_021922823.1| facilitated trehalose transporter Tret1-like isoform X1 [Zootermopsis nevadensis]
Znev_08791	392.295	-0.895674	0.185595	-4.82595	1.3934e-06	1.3019e-05	ref|XP_021922690.1| WD repeat-containing protein 46 isoform X1 [Zootermopsis nevadensis]
Znev_08794	168.764	-3.62647	0.414222	-8.75489	2.04299e-18	1.46411e-16
Znev_08795	140.027	-2.31481	0.271513	-8.52557	1.52057e-17	1.00065e-15
Znev_08806	490.964	-0.763177	0.295209	-2.58521	0.00973188	0.0280856	ref|XP_021922657.1| transmembrane GTPase Marf isoform X1 [Zootermopsis nevadensis] >ref|XP_021922658.1| transmembrane GTPase Marf isoform X1 [Zootermopsis nevadensis] >ref|XP_021922659.1| transmembrane GTPase Marf isoform X1 [Zootermopsis nevadensis] >ref|XP_021922660.1| transmembrane GTPase Marf isoform X1 [Zootermopsis nevadensis] >ref|XP_021922661.1| transmembrane GTPase Marf isoform X1 [Zoote…
Znev_08810	206.9	-0.600121	0.166786	-3.59815	0.000320491	0.00155674	gb|PSN49117.1| putative tRNA pseudouridine synthase Pus10 [Blattella germanica]
Znev_08822	187.26	-1.19548	0.218403	-5.47374	4.4063e-08	5.93052e-07
Znev_08823	247.524	-0.4255	0.170513	-2.49541	0.0125811	0.0347899	ref|XP_021941114.1| serine/threonine-protein phosphatase 2A regulatory subunit B'' subunit gamma-like isoform X1 [Zootermopsis nevadensis]
Znev_08830	864.488	-1.60187	0.201763	-7.93933	2.03272e-15	1.03052e-13	ref|XP_021941150.1| ribosomal RNA processing protein 1 homolog [Zootermopsis nevadensis] >gb|KDR06886.1| Ribosomal RNA processing protein 1-like protein [Zootermopsis nevadensis]
Znev_08832	362.788	-1.39708	0.33455	-4.176	2.96683e-05	0.000196658	gb|PSN48763.1| Leukocyte receptor cluster member 1 [Blattella germanica]
Znev_08833	179.404	-3.1421	0.334935	-9.38122	6.52133e-21	6.03135e-19	ref|XP_023711259.1| UPF0472 protein C16orf72 homolog [Cryptotermes secundus] >gb|PNF29979.1| UPF0472 protein C16orf72-like protein [Cryptotermes secundus]
Znev_08840	74.3344	-0.864217	0.306696	-2.81783	0.00483494	0.0156127	gb|PNF18863.1| Zinc finger protein ZPR1 [Cryptotermes secundus]
Znev_08851	209.565	-1.22804	0.214955	-5.71302	1.10988e-08	1.72833e-07	gb|KDR19360.1| KLRAQ motif-containing protein 1 [Zootermopsis nevadensis]
Znev_08859	97.851	-1.92062	0.249753	-7.69007	1.47052e-14	6.62122e-13
Znev_08860	55.6584	-1.71016	0.247392	-6.91275	4.75353e-12	1.49397e-10
Znev_08867	329.963	-1.30935	0.245215	-5.33958	9.31597e-08	1.15652e-06	dbj|BAJ78756.1| DNA polymerase delta catalytic subunit, partial [Reticulitermes speratus]
Znev_08869	403.905	-0.63648	0.124906	-5.09565	3.47541e-07	3.75048e-06	ref|XP_021937240.1| ubiquitin-protein ligase E3C isoform X1 [Zootermopsis nevadensis] >gb|KDR09906.1| Ubiquitin-protein ligase E3C [Zootermopsis nevadensis]
Znev_08877	98.8226	-2.0835	0.362338	-5.75014	8.91697e-09	1.41268e-07
Znev_08878	114.357	-0.845302	0.221498	-3.81629	0.000135472	0.000734683	ref|XP_021939284.1| zinc finger protein 271-like isoform X3 [Zootermopsis nevadensis]
Znev_08880	120.609	-5.57744	0.506303	-11.016	3.19932e-28	6.53615e-26
Znev_08899	15.2309	-1.68386	0.471228	-3.57335	0.000352438	0.00168973
Znev_08921	210.627	-0.533101	0.141201	-3.77549	0.000159694	0.00084889	ref|XP_023725807.1| transmembrane protein 18 isoform X1 [Cryptotermes secundus]
Znev_08922	421.512	-0.530099	0.134626	-3.93757	8.2312e-05	0.000477502	gb|KDR18340.1| mRNA-capping enzyme [Zootermopsis nevadensis]
Znev_08927	21.5821	-3.11003	0.432821	-7.18548	6.69709e-13	2.45106e-11	ref|XP_013783091.2| zinc finger protein 510-like isoform X1 [Limulus polyphemus] >ref|XP_022251153.1| zinc finger protein 510-like isoform X1 [Limulus polyphemus] >ref|XP_022251154.1| zinc finger protein 510-like isoform X1 [Limulus polyphemus] >ref|XP_022251155.1| zinc finger protein 510-like isoform X1 [Limulus polyphemus]
Znev_08932	206.032	-1.54274	0.317757	-4.85509	1.20334e-06	1.15265e-05
Znev_08934	69.7672	-1.65069	0.404668	-4.07912	4.52063e-05	0.000282063	gb|KDR18351.1| Cadherin-86C [Zootermopsis nevadensis]
Znev_08945	90.037	-0.53587	0.17364	-3.08609	0.00202806	0.00760165	ref|XP_021922723.1| PHD finger protein 23A-like isoform X1 [Zootermopsis nevadensis] >gb|KDR17986.1| PHD finger protein 13 [Zootermopsis nevadensis]
Znev_08948	98.5772	-0.631897	0.233574	-2.70534	0.00682335	0.0209601	ref|XP_028576402.1| DNA repair protein SWI5 homolog, partial [Podarcis muralis]
Znev_08956	189.863	-1.20513	0.219899	-5.48037	4.2443e-08	5.73814e-07	ref|XP_021922750.1| F-box only protein 30-like [Zootermopsis nevadensis] >ref|XP_021922751.1| F-box only protein 30-like [Zootermopsis nevadensis] >ref|XP_021922753.1| F-box only protein 30-like [Zootermopsis nevadensis] >ref|XP_021922754.1| F-box only protein 30-like [Zootermopsis nevadensis] >ref|XP_021922755.1| F-box only protein 30-like [Zootermopsis nevadensis] >ref|XP_021922756.1| F-box onl…
Znev_08966	72.7263	-0.935406	0.285207	-3.27974	0.00103902	0.00427477	gb|KDR18002.1| TRNA guanosine-2'-O-methyltransferase TRM13-like protein [Zootermopsis nevadensis]
Znev_08967	10.0554	-1.36525	0.572185	-2.38603	0.0170314	0.0447629	ref|XP_021942652.1| homeobox protein Nkx-6.1 [Zootermopsis nevadensis]
Znev_08968	2.68625	-6.31389	1.43103	-4.41213	1.02357e-05	7.8359e-05
Znev_08971	233.7	-1.04709	0.169666	-6.17146	6.76616e-10	1.34615e-08	ref|XP_001606250.2| RING finger protein 37 [Nasonia vitripennis]
Znev_08977	266.759	-0.711787	0.288192	-2.46984	0.0135175	0.0369833	ref|XP_021942642.1| ras-specific guanine nucleotide-releasing factor RalGPS2 isoform X1 [Zootermopsis nevadensis] >ref|XP_021942643.1| ras-specific guanine nucleotide-releasing factor RalGPS2 isoform X1 [Zootermopsis nevadensis] >gb|KDR22955.1| Ras-specific guanine nucleotide-releasing factor RalGPS1 [Zootermopsis nevadensis]
Znev_08981	239.42	-1.6153	0.223184	-7.23753	4.56917e-13	1.7135e-11
Znev_08985	750.492	-0.657948	0.164742	-3.99382	6.50178e-05	0.000387953	ref|XP_021942601.1| WW domain-containing adapter protein with coiled-coil homolog isoform X1 [Zootermopsis nevadensis] >gb|KDR22963.1| WW domain-containing adapter protein with coiled-coil [Zootermopsis nevadensis]
Znev_08988	1241.36	-0.929925	0.20731	-4.48566	7.26874e-06	5.78121e-05	ref|XP_021942603.1| protein kinase C and casein kinase substrate in neurons protein 1 isoform X1 [Zootermopsis nevadensis] >ref|XP_021942604.1| protein kinase C and casein kinase substrate in neurons protein 1 isoform X1 [Zootermopsis nevadensis] >ref|XP_021942605.1| protein kinase C and casein kinase substrate in neurons protein 1 isoform X1 [Zootermopsis nevadensis] >ref|XP_021942606.1| protein…
Znev_09023	279.722	-0.929246	0.184447	-5.03802	4.70371e-07	4.92236e-06	gb|KDR10310.1| Cell division protein kinase 7 [Zootermopsis nevadensis]
Znev_09047	59.5685	-1.49938	0.630728	-2.37722	0.0174437	0.04568	gb|KDR22823.1| Transmembrane and coiled-coil domains protein 1 [Zootermopsis nevadensis]
Znev_09048	441.572	-2.2002	0.939337	-2.34229	0.019166	0.0491098	ref|XP_001309767.1| ankyrin repeat protein [Trichomonas vaginalis G3] >gb|EAX96837.1| ankyrin repeat protein, putative [Trichomonas vaginalis G3]
Znev_09050	432.795	-1.69348	0.235821	-7.18121	6.90982e-13	2.52218e-11	gb|KDR22826.1| Smaug-like protein 2 [Zootermopsis nevadensis]
Znev_09065	8.28231	-4.85729	0.763027	-6.36581	1.94264e-10	4.33077e-09
Znev_09077	388.454	-0.631313	0.203061	-3.10898	0.00187735	0.0071144	gb|PNF35800.1| Importin-9 [Cryptotermes secundus]
Znev_09089	181.644	-0.966078	0.160151	-6.03229	1.61652e-09	2.97005e-08	ref|XP_021922451.1| kinesin-like protein costa isoform X1 [Zootermopsis nevadensis] >gb|KDR18138.1| Kinesin-like protein costa [Zootermopsis nevadensis]
Znev_09110	484	-0.911096	0.133311	-6.83436	8.2372e-12	2.44049e-10	ref|XP_015513155.1| PREDICTED: pseudouridylate synthase 7 homolog [Neodiprion lecontei]
Znev_09121	322.441	-3.12177	0.602144	-5.18442	2.16683e-07	2.46342e-06
Znev_09129	314.503	-3.17454	0.937284	-3.38696	0.000706716	0.00309038
Znev_09130	91.5014	-6.80402	1.03959	-6.5449	5.95337e-11	1.51187e-09
Znev_09131	39.9533	-9.89129	1.9191	-5.15413	2.54807e-07	2.84023e-06
Znev_09137	20.11	-2.38338	0.66842	-3.56569	0.000362895	0.00173318
Znev_09138	20.7529	-2.64848	0.737252	-3.59236	0.000327693	0.00158497
Znev_09140	74.3295	-0.876113	0.359229	-2.43887	0.0147331	0.0397923	ref|XP_021930837.1| protein FAM91A1 isoform X2 [Zootermopsis nevadensis]
Znev_09141	3.60975	-5.66419	1.03983	-5.44725	5.11538e-08	6.7456e-07	gb|KDR13699.1| Annexin A7 [Zootermopsis nevadensis]
Znev_09146	4.97055	-6.89517	1.48887	-4.63115	3.63632e-06	3.12454e-05
Znev_09174	543.439	-1.20268	0.183971	-6.53734	6.2623e-11	1.58444e-09	gb|PSN43168.1| Protein canopy 3 [Blattella germanica]
Znev_09175	145.546	-1.15084	0.390788	-2.94492	0.00323037	0.0112051	gb|PSN43156.1| Homer protein 1 [Blattella germanica]
Znev_09176	1.62721	-2.8337	0.97517	-2.90585	0.00366251	0.0124367
Znev_09200	18.0816	-2.46662	0.481269	-5.12524	2.97167e-07	3.2567e-06
Znev_09212	133.148	-1.97612	0.300338	-6.57966	4.71526e-11	1.22239e-09	gb|KDR21594.1| Ras-related protein Rab-37 [Zootermopsis nevadensis]
Znev_09213	153.849	-1.849	0.218289	-8.47042	2.44519e-17	1.56401e-15	gb|KDR21595.1| F-box/LRR-repeat protein 20 [Zootermopsis nevadensis]
Znev_09214	128.878	-0.891341	0.307558	-2.89812	0.00375404	0.0126909	ref|XP_021915610.1| zinc finger protein 84-like isoform X2 [Zootermopsis nevadensis]
Znev_09217	597.652	-1.46826	0.391771	-3.74776	0.000178422	0.000937519	ref|XP_021915640.1| endothelin-converting enzyme homolog isoform X1 [Zootermopsis nevadensis]
Znev_09222	536.145	-0.876574	0.156752	-5.59209	2.24349e-08	3.22573e-07	ref|XP_021938172.1| ATP-dependent RNA helicase DDX24 [Zootermopsis nevadensis] >gb|KDR09250.1| ATP-dependent RNA helicase DDX24 [Zootermopsis nevadensis]
Znev_09227	4.26586	-2.18171	0.816086	-2.67338	0.00750911	0.0226774	ref|XP_021938169.1| histone-lysine N-methyltransferase 2C [Zootermopsis nevadensis]
Znev_09228	75.4748	-0.914673	0.370493	-2.4688	0.0135567	0.0370683
Znev_09249	160.323	-1.1177	0.314178	-3.55753	0.000374358	0.00177862	gb|KDR21417.1| putative G-protein coupled receptor Mth-like 1, partial [Zootermopsis nevadensis]
Znev_09250	163.202	-1.48233	0.193771	-7.64992	2.01112e-14	8.96683e-13	gb|PNF36859.1| MTO1-like protein, mitochondrial [Cryptotermes secundus]
Znev_09253	59.5183	-0.662198	0.236284	-2.80255	0.00506999	0.0162486	gb|PNF36887.1| DNA repair protein RAD51-like protein 4 [Cryptotermes secundus]
Znev_09257	105.571	-1.07515	0.449896	-2.38977	0.016859	0.0444038
Znev_09259	124.02	-1.73473	0.323962	-5.35474	8.56813e-08	1.07008e-06	ref|XP_021916045.1| DNA oxidative demethylase ALKBH2-like isoform X1 [Zootermopsis nevadensis] >gb|KDR21426.1| Alpha-ketoglutarate-dependent dioxygenase alkB-like protein 2 [Zootermopsis nevadensis]
Znev_09260	378.192	-1.24241	0.184139	-6.74712	1.50806e-11	4.31849e-10	ref|XP_021916027.1| rab5 GDP/GTP exchange factor isoform X1 [Zootermopsis nevadensis] >gb|KDR21427.1| Rab5 GDP/GTP exchange factor [Zootermopsis nevadensis]
Znev_09262	229.256	-2.95811	0.460915	-6.4179	1.38168e-10	3.22738e-09	ref|XP_021916056.1| nitric oxide synthase, salivary gland isoform X1 [Zootermopsis nevadensis]
Znev_09263	399.279	-0.833963	0.199469	-4.18091	2.9035e-05	0.000193491	ref|XP_021915996.1| trafficking protein particle complex subunit 11 isoform X1 [Zootermopsis nevadensis] >ref|XP_021915997.1| trafficking protein particle complex subunit 11 isoform X1 [Zootermopsis nevadensis] >ref|XP_021915998.1| trafficking protein particle complex subunit 11 isoform X1 [Zootermopsis nevadensis]
Znev_09286	174.836	-1.36422	0.236968	-5.75698	8.56306e-09	1.3661e-07	ref|XP_021912801.1| elongator complex protein 4 isoform X1 [Zootermopsis nevadensis] >gb|KDR22811.1| Elongator complex protein 4 [Zootermopsis nevadensis]
Znev_09301	97.7953	-0.655543	0.156629	-4.18532	2.84768e-05	0.00019042	gb|PNF35362.1| REM2- and Rab-like small GTPase 1 [Cryptotermes secundus]
Znev_09307	93.2017	-2.30315	0.304346	-7.56755	3.80333e-14	1.63197e-12	gb|KDR21289.1| O-phosphoseryl-tRNA(Sec) selenium transferase [Zootermopsis nevadensis]
Znev_09311	461.724	-1.18373	0.186245	-6.3558	2.0735e-10	4.60001e-09	ref|XP_021916381.1| probable ATP-dependent RNA helicase DDX56 isoform X1 [Zootermopsis nevadensis] >gb|KDR21293.1| putative ATP-dependent RNA helicase DDX56 [Zootermopsis nevadensis]
Znev_09312	148.251	-1.35803	0.551842	-2.46091	0.0138586	0.0377506	gb|PNF28461.1| Protein preli-like [Cryptotermes secundus]
Znev_09319	16.2101	-1.35007	0.524747	-2.57281	0.0100877	0.0289355
Znev_09320	33.533	-1.94456	0.422516	-4.60234	4.17766e-06	3.5408e-05	gb|PSN48418.1| Fork head domain-containing protein FD4 [Blattella germanica]
Znev_09332	356.105	-1.09548	0.295432	-3.70808	0.00020884	0.00107426	ref|XP_021937518.1| IQ motif and SEC7 domain-containing protein 1 isoform X1 [Zootermopsis nevadensis]
Znev_09335	124.68	-0.836837	0.191922	-4.36029	1.29887e-05	9.64153e-05	gb|PSN47885.1| Histone acetyltransferase KAT8 [Blattella germanica]
Znev_09354	55.3877	-2.04205	0.274721	-7.43319	1.0601e-13	4.29308e-12	gb|PSN55145.1| ELMO domain-containing protein 1 [Blattella germanica]
Znev_09365	112.183	-2.30442	0.334861	-6.88171	5.91386e-12	1.78302e-10	ref|XP_021919044.1| transcription initiation factor TFIID subunit 11 [Zootermopsis nevadensis] >gb|KDR19869.1| Transcription initiation factor TFIID subunit 11 [Zootermopsis nevadensis]
Znev_09380	453.51	-0.607125	0.187234	-3.2426	0.00118445	0.00477549	gb|PSN46585.1| U4/U6.U5 tri-snRNP-associated protein 2 [Blattella germanica]
Znev_09382	647.748	-1.69312	0.450886	-3.75509	0.000173279	0.000913962	ref|XP_021942886.1| la-related protein 7 isoform X1 [Zootermopsis nevadensis]
Znev_09386	43.3374	-1.16125	0.332326	-3.49431	0.000475292	0.00219198	ref|XP_021942865.1| core histone macro-H2A.1-like [Zootermopsis nevadensis] >gb|KDR22855.1| Core histone macro-H2A.1 [Zootermopsis nevadensis]
Znev_09388	138.318	-0.592538	0.230618	-2.56935	0.0101889	0.0291829	ref|XP_021942863.1| histone acetyltransferase KAT8-like isoform X1 [Zootermopsis nevadensis]
Znev_09397	294.99	-0.678705	0.232329	-2.92131	0.00348559	0.0119451	ref|XP_021934838.1| methyltransferase-like protein 16 isoform X1 [Zootermopsis nevadensis] >gb|KDR11241.1| Putative methyltransferase METT10D [Zootermopsis nevadensis]
Znev_09401	70.7717	-1.60405	0.215385	-7.44735	9.52347e-14	3.86817e-12	gb|PSN53314.1| Exosome complex component RRP40 [Blattella germanica]
Znev_09403	244.995	-0.637015	0.20158	-3.1601	0.00157714	0.00611901	gb|KDR11246.1| ADP-ribosylation factor-related protein 1 [Zootermopsis nevadensis]
Znev_09405	312.027	-1.17797	0.204031	-5.77348	7.76492e-09	1.24603e-07	gb|PSN53290.1| COP9 signalosome complex subunit 5 [Blattella germanica]
Znev_09407	543.748	-1.62419	0.208561	-7.78757	6.83077e-15	3.26922e-13
Znev_09419	177.862	-0.805042	0.309756	-2.59895	0.00935084	0.0272097	gb|PSN50199.1| Actin-binding protein IPP [Blattella germanica]
Znev_09421	95.1837	-0.504238	0.199892	-2.52255	0.0116507	0.0326859	ref|XP_021922115.1| geranylgeranyl transferase type-1 subunit beta isoform X1 [Zootermopsis nevadensis] >gb|KDR18308.1| Geranylgeranyl transferase type-1 subunit beta [Zootermopsis nevadensis]
Znev_09422	98.0053	-0.624302	0.159494	-3.91426	9.06808e-05	0.000519782	ref|XP_021922120.1| DTW domain-containing protein 2 isoform X1 [Zootermopsis nevadensis] >gb|KDR18309.1| DTW domain-containing protein 2 [Zootermopsis nevadensis]
Znev_09431	297.618	-1.21338	0.215782	-5.62317	1.8749e-08	2.74477e-07	ref|XP_021922087.1| ubiquitin-like protein 7 isoform X1 [Zootermopsis nevadensis] >gb|KDR18317.1| Ubiquitin-like protein 7 [Zootermopsis nevadensis]
Znev_09433	223.301	-1.21386	0.139985	-8.67133	4.27091e-18	2.96752e-16	gb|PNF13869.1| NAD-dependent protein deacetylase Sirt6 [Cryptotermes secundus]
Znev_09446	55.5371	-0.788839	0.195632	-4.03225	5.52457e-05	0.00033609	ref|XP_021918145.1| zinc finger protein 501-like [Zootermopsis nevadensis] >ref|XP_021918146.1| zinc finger protein 501-like [Zootermopsis nevadensis] >ref|XP_021918147.1| zinc finger protein 501-like [Zootermopsis nevadensis] >gb|KDR20336.1| Histone-lysine N-methyltransferase PRDM9 [Zootermopsis nevadensis]
Znev_09453	486.723	-0.732476	0.168146	-4.35619	1.32346e-05	9.79224e-05	dbj|BBG28461.1| adaptor protein Pelle/IRAK [Gryllus bimaculatus]
Znev_09454	363.989	-0.777721	0.321886	-2.41614	0.015686	0.0417479	ref|XP_021918142.1| alpha-crystallin A chain-like isoform X1 [Zootermopsis nevadensis] >ref|XP_021918144.1| alpha-crystallin A chain-like isoform X1 [Zootermopsis nevadensis]
Znev_09468	540.144	-1.38154	0.181838	-7.59764	3.01584e-14	1.31468e-12	ref|XP_021918112.1| DNA methyltransferase 1-associated protein 1 isoform X1 [Zootermopsis nevadensis] >gb|KDR20356.1| DNA methyltransferase 1-associated protein 1 [Zootermopsis nevadensis]
Znev_09469	215.732	-0.799029	0.204819	-3.90114	9.57403e-05	0.000543097	gb|PNF20452.1| Methyltransferase-like protein 5 [Cryptotermes secundus] >gb|PNF20453.1| Methyltransferase-like protein 5 [Cryptotermes secundus]
Znev_09470	211.692	-0.509162	0.189934	-2.68073	0.00734621	0.0223009	ref|XP_021933268.1| gastrula zinc finger protein XlCGF49.1-like isoform X2 [Zootermopsis nevadensis] >ref|XP_021933270.1| gastrula zinc finger protein XlCGF49.1-like isoform X2 [Zootermopsis nevadensis] >ref|XP_021933271.1| gastrula zinc finger protein XlCGF49.1-like isoform X2 [Zootermopsis nevadensis]
Znev_09486	82.5542	-1.72051	0.209913	-8.19629	2.47911e-16	1.38506e-14	ref|XP_021933302.1| BAG family molecular chaperone regulator 2 isoform X1 [Zootermopsis nevadensis] >ref|XP_021933303.1| BAG family molecular chaperone regulator 2 isoform X1 [Zootermopsis nevadensis] >gb|KDR12234.1| BAG family molecular chaperone regulator 2 [Zootermopsis nevadensis]
Znev_09503	29.8275	-1.31292	0.310814	-4.22415	2.39845e-05	0.000163741	gb|KDR08843.1| DNA replication complex GINS protein PSF2, partial [Zootermopsis nevadensis]
Znev_09504	728.037	-0.494473	0.152067	-3.25167	0.00114729	0.00465306	ref|XP_002431425.1| 116 kDa U5 small nuclear ribonucleoprotein component, putative [Pediculus humanus corporis] >gb|EEB18687.1| 116 kDa U5 small nuclear ribonucleoprotein component, putative [Pediculus humanus corporis]
Znev_09507	231.014	-2.36335	0.22928	-10.3077	6.50358e-25	9.67619e-23	ref|XP_023701758.1| mucin-22 [Cryptotermes secundus] >ref|XP_023701765.1| mucin-22 [Cryptotermes secundus] >ref|XP_033606274.1| mucin-22 [Cryptotermes secundus]
Znev_09508	101.143	-2.96446	0.255764	-11.5906	4.59958e-31	1.36867e-28
Znev_09509	462.647	-0.614759	0.245087	-2.50832	0.0121305	0.0337898	ref|XP_021938906.1| ATP-binding cassette sub-family B member 6, mitochondrial isoform X1 [Zootermopsis nevadensis] >ref|XP_021938908.1| ATP-binding cassette sub-family B member 6, mitochondrial isoform X1 [Zootermopsis nevadensis]
Znev_09511	247.56	-1.29981	0.232233	-5.597	2.18088e-08	3.14561e-07	ref|XP_021938899.1| rho GTPase-activating protein 12-like isoform X3 [Zootermopsis nevadensis] >ref|XP_021938900.1| rho GTPase-activating protein 12-like isoform X3 [Zootermopsis nevadensis] >ref|XP_021938901.1| rho GTPase-activating protein 12-like isoform X3 [Zootermopsis nevadensis] >ref|XP_021938902.1| rho GTPase-activating protein 12-like isoform X3 [Zootermopsis nevadensis] >gb|KDR08851.1| …
Znev_09514	25.351	-1.12949	0.328012	-3.44345	0.000574348	0.00258353	gb|KDR08854.1| Coiled-coil domain-containing protein 142 [Zootermopsis nevadensis]
Znev_09516	309.317	-1.91842	0.295157	-6.49966	8.05015e-11	1.97474e-09
Znev_09518	103.096	-1.89258	0.366576	-5.16287	2.43194e-07	2.7241e-06
Znev_09530	11.5606	-1.81648	0.509784	-3.56324	0.000366311	0.00174767
Znev_09536	89.8488	-2.23018	0.377244	-5.91177	3.38456e-09	5.79822e-08	gb|KDR22736.1| Peroxisome proliferator-activated receptor gamma coactivator-related protein 1 [Zootermopsis nevadensis]
Znev_09538	35.6422	-1.78146	0.35845	-4.96989	6.69915e-07	6.77238e-06
Znev_09539	322.822	-1.01752	0.238979	-4.2578	2.06448e-05	0.000144324	gb|KDR22739.1| WD repeat-containing protein 32-like protein [Zootermopsis nevadensis]
Znev_09559	137.683	-1.53567	0.242427	-6.33456	2.38014e-10	5.22943e-09	ref|XP_023714440.2| gastrula zinc finger protein XlCGF49.1-like, partial [Cryptotermes secundus]
Znev_09576	106.19	-2.16983	0.437032	-4.96493	6.87274e-07	6.93762e-06	ref|XP_021933112.1| otoferlin-like [Zootermopsis nevadensis] >gb|KDR12334.1| Fer-1-like protein 4 [Zootermopsis nevadensis]
Znev_09581	722.92	-0.82818	0.156942	-5.27697	1.31338e-07	1.5756e-06	ref|XP_021933113.1| probable glutamine--tRNA ligase [Zootermopsis nevadensis] >gb|KDR12338.1| putative glutaminyl-tRNA synthetase [Zootermopsis nevadensis]
Znev_09582	769.27	-1.27621	0.531064	-2.40312	0.0162559	0.0430638	ref|XP_016913304.1| putative histone-lysine N-methyltransferase 1 [Apis cerana]
Znev_09583	16.0517	-1.37185	0.437921	-3.13264	0.00173244	0.00663689
Znev_09593	138.71	-2.02887	0.223538	-9.07616	1.12469e-19	8.89873e-18	gb|KDR08044.1| Nucleoporin NUP53 [Zootermopsis nevadensis]
Znev_09608	58.2884	-1.20962	0.30797	-3.92772	8.57561e-05	0.000495287	gb|KDR08054.1| Cell division cycle protein 20-like protein [Zootermopsis nevadensis]
Znev_09609	18.3501	-2.82501	0.48705	-5.80024	6.6221e-09	1.07909e-07	ref|XP_021939982.1| cell division cycle protein 20 homolog [Zootermopsis nevadensis]
Znev_09629	85.1252	-0.824675	0.243897	-3.38124	0.000721583	0.00314756	ref|XP_003702524.1| PREDICTED: guanine nucleotide-binding protein G(q) subunit alpha isoform X5 [Megachile rotundata]
Znev_09631	239.315	-1.01593	0.20989	-4.84031	1.29637e-06	1.22648e-05	ref|XP_023722543.1| zinc finger protein 830 [Cryptotermes secundus]
Znev_09638	21.1792	-4.11698	0.494509	-8.32539	8.40486e-17	5.00199e-15	ref|XP_021923927.1| neurotrimin-like isoform X1 [Zootermopsis nevadensis]
Znev_09672	179.393	-0.726898	0.241959	-3.00422	0.00266263	0.00955836	gb|KDR20481.1| DNA-directed RNA polymerase II subunit RPB9 [Zootermopsis nevadensis]
Znev_09674	2.20212	-2.62015	1.06054	-2.47058	0.0134892	0.0369429	ref|XP_021917909.1| BLOC-1-related complex subunit 5 isoform X1 [Zootermopsis nevadensis] >ref|XP_021917910.1| BLOC-1-related complex subunit 5 isoform X2 [Zootermopsis nevadensis] >ref|XP_021917911.1| BLOC-1-related complex subunit 5 isoform X1 [Zootermopsis nevadensis] >ref|XP_021917912.1| BLOC-1-related complex subunit 5 isoform X1 [Zootermopsis nevadensis] >ref|XP_021917913.1| BLOC-1-related …
Znev_09703	13.4685	-1.51644	0.455976	-3.3257	0.000881982	0.00372705	gb|KDR19960.1| Putative neuropeptide Y receptor [Zootermopsis nevadensis]
Znev_09704	343.482	-0.446368	0.108306	-4.12135	3.76664e-05	0.000241375	gb|PNF19329.1| putative elongator complex protein 2 [Cryptotermes secundus]
Znev_09707	372.408	-0.373228	0.101001	-3.6953	0.000219625	0.00112173
Znev_09711	83.9757	-0.806979	0.276223	-2.92148	0.00348374	0.0119423	gb|KDR08427.1| Structure-specific endonuclease subunit slx1, partial [Zootermopsis nevadensis]
Znev_09720	67.6403	-1.19314	0.420125	-2.83998	0.00451166	0.0147091
Znev_09724	33.1786	-2.33128	0.451579	-5.16251	2.43661e-07	2.72487e-06
Znev_09730	352.187	-0.444518	0.162701	-2.73212	0.00629289	0.0195677	gb|KDR07712.1| Peptidyl-prolyl cis-trans isomerase A2 [Zootermopsis nevadensis]
Znev_09738	221.664	-1.70923	0.414702	-4.1216	3.7625e-05	0.000241223	emb|VVC42016.1| Kinetochore protein Nuf2 [Cinara cedri]
Znev_09739	159.618	-1.24723	0.258364	-4.82739	1.38332e-06	1.29513e-05
Znev_09741	217.742	-0.780193	0.193432	-4.03343	5.49676e-05	0.000334765	ref|XP_021940335.1| leucine-rich repeat and WD repeat-containing protein 1-like [Zootermopsis nevadensis] >gb|KDR07723.1| Leucine-rich repeat and WD repeat-containing protein 1 [Zootermopsis nevadensis]
Znev_09743	213.69	-0.952444	0.286928	-3.31945	0.000901936	0.00379284	ref|XP_021940333.1| PWWP domain-containing protein 2B-like [Zootermopsis nevadensis] >gb|KDR07725.1| PWWP domain-containing protein 2A [Zootermopsis nevadensis]
Znev_09745	200.971	-0.968447	0.236361	-4.09732	4.17957e-05	0.000264371	ref|XP_021940352.1| selenocysteine insertion sequence-binding protein 2 isoform X1 [Zootermopsis nevadensis] >gb|KDR07727.1| SECIS-binding protein 2-like [Zootermopsis nevadensis]
Znev_09753	438.344	-0.693635	0.204043	-3.39945	0.000675217	0.00297374	gb|PSN43999.1| Regulator of nonsense transcripts 2 [Blattella germanica]
Znev_09757	14.4649	-0.989987	0.419474	-2.36007	0.0182717	0.0473231	gb|KDR21264.1| Transcription factor RFX4 [Zootermopsis nevadensis]
Znev_09781	25.8398	-2.0397	0.500822	-4.0727	4.64717e-05	0.000288221	gb|KDR18710.1| Double-strand break repair protein MRE11 [Zootermopsis nevadensis]
Znev_09809	60.4976	-1.04582	0.21872	-4.78155	1.7395e-06	1.5948e-05	ref|XP_021916805.1| cell cycle checkpoint control protein RAD9A isoform X1 [Zootermopsis nevadensis] >gb|KDR21121.1| Cell cycle checkpoint control protein RAD9A [Zootermopsis nevadensis]
Znev_09810	258.823	-0.766784	0.187706	-4.08502	4.40725e-05	0.000276462	gb|KDR21122.1| SH3 domain-binding protein 5-like protein, partial [Zootermopsis nevadensis]
Znev_09812	523.69	-0.99459	0.194359	-5.11727	3.09986e-07	3.38635e-06	ref|XP_021916789.1| probable ATP-dependent RNA helicase kurz isoform X1 [Zootermopsis nevadensis] >gb|KDR21124.1| putative ATP-dependent RNA helicase kurz [Zootermopsis nevadensis]
Znev_09818	10.7981	-3.8787	0.56924	-6.81382	9.50436e-12	2.79175e-10	gb|KDR21127.1| 5-hydroxytryptamine receptor, partial [Zootermopsis nevadensis]
Znev_09828	109.679	-0.700675	0.230069	-3.0455	0.00232293	0.00853822	emb|CAB3359936.1| Hypothetical predicted protein [Cloeon dipterum]
Znev_09840	182.093	-0.684646	0.244003	-2.80589	0.00501776	0.0161152	gb|KDR11552.1| Putative ribosome-binding factor A, mitochondrial [Zootermopsis nevadensis]
Znev_09841	170.459	-1.45955	0.34233	-4.26359	2.01172e-05	0.000141145	gb|KDR11553.1| Retinoblastoma-like protein 1, partial [Zootermopsis nevadensis]
Znev_09842	33.9706	-1.10854	0.380279	-2.91506	0.00355616	0.0121358
Znev_09843	141.182	-2.71287	0.296017	-9.16457	4.97437e-20	4.15178e-18	ref|XP_021934503.1| separin isoform X1 [Zootermopsis nevadensis] >gb|KDR11475.1| Separin [Zootermopsis nevadensis]
Znev_09845	1229.51	-0.839508	0.135684	-6.18723	6.12313e-10	1.22355e-08	ref|XP_011506552.1| PREDICTED: cullin-1 [Ceratosolen solmsi marchali]
Znev_09863	416.634	-0.452115	0.164453	-2.74921	0.00597382	0.0186945
Znev_09886	724.808	-0.857387	0.162908	-5.263	1.41726e-07	1.69133e-06	ref|XP_021932790.1| activating signal cointegrator 1 complex subunit 2 isoform X1 [Zootermopsis nevadensis] >gb|KDR12475.1| Activating signal cointegrator 1 complex subunit 2 [Zootermopsis nevadensis]
Znev_09894	103.989	-0.990791	0.208656	-4.74843	2.04999e-06	1.84972e-05	ref|XP_021932781.1| clavesin-2-like isoform X1 [Zootermopsis nevadensis] >gb|KDR12483.1| Retinaldehyde-binding protein 1-like protein 2 [Zootermopsis nevadensis]
Znev_09895	972.074	-0.770666	0.2401	-3.20977	0.0013284	0.00526436	gb|PNF43481.1| putative ATP-dependent RNA helicase DDX46 [Cryptotermes secundus]
Znev_09900	592.969	-1.28224	0.366019	-3.50321	0.000459686	0.00213078	ref|XP_021932809.1| NKAP family protein CG6066 isoform X2 [Zootermopsis nevadensis]
Znev_09930	99.3221	-0.648916	0.177142	-3.66325	0.000249036	0.00125048	ref|XP_021938455.1| armadillo repeat-containing protein 7-like [Zootermopsis nevadensis] >gb|KDR24413.1| Armadillo repeat-containing protein 7 [Zootermopsis nevadensis]
Znev_09931	51.9365	-5.34145	0.504072	-10.5966	3.09059e-26	5.288e-24	ref|XP_021938859.1| follicle cell protein 3C-1 isoform X1 [Zootermopsis nevadensis]
Znev_09942	120.136	-2.77701	0.241877	-11.4811	1.64196e-30	4.24058e-28
Znev_09946	93.2332	-1.5723	0.26126	-6.01814	1.76434e-09	3.21575e-08
Znev_09962	183.192	-1.85935	0.173516	-10.7157	8.58937e-27	1.50732e-24	ref|XP_021936905.1| PR domain zinc finger protein 5-like isoform X2 [Zootermopsis nevadensis]
Znev_09964	1280.4	-0.862402	0.103383	-8.34182	7.31533e-17	4.39176e-15
Znev_09965	100.425	-2.64078	0.335168	-7.87896	3.3012e-15	1.6196e-13
Znev_09966	2979.78	-0.527718	0.146507	-3.60199	0.000315789	0.00153717	ref|XP_021936931.1| nucleolar and coiled-body phosphoprotein 1 [Zootermopsis nevadensis]
Znev_09967	2131.59	-0.927136	0.235546	-3.93612	8.28097e-05	0.000479484
Znev_09971	19.9552	-3.47602	0.549442	-6.32645	2.50859e-10	5.46777e-09	gb|KDR10143.1| Frequenin-1, partial [Zootermopsis nevadensis]
Znev_09977	3.11478	-4.6705	1.59301	-2.93186	0.00336935	0.0116083
Znev_09978	10.3419	-1.80495	0.594867	-3.03422	0.00241162	0.00880741
Znev_10006	280.219	-0.549631	0.206271	-2.6646	0.00770793	0.0231882	gb|KDR21474.1| 28S ribosomal protein S24, mitochondrial, partial [Zootermopsis nevadensis]
Znev_10012	5.19621	-2.22681	0.642233	-3.4673	0.000525714	0.00239228	gb|KDR21477.1| Autophagy-related protein 16-1, partial [Zootermopsis nevadensis]
Znev_10015	45.8779	-2.81519	0.37002	-7.60822	2.77888e-14	1.21915e-12
Znev_10019	1045.56	-3.98831	0.959254	-4.15772	3.21444e-05	0.00020972	gb|KDR17336.1| Protein takeout [Zootermopsis nevadensis]
Znev_10033	172.998	-1.30931	0.23349	-5.60758	2.05177e-08	2.98138e-07	gb|KDR17349.1| Lin-9-like protein [Zootermopsis nevadensis]
Znev_10036	366.571	-0.473584	0.19317	-2.45164	0.0142206	0.0386137	gb|PSN38832.1| WD repeat-containing protein 19 [Blattella germanica]
Znev_10043	709.019	-3.46748	0.502138	-6.90542	5.00546e-12	1.55715e-10	ref|XP_021916940.1| putative serpin-Z6A isoform X1 [Zootermopsis nevadensis]
Znev_10044	331.848	-1.14104	0.355221	-3.21219	0.00131726	0.00522768	ref|XP_021916932.1| toll-like receptor Tollo [Zootermopsis nevadensis] >gb|KDR21046.1| Protein toll [Zootermopsis nevadensis]
Znev_10067	38.0434	-0.607569	0.250018	-2.4301	0.0150946	0.0405207	gb|PSN55478.1| Zinc finger protein 583 [Blattella germanica]
Znev_10078	359.919	-0.416544	0.161853	-2.5736	0.0100648	0.028888	gb|PNF40009.1| Zinc finger protein 271 [Cryptotermes secundus]
Znev_10091	535.011	-0.792904	0.132348	-5.99107	2.08463e-09	3.73486e-08	gb|KDR16383.1| Ribosome biogenesis protein BOP1-like protein [Zootermopsis nevadensis]
Znev_10106	174.958	-0.935808	0.261593	-3.57734	0.000347108	0.00166768
Znev_10114	303.749	-1.00731	0.236182	-4.26497	1.99929e-05	0.000140484	ref|XP_021938980.1| NF-X1-type zinc finger protein NFXL1 isoform X1 [Zootermopsis nevadensis]
Znev_10118	82.3139	-3.61339	0.34721	-10.4069	2.30517e-25	3.58559e-23
Znev_10126	207.258	-1.31838	0.257697	-5.11601	3.12068e-07	3.40366e-06	ref|XP_021938932.1| ATP-dependent DNA helicase Q4 isoform X1 [Zootermopsis nevadensis]
Znev_10128	68.5199	-0.547251	0.178147	-3.0719	0.00212698	0.00790713	ref|XP_021940981.1| nischarin [Zootermopsis nevadensis] >gb|KDR07128.1| Nischarin [Zootermopsis nevadensis]
Znev_10139	276.503	-0.453873	0.192008	-2.36383	0.0180873	0.046979
Znev_10143	7.76538	-2.26694	0.588392	-3.85277	0.000116788	0.000647472	ref|XP_021940983.1| la-related protein 1 isoform X1 [Zootermopsis nevadensis]
Znev_10151	5.94587	-3.7222	0.691964	-5.37919	7.48237e-08	9.47444e-07	gb|NWY17029.1| F161A protein [Aphelocoma coerulescens]
Znev_10157	227.657	-1.41405	0.229351	-6.16543	7.02898e-10	1.39439e-08	gb|PNF22734.1| Serine/threonine-protein kinase VRK1 [Cryptotermes secundus]
Znev_10165	224.058	-1.24888	0.21485	-5.81279	6.14391e-09	1.00837e-07	ref|XP_021941642.1| ataxin-7-like protein 3 [Zootermopsis nevadensis] >gb|KDR03827.1| Ataxin-7-like protein 3 [Zootermopsis nevadensis]
Znev_10177	45.3463	-1.64491	0.504207	-3.26237	0.00110485	0.00451171	ref|XP_021922927.1| protein unc-13 homolog B isoform X9 [Zootermopsis nevadensis]
Znev_10186	232.411	-1.11643	0.190585	-5.85794	4.68649e-09	7.85173e-08	gb|KDR23959.1| Vacuolar protein sorting-associated protein 45 [Zootermopsis nevadensis]
Znev_10188	108.741	-0.838386	0.343908	-2.43782	0.0147762	0.0398757	gb|KDR23961.1| TRNA wybutosine-synthesizing protein 3-like protein [Zootermopsis nevadensis]
Znev_10191	115.335	-1.5598	0.212882	-7.32706	2.35251e-13	9.12213e-12	ref|XP_021923204.1| peptidyl-prolyl cis-trans isomerase FKBP4 [Zootermopsis nevadensis] >gb|KDR23964.1| FK506-binding protein 4 [Zootermopsis nevadensis]
Znev_10193	34.3329	-2.94884	0.920351	-3.20404	0.00135512	0.00536096	gb|KDR23966.1| Utrophin [Zootermopsis nevadensis]
Znev_10206	241.761	-1.08405	0.295284	-3.67121	0.000241405	0.00121528	ref|XP_021941279.1| ralA-binding protein 1 isoform X1 [Zootermopsis nevadensis]
Znev_10208	30.7805	-1.37747	0.457352	-3.01184	0.00259672	0.00935611	ref|XP_021941318.1| lysosomal-associated transmembrane protein 4B-like [Zootermopsis nevadensis]
Znev_10212	116.383	-1.55022	0.318133	-4.87287	1.09991e-06	1.06626e-05
Znev_10220	85.1504	-1.8237	0.337045	-5.41084	6.27305e-08	8.12351e-07	gb|KDR23271.1| Protein DPCD [Zootermopsis nevadensis]
Znev_10221	169.777	-1.39568	0.167157	-8.34952	6.85395e-17	4.1329e-15
Znev_10241	172.56	-0.905705	0.14455	-6.2657	3.71157e-10	7.80398e-09	gb|KDR16280.1| Phosphoglycerate mutase family member 5 [Zootermopsis nevadensis]
Znev_10242	444.876	-0.755272	0.157441	-4.79719	1.60909e-06	1.48418e-05	ref|XP_012251261.1| myb-binding protein 1A [Athalia rosae]
Znev_10249	402.255	-0.853427	0.135201	-6.31227	2.74966e-10	5.9365e-09	gb|TSK14504.1| Serine/threonine-protein phosphatase 4 catalytic subunit B [Bagarius yarrelli]
Znev_10250	183.44	-0.873412	0.304142	-2.87173	0.00408237	0.0135795	gb|KDR16289.1| NAD-dependent ADP-ribosyltransferase sirtuin-4, partial [Zootermopsis nevadensis]
Znev_10254	348.188	-0.579098	0.194479	-2.9777	0.00290422	0.0102456	ref|XP_021925712.1| cell division control protein 45 homolog [Zootermopsis nevadensis] >gb|KDR16293.1| CDC45-related protein [Zootermopsis nevadensis]
Znev_10261	85.103	-1.62347	0.368882	-4.40107	1.07718e-05	8.16867e-05	gb|KDR22508.1| Acetylcholine receptor subunit beta-like 1, partial [Zootermopsis nevadensis]
Znev_10268	30.9991	-0.953488	0.326235	-2.9227	0.00347008	0.0119104	gb|KDR22516.1| Protein dead ringer [Zootermopsis nevadensis]
Znev_10269	19.0064	-1.93378	0.538049	-3.59406	0.000325567	0.00157691	ref|XP_021913506.1| protein dead ringer-like [Zootermopsis nevadensis]
Znev_10270	54.4385	-1.36103	0.27643	-4.92362	8.4959e-07	8.40259e-06	gb|KDR22518.1| Sodium channel protein Nach [Zootermopsis nevadensis]
Znev_10278	167.269	-1.06262	0.170046	-6.24902	4.13036e-10	8.57912e-09	ref|XP_021913482.1| Krueppel-related zinc finger protein 1-like [Zootermopsis nevadensis] >ref|XP_021913483.1| Krueppel-related zinc finger protein 1-like [Zootermopsis nevadensis] >ref|XP_021913484.1| Krueppel-related zinc finger protein 1-like [Zootermopsis nevadensis] >gb|KDR22526.1| Zinc finger and BTB domain-containing protein 24 [Zootermopsis nevadensis]
Znev_10284	22.6112	-2.46477	0.445521	-5.53232	3.16018e-08	4.36935e-07	gb|KDR17488.1| Dopamine receptor 1 [Zootermopsis nevadensis]
Znev_10291	363.37	-1.0213	0.18473	-5.52862	3.22756e-08	4.44456e-07	gb|PSN36460.1| TBC1 domain family member 14, partial [Blattella germanica]
Znev_10292	32.8761	-0.702712	0.242244	-2.90085	0.00372155	0.0125997	ref|XP_021923686.1| methionyl-tRNA formyltransferase, mitochondrial isoform X1 [Zootermopsis nevadensis] >gb|KDR17496.1| Methionyl-tRNA formyltransferase, mitochondrial [Zootermopsis nevadensis]
Znev_10301	10.6742	-4.52986	0.630931	-7.17966	6.9887e-13	2.54418e-11
Znev_10302	25.3743	-4.56957	0.467185	-9.78107	1.35767e-22	1.53585e-20	ref|XP_021932371.1| aristaless-related homeobox protein-like [Zootermopsis nevadensis]
Znev_10306	130.914	-0.543462	0.205706	-2.64194	0.00824334	0.0245187	gb|KDR12753.1| TIPIN-like protein [Zootermopsis nevadensis]
Znev_10310	59.1184	-0.763121	0.274694	-2.77808	0.00546814	0.017325	gb|KDR12757.1| CDK5 regulatory subunit-associated protein 1, partial [Zootermopsis nevadensis]
Znev_10318	198.609	-0.748925	0.217336	-3.44593	0.000569089	0.00256156	ref|XP_008209103.1| WD repeat-containing protein 44 isoform X2 [Nasonia vitripennis]
Znev_10319	9.12541	-2.16909	0.510744	-4.24692	2.16728e-05	0.000149751
Znev_10323	38.5103	-2.26611	0.504753	-4.48955	7.1375e-06	5.69256e-05	ref|XP_021924357.1| protein spaetzle-like isoform X1 [Zootermopsis nevadensis]
Znev_10334	114.304	-0.47999	0.15742	-3.04911	0.00229521	0.00844765	ref|XP_021924362.1| zinc finger protein 501-like isoform X2 [Zootermopsis nevadensis]
Znev_10336	286.732	-0.52028	0.122735	-4.23904	2.24479e-05	0.000154405
Znev_10345	1500.3	-1.25215	0.272252	-4.59923	4.24046e-06	3.58736e-05	ref|XP_021936779.1| peptidyl-prolyl cis-trans isomerase sig-7 isoform X1 [Zootermopsis nevadensis] >gb|KDR10189.1| Peptidyl-prolyl cis-trans isomerase-like 4 [Zootermopsis nevadensis]
Znev_10348	236.814	-0.719162	0.231176	-3.11089	0.00186526	0.00707445	ref|XP_021936789.1| TGF-beta-activated kinase 1 and MAP3K7-binding protein 3-like isoform X1 [Zootermopsis nevadensis] >ref|XP_021936790.1| TGF-beta-activated kinase 1 and MAP3K7-binding protein 3-like isoform X1 [Zootermopsis nevadensis] >ref|XP_021936791.1| TGF-beta-activated kinase 1 and MAP3K7-binding protein 3-like isoform X1 [Zootermopsis nevadensis] >ref|XP_021936792.1| TGF-beta-activated …
Znev_10350	425.775	-1.12235	0.210085	-5.34237	9.17414e-08	1.1416e-06	gb|QOS47378.1| DEAD-box DDX18 [Locusta migratoria]
Znev_10360	69.8645	-1.33619	0.212289	-6.29423	3.08933e-10	6.61254e-09	gb|KDR10197.1| Angiogenic factor with G patch and FHA domains 1 [Zootermopsis nevadensis]
Znev_10361	10.8722	-2.12594	0.592383	-3.58879	0.000332218	0.00160516
Znev_10362	40.9099	-0.953123	0.336596	-2.83166	0.00463077	0.0150489	gb|KDR10199.1| Fanconi anemia group M protein [Zootermopsis nevadensis]
Znev_10364	97.3052	-9.61061	0.843215	-11.3976	4.29886e-30	1.06987e-27	gb|KDR11331.1| putative E3 ubiquitin-protein ligase sinah [Zootermopsis nevadensis]
Znev_10366	105.776	-7.01374	0.781065	-8.97972	2.71453e-19	2.09923e-17	gb|KDR11331.1| putative E3 ubiquitin-protein ligase sinah [Zootermopsis nevadensis]
Znev_10367	61.1333	-10.558	1.40873	-7.49467	6.64646e-14	2.75687e-12
Znev_10370	98.539	-11.2478	1.20486	-9.33534	1.00663e-20	9.12504e-19
Znev_10371	233.697	-12.0225	0.960612	-12.5155	6.14123e-36	2.21213e-33	gb|KDR11335.1| E3 ubiquitin-protein ligase SIAH1 [Zootermopsis nevadensis]
Znev_10372	681.384	-10.0085	0.708099	-14.1343	2.33579e-45	1.52249e-42
Znev_10373	648.473	-9.58652	0.821254	-11.673	1.75101e-31	5.32619e-29
Znev_10374	54.6903	-9.94802	1.0481	-9.49144	2.27855e-21	2.27655e-19	gb|KDR11338.1| putative E3 ubiquitin-protein ligase sinah [Zootermopsis nevadensis]
Znev_10375	176.568	-8.53466	0.923007	-9.24658	2.31786e-20	2.03377e-18	ref|XP_021934729.1| E3 ubiquitin-protein ligase SINA-like 5 isoform X1 [Zootermopsis nevadensis] >gb|KDR11339.1| E3 ubiquitin-protein ligase SIAH1 [Zootermopsis nevadensis]
Znev_10376	236.41	-12.5075	1.23948	-10.091	6.057e-24	8.12825e-22	ref|XP_021927939.1| chondroitin proteoglycan 1-like isoform X1 [Zootermopsis nevadensis]
Znev_10377	32.4997	-10.1238	1.47951	-6.84267	7.7731e-12	2.30799e-10
Znev_10378	1203.56	-12.898	1.16123	-11.1071	1.15826e-28	2.59905e-26	ref|XP_021934728.1| mucin-16-like [Zootermopsis nevadensis]
Znev_10379	132.531	-10.4671	0.941951	-11.1122	1.09457e-28	2.49707e-26
Znev_10382	342.837	-0.89197	0.180276	-4.9478	7.50583e-07	7.53224e-06	gb|KDR11345.1| Coiled-coil domain-containing protein 75, partial [Zootermopsis nevadensis]
Znev_10400	159.864	-1.03025	0.23394	-4.40388	1.06332e-05	8.08593e-05	gb|KDR23621.1| Chromatin modification-related protein MEAF6 [Zootermopsis nevadensis]
Znev_10410	13.5199	-0.989987	0.396122	-2.4992	0.0124475	0.0344971
Znev_10411	73.8166	-1.07279	0.227672	-4.71198	2.4532e-06	2.18189e-05	gb|KPI91653.1| Protein tantalus [Papilio xuthus]
Znev_10428	739.753	-0.878843	0.297031	-2.95876	0.0030888	0.0107719	gb|KDR18078.1| Protein BAT2-like [Zootermopsis nevadensis]
Znev_10433	7.05612	-1.79241	0.713548	-2.51196	0.0120061	0.0334971
Znev_10439	40.2272	-0.677411	0.27468	-2.46619	0.013656	0.0373025
Znev_10440	74.227	-0.588817	0.244841	-2.4049	0.016177	0.042913	gb|PSN36837.1| Stress-activated map kinase-interacting protein 1 [Blattella germanica]
Znev_10451	153.619	-1.17152	0.162592	-7.2053	5.79152e-13	2.12532e-11	ref|XP_021914969.1| gem-associated protein 8-like isoform X1 [Zootermopsis nevadensis] >gb|KDR21855.1| Gem-associated protein 8 [Zootermopsis nevadensis]
Znev_10454	1.91246	-5.46892	1.8039	-3.03172	0.00243163	0.00885772
Znev_10455	3.02118	-4.10759	1.09615	-3.74731	0.000178743	0.000938846	ref|XP_021914971.1| spidroin-1-like isoform X1 [Zootermopsis nevadensis]
Znev_10456	556.073	-1.72878	0.662607	-2.60906	0.00907908	0.02656
Znev_10457	165.035	-1.14564	0.475581	-2.40893	0.0159994	0.0424912	gb|QVD39165.1| Transient receptor potential cation channel subfamily N NompC [Schistocerca gregaria]
Znev_10459	117.344	-0.806788	0.193785	-4.16331	3.13673e-05	0.000205827	gb|PSN49049.1| Mediator of RNA polymerase II transcription subunit 30 [Blattella germanica]
Znev_10460	14.4101	-3.80227	0.563026	-6.75327	1.44545e-11	4.16533e-10	ref|XP_029451745.1| zinc finger protein 544-like isoform X3 [Rhinatrema bivittatum]
Znev_10467	41.4748	-1.58581	0.453774	-3.49471	0.000474572	0.0021894	gb|KDR21872.1| DNA-binding protein SATB2, partial [Zootermopsis nevadensis]
Znev_10469	90.015	-8.70682	0.756416	-11.5106	1.16631e-30	3.13029e-28	gb|KZS14224.1| Protein wech [Daphnia magna]
Znev_10483	106.588	-1.08621	0.264755	-4.1027	4.0835e-05	0.000259136	gb|KDR22791.1| DNA-binding protein P3A2 [Zootermopsis nevadensis]
Znev_10489	305.627	-0.9412	0.15324	-6.14198	8.14967e-10	1.59361e-08	gb|KDR22796.1| Scm-like with four MBT domains protein 2 [Zootermopsis nevadensis]
Znev_10491	11.6241	-3.14208	1.21388	-2.58846	0.00964067	0.0279007
Znev_10495	422.591	-0.839524	0.234078	-3.58652	0.00033512	0.00161632
Znev_10499	241.042	-0.558343	0.227726	-2.45182	0.0142135	0.0386019
Znev_10529	74.7393	-2.07841	0.695711	-2.98746	0.00281308	0.00999271	ref|XP_033607639.1| mucin-5AC-like [Cryptotermes secundus]
Znev_10540	256.586	-0.58507	0.192585	-3.03798	0.00238171	0.00871446
Znev_10542	69.0767	-1.62446	0.477913	-3.39907	0.000676164	0.00297503	ref|XP_021938142.1| centromere protein L-like [Zootermopsis nevadensis] >gb|KDR09309.1| Centromere protein L [Zootermopsis nevadensis]
Znev_10543	277.828	-0.498353	0.151801	-3.28293	0.00102733	0.00423302	gb|KDR09310.1| RNA polymerase II subunit A C-terminal domain phosphatase [Zootermopsis nevadensis]
Znev_10544	48.5321	-1.08093	0.251344	-4.30062	1.70319e-05	0.000122315	gb|KDR09311.1| Ras-like GTP-binding protein Rho1 [Zootermopsis nevadensis]
Znev_10553	256.279	-0.408096	0.172832	-2.36124	0.018214	0.0472119	gb|KDR08332.1| Vacuolar protein sorting-associated protein 54, partial [Zootermopsis nevadensis]
Znev_10556	132.757	-2.83756	0.69397	-4.08888	4.33454e-05	0.000272536	ref|XP_021939644.1| mitochondrial basic amino acids transporter-like [Zootermopsis nevadensis] >ref|XP_021939645.1| mitochondrial basic amino acids transporter-like [Zootermopsis nevadensis] >ref|XP_021939646.1| mitochondrial basic amino acids transporter-like [Zootermopsis nevadensis] >ref|XP_021939647.1| mitochondrial basic amino acids transporter-like [Zootermopsis nevadensis] >ref|XP_02193964…
Znev_10567	286.387	-1.33624	0.372965	-3.58275	0.00033999	0.00163693
Znev_10573	105.979	-2.23019	0.347521	-6.41743	1.38596e-10	3.23186e-09	ref|XP_021922177.1| hypoxia-inducible factor 1-alpha inhibitor-like [Zootermopsis nevadensis] >ref|XP_021922178.1| hypoxia-inducible factor 1-alpha inhibitor-like [Zootermopsis nevadensis] >ref|XP_021922179.1| hypoxia-inducible factor 1-alpha inhibitor-like [Zootermopsis nevadensis] >ref|XP_021922180.1| hypoxia-inducible factor 1-alpha inhibitor-like [Zootermopsis nevadensis] >ref|XP_021922181.1|…
Znev_10577	20.4819	-1.53364	0.376206	-4.07658	4.57021e-05	0.000284479	gb|KDR18277.1| Protein pangolin, isoforms A/H/I, partial [Zootermopsis nevadensis]
Znev_10582	47.7235	-3.56691	0.627582	-5.68357	1.31909e-08	2.01277e-07	emb|VWU49559.1| CCR4-NOT transcription complex subunit 1, putative, partial [Hepatocystis sp. ex Piliocolobus tephrosceles]
Znev_10586	396.292	-0.373601	0.120949	-3.08892	0.00200884	0.00753963	gb|KDR18287.1| AP2-associated protein kinase 1 [Zootermopsis nevadensis]
Znev_10589	179.008	-1.86037	0.183725	-10.1258	4.2434e-24	5.86703e-22	ref|XP_021922173.1| snRNA-activating protein complex subunit 4 [Zootermopsis nevadensis] >gb|KDR18290.1| snRNA-activating protein complex subunit 4 [Zootermopsis nevadensis]
Znev_10590	61.3381	-1.44489	0.496999	-2.90723	0.00364641	0.0123943	gb|KDR18291.1| Maternal embryonic leucine zipper kinase [Zootermopsis nevadensis]
Znev_10591	57.5911	-10.4706	1.14539	-9.14155	6.15629e-20	5.01591e-18
Znev_10593	137.485	-0.64542	0.228375	-2.82615	0.00471115	0.0152775	gb|KDR16351.1| DNA polymerase beta [Zootermopsis nevadensis]
Znev_10600	177.192	-0.551649	0.216195	-2.55162	0.0107222	0.0304999	ref|XP_021925613.1| U3 small nucleolar RNA-interacting protein 2 [Zootermopsis nevadensis] >gb|KDR16357.1| U3 small nucleolar RNA-interacting protein 2 [Zootermopsis nevadensis]
Znev_10611	548.46	-0.844619	0.289024	-2.92231	0.00347444	0.0119193	gb|AGM32409.1| histone H2A.V-like protein [Coptotermes formosanus]
Znev_10623	355.355	-0.993314	0.157549	-6.30479	2.88577e-10	6.21076e-09	gb|PSN31013.1| Serine/threonine-protein kinase RIO3 [Blattella germanica]
Znev_10643	549.676	-1.25995	0.218899	-5.75584	8.62131e-09	1.37379e-07	gb|AKQ06242.1| vasa [Gampsocleis gratiosa]
Znev_10644	153.383	-0.719827	0.288911	-2.49152	0.0127199	0.0351025	gb|PSN55885.1| Elongation factor Tu [Blattella germanica]
Znev_10651	151.009	-0.642253	0.242527	-2.64817	0.00809288	0.0241657	gb|KDR06565.1| Peptide chain release factor 1-like, mitochondrial [Zootermopsis nevadensis]
Znev_10652	39.0208	-0.970396	0.324724	-2.98837	0.00280471	0.00996905	gb|KDR06566.1| Scm-like with four MBT domains protein 2 [Zootermopsis nevadensis]
Znev_10658	346.776	-0.844849	0.126124	-6.69855	2.10497e-11	5.83257e-10	gb|KDQ97269.1| Armadillo repeat-containing protein 5 [Zootermopsis nevadensis]
Znev_10664	220.607	-0.602497	0.216954	-2.77707	0.0054851	0.0173596	ref|XP_021941783.1| AH receptor-interacting protein [Zootermopsis nevadensis] >gb|KDQ97275.1| AH receptor-interacting protein [Zootermopsis nevadensis]
Znev_10669	29.6593	-2.17383	0.25563	-8.50381	1.83471e-17	1.1846e-15	gb|KDQ97280.1| T-box transcription factor TBX5 [Zootermopsis nevadensis]
Znev_10670	546.625	-0.433783	0.124545	-3.48294	0.000495941	0.00227418	ref|XP_021941768.1| ankyrin repeat and MYND domain-containing protein 2 [Zootermopsis nevadensis] >gb|KDQ97281.1| Ankyrin repeat and MYND domain-containing protein 2 [Zootermopsis nevadensis]
Znev_10671	44.8249	-1.93395	0.415125	-4.65871	3.18195e-06	2.76889e-05	gb|KDQ97282.1| Sodium-dependent noradrenaline transporter [Zootermopsis nevadensis]
Znev_10672	79.7349	-0.492204	0.200284	-2.45753	0.0139898	0.0380625	gb|KAF0307110.1| Serine/threonine-protein kinase Chk2 [Amphibalanus amphitrite] >gb|KAF0308906.1| Serine/threonine-protein kinase Chk2 [Amphibalanus amphitrite]
Znev_10702	224.676	-0.477675	0.157341	-3.03592	0.00239807	0.00876729	ref|XP_021915159.1| G patch domain and KOW motifs-containing protein isoform X1 [Zootermopsis nevadensis] >gb|KDR21788.1| G patch domain and KOW motifs-containing protein [Zootermopsis nevadensis]
Znev_10703	289.873	-0.476597	0.201843	-2.36122	0.0182149	0.0472119	gb|PSN30968.1| H/ACA ribonucleoprotein complex subunit 2-like protein [Blattella germanica]
Znev_10705	197.463	-1.8697	0.247452	-7.55581	4.16256e-14	1.77499e-12	gb|PNF18136.1| Cysteine protease ATG4C [Cryptotermes secundus]
Znev_10711	98.3337	-1.43552	0.184674	-7.77328	7.64806e-15	3.64762e-13	ref|XP_021915127.1| cell cycle checkpoint protein RAD17 isoform X1 [Zootermopsis nevadensis] >ref|XP_021915128.1| cell cycle checkpoint protein RAD17 isoform X1 [Zootermopsis nevadensis] >ref|XP_021915129.1| cell cycle checkpoint protein RAD17 isoform X1 [Zootermopsis nevadensis] >ref|XP_021915130.1| cell cycle checkpoint protein RAD17 isoform X1 [Zootermopsis nevadensis]
Znev_10724	35.5207	-1.82885	0.272502	-6.71132	1.92874e-11	5.43223e-10
Znev_10726	105.724	-1.27657	0.379971	-3.35967	0.000780367	0.00336537	gb|KFM73610.1| Zinc finger protein 271, partial [Stegodyphus mimosarum]
Znev_10738	89.2478	-0.868554	0.283795	-3.0605	0.00220969	0.00817468	ref|XP_003242604.1| zinc finger protein 271-like [Acyrthosiphon pisum]
Znev_10741	891.46	-12.3398	1.18388	-10.4232	1.94374e-25	3.09371e-23
Znev_10746	236.935	-0.723965	0.245945	-2.94361	0.00324411	0.0112333	gb|PSN29966.1| Ras-related M-Ras protein [Blattella germanica]
Znev_10747	656.879	-0.969244	0.12769	-7.59062	3.18386e-14	1.37914e-12	ref|XP_021936446.1| DNA excision repair protein haywire [Zootermopsis nevadensis] >gb|KDR10417.1| DNA excision repair protein haywire [Zootermopsis nevadensis]
Znev_10752	77.6955	-0.89238	0.344888	-2.58745	0.00966899	0.027969	gb|KDR10422.1| Late secretory pathway protein AVL9-like protein [Zootermopsis nevadensis]
Znev_10756	69.1342	-1.00041	0.373369	-2.67941	0.00737527	0.0223396
Znev_10763	115.497	-0.57927	0.243912	-2.37491	0.0175531	0.04587
Znev_10777	88.8383	-2.38702	0.344666	-6.92561	4.3411e-12	1.37549e-10	gb|KDR16634.1| Serine/threonine-protein kinase 32B, partial [Zootermopsis nevadensis]
Znev_10793	6.92807	-1.77638	0.657026	-2.70367	0.00685791	0.0210426
Znev_10819	557.366	-0.493061	0.187158	-2.63447	0.00842692	0.0249858	gb|PSN43434.1| Actin-related protein 2/3 complex subunit 5-like protein [Blattella germanica]
Znev_10821	197.608	-1.00698	0.2419	-4.16279	3.14383e-05	0.000206194	gb|AGM32365.1| methyltransferase-like protein 11A [Coptotermes formosanus]
Znev_10822	522.799	-0.534971	0.12776	-4.1873	2.82287e-05	0.000189131	ref|XP_021928149.1| golgin subfamily A member 2 [Zootermopsis nevadensis] >gb|KDR15111.1| Golgin subfamily A member 2 [Zootermopsis nevadensis]
Znev_10823	41.6181	-2.23768	0.615395	-3.63616	0.000276727	0.00136943	gb|KDR16500.1| Puff-specific protein Bx42 [Zootermopsis nevadensis]
Znev_10824	125.249	-1.24892	0.27994	-4.4614	8.14247e-06	6.39805e-05
Znev_10826	74.5117	-1.37283	0.229519	-5.98133	2.21325e-09	3.93953e-08	ref|XP_021928145.1| transmembrane protein 145-like [Zootermopsis nevadensis] >gb|KDR15115.1| Integral membrane protein GPR180 [Zootermopsis nevadensis]
Znev_10830	279.138	-1.18074	0.255974	-4.61272	3.97432e-06	3.38944e-05	gb|KDR15119.1| E3 ubiquitin-protein ligase CBL-B, partial [Zootermopsis nevadensis]
Znev_10836	132.931	-0.758128	0.259086	-2.92616	0.00343173	0.0117994	ref|XP_021927432.1| E3 ubiquitin-protein ligase RAD18-like isoform X1 [Zootermopsis nevadensis] >gb|KDR15487.1| E3 ubiquitin-protein ligase RAD18 [Zootermopsis nevadensis]
Znev_10844	88.5447	-1.37901	0.343033	-4.02004	5.81871e-05	0.000350866	ref|XP_021927434.1| centromere protein S-like isoform X1 [Zootermopsis nevadensis]
Znev_10848	213.447	-0.359333	0.130544	-2.75259	0.00591267	0.0185158	ref|XP_021927437.1| methyltransferase-like protein isoform X1 [Zootermopsis nevadensis] >gb|KDR15495.1| Methyltransferase-like protein 2-A [Zootermopsis nevadensis]
Znev_10849	86.6819	-1.10371	0.263731	-4.18497	2.85198e-05	0.000190429	gb|QVD39464.1| Tyrosine-protein phosphatase non-receptor type 4 [Schistocerca gregaria]
Znev_10857	113.511	-0.803203	0.271699	-2.95622	0.00311435	0.0108499	ref|XP_021942412.1| probable DNA-3-methyladenine glycosylase isoform X1 [Zootermopsis nevadensis]
Znev_10862	114.162	-1.0664	0.407974	-2.61389	0.00895181	0.0262663	ref|XP_021942439.1| protein rolling stone-like isoform X1 [Zootermopsis nevadensis] >ref|XP_021942440.1| protein rolling stone-like isoform X1 [Zootermopsis nevadensis] >ref|XP_021942441.1| protein rolling stone-like isoform X1 [Zootermopsis nevadensis] >ref|XP_021942442.1| protein rolling stone-like isoform X1 [Zootermopsis nevadensis] >ref|XP_021942443.1| protein rolling stone-like isoform X1 […
Znev_10867	265.814	-1.50524	0.333664	-4.51125	6.44472e-06	5.20752e-05	ref|XP_021942394.1| RNA polymerase II-associated protein 3 isoform X2 [Zootermopsis nevadensis]
Znev_10869	268.451	-1.28195	0.199128	-6.43782	1.21205e-10	2.85552e-09	gb|KDR23046.1| NEDD8-activating enzyme E1 catalytic subunit, partial [Zootermopsis nevadensis]
Znev_10885	472.792	-0.461535	0.105049	-4.39352	1.1153e-05	8.41111e-05
Znev_10892	871	-1.28892	0.212218	-6.07357	1.25095e-09	2.35854e-08	ref|XP_021933835.1| THUMP domain-containing protein 1 [Zootermopsis nevadensis] >gb|KDR11885.1| THUMP domain-containing protein 1 [Zootermopsis nevadensis]
Znev_10903	176.073	-0.890024	0.190764	-4.66558	3.07745e-06	2.68477e-05	gb|PNF15283.1| Vacuolar-sorting protein SNF8 [Cryptotermes secundus]
Znev_10904	198.8	-0.353155	0.134582	-2.62409	0.00868804	0.0256132	ref|XP_023725312.1| peptidyl-prolyl cis-trans isomerase D [Cryptotermes secundus] >gb|PNF15420.1| Peptidyl-prolyl cis-trans isomerase D [Cryptotermes secundus]
Znev_10933	191.046	-1.06346	0.369091	-2.8813	0.00396035	0.0132541	gb|KDR13522.1| Splicing factor, arginine/serine-rich 17A [Zootermopsis nevadensis]
Znev_10934	12.5777	-1.16234	0.47837	-2.42979	0.0151075	0.0405393
Znev_10940	213.238	-1.48908	0.263124	-5.65924	1.52042e-08	2.27947e-07
Znev_10950	13.0545	-4.23207	0.612929	-6.90467	5.03198e-12	1.56185e-10
Znev_10951	67.7035	-2.35153	0.454671	-5.17194	2.31676e-07	2.6036e-06
Znev_10958	76.1172	-1.72324	0.300316	-5.73811	9.57373e-09	1.50627e-07	ref|XP_021918963.1| F-box/LRR-repeat protein 13-like [Zootermopsis nevadensis] >ref|XP_021918964.1| F-box/LRR-repeat protein 13-like [Zootermopsis nevadensis] >ref|XP_021918965.1| F-box/LRR-repeat protein 13-like [Zootermopsis nevadensis] >ref|XP_021918966.1| F-box/LRR-repeat protein 13-like [Zootermopsis nevadensis] >gb|KDR19902.1| F-box/LRR-repeat protein 2 [Zootermopsis nevadensis]
Znev_10963	195.33	-0.437803	0.186142	-2.35198	0.0186737	0.0481277	ref|XP_021918971.1| zinc phosphodiesterase ELAC protein 1-like isoform X1 [Zootermopsis nevadensis] >gb|KDR19907.1| Zinc phosphodiesterase ELAC protein 1 [Zootermopsis nevadensis]
Znev_10975	191.714	-0.745892	0.184213	-4.04906	5.14228e-05	0.000315923	ref|XP_021924785.1| cathepsin O-like isoform X1 [Zootermopsis nevadensis] >gb|KDR16812.1| Cathepsin O [Zootermopsis nevadensis]
Znev_10982	156.616	-0.784472	0.20423	-3.84111	0.000122479	0.000673021	ref|XP_021924782.1| ragulator complex protein LAMTOR1 isoform X1 [Zootermopsis nevadensis] >gb|KDR16818.1| RhoA activator C11orf59-like protein [Zootermopsis nevadensis]
Znev_10984	153.348	-1.58888	0.391527	-4.05815	4.94619e-05	0.000304559	ref|XP_021924763.1| helicase POLQ-like isoform X1 [Zootermopsis nevadensis]
Znev_11009	1384.5	-9.06044	0.548646	-16.5142	2.90073e-61	3.97052e-58	gb|KDR21236.1| Nose resistant to fluoxetine protein 6 [Zootermopsis nevadensis]
Znev_11020	12.5573	-3.31294	0.50108	-6.6116	3.80199e-11	1.00466e-09
Znev_11023	15.5019	-1.7029	0.511148	-3.33152	0.000863739	0.00366146
Znev_11025	104.157	-2.0396	0.419886	-4.85751	1.18873e-06	1.14104e-05	gb|KDR21251.1| B-box type zinc finger protein ncl-1, partial [Zootermopsis nevadensis]
Znev_11027	43.5813	-2.03187	0.342806	-5.92717	3.08208e-09	5.3402e-08	gb|PSN47994.1| Synaptonemal complex protein 3 [Blattella germanica]
Znev_11029	20.4518	-6.11755	1.30757	-4.67857	2.88878e-06	2.53472e-05
Znev_11030	161.067	-5.71419	0.621886	-9.1885	3.98372e-20	3.366e-18
Znev_11040	1.85129	-3.28075	1.25763	-2.60868	0.00908919	0.026584
Znev_11041	95.8304	-1.04857	0.260161	-4.03046	5.56687e-05	0.000338363
Znev_11067	56.4033	-1.21825	0.322012	-3.78325	0.000154794	0.000826374	ref|XP_023705123.1| SRSF protein kinase 3 isoform X2 [Cryptotermes secundus]
Znev_11075	832.539	-0.595729	0.112443	-5.29808	1.17028e-07	1.42263e-06	gb|PNF28898.1| Dynamin-1-like protein [Cryptotermes secundus]
Znev_11090	25.5329	-1.42496	0.450458	-3.16336	0.00155962	0.00606027
Znev_11091	87.2181	-1.12226	0.432028	-2.59764	0.00938656	0.0272962	ref|XP_025832441.1| zinc finger SWIM domain-containing protein 8 isoform X1 [Agrilus planipennis] >ref|XP_025832442.1| zinc finger SWIM domain-containing protein 8 isoform X2 [Agrilus planipennis] >ref|XP_025832443.1| zinc finger SWIM domain-containing protein 8 isoform X3 [Agrilus planipennis]
Znev_11093	216.125	-0.638051	0.193044	-3.30521	0.000949054	0.00395574	ref|XP_021938010.1| dynactin subunit 4 [Zootermopsis nevadensis] >gb|KDR09402.1| Dynactin subunit 4 [Zootermopsis nevadensis]
Znev_11117	26.3097	-7.27111	0.736993	-9.86592	5.84973e-23	6.96271e-21	ref|XP_021924597.1| serine/threonine-protein kinase mos isoform X1 [Zootermopsis nevadensis] >gb|KDR16951.1| Serine/threonine-protein kinase-transforming protein mos [Zootermopsis nevadensis]
Znev_11119	137.985	-1.03753	0.358341	-2.89537	0.00378708	0.0127773	ref|XP_001951255.1| U6 snRNA-associated Sm-like protein LSm5 [Acyrthosiphon pisum] >ref|XP_015371335.1| PREDICTED: U6 snRNA-associated Sm-like protein LSm5 [Diuraphis noxia] >ref|XP_022178425.1| U6 snRNA-associated Sm-like protein LSm5 [Myzus persicae] >ref|XP_026806174.1| U6 snRNA-associated Sm-like protein LSm5 [Rhopalosiphum maidis] >ref|XP_027854096.1| U6 snRNA-associated Sm-like protein LSm5…
Znev_11127	165.341	-0.784957	0.152443	-5.14919	2.61614e-07	2.91136e-06	ref|XP_021941456.1| zinc finger protein 2-like isoform X2 [Zootermopsis nevadensis]
Znev_11138	231.05	-1.15031	0.193517	-5.94421	2.77797e-09	4.83162e-08	gb|KDR06420.1| DNA-directed RNA polymerase I subunit RPA2, partial [Zootermopsis nevadensis]
Znev_11144	16.3082	-5.82375	0.796066	-7.31565	2.5613e-13	9.84804e-12	gb|KDR17832.1| T-box transcription factor TBX18 [Zootermopsis nevadensis]
Znev_11152	170.605	-0.784193	0.248692	-3.15326	0.00161456	0.00623768	gb|KDR17839.1| Hexaprenyldihydroxybenzoate methyltransferase, mitochondrial [Zootermopsis nevadensis]
Znev_11160	321.889	-0.593551	0.139525	-4.25408	2.09907e-05	0.000146219	ref|XP_021941409.1| BRISC and BRCA1-A complex member 2-like isoform X1 [Zootermopsis nevadensis] >gb|KDR06501.1| BRCA1-A complex subunit BRE [Zootermopsis nevadensis]
Znev_11167	168.267	-0.781714	0.203263	-3.84582	0.00012015	0.000662615
Znev_11168	188.608	-0.872893	0.21568	-4.04717	5.18411e-05	0.000318207	ref|XP_021941404.1| mediator of RNA polymerase II transcription subunit 4 [Zootermopsis nevadensis] >gb|KDR06509.1| Mediator of RNA polymerase II transcription subunit 4 [Zootermopsis nevadensis]
Znev_11177	165.202	-0.494068	0.186965	-2.64257	0.00822799	0.0244814	ref|XP_021915925.1| negative elongation factor B [Zootermopsis nevadensis]
Znev_11178	209.458	-1.05361	0.230503	-4.57093	4.85566e-06	4.05023e-05	ref|XP_013144618.1| PREDICTED: putative RNA polymerase II subunit B1 CTD phosphatase RPAP2 [Papilio polytes]
Znev_11179	985.166	-0.355894	0.11979	-2.97099	0.00296842	0.0104237	ref|XP_021915929.1| hamartin [Zootermopsis nevadensis] >gb|KDR21451.1| Hamartin [Zootermopsis nevadensis]
Znev_11189	893.677	-0.624723	0.186533	-3.34913	0.000810666	0.00347196	ref|XP_018912372.1| PREDICTED: cullin-associated NEDD8-dissociated protein 1 [Bemisia tabaci]
Znev_11191	91.0507	-1.43074	0.245814	-5.82044	5.86946e-09	9.69133e-08	gb|KDR21464.1| WD repeat-containing protein 73 [Zootermopsis nevadensis]
Znev_11199	104.816	-2.26033	0.245837	-9.19445	3.76904e-20	3.21713e-18
Znev_11217	275.233	-1.50025	0.227977	-6.58072	4.68191e-11	1.21605e-09
Znev_11220	235.865	-0.590137	0.154004	-3.83196	0.000127124	0.000695751	gb|PSN51932.1| Methyltransferase-like protein 17 [Blattella germanica]
Znev_11226	137.805	-2.22424	0.414475	-5.3664	8.03252e-08	1.01149e-06	gb|KDR11161.1| Targeting protein for Xklp2 [Zootermopsis nevadensis]
Znev_11230	448.259	-0.381272	0.144638	-2.63604	0.00838808	0.0248919	gb|KDR19768.1| NEFA-interacting nuclear protein NIP30 [Zootermopsis nevadensis]
Znev_11231	728.484	-1.12288	0.230204	-4.87775	1.073e-06	1.04165e-05	ref|XP_021919207.1| leukocyte elastase inhibitor-like isoform X1 [Zootermopsis nevadensis]
Znev_11241	348.887	-0.306298	0.129832	-2.35919	0.0183149	0.0474082	ref|XP_021919236.1| protein AAR2 homolog isoform X2 [Zootermopsis nevadensis] >ref|XP_021919237.1| protein AAR2 homolog isoform X2 [Zootermopsis nevadensis]
Znev_11242	528.816	-0.946179	0.22762	-4.15683	3.22689e-05	0.000210432	ref|XP_012287202.1| MKI67 FHA domain-interacting nucleolar phosphoprotein-like [Orussus abietinus]
Znev_11245	173.813	-1.55869	0.290556	-5.3645	8.11716e-08	1.02027e-06	ref|XP_021919197.1| ubiquitin carboxyl-terminal hydrolase 1 isoform X1 [Zootermopsis nevadensis]
Znev_11248	138.119	-0.738414	0.298125	-2.47686	0.0132544	0.036409	gb|PSN36562.1| Protein RTF2 [Blattella germanica]
Znev_11249	30.1763	-1.20437	0.326219	-3.6919	0.000222586	0.00113474
Znev_11251	19.1768	-2.83809	0.479432	-5.91969	3.22543e-09	5.56742e-08	ref|XP_021931345.1| probable serine/threonine-protein kinase DDB_G0288795 isoform X1 [Zootermopsis nevadensis] >ref|XP_021931346.1| probable serine/threonine-protein kinase DDB_G0288795 isoform X2 [Zootermopsis nevadensis] >ref|XP_021931347.1| probable serine/threonine-protein kinase DDB_G0288795 isoform X3 [Zootermopsis nevadensis]
Znev_11259	216.534	-0.400103	0.150807	-2.65308	0.00797603	0.0238636
Znev_11267	299.676	-1.85361	0.253809	-7.30318	2.81042e-13	1.07455e-11	ref|XP_021921444.1| zinc finger and SCAN domain-containing protein 31-like isoform X1 [Zootermopsis nevadensis]
Znev_11270	366.004	-0.634282	0.154674	-4.10076	4.11801e-05	0.000261201	ref|XP_021921472.1| queuine tRNA-ribosyltransferase catalytic subunit isoform X1 [Zootermopsis nevadensis] >gb|KDR18661.1| putative queuine tRNA-ribosyltransferase [Zootermopsis nevadensis]
Znev_11280	113.614	-2.00892	0.381102	-5.27135	1.35426e-07	1.62038e-06	ref|XP_023710643.1| CDK5 regulatory subunit-associated protein 2 [Cryptotermes secundus] >ref|XP_023710644.1| CDK5 regulatory subunit-associated protein 2 [Cryptotermes secundus] >ref|XP_023710645.1| CDK5 regulatory subunit-associated protein 2 [Cryptotermes secundus]
Znev_11292	348.001	-0.598866	0.175673	-3.40898	0.000652063	0.00288662	gb|PSN55670.1| Tuftelin-interacting protein 11 [Blattella germanica]
Znev_11295	270.073	-0.821428	0.147881	-5.55466	2.78148e-08	3.88103e-07	ref|XP_023702247.1| transcriptional regulator ATRX [Cryptotermes secundus] >ref|XP_023702254.1| transcriptional regulator ATRX [Cryptotermes secundus]
Znev_11298	53.5238	-1.08859	0.26075	-4.17485	2.98186e-05	0.000197464	ref|XP_021929205.1| vacuolar protein sorting-associated protein 33B [Zootermopsis nevadensis] >gb|KDR14570.1| Vacuolar protein sorting-associated protein 33B [Zootermopsis nevadensis]
Znev_11303	201.45	-1.35801	0.318993	-4.25718	2.07024e-05	0.000144579
Znev_11325	3.84716	-3.54892	0.943999	-3.75945	0.000170288	0.000899617
Znev_11330	17.1353	-1.02606	0.403585	-2.54236	0.0110107	0.0312039	gb|KDR09460.1| Sodium channel protein Nach [Zootermopsis nevadensis]
Znev_11348	292.846	-0.539353	0.180969	-2.98036	0.00287908	0.0101832	gb|KDR20660.1| AP-4 complex subunit beta-1 [Zootermopsis nevadensis]
Znev_11349	8.76875	-1.64659	0.578322	-2.84718	0.00441085	0.0144405	ref|XP_023702229.1| general odorant-binding protein 71 isoform X1 [Cryptotermes secundus]
Znev_11373	239.719	-0.909508	0.16596	-5.48028	4.24659e-08	5.73814e-07	ref|XP_021915176.1| ribosomal protein S6 kinase delta-1 [Zootermopsis nevadensis] >gb|KDR21765.1| Ribosomal protein S6 kinase delta-1 [Zootermopsis nevadensis]
Znev_11375	133.352	-1.28305	0.303907	-4.22185	2.423e-05	0.00016517	ref|XP_021915180.1| HSPB1-associated protein 1 isoform X1 [Zootermopsis nevadensis] >gb|KDR21767.1| HSPB1-associated protein 1 [Zootermopsis nevadensis]
Znev_11398	527.868	-1.15541	0.330682	-3.49402	0.0004758	0.00219359	gb|KDR09355.1| Kinase D-interacting substrate of 220 kDa, partial [Zootermopsis nevadensis]
Znev_11399	463.357	-2.32629	0.386402	-6.02037	1.74016e-09	3.18016e-08	ref|XP_021938077.1| mediator of RNA polymerase II transcription subunit 19 [Zootermopsis nevadensis] >gb|KDR09356.1| Mediator of RNA polymerase II transcription subunit 19 [Zootermopsis nevadensis]
Znev_11421	262.239	-0.77592	0.203691	-3.8093	0.000139363	0.000751911	ref|XP_021923440.1| oocyte zinc finger protein XlCOF6-like isoform X4 [Zootermopsis nevadensis]
Znev_11425	176.879	-1.51086	0.312776	-4.83049	1.36198e-06	1.27865e-05	gb|AGM32928.1| mitochondrial intermembrane space import and assembly protein [Coptotermes formosanus]
Znev_11431	542.392	-1.54842	0.342439	-4.52173	6.13371e-06	4.97678e-05
Znev_11437	10.2313	-3.61631	0.752615	-4.80499	1.54758e-06	1.43324e-05	ref|XP_021925148.1| delta-sarcoglycan isoform X1 [Zootermopsis nevadensis]
Znev_11448	86.3991	-1.35853	0.280672	-4.84028	1.29654e-06	1.22648e-05	ref|XP_021925066.1| pachytene checkpoint protein 2 homolog [Zootermopsis nevadensis] >gb|KDR16657.1| Thyroid receptor-interacting protein 13 [Zootermopsis nevadensis]
Znev_11453	5.13423	-3.79683	0.838666	-4.52722	5.97635e-06	4.8751e-05	gb|KDR16661.1| Kinesin-like protein KIF21B [Zootermopsis nevadensis]
Znev_11456	62.6561	-1.16909	0.255932	-4.56798	4.92452e-06	4.09519e-05
Znev_11465	170.666	-1.06813	0.290931	-3.67142	0.000241206	0.00121473	gb|KDR22154.1| Apical endosomal glycoprotein [Zootermopsis nevadensis]
Znev_11478	1140.35	-0.688403	0.1857	-3.70708	0.000209662	0.00107727	ref|XP_021914339.1| serine--tRNA ligase, cytoplasmic isoform X1 [Zootermopsis nevadensis] >ref|XP_021914340.1| serine--tRNA ligase, cytoplasmic isoform X1 [Zootermopsis nevadensis] >ref|XP_021914341.1| serine--tRNA ligase, cytoplasmic isoform X1 [Zootermopsis nevadensis]
Znev_11484	42.8663	-1.18223	0.452977	-2.6099	0.00905688	0.0265149	ref|XP_021938052.1| coiled-coil domain-containing protein 65 [Zootermopsis nevadensis] >gb|KDR09376.1| Coiled-coil domain-containing protein [Zootermopsis nevadensis]
Znev_11508	512.792	-0.623694	0.190553	-3.27307	0.00106384	0.00436246	gb|KDR16500.1| Puff-specific protein Bx42 [Zootermopsis nevadensis]
Znev_11512	320.072	-0.474283	0.0840259	-5.64449	1.65672e-08	2.45691e-07	ref|XP_021925322.1| condensin-2 complex subunit D3-like [Zootermopsis nevadensis] >gb|KDR16504.1| Condensin-2 complex subunit D3 [Zootermopsis nevadensis]
Znev_11513	418.557	-0.531537	0.174648	-3.04347	0.0023387	0.00858464	gb|KDR16505.1| Cysteine-rich hydrophobic domain 2 protein [Zootermopsis nevadensis]
Znev_11516	9.78612	-2.35247	0.473033	-4.97316	6.58689e-07	6.67367e-06	gb|KDR14825.1| Neural-cadherin [Zootermopsis nevadensis]
Znev_11520	1602.17	-0.504116	0.210775	-2.39172	0.0167694	0.0442018	ref|XP_021928671.1| LOW QUALITY PROTEIN: chromodomain-helicase-DNA-binding protein 7 [Zootermopsis nevadensis]
Znev_11528	342.104	-0.677562	0.237281	-2.85553	0.00429655	0.0141406	gb|PSN41769.1| DNA-directed RNA polymerase II subunit RPB3 [Blattella germanica]
Znev_11530	203.661	-1.88458	0.299784	-6.28645	3.24804e-10	6.88223e-09	gb|KDR14839.1| RE1-silencing transcription factor [Zootermopsis nevadensis]
Znev_11537	43.6767	-3.82924	0.391537	-9.78002	1.37177e-22	1.53908e-20	gb|KDR16918.1| Whirlin, partial [Zootermopsis nevadensis]
Znev_11542	15.2673	-1.49741	0.42828	-3.49633	0.000471696	0.00217833	gb|KDR16921.1| Whirlin [Zootermopsis nevadensis]
Znev_11543	123.726	-1.34486	0.199608	-6.73749	1.61142e-11	4.59524e-10	ref|XP_021924625.1| gastrula zinc finger protein XlCGF8.2DB-like [Zootermopsis nevadensis] >ref|XP_021924626.1| gastrula zinc finger protein XlCGF8.2DB-like [Zootermopsis nevadensis] >ref|XP_021924627.1| gastrula zinc finger protein XlCGF8.2DB-like [Zootermopsis nevadensis] >ref|XP_021924628.1| gastrula zinc finger protein XlCGF8.2DB-like [Zootermopsis nevadensis]
Znev_11545	78.8309	-0.922855	0.237124	-3.89187	9.94738e-05	0.000561252	ref|XP_028153076.1| zinc finger protein 664-like isoform X1 [Diabrotica virgifera virgifera]
Znev_11556	227.471	-2.43313	0.258751	-9.40338	5.28367e-21	5.09316e-19	gb|PSN30917.1| Protein downstream neighbor of son [Blattella germanica]
Znev_11562	96.0472	-0.605706	0.198932	-3.04479	0.00232843	0.00855613	ref|XP_021917350.1| metal regulatory transcription factor 1-like isoform X1 [Zootermopsis nevadensis] >gb|KDR20780.1| Metal regulatory transcription factor 1 [Zootermopsis nevadensis]
Znev_11563	48.8928	-2.3821	0.547653	-4.34965	1.36357e-05	0.000100544	ref|XP_021917352.1| probable tubulin polyglutamylase TTLL2 isoform X1 [Zootermopsis nevadensis] >gb|KDR20781.1| putative tubulin polyglutamylase TTLL2 [Zootermopsis nevadensis]
Znev_11575	236.531	-0.555502	0.232237	-2.39196	0.0167585	0.0441815	emb|CAB3371143.1| Hypothetical predicted protein [Cloeon dipterum]
Znev_11576	69.6596	-1.50643	0.398773	-3.77766	0.000158312	0.000842197	gb|KDR18402.1| Potassium channel subfamily K member 3 [Zootermopsis nevadensis]
Znev_11577	16.3934	-1.26247	0.383655	-3.29065	0.000999568	0.00414416	ref|XP_021921944.1| spermatogenesis-associated protein 22-like [Zootermopsis nevadensis] >gb|KDR18403.1| Spermatogenesis-associated protein 22 [Zootermopsis nevadensis]
Znev_11578	179.577	-1.58234	0.304145	-5.20257	1.96554e-07	2.27041e-06	ref|XP_033611645.1| solute carrier family 35 member G1 [Cryptotermes secundus]
Znev_11581	188.743	-1.25896	0.295707	-4.25747	2.06757e-05	0.000144466	gb|KDR18407.1| Protein spinster [Zootermopsis nevadensis]
Znev_11587	427.807	-0.575427	0.200408	-2.87127	0.0040882	0.0135894	ref|XP_021931646.1| nuclear pore complex protein Nup50 isoform X1 [Zootermopsis nevadensis] >ref|XP_021931648.1| nuclear pore complex protein Nup50 isoform X1 [Zootermopsis nevadensis] >ref|XP_021931649.1| nuclear pore complex protein Nup50 isoform X1 [Zootermopsis nevadensis] >ref|XP_021931650.1| nuclear pore complex protein Nup50 isoform X1 [Zootermopsis nevadensis]
Znev_11588	159.696	-0.788145	0.177072	-4.45099	8.54757e-06	6.67804e-05	gb|KDR13170.1| PHD finger protein 21A [Zootermopsis nevadensis]
Znev_11589	1.55928	-3.0294	1.22611	-2.47073	0.0134837	0.0369351
Znev_11603	114.254	-1.60443	0.616084	-2.60424	0.00920779	0.0268734
Znev_11604	362.092	-0.812284	0.200808	-4.04507	5.23065e-05	0.000320776
Znev_11607	55.8538	-1.8873	0.292703	-6.44783	1.1346e-10	2.68227e-09	gb|KDR07693.1| Twinkle protein, mitochondrial [Zootermopsis nevadensis]
Znev_11608	76.6981	-1.53808	0.514433	-2.98985	0.00279116	0.00993379	ref|XP_021940385.1| serine/threonine-protein kinase Nek2-like [Zootermopsis nevadensis] >ref|XP_021940386.1| serine/threonine-protein kinase Nek2-like [Zootermopsis nevadensis] >ref|XP_021940387.1| serine/threonine-protein kinase Nek2-like [Zootermopsis nevadensis] >gb|KDR07694.1| Serine/threonine-protein kinase Nek2 [Zootermopsis nevadensis]
Znev_11613	239.075	-1.83557	0.435189	-4.21788	2.46607e-05	0.000167604	gb|KDR07699.1| Protein SFRS12IP1 [Zootermopsis nevadensis]
Znev_11615	515.361	-1.04322	0.262128	-3.97982	6.89679e-05	0.000408672	gb|PNF15769.1| Ran GTPase-activating protein 1 [Cryptotermes secundus]
Znev_11618	204.777	-0.401867	0.157182	-2.55669	0.0105674	0.0301221	ref|XP_021921997.1| chromatin complexes subunit BAP18 [Zootermopsis nevadensis] >gb|KDR18358.1| putative DNA-binding protein C17orf49-like protein [Zootermopsis nevadensis]
Znev_11620	861.415	-0.298766	0.12283	-2.43235	0.0150013	0.0403414	gb|KDR18360.1| Mitochondrial fission 1 protein, partial [Zootermopsis nevadensis]
Znev_11621	179.679	-1.58049	0.481375	-3.28329	0.00102605	0.00422901	gb|PNF20061.1| Coiled-coil domain-containing protein 43 [Cryptotermes secundus]
Znev_11627	100.731	-0.632656	0.227701	-2.77845	0.00546191	0.0173182	ref|XP_021921983.1| transcription termination factor 3, mitochondrial isoform X1 [Zootermopsis nevadensis] >ref|XP_021921984.1| transcription termination factor 3, mitochondrial isoform X2 [Zootermopsis nevadensis] >gb|KDR18367.1| mTERF domain-containing protein 1, mitochondrial [Zootermopsis nevadensis]
Znev_11628	75.518	-1.72761	0.398661	-4.33354	1.46728e-05	0.000107059	gb|KDR18368.1| Cardioacceleratory peptide receptor [Zootermopsis nevadensis]
Znev_11638	604.939	-0.766053	0.14198	-5.39549	6.83355e-08	8.77464e-07	gb|KDR12366.1| Zinc finger MYM-type protein 3 [Zootermopsis nevadensis]
Znev_11642	83.5362	-0.688198	0.221844	-3.10217	0.00192109	0.00725605	gb|KDR12369.1| Serine/threonine-protein kinase 40 [Zootermopsis nevadensis]
Znev_11643	158.195	-0.666736	0.110571	-6.02993	1.64028e-09	3.00564e-08	ref|XP_021933078.1| serine/threonine kinase SAD-1-like isoform X1 [Zootermopsis nevadensis]
Znev_11667	160.819	-0.767134	0.242809	-3.15941	0.0015809	0.00613014	ref|XP_021936374.1| CCR4-NOT transcription complex subunit 3 isoform X1 [Zootermopsis nevadensis]
Znev_11669	392.34	-0.364171	0.117845	-3.09026	0.00199981	0.00750779	gb|API61864.1| ATP-dependent RNA helicase [Locusta migratoria] >gb|QOS47372.1| DEAD-box DDX47 [Locusta migratoria]
Znev_11674	206.913	-1.33589	0.258285	-5.17215	2.31416e-07	2.6036e-06	gb|PSN52406.1| DnaJ subfamily C member 21 [Blattella germanica]
Znev_11678	644.571	-0.648345	0.18768	-3.45451	0.000551284	0.00249151	gb|PSN52387.1| High mobility group protein 20A [Blattella germanica]
Znev_11681	670.278	-1.41898	0.230263	-6.1624	7.16516e-10	1.41321e-08	ref|XP_021936357.1| histone-binding protein N1/N2 isoform X1 [Zootermopsis nevadensis] >gb|KDR10439.1| Nuclear autoantigenic sperm protein [Zootermopsis nevadensis]
Znev_11686	3.05387	-3.77141	1.04879	-3.59597	0.00032319	0.00156873
Znev_11687	82.2352	-4.02393	0.349504	-11.5133	1.13126e-30	3.09694e-28	ref|XP_021921420.1| transient receptor potential cation channel protein painless-like [Zootermopsis nevadensis] >ref|XP_021921431.1| transient receptor potential cation channel protein painless-like [Zootermopsis nevadensis] >ref|XP_021921441.1| transient receptor potential cation channel protein painless-like [Zootermopsis nevadensis] >ref|XP_021921448.1| transient receptor potential cation chan…
Znev_11689	149.132	-1.08971	0.180517	-6.03662	1.57378e-09	2.89932e-08	gb|PNF28285.1| Gastrula zinc finger protein XlCGF57.1 [Cryptotermes secundus]
Znev_11692	116.353	-2.51559	0.365106	-6.89003	5.57825e-12	1.69678e-10	gb|KDR24035.1| Alkaline phosphatase, tissue-nonspecific isozyme, partial [Zootermopsis nevadensis]
Znev_11702	41.9125	-0.725263	0.240144	-3.02012	0.00252676	0.0091329	gb|KDR14419.1| Coiled-coil domain-containing protein 39 [Zootermopsis nevadensis]
Znev_11710	216.938	-0.622118	0.205048	-3.03401	0.00241325	0.00881103	ref|XP_021929448.1| UPF0587 protein C1orf123 isoform X2 [Zootermopsis nevadensis] >ref|XP_021929449.1| UPF0587 protein C1orf123 isoform X2 [Zootermopsis nevadensis]
Znev_11720	635.271	-0.878372	0.219217	-4.00687	6.15289e-05	0.000368742	ref|XP_021941504.1| tRNA (uracil(54)-C(5))-methyltransferase homolog-B-like [Zootermopsis nevadensis] >ref|XP_021941505.1| tRNA (uracil(54)-C(5))-methyltransferase homolog-B-like [Zootermopsis nevadensis] >ref|XP_021941506.1| tRNA (uracil(54)-C(5))-methyltransferase homolog-B-like [Zootermopsis nevadensis] >gb|KDR06356.1| TRNA (uracil-5-)-methyltransferase-like protein A [Zootermopsis nevadensis]
Znev_11726	250.594	-1.24084	0.281645	-4.40569	1.05447e-05	8.02757e-05	gb|PNF33961.1| Amyloid protein-binding protein 2 [Cryptotermes secundus]
Znev_11734	434.408	-0.700466	0.17965	-3.89906	9.65664e-05	0.000547103	ref|XP_021941493.1| peptidyl-prolyl cis-trans isomerase-like 2 [Zootermopsis nevadensis] >gb|KDR06370.1| Peptidyl-prolyl cis-trans isomerase-like 2 [Zootermopsis nevadensis]
Znev_11738	204.369	-0.877061	0.217073	-4.04039	5.33626e-05	0.000326521	ref|XP_021933158.1| DNA topoisomerase 2-binding protein 1-B isoform X1 [Zootermopsis nevadensis] >ref|XP_021933159.1| DNA topoisomerase 2-binding protein 1-B isoform X1 [Zootermopsis nevadensis] >ref|XP_021933160.1| DNA topoisomerase 2-binding protein 1-B isoform X1 [Zootermopsis nevadensis]
Znev_11742	124.349	-1.0308	0.253454	-4.06699	4.76241e-05	0.000294169	gb|KDR12291.1| Raf-like protein serine/threonine-protein kinase phl, partial [Zootermopsis nevadensis]
Znev_11755	8.80876	-3.48548	0.781979	-4.45726	8.30147e-06	6.50255e-05
Znev_11756	16.9984	-3.01777	1.04479	-2.88841	0.00387194	0.0130091	gb|PSN39983.1| Odorant receptor coreceptor [Blattella germanica]
Znev_11759	187.06	-0.840306	0.265631	-3.16343	0.00155924	0.00606027	gb|PSN38760.1| Leucine-rich repeat-containing protein 47 [Blattella germanica]
Znev_11761	233.618	-0.966868	0.28627	-3.37747	0.00073156	0.00318701	ref|XP_023716579.1| serine-rich adhesin for platelets isoform X1 [Cryptotermes secundus]
Znev_11762	667.632	-0.584842	0.249294	-2.34599	0.0189764	0.0487792
Znev_11764	371.289	-0.689946	0.199919	-3.45113	0.000558252	0.00252023	ref|XP_021933617.1| CXXC-type zinc finger protein 1-like isoform X1 [Zootermopsis nevadensis]
Znev_11768	41.729	-2.53395	0.346173	-7.31989	2.48179e-13	9.56923e-12	ref|XP_021933630.1| LIM domain kinase 1 [Zootermopsis nevadensis] >gb|KDR12013.1| LIM domain kinase 1 [Zootermopsis nevadensis]
Znev_11773	12.7719	-1.30737	0.4097	-3.19105	0.00141757	0.005579	ref|XP_033609635.1| neuronal growth regulator 1 isoform X1 [Cryptotermes secundus] >ref|XP_033609636.1| neuronal growth regulator 1 isoform X1 [Cryptotermes secundus]
Znev_11786	224.77	-2.23852	0.46565	-4.80729	1.52988e-06	1.4178e-05	ref|XP_023701397.1| extracellular serine/threonine protein CG31145 [Cryptotermes secundus] >ref|XP_023701399.1| extracellular serine/threonine protein CG31145 [Cryptotermes secundus]
Znev_11801	159.659	-1.51858	0.346131	-4.38731	1.14762e-05	8.61219e-05	gb|KDR09068.1| Ankyrin repeat and fibronectin type-III domain-containing protein 1, partial [Zootermopsis nevadensis]
Znev_11804	131.788	-0.757405	0.20279	-3.73493	0.000187767	0.000979479	gb|KDR10806.1| Quinone oxidoreductase-like protein 1 [Zootermopsis nevadensis]
Znev_11808	1.90751	-3.6886	1.12035	-3.29236	0.000993506	0.00412344
Znev_11810	63.5287	-3.71965	1.37543	-2.70436	0.00684368	0.0210084	ref|XP_021935746.1| probable peroxisomal membrane protein PEX13 [Zootermopsis nevadensis]
Znev_11811	26.454	-20.8452	2.39314	-8.71041	3.02788e-18	2.13637e-16
Znev_11843	185.954	-0.999382	0.159396	-6.26981	3.61497e-10	7.61256e-09	ref|XP_021929170.1| inhibitor of growth protein 3 isoform X1 [Zootermopsis nevadensis] >gb|KDR14582.1| Inhibitor of growth protein 3 [Zootermopsis nevadensis]
Znev_11859	379.04	-1.12331	0.176877	-6.35077	2.14235e-10	4.72976e-09	gb|PNF16509.1| Glomulin, partial [Cryptotermes secundus]
Znev_11861	224.133	-0.729843	0.218523	-3.33989	0.000838106	0.00356716	gb|KDR15298.1| Suppressor of cytokine signaling 6 [Zootermopsis nevadensis]
Znev_11862	226.834	-1.44458	0.163891	-8.81424	1.20502e-18	8.86793e-17	gb|PSN30385.1| G patch domain-containing protein 1 [Blattella germanica]
Znev_11863	238.945	-0.775683	0.154463	-5.0218	5.11888e-07	5.30009e-06	ref|XP_021927891.1| threonylcarbamoyladenosine tRNA methylthiotransferase [Zootermopsis nevadensis]
Znev_11871	42.3562	-1.00286	0.222188	-4.51354	6.37553e-06	5.16075e-05	ref|XP_021937205.1| dual specificity protein phosphatase MPK-4-like isoform X1 [Zootermopsis nevadensis] >gb|KDR09954.1| Dual specificity protein phosphatase 12 [Zootermopsis nevadensis]
Znev_11872	21.5616	-2.68893	0.400833	-6.70835	1.96844e-11	5.53265e-10	gb|PSN30523.1| Paired mesoderm homeobox protein 1 [Blattella germanica]
Znev_11875	42.0483	-2.13431	0.374446	-5.69993	1.1986e-08	1.85383e-07	gb|KDR09958.1| Regulator of G-protein signaling 3 [Zootermopsis nevadensis]
Znev_11876	29.9208	-1.56333	0.40913	-3.82111	0.000132852	0.00072305	gb|KDR09959.1| Regulator of G-protein signaling 3 [Zootermopsis nevadensis]
Znev_11880	236.847	-0.897732	0.24461	-3.67005	0.000242503	0.00122036	gb|KDR09963.1| BET1-like protein [Zootermopsis nevadensis]
Znev_11942	329.55	-0.541437	0.153513	-3.52697	0.000420347	0.00197315
Znev_11943	62.6212	-0.732503	0.303348	-2.41473	0.0157469	0.0418612	ref|XP_021936967.1| transcription factor E2F8-like isoform X2 [Zootermopsis nevadensis]
Znev_11948	409.901	-1.4446	0.157652	-9.16321	5.03752e-20	4.17901e-18	ref|XP_021936957.1| E3 ubiquitin-protein ligase Topors-like isoform X1 [Zootermopsis nevadensis] >ref|XP_021936958.1| E3 ubiquitin-protein ligase Topors-like isoform X1 [Zootermopsis nevadensis] >ref|XP_021936960.1| E3 ubiquitin-protein ligase Topors-like isoform X1 [Zootermopsis nevadensis] >ref|XP_021936961.1| E3 ubiquitin-protein ligase Topors-like isoform X1 [Zootermopsis nevadensis] >ref|XP_…
Znev_11960	27.1858	-1.04422	0.388559	-2.68741	0.00720088	0.0219523	gb|KDR11795.1| F-box/LRR-repeat protein 6 [Zootermopsis nevadensis]
Znev_11967	148.498	-1.30621	0.343755	-3.79983	0.000144793	0.000778751	ref|XP_021941236.1| dual specificity protein phosphatase 23-like [Zootermopsis nevadensis] >gb|KDR06658.1| Dual specificity protein phosphatase 23 [Zootermopsis nevadensis]
Znev_11968	113.695	-3.91962	0.242056	-16.193	5.64815e-59	7.02836e-56	ref|XP_021941223.1| kinesin-like protein KIF23 isoform X1 [Zootermopsis nevadensis]
Znev_11969	1238.95	-0.598999	0.0993594	-6.02861	1.65376e-09	3.02629e-08	ref|XP_021941237.1| LOW QUALITY PROTEIN: bifunctional glutamate/proline--tRNA ligase [Zootermopsis nevadensis]
Znev_11973	47.8813	-3.01166	0.489733	-6.1496	7.76779e-10	1.52767e-08	gb|PNF14373.1| DNA polymerase epsilon subunit 2, partial [Cryptotermes secundus]
Znev_11974	180.577	-1.00884	0.280424	-3.59754	0.000321236	0.0015598	gb|PSN37361.1| Cyclin-dependent kinase 20 [Blattella germanica]
Znev_11980	169.466	-1.9602	0.424273	-4.62014	3.83481e-06	3.28273e-05	gb|KDR06670.1| Estrogen-related receptor gamma [Zootermopsis nevadensis]
Znev_11981	139.922	-2.33344	0.965041	-2.41797	0.0156073	0.0416048
Znev_11983	77.9921	-3.79633	0.582383	-6.51861	7.09626e-11	1.76928e-09
Znev_11984	573.544	-0.586264	0.19865	-2.95124	0.00316502	0.011004	gb|PNF44096.1| SWI/SNF-related matrix-associated actin-dependent regulator of chromatin subfamily E member 1 [Cryptotermes secundus]
Znev_11990	275.589	-0.637918	0.250997	-2.54154	0.0110365	0.0312494	gb|KDR09759.1| L-asparaginase [Zootermopsis nevadensis]
Znev_12035	218.609	-0.317019	0.131505	-2.41071	0.0159215	0.0423089	ref|XP_021941788.1| protein SAND isoform X1 [Zootermopsis nevadensis] >gb|KDR23174.1| Vacuolar fusion protein MON1-like protein A [Zootermopsis nevadensis]
Znev_12036	271.147	-2.20627	0.210219	-10.4951	9.0945e-26	1.48197e-23	gb|KDR23175.1| Pre-mRNA-splicing factor 38A, partial [Zootermopsis nevadensis]
Znev_12059	89.1788	-1.02955	0.191673	-5.37136	7.81447e-08	9.85847e-07	ref|XP_021939348.1| telomerase Cajal body protein 1 isoform X1 [Zootermopsis nevadensis] >gb|KDR08525.1| Telomerase Cajal body protein 1 [Zootermopsis nevadensis]
Znev_12063	31.7452	-2.69529	0.357718	-7.53467	4.89565e-14	2.07466e-12	gb|KDR11902.1| Potassium/sodium hyperpolarization-activated cyclic nucleotide-gated channel 4, partial [Zootermopsis nevadensis]
Znev_12066	306.103	-1.29752	0.154503	-8.39797	4.54268e-17	2.83928e-15	ref|XP_021933782.1| phosphorylated adapter RNA export protein [Zootermopsis nevadensis] >gb|KDR11905.1| Phosphorylated adapter RNA export protein [Zootermopsis nevadensis]
Znev_12081	217.556	-1.33846	0.155475	-8.60883	7.38071e-18	5.02623e-16	ref|XP_021937176.1| zinc finger protein 605-like isoform X2 [Zootermopsis nevadensis]
Znev_12082	284.19	-1.67492	0.231629	-7.23104	4.79313e-13	1.78769e-11	ref|XP_021937178.1| coilin-like [Zootermopsis nevadensis] >ref|XP_021937179.1| coilin-like [Zootermopsis nevadensis] >ref|XP_021937180.1| coilin-like [Zootermopsis nevadensis] >gb|KDR09974.1| Sphere organelles protein SPH-1 [Zootermopsis nevadensis]
Znev_12084	218.494	-0.875764	0.244133	-3.58724	0.0003342	0.00161302
Znev_12091	76.4766	-1.34325	0.236153	-5.68806	1.28491e-08	1.96952e-07	gb|KOX68464.1| RPA-interacting protein [Melipona quadrifasciata]
Znev_12093	17.9026	-1.18128	0.389624	-3.03184	0.00243066	0.00885772	gb|KDR24479.1| Lachesin [Zootermopsis nevadensis]
Znev_12095	253.788	-0.629284	0.183884	-3.42217	0.000621229	0.00276893	gb|PNF36561.1| Serine/threonine-protein kinase RIO2 [Cryptotermes secundus]
Znev_12100	14.5561	-2.62513	0.665116	-3.94688	7.91769e-05	0.000460984	ref|XP_021922217.1| pleckstrin homology domain-containing family G member 5 [Zootermopsis nevadensis]
Znev_12102	69.5781	-1.27275	0.441214	-2.88465	0.00391846	0.0131396	gb|KDR24488.1| Pleckstrin-like proteiny domain-containing family G member 5 [Zootermopsis nevadensis]
Znev_12104	4.12825	-3.47105	0.996167	-3.48441	0.000493226	0.00226477	gb|KDR24490.1| Photoreceptor-specific nuclear receptor [Zootermopsis nevadensis]
Znev_12120	328.923	-1.2613	0.376961	-3.34597	0.000819967	0.00349866	ref|XP_021935766.1| protein regulator of cytokinesis 1-like isoform X1 [Zootermopsis nevadensis] >gb|KDR10797.1| Protein regulator of cytokinesis 1 [Zootermopsis nevadensis]
Znev_12130	99.3668	-2.233	0.252533	-8.84241	9.36737e-19	6.96851e-17	ref|XP_021920036.1| coiled-coil and C2 domain-containing protein 2A isoform X1 [Zootermopsis nevadensis]
Znev_12132	198.923	-0.70024	0.184832	-3.78853	0.000151543	0.000810914	ref|XP_021920040.1| inositol hexakisphosphate kinase 3-like [Zootermopsis nevadensis] >ref|XP_021920041.1| inositol hexakisphosphate kinase 3-like [Zootermopsis nevadensis] >ref|XP_021920042.1| inositol hexakisphosphate kinase 3-like [Zootermopsis nevadensis] >gb|KDR19333.1| Inositol hexakisphosphate kinase 1 [Zootermopsis nevadensis]
Znev_12154	228.737	-0.509596	0.202767	-2.51321	0.0119638	0.0334206	gb|KDR18733.1| Gamma-aminobutyric acid type B receptor subunit 2 [Zootermopsis nevadensis]
Znev_12161	247.217	-1.41646	0.371792	-3.80982	0.000139068	0.000750912	ref|XP_021939076.1| LOW QUALITY PROTEIN: sodium-coupled monocarboxylate transporter 2 [Zootermopsis nevadensis]
Znev_12164	12.9735	-2.36375	0.704701	-3.35426	0.000795784	0.00342215	gb|KDR08714.1| Sodium channel protein Nach [Zootermopsis nevadensis]
Znev_12166	6.3852	-2.97081	0.655982	-4.52881	5.93174e-06	4.8416e-05	gb|KDR08716.1| Sodium channel protein Nach [Zootermopsis nevadensis]
Znev_12170	620.042	-0.582535	0.179422	-3.24672	0.00116743	0.00472075	gb|KDR08720.1| E3 ubiquitin-protein ligase MARCH5 [Zootermopsis nevadensis]
Znev_12171	503.354	-1.76411	0.174248	-10.1241	4.3186e-24	5.91129e-22	gb|KDR08721.1| Nucleolar protein 14 [Zootermopsis nevadensis]
Znev_12182	4.8432	-3.56686	1.32462	-2.69275	0.00708657	0.0216714
Znev_12183	97.01	-0.819541	0.296996	-2.75943	0.00579015	0.0181946	gb|KDR21491.1| Sodium/potassium/calcium exchanger Nckx30C, partial [Zootermopsis nevadensis]
Znev_12194	25.6456	-2.83603	0.406641	-6.97429	3.07416e-12	1.00188e-10	gb|KDR14730.1| G1/S-specific cyclin-D2 [Zootermopsis nevadensis]
Znev_12196	66.2923	-0.932052	0.256547	-3.63307	0.000280071	0.00138447
Znev_12198	268.139	-0.605459	0.212239	-2.85273	0.0043346	0.0142283	ref|XP_021928884.1| alkylated DNA repair protein alkB homolog 8 isoform X1 [Zootermopsis nevadensis] >gb|KDR14734.1| Alkylated DNA repair protein alkB-like protein 8 [Zootermopsis nevadensis]
Znev_12201	365.335	-1.1834	0.277087	-4.27086	1.94718e-05	0.000137387	ref|XP_021928878.1| anaphase-promoting complex subunit 10 isoform X1 [Zootermopsis nevadensis] >gb|KDR14737.1| Anaphase-promoting complex subunit 10 [Zootermopsis nevadensis]
Znev_12202	265.923	-0.718116	0.231114	-3.10719	0.00188877	0.00714975	ref|XP_021928877.1| RWD domain-containing protein 2A [Zootermopsis nevadensis] >gb|KDR14738.1| RWD domain-containing protein 2A [Zootermopsis nevadensis]
Znev_12209	1446.28	-0.986696	0.317511	-3.1076	0.00188616	0.00714201
Znev_12210	94.4463	-2.79773	0.260237	-10.7507	5.88259e-27	1.05949e-24	ref|XP_021929834.1| protein BANP-like [Zootermopsis nevadensis] >gb|KDR14218.1| Protein BANP [Zootermopsis nevadensis]
Znev_12212	71.8814	-0.778697	0.250895	-3.10368	0.00191132	0.00722512	gb|KDR14220.1| Transmembrane and coiled-coil domain-containing protein [Zootermopsis nevadensis]
Znev_12213	399.163	-1.18944	0.270944	-4.38999	1.13356e-05	8.51604e-05	emb|CAB3368349.1| Hypothetical predicted protein [Cloeon dipterum]
Znev_12220	87.0606	-0.382092	0.143865	-2.6559	0.00790966	0.0236909	ref|XP_021927839.1| zinc finger protein 32-like isoform X1 [Zootermopsis nevadensis]
Znev_12223	42.6804	-2.10626	0.397205	-5.30269	1.1411e-07	1.38962e-06	gb|PSN49182.1| Homologous-pairing protein 2 [Blattella germanica]
Znev_12231	27.0723	-0.946149	0.360443	-2.62496	0.00866595	0.0255535	emb|CAB3375257.1| Hypothetical predicted protein [Cloeon dipterum]
Znev_12233	19.4934	-0.838319	0.338994	-2.47296	0.0133998	0.03672	ref|XP_021927847.1| T-complex-associated testis-expressed protein 1 [Zootermopsis nevadensis] >gb|KDR15318.1| T-complex-associated testis-expressed protein 1 [Zootermopsis nevadensis]
Znev_12239	217.33	-1.18087	0.284592	-4.14935	3.33424e-05	0.00021671	gb|PSN53568.1| Peptidyl-prolyl cis-trans isomerase E [Blattella germanica]
Znev_12241	354.167	-0.755171	0.20418	-3.69856	0.000216824	0.00111032	ref|XP_015518131.1| PREDICTED: acyl-protein thioesterase 1 [Neodiprion lecontei]
Znev_12242	310.272	-2.38909	0.158132	-15.1082	1.4304e-51	1.22371e-48	ref|XP_021935032.1| ribonucleases P/MRP protein subunit POP1 [Zootermopsis nevadensis] >ref|XP_021935033.1| ribonucleases P/MRP protein subunit POP1 [Zootermopsis nevadensis] >ref|XP_021935034.1| ribonucleases P/MRP protein subunit POP1 [Zootermopsis nevadensis] >gb|KDR11137.1| Ribonucleases P/MRP protein subunit POP1 [Zootermopsis nevadensis]
Znev_12249	10.8224	-4.30818	0.708988	-6.07652	1.2282e-09	2.31883e-08	ref|XP_021918926.1| prolactin-releasing peptide receptor [Zootermopsis nevadensis]
Znev_12252	32.624	-2.10727	0.369602	-5.70147	1.18777e-08	1.83916e-07	gb|KDR19930.1| Centrosomal protein of 164 kDa [Zootermopsis nevadensis]
Znev_12253	54.6127	-2.34435	0.375192	-6.2484	4.14689e-10	8.60039e-09
Znev_12261	22.9577	-4.16838	0.821967	-5.07123	3.95256e-07	4.2136e-06
Znev_12262	356.096	-0.957187	0.251149	-3.81123	0.000138275	0.000747218	ref|XP_023709632.1| hybrid signal transduction histidine kinase A-like [Cryptotermes secundus]
Znev_12263	245.258	-0.921464	0.131688	-6.99735	2.60858e-12	8.62468e-11	ref|XP_021918904.1| mental retardation GTPase activating protein homolog 4-like [Zootermopsis nevadensis]
Znev_12278	208.933	-0.751289	0.263589	-2.85022	0.00436884	0.0143269	gb|KDR14857.1| Multiple C2 and transmembrane domain-containing protein 1, partial [Zootermopsis nevadensis]
Znev_12283	375.785	-2.07	0.182404	-11.3484	7.55375e-30	1.78269e-27	gb|KDR23297.1| putative ATP-dependent RNA helicase DDX20 [Zootermopsis nevadensis]
Znev_12288	19.1934	-2.09958	0.329535	-6.37134	1.87383e-10	4.191e-09
Znev_12289	8.0864	-3.73261	0.646169	-5.77653	7.62557e-09	1.22654e-07	gb|KDR23303.1| Transmembrane protease, serine 2 [Zootermopsis nevadensis]
Znev_12290	9.39073	-3.63806	0.740202	-4.91496	8.88023e-07	8.75109e-06	ref|XP_033610356.1| atrial natriuretic peptide-converting enzyme [Cryptotermes secundus]
Znev_12310	107.841	-0.966431	0.194769	-4.96193	6.97952e-07	7.04021e-06	ref|XP_021931550.1| zinc finger protein 585A-like isoform X2 [Zootermopsis nevadensis]
Znev_12317	240.991	-0.709042	0.15728	-4.50815	6.53942e-06	5.2778e-05	gb|QVD39334.1| zind finger protein 569-like protein [Schistocerca gregaria]
Znev_12318	162.261	-2.07707	0.179973	-11.541	8.20037e-31	2.38823e-28	ref|XP_021931565.1| zinc finger protein 813-like isoform X2 [Zootermopsis nevadensis]
Znev_12320	136.916	-1.09012	0.115272	-9.45689	3.17228e-21	3.10158e-19	gb|PNF18805.1| Zinc finger protein 569 [Cryptotermes secundus]
Znev_12334	67.4198	-3.1705	0.428198	-7.40428	1.31868e-13	5.30884e-12	gb|PSN35452.1| SPRY domain-containing SOCS box protein 3 [Blattella germanica]
Znev_12335	1037.77	-0.417114	0.134265	-3.10664	0.00189224	0.00715893	gb|PNF42709.1| Eukaryotic translation initiation factor 3 subunit H [Cryptotermes secundus]
Znev_12341	38.8089	-0.852274	0.351409	-2.4253	0.0152957	0.0409279
Znev_12360	484.051	-0.803383	0.157308	-5.10707	3.27199e-07	3.55735e-06	gb|PSN30014.1| Anaphase-promoting complex subunit 7 [Blattella germanica]
Znev_12363	77.6929	-0.757516	0.244668	-3.09609	0.00196089	0.00738803	ref|XP_021939258.1| SH2B adapter protein 1 isoform X1 [Zootermopsis nevadensis] >gb|KDR08566.1| SH2B adapter protein 2 [Zootermopsis nevadensis]
Znev_12390	93.6435	-0.907198	0.239265	-3.79161	0.000149674	0.000802168	gb|PSN33521.1| Autophagy protein 5 [Blattella germanica]
Znev_12391	51.8617	-0.770383	0.310862	-2.47822	0.013204	0.0362923	gb|PNF13939.1| Rab9 effector protein with kelch motifs [Cryptotermes secundus] >gb|PNF13941.1| Rab9 effector protein with kelch motifs [Cryptotermes secundus]
[truncated: 655 more rows]

## Sheet: up in w than q(head)
Supplementary Data S3. Genes upregulated in workers' heads than in queens'. geneNumber: gene ID in Z. nevadensis genome; baseMean: mean gene count of the gene; log2FoldChange: log2 of the fold change; lfcSE: standard error of the log2FoldChange; stat: Wald statistics; padj: P values corrected by FDR.
gene	baseMean	log2FoldChange	lfcSE	stat	pvalue	padj	annotation
Znev_00003	1323.68	4.02712	1.13016	3.56332	0.000366188	0.0112523	gb|AMA98180.1| chemosensory protein [Blattella germanica]
Znev_00032	81.2423	0.653916	0.184024	3.55343	0.000380238	0.0114956	gb|KDR22577.1| Leucine-rich repeat-containing protein 40 [Zootermopsis nevadensis]
Znev_00033	424.671	2.03402	0.412907	4.9261	8.38867e-07	9.27389e-05	gb|KDR22578.1| Class A basic helix-loop-helix protein 15 [Zootermopsis nevadensis]
Znev_00076	120.451	1.61245	0.468961	3.43835	0.000585277	0.0157688	gb|KDR22618.1| Serine/threonine-protein kinase 12 [Zootermopsis nevadensis]
Znev_00089	7478.95	7.26161	1.14435	6.34564	2.21505e-10	8.07323e-08
Znev_00091	48.5021	4.44158	0.981705	4.52436	6.05796e-06	0.0004228
Znev_00105	24961.7	5.44051	1.10454	4.92558	8.41089e-07	9.27389e-05
Znev_00141	378.327	0.638545	0.160963	3.96702	7.27771e-05	0.00323698	ref|XP_021913071.1| 7-methylguanosine phosphate-specific 5'-nucleotidase [Zootermopsis nevadensis] >gb|KDR22681.1| Cytosolic 5'-nucleotidase III-like protein [Zootermopsis nevadensis]
Znev_00169	209.477	2.52878	0.456011	5.54543	2.93226e-08	5.74241e-06	gb|KDR22706.1| Inhibin beta chain, partial [Zootermopsis nevadensis]
Znev_00181	614.064	3.75273	0.478739	7.83877	4.54964e-15	6.63287e-12	gb|KDR23320.1| Collagen alpha-1(XI) chain, partial [Zootermopsis nevadensis]
Znev_00217	661.87	1.21452	0.402792	3.01526	0.00256756	0.0469205	ref|XP_021936043.1| transforming growth factor-beta-induced protein ig-h3-like [Zootermopsis nevadensis] >gb|KDR23356.1| Transforming growth factor-beta-induced protein ig-h3 [Zootermopsis nevadensis]
Znev_00252	43.2404	2.47031	0.703708	3.51042	0.000447404	0.0130046	gb|KDR23386.1| Kinesin-like protein KIF20A [Zootermopsis nevadensis]
Znev_00254	109.95	2.24635	0.526516	4.26644	1.98621e-05	0.00109962	ref|XP_021938359.1| kinesin-like protein KIF20A isoform X1 [Zootermopsis nevadensis]
Znev_00412	290.543	3.41312	0.742399	4.59741	4.27767e-06	0.000320727	gb|PNF37992.1| Cysteine-rich secretory protein 2, partial [Cryptotermes secundus]
Znev_00441	1071.57	4.44893	0.936994	4.74809	2.0535e-06	0.000183292	ref|XP_021925881.1| probable chitinase 10 isoform X1 [Zootermopsis nevadensis] >ref|XP_021925882.1| probable chitinase 10 isoform X2 [Zootermopsis nevadensis]
Znev_00487	275.246	0.803452	0.241844	3.32219	0.000893138	0.0213848	ref|XP_021927072.1| protein MEMO1 isoform X1 [Zootermopsis nevadensis] >gb|KDR15680.1| Protein MEMO1 [Zootermopsis nevadensis]
Znev_00503	211.135	1.44896	0.472102	3.06918	0.00214651	0.0411759	ref|XP_021926960.1| microtubule-associated proteins 1A/1B light chain 3C-like isoform X1 [Zootermopsis nevadensis] >gb|KDR15696.1| Microtubule-associated proteins 1A/1B light chain 3C [Zootermopsis nevadensis]
Znev_00528	2101.11	1.50142	0.473401	3.17157	0.00151617	0.0318067	ref|XP_021927019.1| microtubule-associated protein Jupiter-like isoform X1 [Zootermopsis nevadensis] >gb|KDR15720.1| Microtubule-associated protein Jupiter [Zootermopsis nevadensis]
Znev_00545	662.463	2.45748	0.676452	3.63289	0.000280262	0.0092718	ref|XP_023707362.2| ejaculatory bulb-specific protein 3 isoform X1 [Cryptotermes secundus]
Znev_00553	13.5565	19.4029	2.01557	9.62647	6.18153e-22	2.0277e-18
Znev_00559	4.46068	7.15669	2.10272	3.40354	0.000665188	0.0173301
Znev_00561	14.0225	4.18256	1.26332	3.31076	0.000930426	0.0219966
Znev_00635	162.571	1.48328	0.443449	3.34486	0.000823248	0.0202661	ref|XP_021922319.1| protein spaetzle 3-like [Zootermopsis nevadensis]
Znev_00792	1486.47	0.486506	0.145147	3.35182	0.000802819	0.0199504	gb|KDR23244.1| Proliferation-associated protein 2G4 [Zootermopsis nevadensis]
Znev_00828	547.187	0.535338	0.176272	3.037	0.00238944	0.0444707	ref|XP_012251918.1| thioredoxin domain-containing protein 9 [Athalia rosae] >ref|XP_020706695.1| thioredoxin domain-containing protein 9 [Athalia rosae]
Znev_00865	1834.28	0.615401	0.128692	4.78198	1.7358e-06	0.000162681	gb|AHB33466.1| T-complex protein subunit theta [Locusta migratoria]
Znev_00923	2831.79	1.68147	0.361228	4.65487	3.24177e-06	0.000259868
Znev_01071	15.169	5.27756	1.07228	4.92183	8.57408e-07	9.37504e-05
Znev_01072	22.8918	6.73679	1.50101	4.48818	7.18354e-06	0.000480894
Znev_01074	96.7186	3.80729	0.791617	4.80952	1.51296e-06	0.000145362	ref|XP_021926412.1| probable serine/threonine-protein kinase ifkB [Zootermopsis nevadensis]
Znev_01076	154.129	7.68865	1.48375	5.18192	2.19618e-07	3.03328e-05	ref|XP_033607594.1| U-scoloptoxin(01)-Cw1a-like [Cryptotermes secundus]
Znev_01178	131.698	6.53162	0.855086	7.63855	2.19685e-14	2.21729e-11
Znev_01179	148.439	8.41703	1.17473	7.16507	7.77488e-13	6.00083e-10	gb|KMQ93893.1| cyclin-dependent serine threonine-protein kinase [Lasius niger]
Znev_01238	1328.98	1.15124	0.366994	3.13696	0.00170711	0.0348893	gb|PNF17925.1| Glutamyl aminopeptidase [Cryptotermes secundus]
Znev_01242	170.911	3.56153	1.11159	3.20399	0.00135538	0.0293465
Znev_01243	87.3455	7.44498	1.64104	4.53675	5.71287e-06	0.000403003
Znev_01264	2383.14	0.485779	0.131917	3.68246	0.000230993	0.00797595	emb|CAB3382357.1| Hypothetical predicted protein [Cloeon dipterum]
Znev_01327	692.825	2.13438	0.592732	3.60092	0.000317094	0.0102478
Znev_01328	772.557	3.58257	0.683656	5.24032	1.603e-07	2.33699e-05	ref|XP_021920434.1| chaoptin isoform X1 [Zootermopsis nevadensis]
Znev_01457	444.986	3.11077	0.646881	4.80888	1.51777e-06	0.000145362
Znev_01523	123.445	2.73631	0.820347	3.33555	0.000851315	0.0206854	ref|XP_015590215.1| glycine-rich cell wall structural protein 1.0 [Cephus cinctus]
Znev_01592	260.337	3.15163	0.863379	3.65034	0.000261893	0.00881103	gb|KDR18860.1| Chymotrypsinogen B [Zootermopsis nevadensis]
Znev_01605	380.852	2.64456	0.515692	5.12816	2.9258e-07	3.87772e-05	ref|XP_021921012.1| LOW QUALITY PROTEIN: mucin-5AC [Zootermopsis nevadensis]
Znev_01611	408.809	1.61685	0.379642	4.25887	2.05462e-05	0.00113272	ref|XP_021921166.1| clarin-2 isoform X1 [Zootermopsis nevadensis] >gb|KDR18874.1| Clarin-3 [Zootermopsis nevadensis]
Znev_01668	508.42	1.86628	0.573764	3.2527	0.00114315	0.0257278
Znev_01732	568.752	0.982745	0.326306	3.01173	0.00259768	0.0472734	ref|XP_021920789.1| coiled-coil domain-containing protein 50 isoform X1 [Zootermopsis nevadensis]
Znev_01787	312.312	3.5683	0.906293	3.93724	8.24229e-05	0.00359319	gb|KDR15449.1| Low-density lipoprotein receptor-related protein [Zootermopsis nevadensis]
Znev_01867	1005.88	3.24563	0.907075	3.57813	0.000346064	0.0109415	gb|KDR10938.1| Cytochrome P450 9e2 [Zootermopsis nevadensis]
Znev_01880	358.627	3.51373	0.641883	5.4741	4.39749e-08	7.56561e-06	ref|XP_021935515.1| protocadherin Fat 2 [Zootermopsis nevadensis]
Znev_01917	888.613	1.25862	0.297938	4.22442	2.39562e-05	0.00128824	gb|PSN32053.1| Histone H2A [Blattella germanica]
Znev_01971	791.512	0.50582	0.130797	3.8672	0.00011009	0.00451405	ref|XP_021932994.1| transformer-2 protein homolog alpha-like isoform X1 [Zootermopsis nevadensis]
Znev_02004	170.498	5.37649	1.18324	4.54389	5.5226e-06	0.000394697	gb|KDR12467.1| Techylectin-5B [Zootermopsis nevadensis]
Znev_02181	107.347	2.44151	0.554434	4.40361	1.06463e-05	0.000665189	ref|XP_021942254.1| dopamine N-acetyltransferase-like isoform X2 [Zootermopsis nevadensis]
Znev_02212	2414.84	0.519158	0.154989	3.34964	0.000809174	0.0200324	gb|PSN48230.1| T-complex protein 1 subunit gamma [Blattella germanica]
Znev_02236	12.675	6.02941	1.59384	3.78294	0.000154986	0.00591979	ref|XP_021942862.1| adhesive plaque matrix protein-like [Zootermopsis nevadensis]
Znev_02272	1092.7	1.40068	0.453268	3.09017	0.00200041	0.0391167
Znev_02276	177.41	5.4367	1.39458	3.89845	9.68089e-05	0.00409751	ref|XP_021942474.1| estrogen sulfotransferase-like isoform X1 [Zootermopsis nevadensis]
Znev_02413	47784.4	7.34384	0.995121	7.37984	1.58474e-13	1.38622e-10
Znev_02416	10631.5	7.72668	1.09337	7.06684	1.58501e-12	1.09457e-09
Znev_02417	1309.35	3.47639	0.792117	4.38873	1.14013e-05	0.000705477
Znev_02430	1095.31	4.99469	1.22997	4.06081	4.89026e-05	0.00232482
Znev_02438	483.215	4.39204	1.02551	4.28278	1.84575e-05	0.0010394
Znev_02463	26.77	2.52715	0.606092	4.16957	3.05171e-05	0.00158267
Znev_02496	2035.14	3.18868	0.537045	5.93746	2.89479e-09	7.5965e-07	gb|KDR23974.1| Stathmin [Zootermopsis nevadensis]
Znev_02530	58.405	3.66959	0.54053	6.78888	1.13007e-11	6.44683e-09	gb|KDR23998.1| Transcription factor glial cells missing [Zootermopsis nevadensis]
Znev_02543	520.58	0.516985	0.117663	4.39377	1.11402e-05	0.000692751	gb|PNF22471.1| mRNA cap guanine-N7 methyltransferase [Cryptotermes secundus]
Znev_02605	284.915	5.24457	1.5029	3.48964	0.000483665	0.0137661
Znev_02642	30.05	8.70816	2.50089	3.48202	0.000497646	0.013982
Znev_02643	47.2167	7.87618	1.43309	5.49596	3.886e-08	7.0817e-06
Znev_02644	208.25	3.70687	0.781589	4.74274	2.1085e-06	0.00018693
Znev_02646	1422.97	1.20259	0.291428	4.12653	3.68271e-05	0.0018729	gb|PSN53637.1| Outer dense fiber protein 3 [Blattella germanica]
Znev_02693	101.909	7.44655	1.53159	4.86198	1.16217e-06	0.000119131
Znev_02695	6.87233	20.5846	4.03568	5.10066	3.3847e-07	4.31171e-05
Znev_02696	181.37	6.09947	1.49259	4.08649	4.37939e-05	0.00212822
Znev_02722	343.847	1.38815	0.372678	3.7248	0.000195469	0.00706544	gb|KDR21401.1| Leucine-rich repeat-containing protein 4 [Zootermopsis nevadensis]
Znev_02723	16.805	5.45404	1.07672	5.06543	4.07473e-07	5.04382e-05	gb|KDR21402.1| Lipase 3 [Zootermopsis nevadensis]
Znev_02753	200.132	1.16918	0.384928	3.03741	0.00238619	0.0444707	ref|XP_021918020.1| kinetochore protein NDC80 homolog [Zootermopsis nevadensis] >gb|KDR20407.1| Kinetochore protein NDC80-like protein [Zootermopsis nevadensis]
Znev_02759	589.267	0.81929	0.240649	3.4045	0.000662863	0.0173256	gb|KDR20414.1| Actin-interacting protein 1 [Zootermopsis nevadensis]
Znev_02785	477.98	3.28614	0.77547	4.23761	2.25912e-05	0.00123508	ref|XP_021924907.1| glucose dehydrogenase [FAD, quinone] isoform X1 [Zootermopsis nevadensis]
Znev_02787	31.558	5.92832	1.11034	5.3392	9.33579e-08	1.42436e-05	gb|AMA98142.1| chemosensory protein [Blattella germanica]
Znev_02792	843.909	3.42254	0.495585	6.90606	4.98305e-12	3.19123e-09	ref|XP_021924898.1| chitooligosaccharidolytic beta-N-acetylglucosaminidase isoform X1 [Zootermopsis nevadensis] >ref|XP_021924899.1| chitooligosaccharidolytic beta-N-acetylglucosaminidase isoform X1 [Zootermopsis nevadensis] >gb|KDR16738.1| Chitooligosaccharidolytic beta-N-acetylglucosaminidase [Zootermopsis nevadensis]
Znev_02808	179.193	4.3572	0.978503	4.45292	8.47101e-06	0.000552975	gb|KDR16753.1| Ecdysone 20-monooxygenase [Zootermopsis nevadensis]
Znev_02940	1200.92	2.4108	0.6203	3.88651	0.000101698	0.00427684	gb|PNF36510.1| Amyloid beta A4 protein [Cryptotermes secundus]
Znev_02942	711.209	0.932948	0.205341	4.54342	5.53496e-06	0.000394697	gb|PSN48907.1| 3'(2'),5'-bisphosphate nucleotidase 1 [Blattella germanica]
Znev_02975	801.032	1.5588	0.489196	3.18645	0.00144028	0.0304806	gb|KDR13784.1| Pro-interleukin-16 [Zootermopsis nevadensis]
Znev_02976	86.465	3.87866	0.836025	4.63941	3.49403e-06	0.000274522
Znev_02988	723.254	1.6103	0.369167	4.362	1.28879e-05	0.000775696	ref|XP_021930739.1| multiple PDZ domain protein-like [Zootermopsis nevadensis] >gb|KDR13796.1| PDZ domain-containing protein 2 [Zootermopsis nevadensis]
Znev_03003	103.806	3.58233	0.658615	5.43919	5.3523e-08	8.77845e-06
Znev_03030	151.456	1.13607	0.357128	3.18113	0.00146703	0.0309467	gb|PSN36510.1| putative cyclin-dependent kinases regulatory subunit [Blattella germanica]
Znev_03086	413.195	0.728188	0.198323	3.67173	0.000240919	0.00825351	gb|KDR17191.1| Chromobox protein-like protein 3 [Zootermopsis nevadensis]
Znev_03144	91.5297	1.82916	0.428398	4.26976	1.95681e-05	0.00108793	gb|KDR22265.1| N-acetyltransferase ESCO1 [Zootermopsis nevadensis]
Znev_03178	329.154	3.45372	0.907088	3.80748	0.000140391	0.00550845	ref|XP_021915262.1| CUB and sushi domain-containing protein 3 isoform X1 [Zootermopsis nevadensis]
Znev_03188	10.6584	4.82397	1.44131	3.34693	0.000817121	0.0201531	ref|XP_021915321.1| histidine-rich glycoprotein-like [Zootermopsis nevadensis]
Znev_03213	102.509	3.65554	1.00895	3.62311	0.00029108	0.00954815	gb|KDR21738.1| SEC14 domain and spectrin repeat-containing protein 1, partial [Zootermopsis nevadensis]
Znev_03250	1961.94	1.86837	0.584925	3.1942	0.00140219	0.0300132	gb|KDR21204.1| Chitooligosaccharidolytic beta-N-acetylglucosaminidase, partial [Zootermopsis nevadensis]
Znev_03317	308.467	2.48951	0.47159	5.27897	1.29912e-07	1.91525e-05	emb|CAB3364039.1| Hypothetical predicted protein [Cloeon dipterum]
Znev_03405	241.552	0.481523	0.135616	3.55063	0.000384314	0.0115922	gb|PNF31919.1| Growth hormone-regulated TBC protein 1-A [Cryptotermes secundus]
Znev_03407	143.249	1.31902	0.411999	3.20152	0.00136707	0.0295021	gb|PNF31950.1| DNA replication licensing factor Mcm7 [Cryptotermes secundus]
Znev_03428	289.084	3.95342	0.769912	5.1349	2.82298e-07	3.8186e-05	ref|XP_018910316.1| PREDICTED: protein takeout-like [Bemisia tabaci]
Znev_03433	623.648	2.29018	0.640819	3.57384	0.000351789	0.0110173	ref|XP_021930064.1| protein artichoke [Zootermopsis nevadensis]
Znev_03450	11110.6	1.1929	0.340635	3.50198	0.000461821	0.0133177	ref|XP_008480683.1| tubulin beta-1 chain [Diaphorina citri]
Znev_03452	187.102	0.858995	0.283618	3.02871	0.00245604	0.0454522	gb|PSN36119.1| Ubiquitin-conjugating enzyme E2 C [Blattella germanica]
Znev_03475	228.545	1.71033	0.535914	3.19144	0.00141567	0.0302033
Znev_03518	233.847	2.14711	0.556364	3.85918	0.00011377	0.00463594	ref|XP_021914233.1| protein abnormal spindle [Zootermopsis nevadensis] >gb|KDR22214.1| Protein abnormal spindle [Zootermopsis nevadensis]
Znev_03538	45.8839	3.94191	0.979351	4.02502	5.69699e-05	0.00261762
Znev_03552	9699.56	0.88854	0.280453	3.16823	0.00153372	0.0319935	gb|AGM32138.1| ATP synthase lipid-binding protein [Coptotermes formosanus]
Znev_03569	607.155	3.36679	0.831216	4.05044	5.11205e-05	0.00241278	ref|XP_021920227.1| mucin-17 [Zootermopsis nevadensis]
Znev_03574	325.362	6.41192	0.864113	7.42023	1.16914e-13	1.09574e-10	ref|XP_021920027.1| peroxidase-like [Zootermopsis nevadensis] >ref|XP_021920035.1| peroxidase-like [Zootermopsis nevadensis] >ref|XP_021920044.1| peroxidase-like [Zootermopsis nevadensis] >gb|KDR24107.1| Peroxidase [Zootermopsis nevadensis]
Znev_03580	675.434	0.904188	0.24129	3.74731	0.000178742	0.00658785	gb|AFW04603.1| giwi protein [Gampsocleis gratiosa]
Znev_03586	634.494	5.72879	1.02527	5.58759	2.30246e-08	4.7204e-06	ref|XP_014246017.1| serine proteinase stubble [Cimex lectularius] >ref|XP_014246018.1| serine proteinase stubble [Cimex lectularius]
Znev_03592	43.5294	3.79719	0.81637	4.65131	3.2983e-06	0.000262285	gb|KDR24125.1| Enteropeptidase [Zootermopsis nevadensis]
Znev_03593	48.546	4.64884	1.07124	4.33967	1.42695e-05	0.000851044	ref|XP_021918756.1| brain-specific serine protease 4 isoform X1 [Zootermopsis nevadensis] >ref|XP_021918764.1| brain-specific serine protease 4 isoform X1 [Zootermopsis nevadensis] >ref|XP_021918773.1| brain-specific serine protease 4 isoform X1 [Zootermopsis nevadensis] >gb|KDR24126.1| Serine proteinase stubble [Zootermopsis nevadensis]
Znev_03603	285.479	3.04732	0.6645	4.58588	4.52075e-06	0.000335123
Znev_03649	5852.4	0.864612	0.241965	3.5733	0.000352517	0.0110173	gb|EDW38107.1| GL12416 [Drosophila persimilis]
Znev_03705	627.791	0.720318	0.178549	4.03429	5.47665e-05	0.00255727	gb|KDR16685.1| Microtubule-associated protein RP/EB family member 3 [Zootermopsis nevadensis]
Znev_03784	325.492	1.1583	0.386844	2.99423	0.00275137	0.0495208	ref|XP_021923565.1| transcription factor E3 isoform X2 [Zootermopsis nevadensis] >gb|KDR17576.1| Myc protein [Zootermopsis nevadensis]
Znev_03798	123.822	1.08374	0.360894	3.00293	0.00267398	0.0485946	ref|XP_021923582.1| borealin [Zootermopsis nevadensis] >ref|XP_021923583.1| borealin [Zootermopsis nevadensis] >ref|XP_021923584.1| borealin [Zootermopsis nevadensis] >ref|XP_021923585.1| borealin [Zootermopsis nevadensis] >gb|KDR17589.1| Borealin [Zootermopsis nevadensis]
Znev_03825	14.6396	3.44441	0.936097	3.67954	0.000233657	0.00804676	ref|XP_021916681.1| carbonic anhydrase 2-like [Zootermopsis nevadensis] >gb|KDR21153.1| Carbonic anhydrase 2 [Zootermopsis nevadensis]
Znev_03849	455.425	0.537319	0.164878	3.25889	0.0011185	0.0253907	ref|XP_021935608.1| methyltransferase-like protein 23 [Zootermopsis nevadensis]
Znev_03859	31.2779	3.52823	0.72481	4.8678	1.12848e-06	0.000116589	gb|KDR10834.1| Thymidine kinase [Zootermopsis nevadensis]
Znev_03863	63.489	5.53463	1.03723	5.33594	9.50489e-08	1.43349e-05	gb|KDR10838.1| Chorion peroxidase [Zootermopsis nevadensis]
Znev_03930	328.404	5.67014	0.948896	5.97551	2.29374e-09	6.27003e-07	gb|QSC42437.1| lytic polysaccharide monooxygenase B [Coptotermes gestroi]
Znev_03948	143.222	1.57986	0.444064	3.55773	0.000374074	0.0113616
Znev_03961	95.6684	5.00479	1.03252	4.84718	1.25232e-06	0.000127268
Znev_04024	679.514	0.44479	0.133804	3.32419	0.00088675	0.0213096	ref|XP_021929339.1| actin-related protein 2/3 complex subunit 1A [Zootermopsis nevadensis] >gb|KDR14465.1| Actin-related protein 2/3 complex subunit 1A [Zootermopsis nevadensis]
Znev_04043	324.303	1.03023	0.331396	3.10875	0.0018788	0.0373525	gb|KDR13274.1| Mitotic checkpoint serine/threonine-protein kinase BUB1 [Zootermopsis nevadensis]
Znev_04064	553.996	0.409697	0.130351	3.14302	0.00167215	0.0344455	ref|XP_021931485.1| poly(A) polymerase type 3 [Zootermopsis nevadensis] >ref|XP_021931486.1| poly(A) polymerase type 3 [Zootermopsis nevadensis] >gb|KDR13292.1| Poly(A) polymerase alpha [Zootermopsis nevadensis]
Znev_04108	42.0802	2.9192	0.620316	4.706	2.52629e-06	0.00021113	gb|KDR09499.1| Cysteine sulfinic acid decarboxylase, partial [Zootermopsis nevadensis]
Znev_04157	246.605	1.62768	0.427767	3.80506	0.000141772	0.00553627	ref|XP_021935386.1| protein nessun dorma isoform X1 [Zootermopsis nevadensis]
Znev_04232	401.72	5.38202	1.09635	4.90904	9.15238e-07	9.84331e-05	ref|XP_021927938.1| probable cytochrome P450 301a1, mitochondrial isoform X1 [Zootermopsis nevadensis]
Znev_04249	649.726	0.490008	0.152417	3.21492	0.0013048	0.0284864	ref|XP_021928028.1| signal recognition particle subunit SRP72 [Zootermopsis nevadensis] >gb|KDR23740.1| Signal recognition particle 72 kDa protein [Zootermopsis nevadensis]
Znev_04262	2478.83	4.80679	0.918696	5.23219	1.67515e-07	2.41534e-05	gb|PNF13879.1| Endochitinase [Cryptotermes secundus]
Znev_04263	172.163	7.86464	1.54761	5.08181	3.73861e-07	4.67183e-05	gb|PNF13876.1| Endochitinase [Cryptotermes secundus]
Znev_04429	347.176	1.13927	0.356412	3.19649	0.00139108	0.029873	ref|XP_021913893.1| partitioning defective 3 homolog isoform X1 [Zootermopsis nevadensis] >ref|XP_021913895.1| partitioning defective 3 homolog isoform X1 [Zootermopsis nevadensis]
Znev_04528	225.733	3.08382	0.902434	3.41723	0.000632617	0.0167356	ref|XP_021920622.1| protein spaetzle 4 isoform X2 [Zootermopsis nevadensis] >ref|XP_021920631.1| protein spaetzle 4 isoform X2 [Zootermopsis nevadensis] >ref|XP_021920640.1| protein spaetzle 4 isoform X2 [Zootermopsis nevadensis]
Znev_04542	167.061	1.583	0.518821	3.05114	0.00227971	0.0429791	gb|KDR24071.1| putative ribonuclease ZC3H12C [Zootermopsis nevadensis]
Znev_04634	551.623	4.06574	0.976309	4.1644	3.12172e-05	0.0016126
Znev_04635	101.439	4.30194	1.05001	4.09704	4.18465e-05	0.00205644
[truncated: 341 more rows]

## Sheet: up in w than q(abdomen) 
Supplementary Data S3. Genes upregulated in workers' abdomens than in queens'. geneNumber: gene ID in Z. nevadensis genome; baseMean: mean gene count of the gene; log2FoldChange: log2 of the fold change; lfcSE: standard error of the log2FoldChange; stat: Wald statistics; padj: P values corrected by FDR.
[truncated: 2,716 more rows]
