# Supplementary material for: A genetic toolkit underlying the queen phenotype in termites with totipotent workers
Source: Sci Rep. 2024 Jan 26;14:2214. doi: 10.1038/s41598-024-51772-7 (PMC10817970; doi:10.1038/s41598-024-51772-7)
Supplement: Supplementary file 5 — Supplementary Information. [file 41598_2024_51772_MOESM5_ESM.xlsx]

## Sheet: up in w than L(head)
Supplementary Data S4. Genes upregulated in workers' heads than in larvae's. geneNumber: gene ID in Z. nevadensis genome; baseMean: mean gene count of the gene; log2FoldChange: log2 of the fold change; lfcSE: standard error of the log2FoldChange; stat: Wald statistics; padj: P values corrected by FDR.
gene	baseMean	log2FoldChange	lfcSE	stat	pvalue	padj	annotation
Znev_00016	169.391	2.89761	0.65537	4.42134	9.80923e-06	0.00286015
Znev_00017	598.309	3.28005	0.824916	3.97622	7.00193e-05	0.0117785	gb|KDR22564.1| putative 4-coumarate--CoA ligase 2 [Zootermopsis nevadensis]
Znev_00037	2751.95	2.12584	0.579897	3.66589	0.000246476	0.0246871	gb|KDR22581.1| putative citrate synthase 2, mitochondrial [Zootermopsis nevadensis]
Znev_00108	268.875	2.21119	0.560339	3.94616	7.94138e-05	0.0131897	ref|XP_021913057.1| L-threonine 3-dehydrogenase, mitochondrial isoform X1 [Zootermopsis nevadensis] >gb|KDR22649.1| L-threonine 3-dehydrogenase, mitochondrial [Zootermopsis nevadensis]
Znev_00188	82.9242	1.628	0.435332	3.73968	0.000184252	0.0204583	ref|XP_021935778.1| feline leukemia virus subgroup C receptor-related protein 1-like isoform X1 [Zootermopsis nevadensis]
Znev_00200	307.728	2.4014	0.617779	3.88714	0.000101431	0.0151235	gb|PSN32736.1| Facilitated trehalose transporter Tret1 [Blattella germanica]
Znev_00385	18128.5	3.09916	0.733355	4.22601	2.37874e-05	0.00577624	gb|KDR16212.1| Glucosylceramidase, partial [Zootermopsis nevadensis]
Znev_00406	699.29	1.48613	0.367435	4.04459	5.24149e-05	0.0101138	gb|KMQ87707.1| alpha- sarcomeric, partial [Lasius niger]
Znev_00554	18.5462	3.54757	1.03561	3.42559	0.000613469	0.0444714
Znev_00560	27.2264	3.33477	0.92393	3.60933	0.000306983	0.0279717
Znev_00603	848.625	1.77599	0.300877	5.90271	3.5757e-09	4.26516e-06	gb|KDR23512.1| A disintegrin and metalloproteinase with thrombospondin motifs 7, partial [Zootermopsis nevadensis]
Znev_00958	234.412	2.46921	0.557855	4.42626	9.58812e-06	0.00285922	ref|XP_021914922.1| cytochrome P450 18a1 [Zootermopsis nevadensis] >gb|KDR21921.1| Cytochrome P450 18a1 [Zootermopsis nevadensis]
Znev_01074	96.7186	2.99115	0.82349	3.63228	0.000280929	0.0271035	ref|XP_021926412.1| probable serine/threonine-protein kinase ifkB [Zootermopsis nevadensis]
Znev_01125	165.23	4.53873	0.955973	4.74776	2.05682e-06	0.000839915	ref|XP_021926418.1| invertebrate-type lysozyme 3-like [Zootermopsis nevadensis] >gb|KDR15949.1| Lysozyme 3 [Zootermopsis nevadensis]
Znev_01178	131.698	5.10621	0.880634	5.79834	6.69751e-09	7.32317e-06
Znev_01179	148.439	4.01684	1.17794	3.41006	0.000649482	0.0461011	gb|KMQ93893.1| cyclin-dependent serine threonine-protein kinase [Lasius niger]
Znev_01237	2873.63	4.21841	0.946041	4.45902	8.23351e-06	0.00251237	gb|PNF17902.1| Acyl-CoA Delta(11) desaturase [Cryptotermes secundus]
Znev_01316	770.49	4.2367	0.85721	4.94243	7.71529e-07	0.000410292	gb|AGM32770.1| chitin binding peritrophin-A domain containing protein [Coptotermes formosanus]
Znev_01552	256.221	2.4055	0.5033	4.77946	1.75769e-06	0.000768754	ref|XP_021935143.1| sodium-coupled monocarboxylate transporter 1-like isoform X1 [Zootermopsis nevadensis] >ref|XP_021935144.1| sodium-coupled monocarboxylate transporter 1-like isoform X1 [Zootermopsis nevadensis] >ref|XP_021935145.1| sodium-coupled monocarboxylate transporter 1-like isoform X1 [Zootermopsis nevadensis] >ref|XP_021935146.1| sodium-coupled monocarboxylate transporter 1-like isofo…
Znev_01625	1027.75	2.17666	0.574068	3.79164	0.000149655	0.0181817	gb|PNF34238.1| Venom serine protease Bi-VSP [Cryptotermes secundus]
Znev_01779	2389.89	2.7495	0.735121	3.74021	0.000183869	0.0204583	ref|XP_021927586.1| venom carboxylesterase-6-like [Zootermopsis nevadensis] >gb|KDR15441.1| Esterase FE4 [Zootermopsis nevadensis]
Znev_01844	289.549	1.64815	0.403733	4.08228	4.45965e-05	0.00900232	ref|XP_021935469.1| carboxylesterase 1E isoform X1 [Zootermopsis nevadensis] >gb|KDR10916.1| Neuroligin-4, Y-linked [Zootermopsis nevadensis]
Znev_02002	847.262	2.68977	0.708305	3.79748	0.000146174	0.0180435	ref|XP_021932914.1| UDP-glucuronosyltransferase 2B17-like isoform X1 [Zootermopsis nevadensis] >gb|KDR12464.1| UDP-glucuronosyltransferase 2B5 [Zootermopsis nevadensis]
Znev_02017	3493.55	3.97349	1.1477	3.46214	0.000535903	0.0404114	ref|XP_021914394.1| protein takeout-like [Zootermopsis nevadensis] >gb|KDR22095.1| Protein takeout [Zootermopsis nevadensis]
Znev_02018	1751.53	4.33208	0.84582	5.12176	3.02705e-07	0.000189133	gb|KDR22096.1| Protein takeout [Zootermopsis nevadensis]
Znev_02019	6605.35	4.80474	0.835563	5.75031	8.90798e-09	8.99089e-06	ref|XP_021914394.1| protein takeout-like [Zootermopsis nevadensis] >gb|KDR22095.1| Protein takeout [Zootermopsis nevadensis]
Znev_02339	368.466	2.39425	0.635131	3.7697	0.000163446	0.019148
Znev_02414	41948	6.01194	1.0792	5.57073	2.53676e-08	2.37748e-05
Znev_02416	10631.5	5.96468	1.14169	5.22441	1.7471e-07	0.000114618
Znev_02535	2452.27	1.16765	0.342639	3.40782	0.000654843	0.0461946	gb|KDR24000.1| Junctophilin-3, partial [Zootermopsis nevadensis]
Znev_02725	215.474	1.09229	0.289756	3.7697	0.000163442	0.019148	ref|XP_021917955.1| reticulophagy regulator 2-like, partial [Zootermopsis nevadensis]
Znev_02786	754.197	2.81175	0.736015	3.82023	0.000133325	0.0173204	ref|XP_021924927.1| general odorant-binding protein 84a-like isoform X2 [Zootermopsis nevadensis]
Znev_02879	2589.52	1.33394	0.362855	3.67624	0.000236698	0.0242633	gb|KDR19308.1| CD109 antigen [Zootermopsis nevadensis]
Znev_03188	10.6584	5.58833	1.54514	3.61671	0.000298369	0.027765	ref|XP_021915321.1| histidine-rich glycoprotein-like [Zootermopsis nevadensis]
Znev_03355	1571.23	2.64482	0.652982	4.05037	5.11359e-05	0.0101138	ref|XP_023726284.1| tropomyosin beta chain [Cryptotermes secundus] >ref|XP_023726285.1| tropomyosin beta chain [Cryptotermes secundus] >ref|XP_023726286.1| tropomyosin beta chain [Cryptotermes secundus] >ref|XP_023726287.1| tropomyosin beta chain [Cryptotermes secundus] >ref|XP_023726288.1| tropomyosin beta chain [Cryptotermes secundus]
Znev_03453	504.247	1.25818	0.334787	3.75814	0.00017118	0.0197022	gb|PSN40456.1| Oxidative stress-induced growth inhibitor 1 [Blattella germanica]
Znev_03456	88.2692	1.78213	0.458046	3.89071	9.99507e-05	0.0150742
Znev_03496	481.808	0.83856	0.232287	3.61002	0.000306177	0.0279717	gb|PNF32083.1| putative cysteine desulfurase, mitochondrial [Cryptotermes secundus]
Znev_03592	43.5294	3.15748	0.844715	3.73793	0.000185545	0.0204583	gb|KDR24125.1| Enteropeptidase [Zootermopsis nevadensis]
Znev_03825	14.6396	3.71669	0.987854	3.76239	0.000168298	0.0195419	ref|XP_021916681.1| carbonic anhydrase 2-like [Zootermopsis nevadensis] >gb|KDR21153.1| Carbonic anhydrase 2 [Zootermopsis nevadensis]
Znev_03941	880.925	2.43499	0.400503	6.07983	1.20313e-09	1.8561e-06	ref|XP_021913649.1| serine protease gd-like isoform X1 [Zootermopsis nevadensis]
Znev_04080	2596.59	1.09381	0.290069	3.77085	0.000162691	0.019148	gb|KDR13306.1| Aldehyde dehydrogenase family 3 member B1, partial [Zootermopsis nevadensis]
Znev_04085	319.05	1.77143	0.519506	3.40984	0.000650004	0.0461011	ref|XP_021931481.1| 2-amino-3-ketobutyrate coenzyme A ligase, mitochondrial [Zootermopsis nevadensis] >gb|KDR13310.1| 2-amino-3-ketobutyrate coenzyme A ligase, mitochondrial [Zootermopsis nevadensis]
Znev_04089	799.84	1.41736	0.388476	3.64851	0.000263765	0.025636	gb|KDR09481.1| CBM21 domain-containing protein [Zootermopsis nevadensis]
Znev_04108	42.0802	2.98626	0.649089	4.60069	4.21098e-06	0.00153479	gb|KDR09499.1| Cysteine sulfinic acid decarboxylase, partial [Zootermopsis nevadensis]
Znev_04205	593.192	0.826034	0.233994	3.53014	0.000415333	0.033433	gb|PSN40935.1| J domain-containing protein [Blattella germanica]
Znev_04490	965.421	2.10781	0.576879	3.65382	0.000258363	0.0252984	ref|XP_021926886.1| gamma-glutamyltranspeptidase 1-like isoform X1 [Zootermopsis nevadensis] >ref|XP_021926887.1| gamma-glutamyltranspeptidase 1-like isoform X1 [Zootermopsis nevadensis] >ref|XP_021926888.1| gamma-glutamyltranspeptidase 1-like isoform X1 [Zootermopsis nevadensis] >ref|XP_021926889.1| gamma-glutamyltranspeptidase 1-like isoform X1 [Zootermopsis nevadensis] >ref|XP_021926890.1| gam…
Znev_04631	205.525	3.46655	0.444673	7.79573	6.40373e-15	4.20117e-11	gb|KDR21694.1| Ovochymase-2 [Zootermopsis nevadensis]
Znev_05026	2753.42	1.95766	0.447859	4.37115	1.23596e-05	0.0034703	ref|XP_021914683.1| protein yellow-like [Zootermopsis nevadensis] >ref|XP_021914692.1| protein yellow-like [Zootermopsis nevadensis] >gb|KDR24271.1| Protein yellow [Zootermopsis nevadensis]
Znev_05078	614.042	3.99925	1.17846	3.39362	0.00068975	0.0476327	gb|KDR23679.1| Aromatic-L-amino-acid decarboxylase, partial [Zootermopsis nevadensis]
Znev_05318	301.722	2.73214	0.7367	3.70862	0.000208393	0.0222303	gb|PSN39205.1| Venom carboxylesterase-6 [Blattella germanica]
Znev_05476	781.21	0.95825	0.27792	3.44793	0.000564892	0.0418754	ref|XP_018895730.1| PREDICTED: coronin-6 isoform X2 [Bemisia tabaci]
Znev_05486	376.191	1.45159	0.405845	3.57671	0.000347944	0.0303193	gb|KDR12158.1| Aromatic-L-amino-acid decarboxylase, partial [Zootermopsis nevadensis]
Znev_05561	786.103	1.28207	0.338771	3.78447	0.000154038	0.0185425	gb|KDR21333.1| Aspartate aminotransferase, cytoplasmic, partial [Zootermopsis nevadensis]
Znev_05571	421.278	0.960161	0.208597	4.60294	4.16568e-06	0.00153479	ref|XP_019876995.1| PREDICTED: LOW QUALITY PROTEIN: glycerol-3-phosphate dehydrogenase, mitochondrial-like [Aethina tumida]
Znev_05572	2219.68	1.26764	0.267302	4.74236	2.11243e-06	0.000839915	ref|XP_021916280.1| NADH-ubiquinone oxidoreductase 75 kDa subunit, mitochondrial [Zootermopsis nevadensis] >ref|XP_021916281.1| NADH-ubiquinone oxidoreductase 75 kDa subunit, mitochondrial [Zootermopsis nevadensis] >ref|XP_021916282.1| NADH-ubiquinone oxidoreductase 75 kDa subunit, mitochondrial [Zootermopsis nevadensis] >ref|XP_021916283.1| NADH-ubiquinone oxidoreductase 75 kDa subunit, mitochon…
Znev_05779	37.0832	5.70224	1.06414	5.35856	8.38862e-08	6.49669e-05	ref|XP_021926366.1| endochitinase A-like [Zootermopsis nevadensis]
Znev_05780	35.6166	5.10194	1.03637	4.92289	8.52764e-07	0.000430351	gb|KDR15984.1| putative chitinase 3 [Zootermopsis nevadensis]
Znev_05781	55.4578	4.42279	0.927991	4.76599	1.8793e-06	0.000795429	gb|PSN46525.1| Facilitated trehalose transporter Tret1 [Blattella germanica]
Znev_05821	67.2463	2.24669	0.533573	4.21065	2.54635e-05	0.00594085	ref|XP_021932433.1| sialin-like isoform X1 [Zootermopsis nevadensis] >ref|XP_021932434.1| sialin-like isoform X1 [Zootermopsis nevadensis] >ref|XP_021932435.1| sialin-like isoform X1 [Zootermopsis nevadensis] >gb|KDR12727.1| Sialin [Zootermopsis nevadensis]
Znev_05878	2856.26	2.87703	0.662756	4.34101	1.41832e-05	0.00372195
Znev_05880	580.884	2.69343	0.392494	6.86235	6.77374e-12	1.77757e-08	ref|XP_021924063.1| carboxypeptidase N subunit 2-like [Zootermopsis nevadensis] >ref|XP_021924074.1| carboxypeptidase N subunit 2-like [Zootermopsis nevadensis] >ref|XP_021924083.1| carboxypeptidase N subunit 2-like [Zootermopsis nevadensis] >ref|XP_021924091.1| carboxypeptidase N subunit 2-like [Zootermopsis nevadensis] >gb|KDR23918.1| Leucine-rich repeat-containing protein [Zootermopsis nevaden…
Znev_05896	622.655	2.23006	0.62941	3.5431	0.000395458	0.0328405	gb|AGN56418.1| UDP N-acetylglucosamine pyrophosphorylases 1 [Locusta migratoria]
Znev_05922	38.6912	2.72479	0.734651	3.70895	0.000208117	0.0222303
Znev_06128	259.626	3.96281	0.807835	4.90547	9.32058e-07	0.000452946	gb|PSN45115.1| Cytochrome P450 4c3 [Blattella germanica]
Znev_06221	910.447	2.27751	0.607641	3.74812	0.000178163	0.0201524	gb|AFD33366.1| laccase [Macrotermes barneyi]
Znev_06300	2008.04	2.26303	0.628792	3.59901	0.000319436	0.0287077	gb|PNF21495.1| UDP-glucuronosyltransferase 2B19 [Cryptotermes secundus] >gb|PNF21496.1| UDP-glucuronosyltransferase 2B19 [Cryptotermes secundus]
Znev_06370	951.395	1.64055	0.432153	3.79622	0.00014692	0.0180435	ref|XP_018322619.1| very-long-chain 3-oxoacyl-CoA reductase [Agrilus planipennis]
Znev_06466	4735.99	1.82729	0.364156	5.01788	5.22452e-07	0.000307792	ref|XP_021934970.1| 2-oxoglutarate dehydrogenase, mitochondrial isoform X1 [Zootermopsis nevadensis] >ref|XP_021934971.1| 2-oxoglutarate dehydrogenase, mitochondrial isoform X2 [Zootermopsis nevadensis] >ref|XP_021934972.1| 2-oxoglutarate dehydrogenase, mitochondrial isoform X1 [Zootermopsis nevadensis] >gb|KDR11185.1| 2-oxoglutarate dehydrogenase E1 component, mitochondrial [Zootermopsis nevaden…
Znev_06526	2122	2.82909	0.686633	4.12024	3.78485e-05	0.00788271	gb|KDR20258.1| Phosphoenolpyruvate carboxykinase [GTP] [Zootermopsis nevadensis]
Znev_06615	6317.8	7.03876	0.916971	7.6761	1.64002e-14	7.17289e-11
Znev_06851	511.656	1.22319	0.346161	3.53358	0.000409974	0.033383	gb|KDR16323.1| Hairy/enhancer-of-split related with YRPW motif protein 2 [Zootermopsis nevadensis]
Znev_06919	1515.2	2.23842	0.365738	6.12027	9.34151e-10	1.751e-06	gb|KDR20854.1| PDZ and LIM domain protein 4 [Zootermopsis nevadensis]
Znev_06920	2458.82	1.72243	0.452418	3.80716	0.00014057	0.017907	gb|KDR20855.1| LIM domain-binding protein 3 [Zootermopsis nevadensis]
Znev_07008	44.9812	4.55974	0.851023	5.35795	8.41733e-08	6.49669e-05	emb|CDO67721.1| Insulin-like peptide 1 [Blattella germanica] >emb|SPC71615.1| ILP1 [Blattella germanica]
Znev_07224	1467.56	1.00741	0.250139	4.02739	5.64006e-05	0.0102782	ref|XP_021929094.1| DDB1- and CUL4-associated factor 8-like [Zootermopsis nevadensis] >gb|KDR14597.1| WD repeat-containing protein 42A [Zootermopsis nevadensis]
Znev_07449	6731.67	2.63302	0.748861	3.51603	0.000438056	0.0346249	ref|XP_021925393.1| glycine-rich cell wall structural protein isoform X1 [Zootermopsis nevadensis]
Znev_07695	343.741	1.15993	0.340989	3.40168	0.000669737	0.0469926	gb|KDR08475.1| Iron-sulfur cluster assembly 1-like protein, mitochondrial [Zootermopsis nevadensis]
Znev_07826	199.757	1.13727	0.322825	3.52287	0.000426898	0.0341545	gb|KDR08401.1| DNA-binding protein D-ETS-4 [Zootermopsis nevadensis]
Znev_07833	359.671	2.46642	0.413029	5.97156	2.34998e-09	3.08341e-06	ref|XP_021923414.1| hemolymph lipopolysaccharide-binding protein-like isoform X1 [Zootermopsis nevadensis] >ref|XP_021923415.1| hemolymph lipopolysaccharide-binding protein-like isoform X1 [Zootermopsis nevadensis] >gb|KDR17640.1| Hemolymph lipopolysaccharide-binding protein [Zootermopsis nevadensis]
Znev_07866	2582.05	2.02603	0.559665	3.62007	0.000294519	0.027765
Znev_07936	29.5942	2.1252	0.494132	4.30088	1.70122e-05	0.00429264	emb|SPC71617.1| ILP4 [Blattella germanica]
Znev_08174	4.60303	4.04006	1.15645	3.49349	0.000476743	0.0372342
Znev_08222	2459.57	1.82479	0.47159	3.86943	0.00010909	0.0157293	ref|XP_021916926.1| acetyl-coenzyme A synthetase [Zootermopsis nevadensis] >gb|KDR21062.1| Acetyl-coenzyme A synthetase [Zootermopsis nevadensis]
Znev_08422	1796.32	2.32968	0.668566	3.48459	0.000492897	0.038043	ref|XP_021913395.1| lipid storage droplets surface-binding protein 1 isoform X1 [Zootermopsis nevadensis]
Znev_08433	340.89	2.30611	0.665267	3.46644	0.00052739	0.0402319	ref|XP_021913996.1| high-affinity choline transporter 1-like isoform X1 [Zootermopsis nevadensis]
Znev_08434	99.5408	1.71052	0.483897	3.53488	0.00040796	0.033383	gb|KDR24330.1| Organic cation transporter protein, partial [Zootermopsis nevadensis]
Znev_08441	9726.84	2.19751	0.404603	5.43128	5.59527e-08	4.89437e-05	gb|KDR24337.1| Muscle LIM protein Mlp84B [Zootermopsis nevadensis]
Znev_08605	2710.87	3.80104	0.903372	4.20761	2.58081e-05	0.00594085	ref|XP_021925360.1| vitellogenin-like [Zootermopsis nevadensis] >gb|KDR16478.1| Vitellogenin [Zootermopsis nevadensis]
Znev_08919	1720.96	1.68101	0.471372	3.56621	0.00036218	0.0306591	ref|XP_021922034.1| alpha-tocopherol transfer protein-like isoform X1 [Zootermopsis nevadensis]
Znev_08950	79.8813	2.82159	0.794992	3.54921	0.000386386	0.0322916
Znev_08955	252.112	1.6302	0.44147	3.69266	0.000221921	0.0232946	ref|XP_021922759.1| zinc transporter ZIP14-like isoform X1 [Zootermopsis nevadensis]
Znev_09084	147.82	0.784559	0.231039	3.39579	0.000684313	0.0475073	gb|PSN57315.1| RING finger protein 11 [Blattella germanica]
Znev_09239	2910.83	1.11763	0.323244	3.45754	0.000545124	0.0408718	gb|PSN50777.1| Poly(U)-specific endoribonuclease [Blattella germanica]
Znev_09252	280.496	1.54632	0.341872	4.52309	6.09433e-06	0.00191186	gb|PNF36857.1| TRPL translocation defect protein 14 [Cryptotermes secundus]
Znev_09266	22035.6	2.2202	0.443004	5.01169	5.39532e-07	0.000307792	ref|XP_021916016.1| calcium-transporting ATPase sarcoplasmic/endoplasmic reticulum type isoform X1 [Zootermopsis nevadensis] >gb|KDR21433.1| Calcium-transporting ATPase sarcoplasmic/endoplasmic reticulum type [Zootermopsis nevadensis]
Znev_09309	59.4827	5.06767	1.11629	4.53974	5.63245e-06	0.00184758
Znev_09451	907.516	2.34348	0.56206	4.16944	3.05345e-05	0.00677281
Znev_09454	363.989	1.28667	0.359647	3.57758	0.000346787	0.0303193	ref|XP_021918142.1| alpha-crystallin A chain-like isoform X1 [Zootermopsis nevadensis] >ref|XP_021918144.1| alpha-crystallin A chain-like isoform X1 [Zootermopsis nevadensis]
Znev_09768	329.959	0.754831	0.197013	3.83138	0.000127424	0.0169236	gb|KDR21274.1| Ras association domain-containing protein 1 [Zootermopsis nevadensis]
Znev_10079	353.245	3.32828	0.920715	3.61488	0.000300483	0.027765	ref|XP_014037226.1| PREDICTED: rho guanine nucleotide exchange factor 4 isoform X1 [Salmo salar]
Znev_10161	388.385	1.73963	0.475492	3.65859	0.00025361	0.0252092	gb|KDR03823.1| Serine protease easter [Zootermopsis nevadensis]
Znev_10723	768.091	1.07234	0.279538	3.8361	0.000125003	0.0169236	gb|KDR17472.1| Trehalase [Zootermopsis nevadensis]
Znev_10785	2275.3	4.79988	0.998443	4.80737	1.52931e-06	0.000691934	gb|RZC31820.1| Chitin bind 4 domain containing protein [Asbolus verrucosus]
Znev_10818	399.446	1.1551	0.285532	4.04543	5.22276e-05	0.0101138	gb|KDR15107.1| Carnitine O-acetyltransferase [Zootermopsis nevadensis]
Znev_11011	135.886	3.84127	1.07466	3.57441	0.000351012	0.0303193	gb|KDR21237.1| Nose resistant to fluoxetine protein 6 [Zootermopsis nevadensis]
Znev_11099	1307.38	1.96757	0.486997	4.0402	5.34046e-05	0.0101205	gb|PNF27058.1| Serine protease inhibitor 27A [Cryptotermes secundus]
Znev_11125	2658.47	1.56314	0.299103	5.22611	1.73118e-07	0.000114618	gb|KDR06406.1| Succinate dehydrogenase [ubiquinone] flavoprotein subunit, mitochondrial, partial [Zootermopsis nevadensis]
Znev_11153	2157.82	2.33215	0.592222	3.93797	8.21728e-05	0.013311	ref|XP_021923034.1| PDZ and LIM domain protein 3 isoform X4 [Zootermopsis nevadensis]
Znev_11225	334.852	1.67075	0.488844	3.41777	0.000631369	0.0455175	gb|KDR11160.1| Sodium-coupled monocarboxylate transporter 1, partial [Zootermopsis nevadensis]
Znev_11287	11624.1	1.33349	0.320391	4.16207	3.15382e-05	0.00678381	emb|CAB3379232.1| Hypothetical predicted protein [Cloeon dipterum]
Znev_11419	1157.91	1.33719	0.346692	3.85698	0.000114796	0.0163721	ref|XP_021930790.1| period circadian protein isoform X1 [Zootermopsis nevadensis] >gb|KDR13740.1| Period circadian protein [Zootermopsis nevadensis]
Znev_11816	2028.16	3.67286	0.934964	3.92835	8.55319e-05	0.0135213	ref|XP_021935751.1| heterogeneous nuclear ribonucleoprotein A1-like isoform X1 [Zootermopsis nevadensis]
Znev_11918	21.7492	1.67735	0.44189	3.79584	0.000147143	0.0180435	ref|XP_021931051.1| solute carrier family 22 member 1-like [Zootermopsis nevadensis]
Znev_11981	139.922	4.74199	1.08695	4.36265	1.28495e-05	0.00351246
Znev_11982	111.456	1.24861	0.299699	4.16621	3.09709e-05	0.00677281	gb|KDR09751.1| Tenascin-X, partial [Zootermopsis nevadensis]
Znev_12112	550.644	1.48736	0.422807	3.51783	0.000435089	0.0345988	gb|KDR10789.1| FucU-like protein [Zootermopsis nevadensis]
Znev_12169	838.98	2.07152	0.458077	4.52221	6.11981e-06	0.00191186	gb|KDR08719.1| 4-hydroxybutyrate coenzyme A transferase [Zootermopsis nevadensis]
Znev_12307	47.0554	2.55707	0.706502	3.61934	0.000295358	0.027765
Znev_12542	40.8649	3.08792	0.813488	3.7959	0.000147107	0.0180435	gb|AMA98137.1| chemosensory protein [Blattella germanica]
Znev_12622	965.872	2.88645	0.741114	3.89474	9.83036e-05	0.0149982
Znev_12703	766.674	3.01788	0.78559	3.84154	0.000122264	0.0169236	gb|KDR12774.1| Esterase FE4 [Zootermopsis nevadensis]
Znev_12711	12361.5	6.72836	1.10832	6.07075	1.27314e-09	1.8561e-06	gb|KDR12782.1| Glucose dehydrogenase [acceptor], partial [Zootermopsis nevadensis]
Znev_12746	14.1294	4.57581	1.28121	3.57147	0.00035498	0.0303193
Znev_12756	1245.75	0.838096	0.245355	3.41585	0.00063583	0.0455886	gb|AVA17407.1| putative Per a allergen [Periplaneta americana]
Znev_12948	314.348	5.15864	1.35406	3.80975	0.000139109	0.0178946
Znev_13232	855.513	1.79328	0.520343	3.44634	0.000568241	0.041887
Znev_13255	4408.93	2.70398	0.764828	3.53541	0.000407147	0.033383	gb|KDR11524.1| Cytochrome P450 6k1, partial [Zootermopsis nevadensis]
Znev_13417	794.501	1.87352	0.429995	4.35708	1.31811e-05	0.00352957	ref|XP_021914537.1| von Willebrand factor D and EGF domain-containing protein-like [Zootermopsis nevadensis] >gb|KDR22075.1| Tenascin-X [Zootermopsis nevadensis]
Znev_13597	3583.09	1.94865	0.465908	4.18248	2.88351e-05	0.0065232	gb|KDR23088.1| Long-chain-fatty-acid--CoA ligase ACSBG2, partial [Zootermopsis nevadensis]
Znev_13880	84.3464	2.8637	0.748015	3.8284	0.000128981	0.0169236	gb|KDR08681.1| Prestin, partial [Zootermopsis nevadensis]
Znev_13983	230.904	2.25271	0.655176	3.43833	0.000585317	0.0429047	gb|MBQ7609344.1| ankyrin repeat domain-containing protein [Desulfovibrionaceae bacterium]
Znev_14089	212.246	1.08481	0.321287	3.37644	0.000734315	0.0496647	gb|KDR08411.1| Integrin alpha-PS3 [Zootermopsis nevadensis]
Znev_14143	325.619	1.63103	0.408655	3.99122	6.57331e-05	0.0113214	gb|PNF27066.1| Cytochrome P450 4C1 [Cryptotermes secundus]
Znev_14248	879.672	1.39237	0.301606	4.61653	3.90211e-06	0.00150587
Znev_14286	626.384	3.13359	0.818412	3.82887	0.000128735	0.0169236	gb|AGQ48062.1| cytochrome P450 monooxygenase [Coptotermes formosanus]
Znev_14632	125.503	2.18306	0.58206	3.75057	0.000176434	0.0201304	gb|AGM32644.1| cytochrome P450, partial [Coptotermes formosanus]
Znev_14717	12724	1.12871	0.333403	3.38543	0.000710673	0.0488206	gb|KDR09330.1| Nesprin-1 [Zootermopsis nevadensis]
Znev_14773	3665.45	2.73464	0.781707	3.4983	0.000468239	0.036789	gb|KDR08705.1| Acyl-CoA Delta(11) desaturase [Zootermopsis nevadensis]
Znev_14822	2546.91	3.98572	0.758678	5.25351	1.49231e-07	0.000108781
Znev_15091	14119	4.24884	0.87146	4.87554	1.08511e-06	0.00050849	ref|XP_021931592.1| sericin-1-like isoform X2 [Zootermopsis nevadensis]
Znev_15102	737.633	5.22588	1.33598	3.91166	9.16652e-05	0.0143183	gb|KDR23866.1| Protein takeout [Zootermopsis nevadensis]
Znev_15634	1087.32	2.21779	0.637611	3.47827	0.000504659	0.038723	gb|PNF16844.1| Superoxide dismutase [Cu-Zn], chloroplastic [Cryptotermes secundus]
Znev_15734	52.1453	3.45735	0.890142	3.88404	0.000102736	0.015146	gb|KDQ87993.1| Xanthine dehydrogenase, partial [Zootermopsis nevadensis]
Znev_15882	5391.16	2.16963	0.556731	3.89709	9.73554e-05	0.0149982	gb|PSN30895.1| Chitinase-like protein EN03, partial [Blattella germanica]
Znev_16176	43995.8	1.50766	0.373711	4.03431	5.47639e-05	0.0101205	gb|EFN74640.1| Myosin heavy chain, muscle [Camponotus floridanus]
Znev_16282	10.4862	21.6086	3.4846	6.20116	5.60476e-10	1.22567e-06	gb|KDQ71564.1| Kelch-like ECH-associated protein 1 [Zootermopsis nevadensis]
Znev_16771	692.021	2.24908	0.609801	3.68822	0.000225827	0.0235165	gb|KDQ77054.1| Cytochrome P450 6j1, partial [Zootermopsis nevadensis]
Znev_16860	302.469	1.95788	0.57888	3.3822	0.00071909	0.0491415	ref|XP_021935479.1| probable phospholipid-transporting ATPase IF isoform X1 [Zootermopsis nevadensis]
Znev_17166	11.0868	4.47422	1.16527	3.83963	0.000123221	0.0169236	gb|PSN32730.1| Serine proteinase stubble [Blattella germanica]
Znev_17338	413.344	2.78631	0.389621	7.15133	8.59421e-13	2.81912e-09	ref|XP_021939759.1| waprin-Thr1 [Zootermopsis nevadensis]
Znev_17649	232.093	2.69046	0.683919	3.93389	8.3582e-05	0.0133741
Znev_17657	799.178	3.25653	0.756016	4.30748	1.65123e-05	0.00424819	gb|KDR17044.1| Regucalcin, partial [Zootermopsis nevadensis]
Znev_17670	3373.24	1.21625	0.332844	3.65413	0.000258053	0.0252984
Znev_17739	873.4	1.95787	0.39634	4.93987	7.81747e-07	0.000410292	ref|XP_021937258.1| proteoglycan 4-like isoform X1 [Zootermopsis nevadensis]
Znev_17768	1359.48	1.44426	0.400428	3.60679	0.000310011	0.0280528	ref|XP_021917873.1| bifunctional 3'-phosphoadenosine 5'-phosphosulfate synthase isoform X1 [Zootermopsis nevadensis]
Znev_18067	438.304	1.75354	0.385409	4.54982	5.36911e-06	0.00184758	ref|XP_021921354.1| lipase 3-like isoform X1 [Zootermopsis nevadensis]
Znev_18523	104.465	1.02568	0.303434	3.38025	0.0007242	0.0492343
Znev_18625	473.051	0.66766	0.158138	4.22202	2.42126e-05	0.00577624	gb|PNF44083.1| Myotrophin [Cryptotermes secundus]
Znev_18809	84.0939	1.50289	0.388118	3.87226	0.000107832	0.0157207	gb|PSN29963.1| Ionotropic receptor 75y [Blattella germanica]

## Sheet: up in L than W(head)
Supplementary Data S4. Genes upregulated in larvae's heads than in workers'. geneNumber: gene ID in Z. nevadensis genome; baseMean: mean gene count of the gene; log2FoldChange: log2 of the fold change; lfcSE: standard error of the log2FoldChange; stat: Wald statistics; padj: P values corrected by FDR.
gene	baseMean	log2FoldChange	lfcSE	stat	pvalue	padj	annotation
Znev_00452	23.7303	-2.07711	0.56613	-3.66896	0.000243537	0.0245803
Znev_01305	1222.08	-4.24032	1.13633	-3.73159	0.000190278	0.0206334	ref|XP_021920141.1| fungal protease inhibitor-1-like [Zootermopsis nevadensis]
Znev_01632	315.36	-0.519569	0.145504	-3.57083	0.000355855	0.0303193	ref|XP_021931883.1| cytokine receptor-like factor 3 isoform X1 [Zootermopsis nevadensis] >ref|XP_021931884.1| cytokine receptor-like factor 3 isoform X1 [Zootermopsis nevadensis] >ref|XP_021931885.1| cytokine receptor-like factor 3 isoform X1 [Zootermopsis nevadensis] >ref|XP_021931886.1| cytokine receptor-like factor 3 isoform X1 [Zootermopsis nevadensis] >ref|XP_021931887.1| cytokine receptor-l…
Znev_02318	21.929	-6.56229	1.64522	-3.98869	6.64391e-05	0.0113214	gb|KDR17122.1| GATA-binding factor A [Zootermopsis nevadensis]
Znev_02608	137.213	-2.19592	0.543944	-4.03703	5.4131e-05	0.0101205	gb|PNF24276.1| Alpha-N-acetylgalactosaminidase [Cryptotermes secundus] >gb|PNF24277.1| Alpha-N-acetylgalactosaminidase [Cryptotermes secundus]
Znev_03055	218.44	-6.00772	1.32326	-4.54008	5.62327e-06	0.00184758	ref|XP_021924671.1| carboxypeptidase N subunit 2-like isoform X1 [Zootermopsis nevadensis] >gb|KDR16902.1| Leucine-rich repeat neuronal protein 1 [Zootermopsis nevadensis]
Znev_03600	54.5612	-2.69216	0.721122	-3.73329	0.000188997	0.0206334	gb|KDR20609.1| Zinc metalloproteinase nas-6 [Zootermopsis nevadensis]
Znev_04230	68.5223	-1.19284	0.324671	-3.67399	0.000238796	0.0242887	gb|KDR23723.1| Transcription factor Sox-6 [Zootermopsis nevadensis]
Znev_04644	392.756	-4.34944	1.17699	-3.69539	0.00021955	0.0232316	gb|AFZ78854.1| ricin-type beta-trefoil lectin domain-containing protein [Coptotermes formosanus]
Znev_04855	205.555	-1.17954	0.347321	-3.3961	0.000683524	0.0475073
Znev_05463	32.3219	-2.32624	0.642936	-3.61815	0.000296722	0.027765	gb|KDR12137.1| Atrial natriuretic peptide receptor B [Zootermopsis nevadensis]
Znev_06057	225.8	-4.41723	1.07348	-4.11488	3.87385e-05	0.007942	ref|XP_021936303.1| probable cytochrome P450 303a1 isoform X1 [Zootermopsis nevadensis]
Znev_07797	5.1063	-3.16709	0.916877	-3.45421	0.000551903	0.041145
Znev_07938	65.5054	-4.86403	1.35606	-3.5869	0.000334639	0.0298694	gb|KDR17014.1| CD9 antigen, partial [Zootermopsis nevadensis]
Znev_07982	130.632	-1.66102	0.483432	-3.4359	0.000590593	0.0430509	ref|XP_021940090.1| flocculation protein FLO11-like [Zootermopsis nevadensis] >ref|XP_021940091.1| flocculation protein FLO11-like [Zootermopsis nevadensis] >gb|KDR07937.1| Protein deadpan [Zootermopsis nevadensis]
Znev_08984	17.6752	-1.7947	0.495099	-3.62493	0.000289035	0.027682	gb|KDR22962.1| Alpha-1A adrenergic receptor, partial [Zootermopsis nevadensis]
Znev_08998	903.576	-5.94821	1.55322	-3.82961	0.000128347	0.0169236	ref|XP_021918816.1| cuticle protein 19.8-like [Zootermopsis nevadensis]
Znev_09016	35.9915	-1.97087	0.55006	-3.58302	0.000339647	0.0301116	gb|KDR20036.1| Transcription factor SOX-8 [Zootermopsis nevadensis]
Znev_09258	2481.28	-3.03814	0.850731	-3.57121	0.000355335	0.0303193
Znev_09984	6910.57	-0.683399	0.185422	-3.68565	0.000228121	0.0235684	gb|RZC34358.1| RRM 1 domain containing protein [Asbolus verrucosus]
Znev_10403	24.2372	-3.34212	0.764805	-4.36989	1.24308e-05	0.0034703
Znev_10966	246.02	-4.58108	1.07263	-4.2709	1.94683e-05	0.0048197	gb|KDR19911.1| Natterin-3 [Zootermopsis nevadensis]
Znev_11184	50.7432	-3.56455	1.02932	-3.46301	0.000534168	0.0404114	gb|AGA16574.1| P-type lysozyme [Coptotermes formosanus]
Znev_12507	72.7098	-5.21304	1.25802	-4.14386	3.41513e-05	0.0072274	gb|KDR18691.1| Homeobox protein abdominal-B, partial [Zootermopsis nevadensis]
Znev_12973	1094.92	-0.481666	0.136366	-3.53217	0.000412167	0.033383	gb|KDR08017.1| Ribonuclease 3 [Zootermopsis nevadensis]
Znev_13225	6.72849	-22.7839	2.4093	-9.45665	3.17972e-21	4.17212e-17	ref|XP_021938829.1| integumentary mucin A.1-like isoform X1 [Zootermopsis nevadensis] >ref|XP_021938830.1| integumentary mucin A.1-like isoform X2 [Zootermopsis nevadensis]
Znev_13256	63.1341	-3.57706	0.889789	-4.02012	5.81692e-05	0.010314	gb|KDR11525.1| Innexin shaking-B [Zootermopsis nevadensis]
Znev_13471	53.436	-3.61853	0.939843	-3.85014	0.000118048	0.0166549	gb|KDR11840.1| Lysosomal alpha-glucosidase [Zootermopsis nevadensis]
Znev_13477	27.5561	-2.61998	0.751083	-3.48827	0.000486155	0.0377446	gb|KDR11846.1| Protein fork head [Zootermopsis nevadensis]
Znev_14463	513.194	-4.50324	1.11915	-4.02381	5.72645e-05	0.0102927
Znev_15164	14.3258	-3.92017	1.10216	-3.55682	0.000375367	0.0315717	gb|KDQ86775.1| Leucine-rich repeat transmembrane neuronal protein 3 [Zootermopsis nevadensis]
Znev_16859	71.7336	-2.09608	0.522609	-4.0108	6.05125e-05	0.0105865	gb|PNF21000.1| Heart- and neural crest derivatives-expressed protein 2 [Cryptotermes secundus]
Znev_17000	71.3239	-6.52026	1.42061	-4.58976	4.43751e-06	0.00157364	gb|PNF37175.1| Facilitated trehalose transporter Tret1 [Cryptotermes secundus]
Znev_17680	400.247	-1.42738	0.362274	-3.94005	8.14634e-05	0.013311

## Sheet: up in w than L(abdomen)
Supplementary Data S4. Genes upregulated in workers' abdomens than in larvae's. geneNumber: gene ID in Z. nevadensis genome; baseMean: mean gene count of the gene; log2FoldChange: log2 of the fold change; lfcSE: standard error of the log2FoldChange; stat: Wald statistics; padj: P values corrected by FDR.
gene	baseMean	log2FoldChange	lfcSE	stat	pvalue	padj	annotation
Znev_02414	41948	6.75545	0.985967	6.8516	7.3e-12	3.06e-08
Znev_15296	98.8139	6.20405	0.994865	6.23607	4.49e-10	9.39e-07
Znev_01237	2873.63	5.84909	0.864128	6.76878	1.3e-11	4.08e-08	gb|PNF17902.1| Acyl-CoA Delta(11) desaturase [Cryptotermes secundus]
Znev_11981	139.922	5.83785	1.02717	5.68342	1.32e-08	2.07e-05
Znev_14457	298.873	5.79934	1.2127	4.78219	1.73e-06	0.00108885	gb|KDR20786.1| Protein takeout [Zootermopsis nevadensis]
Znev_10080	1256.45	5.32214	0.964371	5.51876	3.41e-08	3.9e-05
Znev_00017	598.309	5.13185	0.745002	6.88837	5.64e-12	3.06e-08	gb|KDR22564.1| putative 4-coumarate--CoA ligase 2 [Zootermopsis nevadensis]
Znev_02416	10631.5	4.81026	1.04769	4.59128	4.41e-06	0.0022131
Znev_07712	55.5248	4.72454	1.29081	3.66013	0.00025209	0.0270598	gb|QSC42436.1| lytic polysaccharide monooxygenase A [Coptotermes gestroi]
Znev_18482	123.737	4.66529	1.02618	4.54628	5.46e-06	0.00253982
Znev_07859	492.259	4.58429	0.882957	5.19197	2.08e-07	0.000195438
Znev_00957	888.282	4.24047	0.711447	5.96035	2.52e-09	4.52e-06	ref|XP_021914923.1| cytochrome P450 306a1 isoform X1 [Zootermopsis nevadensis]
Znev_07664	16.5694	4.15223	1.03991	3.99289	6.53e-05	0.0120552	ref|XP_021939894.1| alpha-tocopherol transfer protein-like isoform X1 [Zootermopsis nevadensis]
Znev_05460	316.135	3.92453	0.8961	4.37957	1.19e-05	0.00384137	ref|XP_021933404.1| membrane-bound alkaline phosphatase-like [Zootermopsis nevadensis] >gb|KDR12134.1| Membrane-bound alkaline phosphatase [Zootermopsis nevadensis]
Znev_05503	9.37322	3.87624	1.07865	3.5936	0.000326137	0.0324109	gb|AGG40975.1| sodium channel auxiliary subunit TEH1-like transcript variant TEH1C [Periplaneta americana]
Znev_05728	521.147	3.80447	1.04608	3.6369	0.000275944	0.0293693	ref|XP_021919304.1| serine-rich adhesin for platelets isoform X1 [Zootermopsis nevadensis]
Znev_02020	983.251	3.76699	0.93543	4.02702	5.65e-05	0.0114427	ref|XP_021914429.1| protein takeout-like [Zootermopsis nevadensis] >gb|KDR22098.1| Protein takeout [Zootermopsis nevadensis]
Znev_15101	2706.46	3.75529	0.92829	4.04538	5.22e-05	0.0107549	ref|XP_021924758.1| LOW QUALITY PROTEIN: protein takeout-like [Zootermopsis nevadensis]
Znev_05770	779.367	3.72269	0.929061	4.00694	6.15e-05	0.0118615	gb|PSN51373.1| Farnesol dehydrogenase [Blattella germanica]
Znev_14774	322.025	3.64455	0.703118	5.18341	2.18e-07	0.000195438	ref|XP_015512919.1| PREDICTED: acyl-CoA Delta(11) desaturase-like [Neodiprion lecontei]
Znev_09270	335.488	3.513	0.824222	4.2622	2.02e-05	0.00545157
Znev_15373	436.747	3.47422	0.704593	4.93081	8.19e-07	0.000604962	gb|AVA17382.1| putative Per a 4 allergen variant [Periplaneta americana]
Znev_01315	147.423	3.39035	0.766123	4.42533	9.63e-06	0.00366474	gb|AGM32770.1| chitin binding peritrophin-A domain containing protein [Coptotermes formosanus]
Znev_03592	43.5294	3.37604	0.771045	4.37852	1.19e-05	0.00384137	gb|KDR24125.1| Enteropeptidase [Zootermopsis nevadensis]
Znev_03220	101.821	3.33048	0.820041	4.06136	4.88e-05	0.0105025	ref|XP_021915347.1| cuticle protein 1 [Zootermopsis nevadensis] >ref|XP_021915348.1| cuticle protein 1 [Zootermopsis nevadensis]
Znev_05361	97.7864	3.30416	0.890164	3.71186	0.000205742	0.0241451	gb|PSN40240.1| Glucose dehydrogenase [FAD, quinone] [Blattella germanica]
Znev_18811	32.8079	3.28926	0.681025	4.82987	1.37e-06	0.000953264	ref|XP_033611084.1| ionotropic receptor 75a-like [Cryptotermes secundus]
Znev_18939	5.62014	3.2332	0.736162	4.39197	1.12e-05	0.00384137	ref|XP_021923388.1| probable glutamate receptor [Zootermopsis nevadensis]
Znev_13849	854.39	3.19458	0.694551	4.59949	4.24e-06	0.0022131	gb|KDR09649.1| Solute carrier family 2, facilitated glucose transporter member 6, partial [Zootermopsis nevadensis]
Znev_13627	64.3664	3.17462	0.779767	4.07124	4.68e-05	0.0103038	ref|XP_021920146.1| arylsulfatase B-like [Zootermopsis nevadensis] >gb|KDR19289.1| Arylsulfatase B [Zootermopsis nevadensis]
Znev_10786	2978.87	3.12262	0.884165	3.53172	0.000412863	0.0367741	gb|PNF16009.1| Cuticle protein 6 [Cryptotermes secundus]
Znev_17771	35.7593	3.09898	0.765133	4.05024	5.12e-05	0.0107096	gb|PSN41506.1| L-serine dehydratase/L-threonine deaminase [Blattella germanica]
Znev_17312	4.2217	3.06541	0.896037	3.42107	0.000623752	0.0448616	gb|PSN29250.1| EF-hand calcium-binding domain-containing protein 1, partial [Blattella germanica]
Znev_08605	2710.87	3.05702	0.824095	3.70954	0.000207634	0.0241451	ref|XP_021925360.1| vitellogenin-like [Zootermopsis nevadensis] >gb|KDR16478.1| Vitellogenin [Zootermopsis nevadensis]
Znev_06299	669.77	3.03959	0.819208	3.7104	0.000206929	0.0241451	ref|XP_021936752.1| apolipoprotein D-like [Zootermopsis nevadensis] >gb|KDR10224.1| Apolipoprotein D [Zootermopsis nevadensis]
Znev_00221	2702.88	3.03838	0.690992	4.39712	1.1e-05	0.00384137	gb|AAX33727.1| Per a 2 allergen [Periplaneta americana]
Znev_01069	8.18526	3.02169	0.704538	4.28889	1.8e-05	0.00508942
Znev_02723	16.805	3.01377	0.874549	3.44609	0.000568757	0.043555	gb|KDR21402.1| Lipase 3 [Zootermopsis nevadensis]
Znev_14628	181.198	2.99347	0.638839	4.6858	2.79e-06	0.00152274	ref|XP_021913516.1| proton-associated sugar transporter A [Zootermopsis nevadensis] >ref|XP_021913517.1| proton-associated sugar transporter A [Zootermopsis nevadensis] >ref|XP_021913518.1| proton-associated sugar transporter A [Zootermopsis nevadensis] >gb|KDR22503.1| Membrane-associated transporter protein [Zootermopsis nevadensis]
Znev_13515	1079.9	2.98164	0.854774	3.48822	0.00048625	0.0400939	ref|XP_021926798.1| serine protease inhibitor dipetalogastin isoform X1 [Zootermopsis nevadensis]
Znev_10791	834.31	2.97217	0.544439	5.45915	4.78e-08	5.01e-05	gb|KDR16648.1| Hemocyte protein-glutamine gamma-glutamyltransferase, partial [Zootermopsis nevadensis]
Znev_13302	680.391	2.96421	0.654769	4.5271	5.98e-06	0.00264197
Znev_02002	847.262	2.96408	0.646834	4.58244	4.6e-06	0.00221992	ref|XP_021932914.1| UDP-glucuronosyltransferase 2B17-like isoform X1 [Zootermopsis nevadensis] >gb|KDR12464.1| UDP-glucuronosyltransferase 2B5 [Zootermopsis nevadensis]
Znev_09790	2929.1	2.94381	0.695208	4.23444	2.29e-05	0.00587264	gb|KDR18716.1| Membrane metallo-endopeptidase-like 1 [Zootermopsis nevadensis]
Znev_07860	174.662	2.90082	0.681624	4.25574	2.08e-05	0.00545157
Znev_01868	2079.69	2.89793	0.652371	4.44215	8.91e-06	0.00349555	gb|KDR10939.1| Cytochrome P450 9e2 [Zootermopsis nevadensis]
Znev_04846	164.133	2.85503	0.748388	3.8149	0.000136238	0.018598
Znev_06445	3072.89	2.85346	0.725274	3.93432	8.34e-05	0.0141706	gb|ALQ52760.1| laccase BP76 [Neocapritermes taracua]
Znev_17741	330.685	2.81131	0.702775	4.00029	6.33e-05	0.0118615	gb|KAG5324655.1| PCAT2 acyltransferase, partial [Acromyrmex heyeri]
Znev_00008	30687.1	2.78828	0.587769	4.74385	2.1e-06	0.0012541	gb|AFZ78848.1| ejaculatory bulb-specific protein III [Coptotermes formosanus]
Znev_05390	380.485	2.75798	0.718463	3.83872	0.000123677	0.0176507	ref|XP_021929271.1| cytochrome P450 4C1-like isoform X1 [Zootermopsis nevadensis] >ref|XP_021929272.1| cytochrome P450 4C1-like isoform X1 [Zootermopsis nevadensis] >gb|KDR14496.1| Cytochrome P450 4C1 [Zootermopsis nevadensis]
Znev_06557	8.96258	2.7487	0.762146	3.60653	0.000310324	0.0319456
Znev_08433	340.89	2.70193	0.605148	4.4649	8.01e-06	0.00324527	ref|XP_021913996.1| high-affinity choline transporter 1-like isoform X1 [Zootermopsis nevadensis]
Znev_00016	169.391	2.68398	0.593425	4.52287	6.1e-06	0.00264197
Znev_01423	142.62	2.6524	0.690641	3.84049	0.00012279	0.0176507	gb|AAN15923.1| odorant-binding protein 3 precursor [Zootermopsis nevadensis]
Znev_02421	132.458	2.57359	0.739452	3.48041	0.000500654	0.0400939	ref|XP_023727842.1| spore coat protein T-like [Cryptotermes secundus]
Znev_04631	205.525	2.56707	0.391285	6.56063	5.36e-11	1.35e-07	gb|KDR21694.1| Ovochymase-2 [Zootermopsis nevadensis]
Znev_14773	3665.45	2.55891	0.712945	3.58921	0.00033168	0.0324109	gb|KDR08705.1| Acyl-CoA Delta(11) desaturase [Zootermopsis nevadensis]
Znev_01124	1275.52	2.54563	0.719488	3.53811	0.000403006	0.0361847	gb|AJR27902.1| astakine-like protein 2 [Lygus lineolaris] >gb|AJR27906.1| astakine-like protein 2 [Lygus hesperus]
Znev_07520	182.255	2.5233	0.648213	3.89271	9.91e-05	0.0153702
Znev_12622	965.872	2.52243	0.669571	3.76723	0.00016507	0.0211542
Znev_05831	7.3556	2.52006	0.732645	3.43967	0.000582417	0.0439196
Znev_01529	364.555	2.49275	0.600856	4.14867	3.34e-05	0.00777769	gb|KDR11063.1| Prostatic acid phosphatase [Zootermopsis nevadensis]
Znev_14542	14.2363	2.47952	0.660193	3.75575	0.000172821	0.0217046	gb|KDR07465.1| Trophoblast glycoprotein [Zootermopsis nevadensis]
Znev_15394	32.6311	2.46499	0.659564	3.73731	0.000186002	0.0231288	ref|XP_033608741.1| titin homolog, partial [Cryptotermes secundus]
Znev_14300	1744.57	2.45674	0.560849	4.3804	1.18e-05	0.00384137	gb|KDR06612.1| putative cytochrome P450 305a1 [Zootermopsis nevadensis]
Znev_05147	1209.8	2.44767	0.715301	3.42188	0.000621905	0.0448616	gb|KDR22466.1| Lysosome membrane protein 2, partial [Zootermopsis nevadensis]
Znev_17657	799.178	2.35612	0.680539	3.46214	0.0005359	0.0420571	gb|KDR17044.1| Regucalcin, partial [Zootermopsis nevadensis]
Znev_16295	7.91087	2.32179	0.644777	3.60092	0.000317095	0.0323772	gb|KDR11756.1| Nesprin-1 [Zootermopsis nevadensis]
Znev_11727	254.277	2.23427	0.646255	3.45726	0.000545696	0.0420571
Znev_00958	234.412	2.22368	0.50846	4.37336	1.22e-05	0.00384137	ref|XP_021914922.1| cytochrome P450 18a1 [Zootermopsis nevadensis] >gb|KDR21921.1| Cytochrome P450 18a1 [Zootermopsis nevadensis]
Znev_12140	369.733	2.19955	0.523448	4.20203	2.65e-05	0.00651426	emb|CEG62433.1| pipe [Blattella germanica]
Znev_02182	633.69	2.15655	0.511092	4.21949	2.45e-05	0.00615016	ref|XP_021942237.1| UDP-glucuronosyltransferase 2C1-like isoform X1 [Zootermopsis nevadensis]
Znev_00200	307.728	2.147	0.577143	3.72004	0.000199187	0.0240538	gb|PSN32736.1| Facilitated trehalose transporter Tret1 [Blattella germanica]
Znev_00012	198.313	2.13117	0.540956	3.93965	8.16e-05	0.0141706	gb|PNF25566.1| Methyl farnesoate epoxidase [Cryptotermes secundus]
Znev_03355	1571.23	2.1308	0.593663	3.58925	0.000331636	0.0324109	ref|XP_023726284.1| tropomyosin beta chain [Cryptotermes secundus] >ref|XP_023726285.1| tropomyosin beta chain [Cryptotermes secundus] >ref|XP_023726286.1| tropomyosin beta chain [Cryptotermes secundus] >ref|XP_023726287.1| tropomyosin beta chain [Cryptotermes secundus] >ref|XP_023726288.1| tropomyosin beta chain [Cryptotermes secundus]
Znev_08422	1796.32	2.13063	0.608515	3.50137	0.000462873	0.0392785	ref|XP_021913395.1| lipid storage droplets surface-binding protein 1 isoform X1 [Zootermopsis nevadensis]
Znev_15374	194.598	2.11396	0.619951	3.40989	0.000649899	0.0461135	dbj|BAA87882.1| soldier-caste specific protein 1 [Hodotermopsis japonica]
Znev_16345	951.851	2.09364	0.483672	4.32864	1.5e-05	0.00459581	gb|PSN33241.1| Glucose dehydrogenase [FAD, quinone] [Blattella germanica]
Znev_17338	413.344	1.97672	0.351852	5.61804	1.93e-08	2.43e-05	ref|XP_021939759.1| waprin-Thr1 [Zootermopsis nevadensis]
Znev_10002	915.694	1.96639	0.571801	3.43893	0.000584009	0.0439196
Znev_07544	1526.18	1.94737	0.500209	3.89312	9.9e-05	0.0153702	ref|XP_021922620.1| carboxypeptidase M-like isoform X1 [Zootermopsis nevadensis]
Znev_02218	926.612	1.93798	0.50589	3.83082	0.000127715	0.0179046	gb|KDR24379.1| Esterase FE4 [Zootermopsis nevadensis]
Znev_14833	51.6874	1.91671	0.482514	3.97235	7.12e-05	0.0129035	gb|PSN52605.1| Cytochrome P450 6k1 [Blattella germanica]
Znev_07833	359.671	1.88906	0.37277	5.06762	4.03e-07	0.000337267	ref|XP_021923414.1| hemolymph lipopolysaccharide-binding protein-like isoform X1 [Zootermopsis nevadensis] >ref|XP_021923415.1| hemolymph lipopolysaccharide-binding protein-like isoform X1 [Zootermopsis nevadensis] >gb|KDR17640.1| Hemolymph lipopolysaccharide-binding protein [Zootermopsis nevadensis]
Znev_13417	794.501	1.84976	0.391182	4.72864	2.26e-06	0.0012903	ref|XP_021914537.1| von Willebrand factor D and EGF domain-containing protein-like [Zootermopsis nevadensis] >gb|KDR22075.1| Tenascin-X [Zootermopsis nevadensis]
Znev_06880	581.014	1.83752	0.426162	4.31178	1.62e-05	0.00472997	gb|KDR16035.1| Selenoprotein Pb [Zootermopsis nevadensis]
Znev_06696	44.2572	1.83297	0.493682	3.71287	0.000204925	0.0241451	ref|XP_021928926.1| beta-1,4-glucuronyltransferase 1-like isoform X1 [Zootermopsis nevadensis]
Znev_05026	2753.42	1.82863	0.408659	4.47471	7.65e-06	0.00320325	ref|XP_021914683.1| protein yellow-like [Zootermopsis nevadensis] >ref|XP_021914692.1| protein yellow-like [Zootermopsis nevadensis] >gb|KDR24271.1| Protein yellow [Zootermopsis nevadensis]
Znev_05303	453.855	1.8145	0.481631	3.7674	0.000164954	0.0211542	gb|KDR08241.1| WAP four-disulfide core domain protein 2 [Zootermopsis nevadensis]
Znev_08675	812.948	1.767	0.489944	3.60654	0.000310302	0.0319456	gb|KDR12825.1| Sushi, von Willebrand factor type A, EGF and pentraxin domain-containing protein 1 [Zootermopsis nevadensis]
Znev_05880	580.884	1.7572	0.351765	4.99539	5.87e-07	0.000460902	ref|XP_021924063.1| carboxypeptidase N subunit 2-like [Zootermopsis nevadensis] >ref|XP_021924074.1| carboxypeptidase N subunit 2-like [Zootermopsis nevadensis] >ref|XP_021924083.1| carboxypeptidase N subunit 2-like [Zootermopsis nevadensis] >ref|XP_021924091.1| carboxypeptidase N subunit 2-like [Zootermopsis nevadensis] >gb|KDR23918.1| Leucine-rich repeat-containing protein [Zootermopsis nevaden…
Znev_12617	69.6363	1.71951	0.502431	3.42239	0.00062074	0.0448616
Znev_11033	51.6382	1.70884	0.487454	3.50564	0.000455514	0.038917
Znev_02530	58.405	1.5979	0.453957	3.51993	0.000431656	0.0381772	gb|KDR23998.1| Transcription factor glial cells missing [Zootermopsis nevadensis]
Znev_08222	2459.57	1.57919	0.429905	3.67336	0.000239381	0.0264208	ref|XP_021916926.1| acetyl-coenzyme A synthetase [Zootermopsis nevadensis] >gb|KDR21062.1| Acetyl-coenzyme A synthetase [Zootermopsis nevadensis]
Znev_11323	1675.81	1.5618	0.419796	3.72036	0.000198937	0.0240538	ref|XP_021937907.1| UDP-glucuronosyltransferase 2B15-like [Zootermopsis nevadensis] >ref|XP_021937908.1| UDP-glucuronosyltransferase 2B15-like [Zootermopsis nevadensis] >ref|XP_021937909.1| UDP-glucuronosyltransferase 2B15-like [Zootermopsis nevadensis] >gb|KDR09454.1| UDP-glucuronosyltransferase 2B4 [Zootermopsis nevadensis]
Znev_02240	458.1	1.51358	0.385437	3.92693	8.6e-05	0.0142178	ref|XP_021942720.1| major facilitator superfamily domain-containing protein 6-A-like [Zootermopsis nevadensis] >ref|XP_021942728.1| major facilitator superfamily domain-containing protein 6-A-like [Zootermopsis nevadensis] >ref|XP_021942736.1| major facilitator superfamily domain-containing protein 6-A-like [Zootermopsis nevadensis] >ref|XP_021942745.1| major facilitator superfamily domain-contai…
Znev_01844	289.549	1.468	0.366106	4.00976	6.08e-05	0.0118615	ref|XP_021935469.1| carboxylesterase 1E isoform X1 [Zootermopsis nevadensis] >gb|KDR10916.1| Neuroligin-4, Y-linked [Zootermopsis nevadensis]
Znev_09266	22035.6	1.40776	0.404517	3.48011	0.000501214	0.0400939	ref|XP_021916016.1| calcium-transporting ATPase sarcoplasmic/endoplasmic reticulum type isoform X1 [Zootermopsis nevadensis] >gb|KDR21433.1| Calcium-transporting ATPase sarcoplasmic/endoplasmic reticulum type [Zootermopsis nevadensis]
Znev_11946	2558.04	1.38679	0.391549	3.54181	0.000397386	0.036165	gb|KDR10122.1| Angiopoietin-1 receptor [Zootermopsis nevadensis]
Znev_18361	47.9758	1.35732	0.325115	4.17491	2.98e-05	0.00706404	gb|ARU12054.1| ly6/neurotoxin 4 [Locusta migratoria manilensis]
Znev_03941	880.925	1.34589	0.364344	3.69401	0.000220746	0.0249762	ref|XP_021913649.1| serine protease gd-like isoform X1 [Zootermopsis nevadensis]
Znev_11996	38.9676	1.3455	0.366334	3.67289	0.000239825	0.0264208	gb|KDR09764.1| Transient receptor potential-gamma protein, partial [Zootermopsis nevadensis]
Znev_14473	193.42	1.32377	0.386115	3.42843	0.000607076	0.0445864	ref|XP_023718401.1| vascular endothelial growth factor A-A [Cryptotermes secundus]
Znev_00277	610.663	1.31886	0.368597	3.57806	0.000346154	0.0331859	gb|KDR23400.1| Monocarboxylate transporter 10, partial [Zootermopsis nevadensis]
Znev_02462	465.057	1.29511	0.371792	3.48342	0.000495047	0.0400939	gb|KDR23573.1| Sphingomyelin phosphodiesterase, partial [Zootermopsis nevadensis]
Znev_10720	884.889	1.29485	0.369293	3.5063	0.00045438	0.038917	emb|CAC5373843.1| LCT [Mytilus coruscus]
Znev_18809	84.0939	1.22485	0.356708	3.43375	0.0005953	0.0445022	gb|PSN29963.1| Ionotropic receptor 75y [Blattella germanica]
Znev_13541	1962.43	1.21564	0.348894	3.48426	0.000493495	0.0400939	ref|XP_021916637.1| putative aminopeptidase W07G4.4 isoform X1 [Zootermopsis nevadensis] >gb|KDR21177.1| Putative aminopeptidase W07G4.4 [Zootermopsis nevadensis]
Znev_11982	111.456	1.07286	0.260675	4.11571	3.86e-05	0.00881373	gb|KDR09751.1| Tenascin-X, partial [Zootermopsis nevadensis]
Znev_14089	212.246	1.00098	0.28938	3.45904	0.000542095	0.0420571	gb|KDR08411.1| Integrin alpha-PS3 [Zootermopsis nevadensis]
Znev_01415	1250.26	0.976749	0.273703	3.56864	0.000358834	0.0336313	ref|XP_021917002.1| apolipoprotein D-like [Zootermopsis nevadensis] >ref|XP_021917003.1| apolipoprotein D-like [Zootermopsis nevadensis] >gb|KDR21026.1| Apolipoprotein D [Zootermopsis nevadensis]
Znev_02247	777.861	0.872332	0.224697	3.88226	0.000103492	0.0156597	gb|KDR24408.1| Protein bunched, class 2/F isoform [Zootermopsis nevadensis]
Znev_13402	182.015	0.777166	0.228664	3.39872	0.000677029	0.0475017	gb|KDR08029.1| Protein SLC7A6OS [Zootermopsis nevadensis]
Znev_05709	1011.83	0.700452	0.201466	3.47677	0.000507492	0.0403392	ref|XP_021919332.1| transferrin-like isoform X1 [Zootermopsis nevadensis] >gb|KDR19727.1| Transferrin [Zootermopsis nevadensis]
Znev_01255	717.221	0.668819	0.196254	3.40793	0.000654584	0.046185	ref|XP_021921502.1| pyruvate dehydrogenase phosphatase regulatory subunit, mitochondrial isoform X1 [Zootermopsis nevadensis] >ref|XP_021921503.1| pyruvate dehydrogenase phosphatase regulatory subunit, mitochondrial isoform X1 [Zootermopsis nevadensis] >ref|XP_021921504.1| pyruvate dehydrogenase phosphatase regulatory subunit, mitochondrial isoform X1 [Zootermopsis nevadensis] >ref|XP_021921505.1…
Znev_05814	252.997	0.606017	0.169641	3.57236	0.000353781	0.0336313	gb|PSN41282.1| ADP-ribose pyrophosphatase [Blattella germanica]

## Sheet: up in L than w(abdomen)
Supplementary Data S4. Genes upregulated in larvae's abdomens than in workers'. geneNumber: gene ID in Z. nevadensis genome; baseMean: mean gene count of the gene; log2FoldChange: log2 of the fold change; lfcSE: standard error of the log2FoldChange; stat: Wald statistics; padj: P values corrected by FDR.
gene	baseMean	log2FoldChange	lfcSE	stat	pvalue	padj	annotation
Znev_06169	730.769	-0.316279	0.0899602	-3.51577	0.000438483	0.0383044	ref|XP_021927224.1| nuclear valosin-containing protein-like isoform X1 [Zootermopsis nevadensis]
Znev_11485	381.638	-0.424043	0.115641	-3.66688	0.000245523	0.0267575	gb|PSN46673.1| THO complex subunit 5 [Blattella germanica]
Znev_00865	1834.28	-0.439311	0.122204	-3.5949	0.000324517	0.0324109	gb|AHB33466.1| T-complex protein subunit theta [Locusta migratoria]
Znev_07747	757.387	-0.442081	0.126618	-3.49145	0.000480414	0.0400939	gb|KDR16424.1| Arginyl-tRNA synthetase, cytoplasmic, partial [Zootermopsis nevadensis]
Znev_11683	356.993	-0.469582	0.122804	-3.82382	0.000131398	0.0181344	gb|KDR10442.1| PC4 and SFRS1-interacting protein [Zootermopsis nevadensis]
Znev_04777	242.787	-0.472362	0.124579	-3.79165	0.000149648	0.019771	ref|XP_021927277.1| PCI domain-containing protein 2 [Zootermopsis nevadensis] >gb|KDR15564.1| PCI domain-containing protein 2 [Zootermopsis nevadensis]
Znev_16863	913.377	-0.47462	0.138397	-3.42942	0.000604878	0.0445864	gb|PSN29706.1| Protein SET [Blattella germanica]
Znev_01632	315.36	-0.505116	0.132504	-3.81207	0.000137805	0.0186096	ref|XP_021931883.1| cytokine receptor-like factor 3 isoform X1 [Zootermopsis nevadensis] >ref|XP_021931884.1| cytokine receptor-like factor 3 isoform X1 [Zootermopsis nevadensis] >ref|XP_021931885.1| cytokine receptor-like factor 3 isoform X1 [Zootermopsis nevadensis] >ref|XP_021931886.1| cytokine receptor-like factor 3 isoform X1 [Zootermopsis nevadensis] >ref|XP_021931887.1| cytokine receptor-l…
Znev_08338	1731.92	-0.521357	0.148309	-3.51534	0.000439194	0.0383044	gb|AHB33468.1| T-complex protein subunit alpha [Locusta migratoria]
Znev_09504	728.037	-0.523453	0.152014	-3.44346	0.000574324	0.0437148	ref|XP_002431425.1| 116 kDa U5 small nuclear ribonucleoprotein component, putative [Pediculus humanus corporis] >gb|EEB18687.1| 116 kDa U5 small nuclear ribonucleoprotein component, putative [Pediculus humanus corporis]
Znev_14138	357.199	-0.570146	0.152947	-3.72775	0.000193197	0.0237879	gb|PSN45145.1| Protein will die slowly [Blattella germanica]
Znev_10383	1853.82	-0.588123	0.14052	-4.18533	2.85e-05	0.00687721	gb|KDR11346.1| Serine-arginine protein 55, partial [Zootermopsis nevadensis]
Znev_09984	6910.57	-0.602507	0.169279	-3.55925	0.000371909	0.0345986	gb|RZC34358.1| RRM 1 domain containing protein [Asbolus verrucosus]
Znev_05646	1649.17	-0.621022	0.167926	-3.69818	0.000217147	0.0247923	gb|PSN45266.1| Myelin expression factor 2 [Blattella germanica]
Znev_00875	312.017	-0.630232	0.175736	-3.58623	0.00033549	0.0324109	gb|PNF13705.1| Cullin-5 [Cryptotermes secundus]
Znev_09040	1654.43	-0.661504	0.150341	-4.40002	1.08e-05	0.00384137	ref|XP_021936637.1| heterogeneous nuclear ribonucleoprotein 27C isoform X3 [Zootermopsis nevadensis]
Znev_02588	234.261	-0.69233	0.19973	-3.46633	0.000527606	0.0416742	ref|XP_021924017.1| DNA mismatch repair protein Msh6 isoform X1 [Zootermopsis nevadensis] >ref|XP_021924018.1| DNA mismatch repair protein Msh6 isoform X1 [Zootermopsis nevadensis] >ref|XP_021924019.1| DNA mismatch repair protein Msh6 isoform X1 [Zootermopsis nevadensis] >gb|KDR17272.1| DNA mismatch repair protein Msh6 [Zootermopsis nevadensis]
Znev_04751	3334.96	-0.711106	0.185683	-3.82968	0.000128308	0.0179046	gb|KOC69409.1| Histone H3.3, partial [Habropoda laboriosa]
Znev_03341	2091.58	-0.713277	0.19985	-3.56907	0.000358253	0.0336313	ref|XP_021918770.1| RNA-binding protein cabeza-like isoform X1 [Zootermopsis nevadensis]
Znev_03354	462.63	-0.733539	0.180731	-4.05874	4.93e-05	0.0105025	ref|XP_021918725.1| pre-mRNA-processing factor 19 [Zootermopsis nevadensis] >gb|KDR20058.1| Pre-mRNA-processing factor 19 [Zootermopsis nevadensis]
Znev_07058	721.292	-0.781087	0.198609	-3.93278	8.4e-05	0.0141706	gb|PNF36093.1| UDP-glucose 4-epimerase [Cryptotermes secundus]
Znev_05505	1881.27	-0.831442	0.207473	-4.00746	6.14e-05	0.0118615	gb|KDR15347.1| Hrp65 protein [Zootermopsis nevadensis]
Znev_08196	59.6541	-0.844219	0.228972	-3.68699	0.00022692	0.0254455
Znev_09506	837.115	-0.869782	0.223918	-3.88437	0.000102596	0.0156597	gb|AGM32074.1| RNA and export factor-binding protein 2 [Coptotermes formosanus]
Znev_14019	756.486	-0.928589	0.245061	-3.78921	0.000151128	0.019771	gb|QBH73930.1| interleukin enhancer binding factor [Brunneria borealis]
Znev_02256	816.079	-0.958854	0.245874	-3.89978	9.63e-05	0.0153062	gb|PNF23636.1| Phosphatidylglycerophosphatase and protein-tyrosine phosphatase 1 [Cryptotermes secundus]
Znev_13385	324.928	-0.987052	0.230326	-4.28546	1.82e-05	0.00508942	gb|AGM32689.1| RNA binding domain containing protein [Coptotermes formosanus]
Znev_01917	888.613	-1.03614	0.282695	-3.6652	0.000247143	0.0267575	gb|PSN32053.1| Histone H2A [Blattella germanica]
Znev_03651	309.523	-1.05204	0.269044	-3.91028	9.22e-05	0.0148438	ref|XP_021917425.1| DNA polymerase alpha subunit B isoform X1 [Zootermopsis nevadensis]
Znev_05528	137.048	-1.05214	0.265034	-3.96984	7.19e-05	0.0129035	gb|KDR15367.1| Scavenger mRNA-decapping enzyme DcpS [Zootermopsis nevadensis]
Znev_05756	225.962	-1.09136	0.318063	-3.43127	0.000600758	0.0445864	gb|KDR19440.1| Protein cubitus interruptus [Zootermopsis nevadensis]
Znev_10611	548.46	-1.0973	0.288901	-3.79817	0.000145767	0.0194755	gb|AGM32409.1| histone H2A.V-like protein [Coptotermes formosanus]
Znev_07567	49.588	-1.15932	0.335336	-3.45719	0.000545848	0.0420571
Znev_16110	21.9813	-1.16556	0.341024	-3.41783	0.000631221	0.0450426	gb|KDR12283.1| Condensin complex subunit 2 [Zootermopsis nevadensis]
Znev_12292	29.6085	-1.38268	0.367627	-3.7611	0.000169171	0.0214608	gb|KDR23306.1| Hairy/enhancer-of-split related with YRPW motif protein [Zootermopsis nevadensis]
Znev_06237	71.5495	-1.44097	0.366575	-3.93091	8.46e-05	0.0141706	gb|KDR14772.1| Sonic hedgehog protein, partial [Zootermopsis nevadensis]
Znev_06858	28.5219	-1.4795	0.411776	-3.59297	0.000326924	0.0324109	gb|KDR16330.1| Origin recognition complex subunit 1 [Zootermopsis nevadensis]
Znev_06326	200.045	-1.50795	0.39254	-3.84152	0.000122275	0.0176507	gb|PSN58202.1| Enhancer of split mgamma protein [Blattella germanica]
Znev_07440	27.7595	-1.73143	0.497429	-3.48075	0.000500004	0.0400939
Znev_06327	31.4181	-1.7566	0.517727	-3.39291	0.000691544	0.0482505
Znev_00452	23.7303	-1.79102	0.513255	-3.48953	0.000483878	0.0400939
Znev_14255	248.212	-1.87221	0.458543	-4.08295	4.45e-05	0.00997251	gb|KDR12281.1| Ribonucleoprotein PTB-binding 1 [Zootermopsis nevadensis]
Znev_03280	227.211	-1.99126	0.415328	-4.79442	1.63e-06	0.0010784	gb|PSN35690.1| Protein mab-21 [Blattella germanica]
Znev_09017	17.8374	-2.04245	0.528594	-3.86392	0.000111582	0.0166828	ref|XP_021918806.1| transcription factor Sox-8-like [Zootermopsis nevadensis]
Znev_02235	358.27	-2.08641	0.589735	-3.53787	0.000403365	0.0361847	gb|KDR24395.1| Serine protease nudel [Zootermopsis nevadensis]
Znev_17335	164.501	-2.09616	0.535731	-3.91271	9.13e-05	0.0148438	gb|PSN33809.1| Frizzled-10-B [Blattella germanica]
Znev_06341	35.03	-2.21994	0.62667	-3.54244	0.000396441	0.036165	gb|KDR23074.1| Fibronectin type-III domain-containing protein C4orf31-like protein [Zootermopsis nevadensis]
Znev_18686	25.2736	-2.22609	0.556491	-4.00024	6.33e-05	0.0118615	gb|PNF29010.1| LIM/homeobox protein Lhx9 [Cryptotermes secundus]
Znev_03600	54.5612	-2.3014	0.655907	-3.50872	0.000450264	0.038917	gb|KDR20609.1| Zinc metalloproteinase nas-6 [Zootermopsis nevadensis]
Znev_17775	9.34411	-2.53165	0.701493	-3.60894	0.000307452	0.0319456	ref|XP_021930398.1| zinc finger protein 367-like [Zootermopsis nevadensis]
Znev_17942	58.637	-2.55337	0.707385	-3.60958	0.000306689	0.0319456	gb|ABC68516.1| alpha-amylase [Blattella germanica]
Znev_10872	111.64	-2.7962	0.817487	-3.42048	0.000625111	0.0448616	gb|PSN39449.1| Ecdysone-induced protein 78C [Blattella germanica]
Znev_06342	30.4358	-3.0334	0.703254	-4.31338	1.61e-05	0.00472997	ref|XP_021942392.1| protein NDNF [Zootermopsis nevadensis]
Znev_13635	34.5664	-3.06258	0.853558	-3.58802	0.000333203	0.0324109
Znev_11455	8.16481	-3.13025	0.894621	-3.49896	0.000467073	0.0393689	gb|KDR16662.1| Maltase 2, partial [Zootermopsis nevadensis]
Znev_02422	111.408	-3.19768	0.902456	-3.54331	0.000395137	0.036165
Znev_01403	954.659	-3.6012	0.936255	-3.84639	0.000119873	0.0176507	gb|AMT75074.1| chitinase Cht10 [Locusta migratoria]
Znev_00561	14.0225	-3.61782	0.91467	-3.95533	7.64e-05	0.0135192
Znev_08644	7732.13	-3.75084	1.01285	-3.70325	0.000212858	0.0245256
Znev_02430	1095.31	-4.92917	1.15814	-4.25609	2.08e-05	0.00545157
Znev_07832	39.7536	-5.58582	0.991332	-5.63466	1.75e-08	2.43e-05	gb|AGM32449.1| lectin-related protein [Coptotermes formosanus]
Znev_11811	26.454	-34.441	2.52195	-13.6565	1.85e-42	2.32e-38
