# Supplementary material for: A genetic toolkit underlying the queen phenotype in termites with totipotent workers
Source: Sci Rep. 2024 Jan 26;14:2214. doi: 10.1038/s41598-024-51772-7 (PMC10817970; doi:10.1038/s41598-024-51772-7)
Supplement: Supplementary file 6 — Supplementary Information. [file 41598_2024_51772_MOESM6_ESM.xlsx]

## Sheet: Sheet1
Supplementary Data S5. 16 QCM homologues in the DEGs that characterize queen’s head. geneNumber: gene ID in Z. nevadensis genome; baseMean: mean gene count of the gene; log2FoldChange: log2 of the fold change; lfcSE: standard error of the log2FoldChange; stat: Wald statistics; padj: P values corrected by FDR.
gene	baseMean	log2FoldChange	lfcSE	stat	pvalue	padj	annotation
Znev_00012	198.313	-2.23556	0.548517	-4.07564	4.5888e-05	0.00220548	gb|PNF25566.1| Methyl farnesoate epoxidase [Cryptotermes secundus]
Znev_02339	368.466	-2.21518	0.585961	-3.78043	0.000156556	0.00591979
Znev_02716	14387.8	-2.44594	0.483798	-5.0557	4.2882e-07	5.2253e-05	gb|PNF43076.1| Icarapin-like [Cryptotermes secundus]
Znev_02954	7770.2	-1.99048	0.645558	-3.08335	0.00204688	0.0397538	gb|AGM32453.1| heat shock protein-like protein [Coptotermes formosanus]
Znev_03396	4079.57	-2.45475	0.706912	-3.4725	0.000515643	0.0143342	gb|KDR14085.1| Inter-alpha-trypsin inhibitor heavy chain H4 [Zootermopsis nevadensis]
Znev_05770	779.367	-4.29392	0.964924	-4.45001	8.58658e-06	0.000557745	gb|PSN51373.1| Farnesol dehydrogenase [Blattella germanica]
Znev_05776	1099.94	-3.16461	0.79416	-3.98486	6.75205e-05	0.00302367	gb|KDR15980.1| Fatty acyl-CoA reductase 1 [Zootermopsis nevadensis]
Znev_05992	100.565	-2.64462	0.648792	-4.07623	4.57719e-05	0.00220548	gb|KDR17776.1| Apolipophorin [Zootermopsis nevadensis]
Znev_05993	2198.08	-1.97418	0.513763	-3.84258	0.000121748	0.00490018	ref|XP_021923127.1| apolipophorins-like [Zootermopsis nevadensis] >gb|KDR17777.1| Apolipophorin [Zootermopsis nevadensis]
Znev_06880	581.014	-1.49988	0.447703	-3.35016	0.000807637	0.0200322	gb|KDR16035.1| Selenoprotein Pb [Zootermopsis nevadensis]
Znev_07682	22929.1	-8.51057	1.05224	-8.08806	6.06235e-16	9.94301e-13	gb|PNF34476.1| Vitellogenin-1 [Cryptotermes secundus]
Znev_08605	2710.87	-3.48201	0.858061	-4.058	4.94952e-05	0.0023445	ref|XP_021925360.1| vitellogenin-like [Zootermopsis nevadensis] >gb|KDR16478.1| Vitellogenin [Zootermopsis nevadensis]
Znev_10791	834.31	-2.0153	0.565358	-3.56464	0.000364351	0.0112222	gb|KDR16648.1| Hemocyte protein-glutamine gamma-glutamyltransferase, partial [Zootermopsis nevadensis]
Znev_11982	111.456	-1.18955	0.269883	-4.40764	1.04502e-05	0.00066104	gb|KDR09751.1| Tenascin-X, partial [Zootermopsis nevadensis]
Znev_14473	193.42	-1.61909	0.402159	-4.02599	5.67361e-05	0.00261762	ref|XP_023718401.1| vascular endothelial growth factor A-A [Cryptotermes secundus]
Znev_17520	149.479	-5.30351	0.917374	-5.78118	7.4177e-09	1.7075e-06	ref|XP_021939919.1| LOW QUALITY PROTEIN: transcription factor MafB [Zootermopsis nevadensis]
