# Supplementary material for: A genetic toolkit underlying the queen phenotype in termites with totipotent workers
Source: Sci Rep. 2024 Jan 26;14:2214. doi: 10.1038/s41598-024-51772-7 (PMC10817970; doi:10.1038/s41598-024-51772-7)
Supplement: Supplementary file 7 — Supplementary Information. [file 41598_2024_51772_MOESM7_ESM.xlsx]

## Sheet: Head
Supplementary Data S6. modules that were specific to workers’ heads compared to queens.
geneID	Module	annotation	module_caste_correlation	module_caste_pvalue	gene_caste_correlation	gene_caste_pvalue
Znev_00389	lightcyan		-0.68271	0.020611	-0.784248	0.00426942
Znev_00429	lightcyan	ref|XP_021925820.1| ribonuclease P/MRP protein subunit POP5 [Zootermopsis nevadensis] >ref|XP_021925821.1| ribonuclease P/MRP protein subunit POP5 [Zootermopsis nevadensis] >ref|XP_021925822.1| ribonuclease P/MRP protein subunit POP5 [Zootermopsis nevadensis] >ref|XP_021925823.1| ribonuclease P/MRP protein subunit POP5 [Zootermopsis nevadensis] >gb|KDR16252.1| Ribonuclease P/MRP protein subunit P…	-0.68271	0.020611	-0.725817	0.01145
Znev_00467	lightcyan	ref|XP_023727023.1| zinc finger protein 2 homolog, partial [Cryptotermes secundus]	-0.68271	0.020611	-0.737187	0.00963568
Znev_00487	lightcyan	ref|XP_021927072.1| protein MEMO1 isoform X1 [Zootermopsis nevadensis] >gb|KDR15680.1| Protein MEMO1 [Zootermopsis nevadensis]	-0.68271	0.020611	-0.614697	0.0441682
Znev_00488	lightcyan	ref|XP_021927070.1| exonuclease 1 isoform X1 [Zootermopsis nevadensis]	-0.68271	0.020611	-0.460758	0.153791
Znev_00545	lightcyan	ref|XP_023707362.2| ejaculatory bulb-specific protein 3 isoform X1 [Cryptotermes secundus]	-0.68271	0.020611	-0.725986	0.0114215
Znev_00583	lightcyan	ref|XP_021933495.1| methyl-CpG-binding domain protein 3 isoform X1 [Zootermopsis nevadensis] >gb|KDR23493.1| Methyl-CpG-binding domain protein 2 [Zootermopsis nevadensis]	-0.68271	0.020611	-0.254376	0.450349
Znev_00587	lightcyan	ref|XP_021935022.1| E3 ubiquitin-protein ligase RNF126 isoform X1 [Zootermopsis nevadensis] >ref|XP_021935030.1| E3 ubiquitin-protein ligase RNF126 isoform X1 [Zootermopsis nevadensis] >ref|XP_021935039.1| E3 ubiquitin-protein ligase RNF126 isoform X1 [Zootermopsis nevadensis]	-0.68271	0.020611	-0.663343	0.0260739
Znev_00611	lightcyan	gb|AVA17429.1| putative Per a allergen [Periplaneta americana]	-0.68271	0.020611	-0.139988	0.681421
Znev_00658	lightcyan	gb|KAE8741677.1| microtubule star [Frankliniella occidentalis]	-0.68271	0.020611	-0.733761	0.0101586
Znev_00694	lightcyan	gb|KDR18223.1| Atonal-like protein 8 [Zootermopsis nevadensis]	-0.68271	0.020611	-0.787494	0.00400807
Znev_00833	lightcyan	gb|KDR22883.1| Ecdysone-induced protein 74EF isoform A [Zootermopsis nevadensis]	-0.68271	0.020611	-0.617383	0.0429915
Znev_00971	lightcyan	gb|KDR21935.1| Sphingomyelin phosphodiesterase 4 [Zootermopsis nevadensis]	-0.68271	0.020611	-0.609083	0.0466994
Znev_01024	lightcyan	gb|PNF29676.1| H/ACA ribonucleoprotein complex subunit 4 [Cryptotermes secundus]	-0.68271	0.020611	-0.449502	0.165422
Znev_01280	lightcyan	ref|XP_021921595.1| 46 kDa FK506-binding nuclear protein-like isoform X1 [Zootermopsis nevadensis] >gb|KDR18636.1| 46 kDa FK506-binding nuclear protein [Zootermopsis nevadensis]	-0.68271	0.020611	-0.563268	0.0711771
Znev_01345	lightcyan	ref|XP_021920396.1| ATP-dependent zinc metalloprotease YME1 homolog [Zootermopsis nevadensis] >gb|KDR19236.1| ATP-dependent metalloprotease YME1L1 [Zootermopsis nevadensis]	-0.68271	0.020611	-0.6999	0.0164929
Znev_01393	lightcyan	gb|PSN34155.1| Dolichyl-diphosphooligosaccharide--protein glycosyltransferase 48 kDa subunit [Blattella germanica]	-0.68271	0.020611	-0.638845	0.0343567
Znev_01406	lightcyan	ref|XP_021935186.1| zinc finger protein 37 homolog isoform X2 [Zootermopsis nevadensis]	-0.68271	0.020611	-0.585077	0.0586514
Znev_01566	lightcyan	ref|XP_021921062.1| general transcription factor IIF subunit 1 isoform X1 [Zootermopsis nevadensis]	-0.68271	0.020611	-0.601452	0.0502975
Znev_01575	lightcyan	ref|XP_021921071.1| serine beta-lactamase-like protein LACTB, mitochondrial isoform X1 [Zootermopsis nevadensis] >gb|KDR18842.1| Serine beta-lactamase-like protein LACTB, mitochondrial [Zootermopsis nevadensis]	-0.68271	0.020611	-0.63647	0.0352467
Znev_01585	lightcyan		-0.68271	0.020611	-0.576927	0.0631414
Znev_01800	lightcyan	ref|XP_021927498.1| endoplasmic reticulum resident protein 44 isoform X1 [Zootermopsis nevadensis] >gb|KDR15461.1| Endoplasmic reticulum resident protein ERp44 [Zootermopsis nevadensis]	-0.68271	0.020611	-0.271964	0.418499
Znev_01843	lightcyan	ref|XP_021935478.1| proline-, glutamic acid- and leucine-rich protein 1-like [Zootermopsis nevadensis] >gb|KDR10915.1| Proline-, glutamic acid- and leucine-rich protein 1 [Zootermopsis nevadensis]	-0.68271	0.020611	-0.566846	0.0690092
Znev_01971	lightcyan	ref|XP_021932994.1| transformer-2 protein homolog alpha-like isoform X1 [Zootermopsis nevadensis]	-0.68271	0.020611	-0.753856	0.00736652
Znev_01979	lightcyan	gb|AGM32543.1| cysteine peptidase C12 containing ubiquitin carboxy-terminal hydrolase [Coptotermes formosanus]	-0.68271	0.020611	-0.64997	0.0303961
Znev_01985	lightcyan	gb|KDR12449.1| RNA-binding protein 12 [Zootermopsis nevadensis]	-0.68271	0.020611	-0.604952	0.0486246
Znev_02157	lightcyan	gb|KDR23119.1| Translational activator GCN1, partial [Zootermopsis nevadensis]	-0.68271	0.020611	-0.306152	0.35986
Znev_02177	lightcyan	gb|AGM32193.1| 60S ribosomal protein L10 [Coptotermes formosanus]	-0.68271	0.020611	-0.557346	0.074865
Znev_02199	lightcyan	ref|XP_021942252.1| dnaJ homolog subfamily C member 7 [Zootermopsis nevadensis] >gb|KDR24362.1| DnaJ-like protein subfamily C member 7 [Zootermopsis nevadensis]	-0.68271	0.020611	-0.632377	0.0368181
Znev_02232	lightcyan	gb|AGM32469.1| Rab GTpase family 6 (Rab6) [Coptotermes formosanus]	-0.68271	0.020611	-0.462739	0.151799
Znev_02349	lightcyan	ref|XP_021924279.1| importin-5 isoform X1 [Zootermopsis nevadensis] >gb|KDR17150.1| Importin-5 [Zootermopsis nevadensis]	-0.68271	0.020611	-0.032928	0.923434
Znev_02496	lightcyan	gb|KDR23974.1| Stathmin [Zootermopsis nevadensis]	-0.68271	0.020611	-0.781302	0.00451732
Znev_02722	lightcyan	gb|KDR21401.1| Leucine-rich repeat-containing protein 4 [Zootermopsis nevadensis]	-0.68271	0.020611	-0.836078	0.00134312
Znev_02750	lightcyan	gb|KDR20404.1| Tubulin alpha-8 chain, partial [Zootermopsis nevadensis]	-0.68271	0.020611	-0.733934	0.0101318
Znev_02763	lightcyan	ref|XP_021918021.1| tRNA pseudouridine synthase A, mitochondrial isoform X1 [Zootermopsis nevadensis] >ref|XP_021918022.1| tRNA pseudouridine synthase A, mitochondrial isoform X1 [Zootermopsis nevadensis] >ref|XP_021918023.1| tRNA pseudouridine synthase A, mitochondrial isoform X1 [Zootermopsis nevadensis] >gb|KDR20417.1| tRNA pseudouridine synthase A [Zootermopsis nevadensis]	-0.68271	0.020611	-0.60005	0.0509789
Znev_02772	lightcyan	ref|XP_021917964.1| cell growth-regulating nucleolar protein [Zootermopsis nevadensis] >ref|XP_021917965.1| cell growth-regulating nucleolar protein [Zootermopsis nevadensis] >gb|KDR20425.1| Cell growth-regulating nucleolar protein [Zootermopsis nevadensis]	-0.68271	0.020611	-0.621776	0.0411138
Znev_02822	lightcyan	ref|XP_021924812.1| zinc transporter 6-A-like isoform X1 [Zootermopsis nevadensis]	-0.68271	0.020611	-0.669705	0.0241784
Znev_02823	lightcyan	ref|XP_021924854.1| N-acetylgalactosaminyltransferase 7 isoform X1 [Zootermopsis nevadensis] >gb|KDR16767.1| N-acetylgalactosaminyltransferase 7 [Zootermopsis nevadensis]	-0.68271	0.020611	-0.586259	0.0580193
Znev_02836	lightcyan	ref|XP_021924843.1| sphingosine-1-phosphate phosphatase 1-like isoform X1 [Zootermopsis nevadensis] >gb|KDR16780.1| Sphingosine-1-phosphate phosphatase 1 [Zootermopsis nevadensis]	-0.68271	0.020611	-0.636115	0.0353813
Znev_02838	lightcyan	ref|XP_021924826.1| fibrous sheath CABYR-binding protein-like isoform X1 [Zootermopsis nevadensis] >ref|XP_021924827.1| fibrous sheath CABYR-binding protein-like isoform X1 [Zootermopsis nevadensis] >ref|XP_021924828.1| fibrous sheath CABYR-binding protein-like isoform X1 [Zootermopsis nevadensis]	-0.68271	0.020611	-0.550651	0.0791853
Znev_02907	lightcyan	gb|KDR10544.1| Protein Wnt-5b, partial [Zootermopsis nevadensis]	-0.68271	0.020611	-0.58219	0.0602164
Znev_02935	lightcyan	gb|PSN35883.1| RAB6A-GEF complex partner protein 2 [Blattella germanica]	-0.68271	0.020611	-0.726359	0.0113583
Znev_02945	lightcyan	ref|XP_021936210.1| DNA damage-binding protein 1 isoform X1 [Zootermopsis nevadensis] >ref|XP_021936211.1| DNA damage-binding protein 1 isoform X1 [Zootermopsis nevadensis] >gb|KDR10581.1| DNA damage-binding protein 1 [Zootermopsis nevadensis]	-0.68271	0.020611	-0.515586	0.104528
Znev_02950	lightcyan	gb|AZT88974.1| serine/threonine-protein phosphatase 5 [Periplaneta americana]	-0.68271	0.020611	-0.699652	0.0165479
Znev_02951	lightcyan	gb|PSN48931.1| Cancer-related nucleoside-triphosphatase [Blattella germanica]	-0.68271	0.020611	-0.559712	0.0733761
Znev_02963	lightcyan	gb|PSN47365.1| Protein disulfide-isomerase A3 [Blattella germanica]	-0.68271	0.020611	-0.419533	0.198969
Znev_03086	lightcyan	gb|KDR17191.1| Chromobox protein-like protein 3 [Zootermopsis nevadensis]	-0.68271	0.020611	-0.753488	0.00741193
Znev_03152	lightcyan		-0.68271	0.020611	-0.596936	0.0525146
Znev_03193	lightcyan	ref|XP_021701749.1| histidine-rich glycoprotein isoform X2 [Aedes aegypti]	-0.68271	0.020611	-0.551394	0.0786975
Znev_03235	lightcyan	gb|PSN52715.1| Lariat debranching enzyme [Blattella germanica]	-0.68271	0.020611	-0.752743	0.00750439
Znev_03241	lightcyan	ref|XP_021916618.1| COP9 signalosome complex subunit 1 isoform X1 [Zootermopsis nevadensis] >gb|KDR21197.1| COP9 signalosome complex subunit 1 [Zootermopsis nevadensis]	-0.68271	0.020611	-0.583449	0.0595303
Znev_03262	lightcyan	gb|QMV80792.1| protein disulfide isomerase 1, partial [Clitoria ternatea]	-0.68271	0.020611	-0.362518	0.273225
Znev_03348	lightcyan	gb|KDR20052.1| putative nuclear transport factor 2 [Zootermopsis nevadensis]	-0.68271	0.020611	-0.713428	0.0136957
Znev_03354	lightcyan	ref|XP_021918725.1| pre-mRNA-processing factor 19 [Zootermopsis nevadensis] >gb|KDR20058.1| Pre-mRNA-processing factor 19 [Zootermopsis nevadensis]	-0.68271	0.020611	-0.685338	0.0199385
Znev_03359	lightcyan	ref|XP_021918713.1| thioredoxin reductase 2, mitochondrial-like isoform X1 [Zootermopsis nevadensis] >gb|KDR20063.1| Thioredoxin reductase 1, mitochondrial [Zootermopsis nevadensis]	-0.68271	0.020611	-0.559476	0.0735237
Znev_03423	lightcyan	gb|KDR14108.1| Protein takeout [Zootermopsis nevadensis]	-0.68271	0.020611	-0.0662038	0.846649
Znev_03428	lightcyan	ref|XP_018910316.1| PREDICTED: protein takeout-like [Bemisia tabaci]	-0.68271	0.020611	-0.476823	0.138099
Znev_03452	lightcyan	gb|PSN36119.1| Ubiquitin-conjugating enzyme E2 C [Blattella germanica]	-0.68271	0.020611	-0.768497	0.00572005
Znev_03469	lightcyan	gb|PSN51076.1| Transmembrane protein 234 [Blattella germanica]	-0.68271	0.020611	0.0360163	0.916273
Znev_03492	lightcyan		-0.68271	0.020611	-0.602441	0.049821
Znev_03520	lightcyan	gb|KDR22216.1| Oligosaccharyltransferase complex subunit ostc-B [Zootermopsis nevadensis]	-0.68271	0.020611	-0.583149	0.0596935
Znev_03580	lightcyan	gb|AFW04603.1| giwi protein [Gampsocleis gratiosa]	-0.68271	0.020611	-0.705606	0.0152676
Znev_03583	lightcyan	gb|KDR24116.1| Actin-like protein 6A [Zootermopsis nevadensis]	-0.68271	0.020611	-0.769453	0.0056229
Znev_03614	lightcyan	gb|KDR20618.1| Protein Wnt-6, partial [Zootermopsis nevadensis]	-0.68271	0.020611	-0.650896	0.0300819
Znev_03705	lightcyan	gb|KDR16685.1| Microtubule-associated protein RP/EB family member 3 [Zootermopsis nevadensis]	-0.68271	0.020611	-0.800287	0.00309176
Znev_03733	lightcyan	gb|KDR16705.1| Dolichyl-diphosphooligosaccharide--protein glycosyltransferase subunit DAD1 [Zootermopsis nevadensis]	-0.68271	0.020611	-0.575768	0.0637977
Znev_03772	lightcyan	ref|XP_021923573.1| zinc finger CCCH domain-containing protein 18-like [Zootermopsis nevadensis]	-0.68271	0.020611	-0.657276	0.027977
Znev_03784	lightcyan	ref|XP_021923565.1| transcription factor E3 isoform X2 [Zootermopsis nevadensis] >gb|KDR17576.1| Myc protein [Zootermopsis nevadensis]	-0.68271	0.020611	-0.60397	0.0490899
Znev_03785	lightcyan	gb|KDR17577.1| tRNA isopentenyltransferase, mitochondrial [Zootermopsis nevadensis]	-0.68271	0.020611	-0.617577	0.0429073
Znev_03790	lightcyan	ref|XP_021923594.1| adenosine 3'-phospho 5'-phosphosulfate transporter 2 [Zootermopsis nevadensis] >ref|XP_021923595.1| adenosine 3'-phospho 5'-phosphosulfate transporter 2 [Zootermopsis nevadensis] >gb|KDR17582.1| Adenosine 3'-phospho 5'-phosphosulfate transporter 2 [Zootermopsis nevadensis]	-0.68271	0.020611	-0.439945	0.17571
Znev_03864	lightcyan		-0.68271	0.020611	-0.706727	0.0150346
Znev_03868	lightcyan	ref|XP_021935633.1| splicing factor U2AF 50 kDa subunit isoform X1 [Zootermopsis nevadensis] >ref|XP_021935634.1| splicing factor U2AF 50 kDa subunit isoform X2 [Zootermopsis nevadensis]	-0.68271	0.020611	-0.653714	0.0291389
Znev_03869	lightcyan	ref|XP_021935639.1| ankyrin repeat domain-containing protein 40-like isoform X1 [Zootermopsis nevadensis] >ref|XP_021935640.1| ankyrin repeat domain-containing protein 40-like isoform X1 [Zootermopsis nevadensis] >ref|XP_021935641.1| ankyrin repeat domain-containing protein 40-like isoform X2 [Zootermopsis nevadensis] >gb|KDR10844.1| Ankyrin repeat domain-containing protein 40 [Zootermopsis nevad…	-0.68271	0.020611	-0.367127	0.266716
Znev_03870	lightcyan	ref|XP_021935619.1| ribosomal L1 domain-containing protein CG13096-like [Zootermopsis nevadensis] >ref|XP_021935620.1| ribosomal L1 domain-containing protein CG13096-like [Zootermopsis nevadensis] >gb|KDR10845.1| Ribosomal L1 domain-containing protein 1 [Zootermopsis nevadensis]	-0.68271	0.020611	-0.338925	0.30792
Znev_03897	lightcyan	ref|XP_018012236.1| PREDICTED: ADP-ribosylation factor 1 [Hyalella azteca] >ref|XP_027220167.1| ADP-ribosylation factor 1 isoform X2 [Penaeus vannamei] >ref|XP_027220168.1| ADP-ribosylation factor 1 isoform X2 [Penaeus vannamei] >ref|XP_027220169.1| ADP-ribosylation factor 1 isoform X2 [Penaeus vannamei] >ref|XP_037799905.1| ADP-ribosylation factor 1 [Penaeus monodon] >ref|XP_037799913.1| ADP-rib…	-0.68271	0.020611	-0.595308	0.0533296
Znev_03904	lightcyan	ref|XP_021913691.1| LOW QUALITY PROTEIN: ran-specific GTPase-activating protein-like [Zootermopsis nevadensis]	-0.68271	0.020611	-0.467715	0.146865
Znev_03905	lightcyan	gb|KDR22426.1| Peregrin [Zootermopsis nevadensis]	-0.68271	0.020611	-0.515151	0.104872
Znev_03971	lightcyan	gb|PSN50155.1| Dipeptidyl peptidase 8 [Blattella germanica]	-0.68271	0.020611	-0.476504	0.138399
Znev_04024	lightcyan	ref|XP_021929339.1| actin-related protein 2/3 complex subunit 1A [Zootermopsis nevadensis] >gb|KDR14465.1| Actin-related protein 2/3 complex subunit 1A [Zootermopsis nevadensis]	-0.68271	0.020611	-0.618633	0.0424512
Znev_04051	lightcyan	ref|XP_018324464.1| thioredoxin-related transmembrane protein 1-like [Agrilus planipennis]	-0.68271	0.020611	-0.206454	0.542482
Znev_04180	lightcyan	ref|XP_021935278.1| nucleoporin SEH1 isoform X1 [Zootermopsis nevadensis] >gb|KDR11002.1| Nucleoporin seh1 [Zootermopsis nevadensis]	-0.68271	0.020611	-0.611923	0.0454066
Znev_04190	lightcyan		-0.68271	0.020611	-0.693175	0.0180262
Znev_04249	lightcyan	ref|XP_021928028.1| signal recognition particle subunit SRP72 [Zootermopsis nevadensis] >gb|KDR23740.1| Signal recognition particle 72 kDa protein [Zootermopsis nevadensis]	-0.68271	0.020611	-0.694924	0.0176181
Znev_04357	lightcyan	gb|KDR08917.1| Fanconi anemia group I protein [Zootermopsis nevadensis]	-0.68271	0.020611	-0.53736	0.0882475
Znev_04394	lightcyan	ref|XP_021929524.1| putative E3 ubiquitin-protein ligase UBR7 [Zootermopsis nevadensis] >ref|XP_021929525.1| putative E3 ubiquitin-protein ligase UBR7 [Zootermopsis nevadensis] >ref|XP_021929526.1| putative E3 ubiquitin-protein ligase UBR7 [Zootermopsis nevadensis] >ref|XP_021929527.1| putative E3 ubiquitin-protein ligase UBR7 [Zootermopsis nevadensis] >ref|XP_021929528.1| putative E3 ubiquitin-p…	-0.68271	0.020611	-0.613684	0.0446179
Znev_04521	lightcyan	gb|PSN48341.1| 60S ribosomal protein L34 [Blattella germanica]	-0.68271	0.020611	-0.296205	0.376462
Znev_04549	lightcyan	ref|XP_012262292.1| WD repeat-containing protein 48 [Athalia rosae] >ref|XP_012262293.1| WD repeat-containing protein 48 [Athalia rosae] >ref|XP_012262295.1| WD repeat-containing protein 48 [Athalia rosae] >ref|XP_025602473.1| WD repeat-containing protein 48 [Athalia rosae]	-0.68271	0.020611	-0.736571	0.00972818
Znev_04565	lightcyan	ref|XP_021913767.1| galactoside 2-alpha-L-fucosyltransferase 2-like [Zootermopsis nevadensis] >gb|KDR22390.1| Galactoside 2-alpha-L-fucosyltransferase 2 [Zootermopsis nevadensis]	-0.68271	0.020611	-0.410621	0.209673
Znev_04619	lightcyan		-0.68271	0.020611	-0.5964	0.0527817
Znev_04777	lightcyan	ref|XP_021927277.1| PCI domain-containing protein 2 [Zootermopsis nevadensis] >gb|KDR15564.1| PCI domain-containing protein 2 [Zootermopsis nevadensis]	-0.68271	0.020611	-0.707212	0.0149348
Znev_04778	lightcyan	ref|XP_021927264.1| arginine-glutamic acid dipeptide repeats protein isoform X1 [Zootermopsis nevadensis] >gb|KDR15565.1| Zinc finger CCHC domain-containing protein 2 [Zootermopsis nevadensis]	-0.68271	0.020611	-0.739913	0.00923387
Znev_04803	lightcyan	ref|XP_021927311.1| actin-related protein 2 isoform X1 [Zootermopsis nevadensis]	-0.68271	0.020611	-0.127511	0.70869
Znev_04853	lightcyan	ref|XP_011057739.1| PREDICTED: ras-like GTP-binding protein Rho1 isoform X1 [Acromyrmex echinatior] >ref|XP_011057740.1| PREDICTED: ras-like GTP-binding protein Rho1 isoform X1 [Acromyrmex echinatior] >ref|XP_011057741.1| PREDICTED: ras-like GTP-binding protein Rho1 isoform X1 [Acromyrmex echinatior] >ref|XP_018060449.1| PREDICTED: ras-like GTP-binding protein Rho1 isoform X2 [Atta colombica] >re…	-0.68271	0.020611	-0.820512	0.00197272
Znev_04888	lightcyan	ref|XP_021919653.1| ADP-ribosylation factor-like protein 3 [Zootermopsis nevadensis] >ref|XP_021919654.1| ADP-ribosylation factor-like protein 3 [Zootermopsis nevadensis] >ref|XP_021919655.1| ADP-ribosylation factor-like protein 3 [Zootermopsis nevadensis] >ref|XP_021919656.1| ADP-ribosylation factor-like protein 3 [Zootermopsis nevadensis] >ref|XP_021919657.1| ADP-ribosylation factor-like protei…	-0.68271	0.020611	-0.668634	0.0244905
Znev_04946	lightcyan	gb|KDR17882.1| Homeobox protein MSX-1, partial [Zootermopsis nevadensis]	-0.68271	0.020611	-0.631963	0.0369799
Znev_04955	lightcyan	gb|KDR17890.1| Casein kinase I isoform alpha, partial [Zootermopsis nevadensis]	-0.68271	0.020611	-0.57269	0.0655644
Znev_04962	lightcyan	gb|PSN53012.1| Nuclear pore complex protein 107 [Blattella germanica]	-0.68271	0.020611	-0.596412	0.0527757
Znev_05049	lightcyan	gb|QBB01857.1| beta-actin, partial [Cotesia chilonis]	-0.68271	0.020611	-0.632859	0.0366307
Znev_05056	lightcyan	gb|PSN50728.1| Pyridoxal-dependent decarboxylase domain-containing protein 1 [Blattella germanica]	-0.68271	0.020611	-0.543311	0.0841092
Znev_05306	lightcyan	gb|PNF29070.1| U6 snRNA-associated Sm-like protein LSm7 [Cryptotermes secundus]	-0.68271	0.020611	-0.464382	0.150158
Znev_05320	lightcyan	gb|KDR14053.1| SAP domain-containing ribonucleoprotein [Zootermopsis nevadensis]	-0.68271	0.020611	-0.534501	0.0902825
Znev_05330	lightcyan	gb|KDR14063.1| ATP-binding cassette sub-family F member 2 [Zootermopsis nevadensis]	-0.68271	0.020611	-0.25309	0.452721
Znev_05373	lightcyan		-0.68271	0.020611	-0.797913	0.00324865
Znev_05375	lightcyan	gb|PNF41234.1| DNA polymerase epsilon subunit 3 [Cryptotermes secundus]	-0.68271	0.020611	-0.295617	0.377456
Znev_05425	lightcyan	gb|KDR11421.1| BRCA1-A complex subunit Abraxas [Zootermopsis nevadensis]	-0.68271	0.020611	-0.621091	0.0414025
Znev_05455	lightcyan	gb|KDR11450.1| Prostaglandin E synthase 3 [Zootermopsis nevadensis]	-0.68271	0.020611	-0.610925	0.0458579
Znev_05483	lightcyan	ref|XP_021933350.1| ATP-dependent RNA helicase DDX55 isoform X1 [Zootermopsis nevadensis]	-0.68271	0.020611	-0.580994	0.060873
Znev_05535	lightcyan	gb|KDR15374.1| Homeobox protein aristaless, partial [Zootermopsis nevadensis]	-0.68271	0.020611	-0.44122	0.174316
Znev_05607	lightcyan	ref|XP_021921758.1| N-lysine methyltransferase KMT5A isoform X1 [Zootermopsis nevadensis] >gb|KDR18511.1| Histone-lysine N-methyltransferase pr-set7 [Zootermopsis nevadensis]	-0.68271	0.020611	-0.813315	0.00232858
Znev_05618	lightcyan	ref|XP_021933722.1| nucleolar protein 6 isoform X1 [Zootermopsis nevadensis] >ref|XP_021933723.1| nucleolar protein 6 isoform X1 [Zootermopsis nevadensis] >ref|XP_021933724.1| nucleolar protein 6 isoform X1 [Zootermopsis nevadensis] >ref|XP_021933725.1| nucleolar protein 6 isoform X1 [Zootermopsis nevadensis] >gb|KDR11961.1| Nucleolar protein 6 [Zootermopsis nevadensis]	-0.68271	0.020611	-0.422647	0.195307
Znev_05646	lightcyan	gb|PSN45266.1| Myelin expression factor 2 [Blattella germanica]	-0.68271	0.020611	-0.759789	0.00666239
Znev_05676	lightcyan	gb|PNF22262.1| putative elongation factor 1-delta [Cryptotermes secundus]	-0.68271	0.020611	-0.558458	0.074163
Znev_05677	lightcyan	gb|AGM32197.1| RNA binding domain containing protein [Coptotermes formosanus]	-0.68271	0.020611	-0.479484	0.135601
Znev_05712	lightcyan	ref|XP_021919328.1| exportin-7 isoform X1 [Zootermopsis nevadensis] >gb|KDR19730.1| Exportin-7 [Zootermopsis nevadensis]	-0.68271	0.020611	-0.65441	0.0289091
Znev_05762	lightcyan		-0.68271	0.020611	-0.698092	0.0168956
Znev_05902	lightcyan	gb|KDR14658.1| putative small nuclear ribonucleoprotein Sm D2 [Zootermopsis nevadensis]	-0.68271	0.020611	-0.567602	0.0685569
Znev_06031	lightcyan		-0.68271	0.020611	-0.750352	0.00780711
Znev_06037	lightcyan	ref|XP_021936268.1| histone H4 transcription factor [Zootermopsis nevadensis] >gb|KDR10491.1| Histone H4 transcription factor [Zootermopsis nevadensis]	-0.68271	0.020611	-0.580046	0.0613962
Znev_06117	lightcyan	gb|PSN31732.1| DNA/RNA-binding protein KIN17 [Blattella germanica]	-0.68271	0.020611	-0.670531	0.0239395
Znev_06163	lightcyan	gb|PSN57428.1| Serine palmitoyltransferase 1 [Blattella germanica]	-0.68271	0.020611	-0.529474	0.0939353
Znev_06167	lightcyan	gb|AFK49794.1| actin, partial [Cryptocercus punctulatus]	-0.68271	0.020611	0.0760681	0.824088
Znev_06233	lightcyan	ref|XP_021928823.1| E3 SUMO-protein ligase PIAS2 isoform X1 [Zootermopsis nevadensis]	-0.68271	0.020611	-0.64634	0.0316511
Znev_06255	lightcyan	gb|KDR12598.1| rRNA 2'-O-methyltransferase fibrillarin [Zootermopsis nevadensis]	-0.68271	0.020611	-0.495048	0.121568
Znev_06455	lightcyan		-0.68271	0.020611	-0.711858	0.0140015
Znev_06470	lightcyan	ref|XP_017795416.1| PREDICTED: ribosome biogenesis protein BMS1 homolog [Habropoda laboriosa]	-0.68271	0.020611	-0.649015	0.030723
Znev_06487	lightcyan	gb|KDR20294.1| Protein APCDD1, partial [Zootermopsis nevadensis]	-0.68271	0.020611	-0.735406	0.00990509
Znev_06511	lightcyan	gb|PNF41417.1| U3 small nucleolar RNA-associated protein 4-like protein [Cryptotermes secundus]	-0.68271	0.020611	-0.414271	0.205249
Znev_06631	lightcyan	gb|KDR20101.1| Integrator complex subunit 4 [Zootermopsis nevadensis]	-0.68271	0.020611	-0.526933	0.0958185
Znev_06728	lightcyan		-0.68271	0.020611	-0.619936	0.0418931
Znev_06740	lightcyan	gb|PSN32073.1| Ribosome biogenesis protein BRX1 [Blattella germanica]	-0.68271	0.020611	-0.15598	0.646968
Znev_06960	lightcyan	ref|XP_012135940.1| PREDICTED: ruvB-like 1 [Megachile rotundata] >ref|XP_012135941.1| PREDICTED: ruvB-like 1 [Megachile rotundata]	-0.68271	0.020611	-0.510164	0.108865
Znev_07030	lightcyan	ref|XP_021914772.1| leucine-rich repeat-containing protein 59 [Zootermopsis nevadensis] >ref|XP_021914773.1| leucine-rich repeat-containing protein 59 [Zootermopsis nevadensis] >gb|KDR21947.1| Leucine-rich repeat-containing protein 59 [Zootermopsis nevadensis]	-0.68271	0.020611	0.0986335	0.772948
Znev_07033	lightcyan		-0.68271	0.020611	-0.80233	0.00296132
Znev_07044	lightcyan	gb|KDR21960.1| Cytosolic non-specific dipeptidase [Zootermopsis nevadensis]	-0.68271	0.020611	-0.775388	0.00504694
Znev_07156	lightcyan	gb|KDR14264.1| Protein apterous, partial [Zootermopsis nevadensis]	-0.68271	0.020611	-0.741076	0.0090662
Znev_07286	lightcyan	ref|XP_021929917.1| U1 small nuclear ribonucleoprotein C [Zootermopsis nevadensis] >gb|KDR14169.1| U1 small nuclear ribonucleoprotein C [Zootermopsis nevadensis]	-0.68271	0.020611	-0.453068	0.16168
Znev_07323	lightcyan	gb|KDR10150.1| HIV Tat-specific factor 1-like protein [Zootermopsis nevadensis]	-0.68271	0.020611	-0.631547	0.0371424
Znev_07350	lightcyan	gb|PSN41933.1| Metallophosphoesterase domain-containing protein 1 [Blattella germanica]	-0.68271	0.020611	-0.71137	0.0140973
Znev_07360	lightcyan	ref|XP_021937085.1| protein SCO1 homolog, mitochondrial isoform X1 [Zootermopsis nevadensis] >gb|KDR10019.1| SCO1-like protein, mitochondrial [Zootermopsis nevadensis]	-0.68271	0.020611	-0.582446	0.0600762
Znev_07366	lightcyan		-0.68271	0.020611	-0.567918	0.0683683
Znev_07374	lightcyan	gb|PNF36328.1| Chromobox protein-like protein 3 [Cryptotermes secundus]	-0.68271	0.020611	-0.6054	0.0484131
Znev_07620	lightcyan	gb|PSN43879.1| Transcription initiation factor TFIID subunit 8 [Blattella germanica]	-0.68271	0.020611	-0.741399	0.00902
Znev_07747	lightcyan	gb|KDR16424.1| Arginyl-tRNA synthetase, cytoplasmic, partial [Zootermopsis nevadensis]	-0.68271	0.020611	-0.821414	0.00193114
Znev_07773	lightcyan	gb|KDR15805.1| GTP-binding protein Rhes, partial [Zootermopsis nevadensis]	-0.68271	0.020611	-0.723052	0.0119262
Znev_07846	lightcyan	ref|XP_021923406.1| deoxynucleotidyltransferase terminal-interacting protein 2 [Zootermopsis nevadensis] >ref|XP_021923407.1| deoxynucleotidyltransferase terminal-interacting protein 2 [Zootermopsis nevadensis] >gb|KDR17654.1| Deoxynucleotidyltransferase terminal-interacting protein 2 [Zootermopsis nevadensis]	-0.68271	0.020611	-0.172307	0.612423
Znev_07921	lightcyan	ref|XP_021924503.1| protein arginine N-methyltransferase 3 isoform X1 [Zootermopsis nevadensis]	-0.68271	0.020611	-0.594817	0.0535769
Znev_07925	lightcyan		-0.68271	0.020611	-0.817259	0.00212814
Znev_07930	lightcyan	gb|KDR17005.1| Nucleolar GTP-binding protein 2 [Zootermopsis nevadensis]	-0.68271	0.020611	-0.193603	0.568416
Znev_07946	lightcyan	ref|XP_021924455.1| CRAL-TRIO domain-containing protein C3H8.02 isoform X1 [Zootermopsis nevadensis] >ref|XP_021924456.1| CRAL-TRIO domain-containing protein C3H8.02 isoform X1 [Zootermopsis nevadensis] >ref|XP_021924457.1| CRAL-TRIO domain-containing protein C3H8.02 isoform X1 [Zootermopsis nevadensis] >gb|KDR17021.1| CRAL-TRIO domain-containing protein C3H8.02 [Zootermopsis nevadensis]	-0.68271	0.020611	-0.188294	0.57927
Znev_08004	lightcyan	gb|QBB01704.1| Small ubiquitin-related modifier, partial [Cotesia chilonis]	-0.68271	0.020611	-0.393395	0.231314
Znev_08101	lightcyan	gb|KDR09420.1| HEAT repeat-containing protein 3 [Zootermopsis nevadensis]	-0.68271	0.020611	-0.172473	0.612074
Znev_08153	lightcyan	gb|KDR21991.1| Protein singed wings 2 [Zootermopsis nevadensis]	-0.68271	0.020611	-0.334094	0.315306
Znev_08156	lightcyan	gb|KDR21992.1| Protein singed wings 2 [Zootermopsis nevadensis]	-0.68271	0.020611	-0.379071	0.25026
Znev_08188	lightcyan	gb|KDR20513.1| Ubiquitin-like modifier-activating enzyme 1 [Zootermopsis nevadensis]	-0.68271	0.020611	-0.672713	0.0233171
Znev_08210	lightcyan	ref|XP_021919769.1| UBX domain-containing protein 1 isoform X1 [Zootermopsis nevadensis] >gb|KDR19499.1| UBX domain-containing protein 1 [Zootermopsis nevadensis]	-0.68271	0.020611	-0.17112	0.614912
Znev_08304	lightcyan	ref|XP_021926601.1| laminin subunit beta-1 isoform X1 [Zootermopsis nevadensis] >ref|XP_021926602.1| laminin subunit beta-1 isoform X1 [Zootermopsis nevadensis] >ref|XP_021926604.1| laminin subunit beta-1 isoform X1 [Zootermopsis nevadensis]	-0.68271	0.020611	-0.61901	0.0422893
Znev_08457	lightcyan	ref|XP_014282473.1| TAR DNA-binding protein 43 isoform X1 [Halyomorpha halys]	-0.68271	0.020611	-0.678079	0.0218351
Znev_08481	lightcyan	gb|PSN30086.1| Endoplasmin [Blattella germanica]	-0.68271	0.020611	-0.221337	0.513071
Znev_08506	lightcyan	ref|XP_021920958.1| splicing factor 3A subunit 3 [Zootermopsis nevadensis] >gb|KDR18912.1| Splicing factor 3A subunit 3 [Zootermopsis nevadensis]	-0.68271	0.020611	-0.66028	0.0270229
Znev_08531	lightcyan	ref|XP_021920927.1| importin subunit alpha-1 isoform X1 [Zootermopsis nevadensis] >ref|XP_021920928.1| importin subunit alpha-1 isoform X1 [Zootermopsis nevadensis] >ref|XP_021920929.1| importin subunit alpha-1 isoform X1 [Zootermopsis nevadensis] >gb|KDR18936.1| Importin subunit alpha-2 [Zootermopsis nevadensis]	-0.68271	0.020611	-0.640438	0.0337686
Znev_08622	lightcyan	gb|PNF23155.1| Transcription factor 25 [Cryptotermes secundus] >gb|PNF23156.1| Transcription factor 25 [Cryptotermes secundus]	-0.68271	0.020611	-0.622027	0.0410082
Znev_08713	lightcyan	ref|XP_021933987.1| translocation protein SEC63 homolog [Zootermopsis nevadensis] >gb|KDR11817.1| Translocation protein SEC63-like protein [Zootermopsis nevadensis]	-0.68271	0.020611	-0.119908	0.725461
Znev_08956	lightcyan	ref|XP_021922750.1| F-box only protein 30-like [Zootermopsis nevadensis] >ref|XP_021922751.1| F-box only protein 30-like [Zootermopsis nevadensis] >ref|XP_021922753.1| F-box only protein 30-like [Zootermopsis nevadensis] >ref|XP_021922754.1| F-box only protein 30-like [Zootermopsis nevadensis] >ref|XP_021922755.1| F-box only protein 30-like [Zootermopsis nevadensis] >ref|XP_021922756.1| F-box onl…	-0.68271	0.020611	-0.699076	0.0166756
Znev_08958	lightcyan	gb|KDR17997.1| DNA-directed RNA polymerase I subunit RPA1, partial [Zootermopsis nevadensis]	-0.68271	0.020611	-0.0845971	0.804676
Znev_08980	lightcyan	ref|XP_012254166.1| cyclin-dependent kinase 9 [Athalia rosae]	-0.68271	0.020611	-0.564911	0.0701762
Znev_09091	lightcyan	gb|KDR18140.1| THUMP domain-containing protein 3 [Zootermopsis nevadensis]	-0.68271	0.020611	-0.309369	0.354573
Znev_09300	lightcyan	ref|XP_021916390.1| ankyrin repeat family A protein 2-like [Zootermopsis nevadensis] >ref|XP_021916391.1| ankyrin repeat family A protein 2-like [Zootermopsis nevadensis] >ref|XP_021916392.1| ankyrin repeat family A protein 2-like [Zootermopsis nevadensis] >gb|KDR21282.1| Ankyrin repeat family A protein 2 [Zootermopsis nevadensis]	-0.68271	0.020611	-0.671392	0.0236925
Znev_09469	lightcyan	gb|PNF20452.1| Methyltransferase-like protein 5 [Cryptotermes secundus] >gb|PNF20453.1| Methyltransferase-like protein 5 [Cryptotermes secundus]	-0.68271	0.020611	-0.613293	0.0447921
Znev_09476	lightcyan	ref|XP_021933280.1| CCR4-NOT transcription complex subunit 10 isoform X1 [Zootermopsis nevadensis] >gb|KDR12225.1| CCR4-NOT transcription complex subunit 10 [Zootermopsis nevadensis]	-0.68271	0.020611	-0.607854	0.0472667
Znev_09486	lightcyan	ref|XP_021933302.1| BAG family molecular chaperone regulator 2 isoform X1 [Zootermopsis nevadensis] >ref|XP_021933303.1| BAG family molecular chaperone regulator 2 isoform X1 [Zootermopsis nevadensis] >gb|KDR12234.1| BAG family molecular chaperone regulator 2 [Zootermopsis nevadensis]	-0.68271	0.020611	-0.527796	0.0951764
Znev_09761	lightcyan	gb|KDR21268.1| Putative alpha-1,2-glucosyltransferase ALG10-B [Zootermopsis nevadensis]	-0.68271	0.020611	-0.689373	0.0189368
Znev_09964	lightcyan		-0.68271	0.020611	-0.59796	0.0520058
Znev_09984	lightcyan	gb|RZC34358.1| RRM 1 domain containing protein [Asbolus verrucosus]	-0.68271	0.020611	-0.668539	0.0245182
Znev_10123	lightcyan	gb|KDR08795.1| putative HTH-type transcriptional regulator ydfD [Zootermopsis nevadensis]	-0.68271	0.020611	-0.498882	0.11826
Znev_10197	lightcyan	ref|XP_012250673.1| EEF1A lysine methyltransferase 2 [Athalia rosae] >ref|XP_025602405.1| EEF1A lysine methyltransferase 2 [Athalia rosae]	-0.68271	0.020611	-0.529834	0.0936706
Znev_10234	lightcyan	gb|KDR23285.1| putative splicing factor, arginine/serine-rich 7 [Zootermopsis nevadensis]	-0.68271	0.020611	-0.592626	0.0546914
Znev_10242	lightcyan	ref|XP_012251261.1| myb-binding protein 1A [Athalia rosae]	-0.68271	0.020611	-0.506265	0.112055
Znev_10259	lightcyan	ref|XP_021913498.1| armadillo repeat-containing protein 6 homolog isoform X1 [Zootermopsis nevadensis] >gb|KDR22506.1| Armadillo repeat-containing protein 6-like protein [Zootermopsis nevadensis]	-0.68271	0.020611	-0.658522	0.0275784
Znev_10383	lightcyan	gb|KDR11346.1| Serine-arginine protein 55, partial [Zootermopsis nevadensis]	-0.68271	0.020611	-0.672791	0.0232952
Znev_10445	lightcyan	gb|KDR18091.1| Casein kinase II subunit beta, partial [Zootermopsis nevadensis]	-0.68271	0.020611	-0.552797	0.0777826
Znev_10451	lightcyan	ref|XP_021914969.1| gem-associated protein 8-like isoform X1 [Zootermopsis nevadensis] >gb|KDR21855.1| Gem-associated protein 8 [Zootermopsis nevadensis]	-0.68271	0.020611	-0.673159	0.0231913
Znev_10600	lightcyan	ref|XP_021925613.1| U3 small nucleolar RNA-interacting protein 2 [Zootermopsis nevadensis] >gb|KDR16357.1| U3 small nucleolar RNA-interacting protein 2 [Zootermopsis nevadensis]	-0.68271	0.020611	-0.0657921	0.847593
Znev_10611	lightcyan	gb|AGM32409.1| histone H2A.V-like protein [Coptotermes formosanus]	-0.68271	0.020611	-0.568685	0.0679123
Znev_10634	lightcyan	ref|XP_021941329.1| ATP-dependent RNA helicase DDX51 [Zootermopsis nevadensis] >gb|KDR06549.1| ATP-dependent RNA helicase DDX51 [Zootermopsis nevadensis]	-0.68271	0.020611	-0.454224	0.160478
Znev_10655	lightcyan	ref|XP_021941750.1| inositol-trisphosphate 3-kinase homolog isoform X1 [Zootermopsis nevadensis]	-0.68271	0.020611	-0.696973	0.0171484
Znev_10721	lightcyan	ref|XP_021923689.1| protein O-linked-mannose beta-1,2-N-acetylglucosaminyltransferase 1-like [Zootermopsis nevadensis] >ref|XP_021923690.1| protein O-linked-mannose beta-1,2-N-acetylglucosaminyltransferase 1-like [Zootermopsis nevadensis] >gb|KDR17470.1| Protein O-linked-mannose beta-1,2-N-acetylglucosaminyltransferase 1 [Zootermopsis nevadensis]	-0.68271	0.020611	-0.569954	0.0671624
Znev_11191	lightcyan	gb|KDR21464.1| WD repeat-containing protein 73 [Zootermopsis nevadensis]	-0.68271	0.020611	-0.667575	0.0248016
Znev_11297	lightcyan	gb|PNF43570.1| putative glutamine-dependent NAD(+) synthetase [Cryptotermes secundus]	-0.68271	0.020611	-0.493234	0.123153
Znev_11425	lightcyan	gb|AGM32928.1| mitochondrial intermembrane space import and assembly protein [Coptotermes formosanus]	-0.68271	0.020611	-0.510524	0.108574
Znev_11485	lightcyan	gb|PSN46673.1| THO complex subunit 5 [Blattella germanica]	-0.68271	0.020611	-0.643079	0.0328094
Znev_11572	lightcyan	ref|XP_021921946.1| 28S ribosomal protein S23, mitochondrial [Zootermopsis nevadensis] >gb|KDR18398.1| 28S ribosomal protein S23, mitochondrial [Zootermopsis nevadensis]	-0.68271	0.020611	-0.542247	0.0848395
Znev_11623	lightcyan	gb|PSN42817.1| Dual specificity tyrosine-phosphorylation-regulated kinase 2 [Blattella germanica]	-0.68271	0.020611	-0.661222	0.0267285
Znev_11669	lightcyan	gb|API61864.1| ATP-dependent RNA helicase [Locusta migratoria] >gb|QOS47372.1| DEAD-box DDX47 [Locusta migratoria]	-0.68271	0.020611	-0.190563	0.574621
Znev_11683	lightcyan	gb|KDR10442.1| PC4 and SFRS1-interacting protein [Zootermopsis nevadensis]	-0.68271	0.020611	-0.798404	0.00321574
Znev_11976	lightcyan	ref|XP_021941250.1| protein arginine N-methyltransferase 1 isoform X1 [Zootermopsis nevadensis] >gb|KDR06666.1| Protein arginine N-methyltransferase 8 [Zootermopsis nevadensis]	-0.68271	0.020611	-0.488606	0.127258
Znev_11979	lightcyan		-0.68271	0.020611	-0.433924	0.182389
Znev_11990	lightcyan	gb|KDR09759.1| L-asparaginase [Zootermopsis nevadensis]	-0.68271	0.020611	-0.25674	0.446004
Znev_12066	lightcyan	ref|XP_021933782.1| phosphorylated adapter RNA export protein [Zootermopsis nevadensis] >gb|KDR11905.1| Phosphorylated adapter RNA export protein [Zootermopsis nevadensis]	-0.68271	0.020611	-0.67397	0.0229638
Znev_12160	lightcyan	gb|PSN36174.1| Glutaredoxin-3 [Blattella germanica]	-0.68271	0.020611	-0.599185	0.0514021
Znev_12198	lightcyan	ref|XP_021928884.1| alkylated DNA repair protein alkB homolog 8 isoform X1 [Zootermopsis nevadensis] >gb|KDR14734.1| Alkylated DNA repair protein alkB-like protein 8 [Zootermopsis nevadensis]	-0.68271	0.020611	-0.621108	0.0413954
Znev_12213	lightcyan	emb|CAB3368349.1| Hypothetical predicted protein [Cloeon dipterum]	-0.68271	0.020611	-0.622503	0.0408086
Znev_12242	lightcyan	ref|XP_021935032.1| ribonucleases P/MRP protein subunit POP1 [Zootermopsis nevadensis] >ref|XP_021935033.1| ribonucleases P/MRP protein subunit POP1 [Zootermopsis nevadensis] >ref|XP_021935034.1| ribonucleases P/MRP protein subunit POP1 [Zootermopsis nevadensis] >gb|KDR11137.1| Ribonucleases P/MRP protein subunit POP1 [Zootermopsis nevadensis]	-0.68271	0.020611	-0.707045	0.014969
Znev_12262	lightcyan	ref|XP_023709632.1| hybrid signal transduction histidine kinase A-like [Cryptotermes secundus]	-0.68271	0.020611	-0.752638	0.00751761
Znev_12458	lightcyan	ref|XP_021940581.1| apoptosis-inducing factor 1, mitochondrial isoform X1 [Zootermopsis nevadensis] >gb|KDR07550.1| Apoptosis-inducing factor 1, mitochondrial [Zootermopsis nevadensis]	-0.68271	0.020611	-0.561813	0.0720717
Znev_12549	lightcyan	gb|KYM97430.1| Helicase SRCAP [Cyphomyrmex costatus]	-0.68271	0.020611	-0.718035	0.0128266
Znev_12552	lightcyan		-0.68271	0.020611	-0.466008	0.148546
Znev_12589	lightcyan	gb|PSN50434.1| Peptidyl-prolyl cis-trans isomerase [Blattella germanica] >gb|PSN50460.1| Peptidyl-prolyl cis-trans isomerase [Blattella germanica]	-0.68271	0.020611	-0.706908	0.0149974
Znev_12603	lightcyan	gb|EZA51885.1| Homeobox protein homothorax [Ooceraea biroi]	-0.68271	0.020611	-0.615355	0.0438779
Znev_12637	lightcyan		-0.68271	0.020611	-0.609703	0.0464149
Znev_12659	lightcyan		-0.68271	0.020611	-0.875331	0.000415861
Znev_12676	lightcyan		-0.68271	0.020611	-0.315114	0.345232
Znev_12770	lightcyan	gb|KDR15332.1| MANF/CDNF-like protein [Zootermopsis nevadensis]	-0.68271	0.020611	-0.158173	0.642289
Znev_12817	lightcyan	ref|XP_012251558.1| pre-rRNA processing protein FTSJ3 [Athalia rosae] >ref|XP_020706612.1| pre-rRNA processing protein FTSJ3 [Athalia rosae]	-0.68271	0.020611	-0.297857	0.373679
Znev_12896	lightcyan	gb|PSN56949.1| Large neutral amino acids transporter small subunit 2 [Blattella germanica]	-0.68271	0.020611	-0.144243	0.672197
Znev_12957	lightcyan	ref|XP_021928731.1| modifier of mdg4-like [Zootermopsis nevadensis] >gb|KDR14814.1| Transcription factor Ken 1 [Zootermopsis nevadensis]	-0.68271	0.020611	-0.703285	0.0157579
Znev_13198	lightcyan	ref|XP_012287004.1| histone H2B [Orussus abietinus]	-0.68271	0.020611	-0.502883	0.114871
Znev_13211	lightcyan	ref|XP_021928750.1| fibronectin type-III domain-containing protein 3A isoform X1 [Zootermopsis nevadensis] >ref|XP_021928751.1| fibronectin type-III domain-containing protein 3A isoform X1 [Zootermopsis nevadensis] >ref|XP_021928754.1| fibronectin type-III domain-containing protein 3A isoform X1 [Zootermopsis nevadensis]	-0.68271	0.020611	-0.299518	0.370889
Znev_13293	lightcyan	gb|KDR12261.1| Serine-enriched protein, partial [Zootermopsis nevadensis]	-0.68271	0.020611	-0.600051	0.0509781
Znev_13345	lightcyan	ref|XP_021933464.1| nucleoside diphosphate kinase 6 [Zootermopsis nevadensis] >ref|XP_021933466.1| nucleoside diphosphate kinase 6 [Zootermopsis nevadensis] >ref|XP_021933467.1| nucleoside diphosphate kinase 6 [Zootermopsis nevadensis] >gb|KDR12120.1| Nucleoside diphosphate kinase 6 [Zootermopsis nevadensis]	-0.68271	0.020611	-0.613268	0.0448031
Znev_13385	lightcyan	gb|AGM32689.1| RNA binding domain containing protein [Coptotermes formosanus]	-0.68271	0.020611	-0.507431	0.111095
Znev_13415	lightcyan	ref|XP_021930519.1| forkhead box protein L2-like isoform X1 [Zootermopsis nevadensis]	-0.68271	0.020611	-0.080575	0.813819
Znev_13482	lightcyan	gb|PNF14285.1| Mediator of RNA polymerase II transcription subunit 8 [Cryptotermes secundus]	-0.68271	0.020611	-0.35652	0.281827
Znev_13623	lightcyan	dbj|BAN21103.1| unkown protein [Riptortus pedestris]	-0.68271	0.020611	-0.550302	0.0794147
Znev_13811	lightcyan	ref|XP_021934674.1| nucleolar pre-ribosomal-associated protein 1 isoform X1 [Zootermopsis nevadensis] >gb|KDR11374.1| Nucleolar pre-ribosomal-associated protein 1 [Zootermopsis nevadensis]	-0.68271	0.020611	-0.587428	0.0573979
Znev_14213	lightcyan	gb|KDR13390.1| Leucine-rich repeat-containing protein 70 [Zootermopsis nevadensis]	-0.68271	0.020611	-0.873664	0.000440369
Znev_14232	lightcyan	gb|KDQ71514.1| Transcription termination factor 2 [Zootermopsis nevadensis]	-0.68271	0.020611	-0.645035	0.032111
Znev_14306	lightcyan	gb|KDR10711.1| DNA polymerase subunit gamma-1, mitochondrial, partial [Zootermopsis nevadensis]	-0.68271	0.020611	-0.671498	0.0236622
Znev_14465	lightcyan	ref|XP_021940073.1| hepatoma-derived growth factor-related protein 2-like [Zootermopsis nevadensis]	-0.68271	0.020611	-0.591836	0.0550971
Znev_14554	lightcyan	ref|XP_021922210.1| dolichyl-diphosphooligosaccharide--protein glycosyltransferase subunit STT3A [Zootermopsis nevadensis] >gb|KDR18262.1| Dolichyl-diphosphooligosaccharide--protein glycosyltransferase subunit STT3A [Zootermopsis nevadensis]	-0.68271	0.020611	-0.424231	0.19346
Znev_14556	lightcyan	gb|PNF14581.1| 26S proteasome non-ATPase regulatory subunit 1, partial [Cryptotermes secundus]	-0.68271	0.020611	-0.240496	0.476252
Znev_14725	lightcyan		-0.68271	0.020611	-0.494484	0.122059
Znev_14736	lightcyan	gb|PNF36372.1| Glutamyl-tRNA(Gln) amidotransferase subunit C, mitochondrial [Cryptotermes secundus]	-0.68271	0.020611	-0.323018	0.332595
Znev_14756	lightcyan	gb|KDR18259.1| Muscle segmentation homeobox [Zootermopsis nevadensis]	-0.68271	0.020611	-0.672859	0.0232759
Znev_14766	lightcyan		-0.68271	0.020611	-0.76111	0.00651267
Znev_14824	lightcyan	ref|XP_021938347.1| cyclin-H isoform X1 [Zootermopsis nevadensis] >ref|XP_021938348.1| cyclin-H isoform X1 [Zootermopsis nevadensis] >ref|XP_021938350.1| cyclin-H isoform X1 [Zootermopsis nevadensis] >gb|KDR09129.1| Cyclin-H [Zootermopsis nevadensis]	-0.68271	0.020611	-0.746646	0.00829369
Znev_14916	lightcyan	gb|KDR09682.1| UDP-glucuronic acid decarboxylase 1 [Zootermopsis nevadensis]	-0.68271	0.020611	-0.65067	0.0301581
Znev_15434	lightcyan	gb|PNF26612.1| Dolichyl-diphosphooligosaccharide--protein glycosyltransferase subunit 2 [Cryptotermes secundus]	-0.68271	0.020611	-0.0881232	0.796679
Znev_15475	lightcyan	gb|PSN36133.1| Extracellular serine/threonine protein kinase four-jointed [Blattella germanica] >gb|PSN40108.1| Extracellular serine/threonine protein kinase four-jointed [Blattella germanica]	-0.68271	0.020611	-0.668306	0.0245865
Znev_16863	lightcyan	gb|PSN29706.1| Protein SET [Blattella germanica]	-0.68271	0.020611	-0.581935	0.0603557
Znev_17198	lightcyan	gb|PNF33610.1| Inhibitor of growth protein 4, partial [Cryptotermes secundus]	-0.68271	0.020611	-0.673878	0.0229893
Znev_17199	lightcyan	ref|XP_021922865.1| ubiquitin carboxyl-terminal hydrolase isozyme L5 isoform X1 [Zootermopsis nevadensis]	-0.68271	0.020611	-0.277742	0.408279
Znev_17241	lightcyan	emb|CAB3370044.1| Hypothetical predicted protein [Cloeon dipterum]	-0.68271	0.020611	-0.653902	0.0290767
Znev_17249	lightcyan	ref|XP_021935341.1| bis(5'-nucleosyl)-tetraphosphatase [asymmetrical]-like isoform X1 [Zootermopsis nevadensis] >ref|XP_021935366.1| bis(5'-nucleosyl)-tetraphosphatase [asymmetrical]-like isoform X1 [Zootermopsis nevadensis]	-0.68271	0.020611	-0.64484	0.0321803
Znev_17383	lightcyan	ref|XP_021923162.1| T-box transcription factor TBX20-like [Zootermopsis nevadensis]	-0.68271	0.020611	-0.792288	0.00364395
Znev_17481	lightcyan	gb|KOC69912.1| tRNA-specific adenosine deaminase 1 [Habropoda laboriosa]	-0.68271	0.020611	-0.603905	0.049121
Znev_17888	lightcyan	ref|XP_021931569.1| protein KRI1 homolog [Zootermopsis nevadensis]	-0.68271	0.020611	-0.249879	0.458668
Znev_17913	lightcyan	ref|XP_021922648.1| TNF receptor-associated factor 4 isoform X1 [Zootermopsis nevadensis]	-0.68271	0.020611	-0.637125	0.0349997
Znev_17959	lightcyan	ref|XP_021930259.1| protein singles bar [Zootermopsis nevadensis]	-0.68271	0.020611	-0.115286	0.735711
Znev_00059	darkslateblue	ref|XP_021913292.1| katanin p80 WD40 repeat-containing subunit B1 isoform X1 [Zootermopsis nevadensis] >ref|XP_021913294.1| katanin p80 WD40 repeat-containing subunit B1 isoform X1 [Zootermopsis nevadensis] >gb|KDR22601.1| Katanin p80 WD40-containing subunit B1 [Zootermopsis nevadensis]	-0.69456	0.0177024	-0.697733	0.0169765
Znev_00455	darkslateblue		-0.69456	0.0177024	-0.609661	0.0464342
Znev_00503	darkslateblue	ref|XP_021926960.1| microtubule-associated proteins 1A/1B light chain 3C-like isoform X1 [Zootermopsis nevadensis] >gb|KDR15696.1| Microtubule-associated proteins 1A/1B light chain 3C [Zootermopsis nevadensis]	-0.69456	0.0177024	-0.731921	0.0104478
Znev_00528	darkslateblue	ref|XP_021927019.1| microtubule-associated protein Jupiter-like isoform X1 [Zootermopsis nevadensis] >gb|KDR15720.1| Microtubule-associated protein Jupiter [Zootermopsis nevadensis]	-0.69456	0.0177024	-0.588395	0.0568879
Znev_00892	darkslateblue		-0.69456	0.0177024	-0.549867	0.0797017
Znev_00989	darkslateblue	gb|KDR10636.1| Calpain-A [Zootermopsis nevadensis]	-0.69456	0.0177024	-0.452509	0.162263
Znev_01178	darkslateblue		-0.69456	0.0177024	-0.599767	0.0511172
Znev_01179	darkslateblue	gb|KMQ93893.1| cyclin-dependent serine threonine-protein kinase [Lasius niger]	-0.69456	0.0177024	-0.724231	0.0117215
Znev_01311	darkslateblue	ref|XP_023714173.1| aggrecan core protein [Cryptotermes secundus]	-0.69456	0.0177024	-0.579492	0.061704
Znev_01668	darkslateblue		-0.69456	0.0177024	-0.628705	0.0382687
Znev_01732	darkslateblue	ref|XP_021920789.1| coiled-coil domain-containing protein 50 isoform X1 [Zootermopsis nevadensis]	-0.69456	0.0177024	-0.646325	0.0316564
Znev_01808	darkslateblue	ref|XP_021927523.1| prostate stem cell antigen [Zootermopsis nevadensis]	-0.69456	0.0177024	-0.690507	0.0186619
Znev_01880	darkslateblue	ref|XP_021935515.1| protocadherin Fat 2 [Zootermopsis nevadensis]	-0.69456	0.0177024	-0.751345	0.00768034
Znev_02723	darkslateblue	gb|KDR21402.1| Lipase 3 [Zootermopsis nevadensis]	-0.69456	0.0177024	-0.70965	0.0144396
Znev_02785	darkslateblue	ref|XP_021924907.1| glucose dehydrogenase [FAD, quinone] isoform X1 [Zootermopsis nevadensis]	-0.69456	0.0177024	-0.767396	0.00583347
Znev_02808	darkslateblue	gb|KDR16753.1| Ecdysone 20-monooxygenase [Zootermopsis nevadensis]	-0.69456	0.0177024	-0.715495	0.0133008
Znev_02908	darkslateblue		-0.69456	0.0177024	-0.627969	0.0385644
Znev_02957	darkslateblue	ref|XP_023705745.1| mucin-5AC isoform X1 [Cryptotermes secundus]	-0.69456	0.0177024	-0.571947	0.0659958
Znev_02976	darkslateblue		-0.69456	0.0177024	-0.668845	0.0244287
Znev_02987	darkslateblue		-0.69456	0.0177024	-0.645648	0.0318944
Znev_03231	darkslateblue		-0.69456	0.0177024	-0.739847	0.00924348
Znev_03250	darkslateblue	gb|KDR21204.1| Chitooligosaccharidolytic beta-N-acetylglucosaminidase, partial [Zootermopsis nevadensis]	-0.69456	0.0177024	-0.762954	0.00630767
Znev_03293	darkslateblue	ref|XP_021919526.1| polypeptide N-acetylgalactosaminyltransferase 5 isoform X1 [Zootermopsis nevadensis] >ref|XP_021919527.1| polypeptide N-acetylgalactosaminyltransferase 5 isoform X1 [Zootermopsis nevadensis] >ref|XP_021919528.1| polypeptide N-acetylgalactosaminyltransferase 5 isoform X1 [Zootermopsis nevadensis] >ref|XP_021919529.1| polypeptide N-acetylgalactosaminyltransferase 5 isoform X1 [Z…	-0.69456	0.0177024	-0.653847	0.0290947
Znev_03433	darkslateblue	ref|XP_021930064.1| protein artichoke [Zootermopsis nevadensis]	-0.69456	0.0177024	-0.599063	0.0514619
Znev_03579	darkslateblue	ref|XP_014283266.1| myosin-2 essential light chain isoform X1 [Halyomorpha halys]	-0.69456	0.0177024	-0.606866	0.0477258
Znev_03853	darkslateblue	emb|CAB3373110.1| Hypothetical predicted protein [Cloeon dipterum]	-0.69456	0.0177024	-0.59691	0.0525272
Znev_04208	darkslateblue	ref|XP_021917647.1| LOW QUALITY PROTEIN: sushi, von Willebrand factor type A, EGF and pentraxin domain-containing protein 1 [Zootermopsis nevadensis]	-0.69456	0.0177024	-0.591938	0.0550448
Znev_04232	darkslateblue	ref|XP_021927938.1| probable cytochrome P450 301a1, mitochondrial isoform X1 [Zootermopsis nevadensis]	-0.69456	0.0177024	-0.602948	0.0495777
Znev_04262	darkslateblue	gb|PNF13879.1| Endochitinase [Cryptotermes secundus]	-0.69456	0.0177024	-0.516203	0.104041
Znev_04316	darkslateblue	gb|KDR17732.1| Neuronal acetylcholine receptor subunit beta-3 [Zootermopsis nevadensis]	-0.69456	0.0177024	-0.620877	0.0414933
Znev_04351	darkslateblue	ref|XP_021938764.1| signal recognition particle receptor subunit alpha homolog [Zootermopsis nevadensis] >gb|KDR08912.1| Signal recognition particle receptor subunit alpha [Zootermopsis nevadensis]	-0.69456	0.0177024	-0.407847	0.213073
Znev_04542	darkslateblue	gb|KDR24071.1| putative ribonuclease ZC3H12C [Zootermopsis nevadensis]	-0.69456	0.0177024	-0.60532	0.048451
Znev_04664	darkslateblue		-0.69456	0.0177024	-0.64564	0.0318973
Znev_04847	darkslateblue	ref|XP_021930304.1| haloacid dehalogenase-like hydrolase domain-containing 5 isoform X1 [Zootermopsis nevadensis] >gb|KDR13978.1| Cat eye syndrome critical region protein 5 [Zootermopsis nevadensis]	-0.69456	0.0177024	-0.715818	0.0132397
Znev_05250	darkslateblue		-0.69456	0.0177024	-0.747623	0.00816332
Znev_05295	darkslateblue	gb|KDR08233.1| E3 ubiquitin-protein ligase RNF19A, partial [Zootermopsis nevadensis]	-0.69456	0.0177024	-0.560153	0.073101
Znev_05456	darkslateblue		-0.69456	0.0177024	-0.627539	0.0387375
Znev_05587	darkslateblue	ref|XP_021921792.1| cytospin-A-like isoform X1 [Zootermopsis nevadensis]	-0.69456	0.0177024	-0.710466	0.0142766
Znev_05683	darkslateblue		-0.69456	0.0177024	-0.618989	0.0422983
Znev_05794	darkslateblue	ref|XP_021926343.1| sorting nexin-2-like isoform X1 [Zootermopsis nevadensis]	-0.69456	0.0177024	-0.714736	0.0134449
Znev_06421	darkslateblue	gb|PSN55685.1| Protein E(sev)2B [Blattella germanica]	-0.69456	0.0177024	-0.714373	0.0135142
Znev_06452	darkslateblue	gb|KDR11754.1| Laccase [Zootermopsis nevadensis]	-0.69456	0.0177024	-0.617321	0.0430182
Znev_06479	darkslateblue	ref|XP_021934909.1| protein transport protein Sec24A [Zootermopsis nevadensis] >ref|XP_021934910.1| protein transport protein Sec24A [Zootermopsis nevadensis] >ref|XP_021934911.1| protein transport protein Sec24A [Zootermopsis nevadensis] >gb|KDR11196.1| Protein transport protein Sec24B [Zootermopsis nevadensis]	-0.69456	0.0177024	-0.396036	0.227915
Znev_06604	darkslateblue		-0.69456	0.0177024	-0.659102	0.0273941
Znev_07330	darkslateblue	ref|XP_021936875.1| collagen alpha-1(III) chain-like [Zootermopsis nevadensis]	-0.69456	0.0177024	-0.598427	0.0517752
Znev_07445	darkslateblue		-0.69456	0.0177024	-0.448009	0.167004
Znev_07544	darkslateblue	ref|XP_021922620.1| carboxypeptidase M-like isoform X1 [Zootermopsis nevadensis]	-0.69456	0.0177024	-0.495426	0.121239
Znev_07568	darkslateblue	gb|KDR11404.1| Sushi, nidogen and EGF-like domain-containing protein 1, partial [Zootermopsis nevadensis]	-0.69456	0.0177024	-0.784305	0.00426475
Znev_07601	darkslateblue	gb|KDR15205.1| E3 ubiquitin-protein ligase MIB1 [Zootermopsis nevadensis]	-0.69456	0.0177024	-0.568766	0.0678644
Znev_07677	darkslateblue	gb|KDR08458.1| Epidermal growth factor receptor kinase substrate 8, partial [Zootermopsis nevadensis]	-0.69456	0.0177024	-0.422022	0.196039
Znev_07711	darkslateblue	gb|KDR18539.1| Putative epidermal cell surface receptor [Zootermopsis nevadensis]	-0.69456	0.0177024	-0.608857	0.0468031
Znev_07873	darkslateblue	ref|XP_021918867.1| ankyrin repeat domain-containing protein 27-like isoform X1 [Zootermopsis nevadensis] >gb|KDR19988.1| Ankyrin repeat domain-containing protein 27 [Zootermopsis nevadensis]	-0.69456	0.0177024	-0.679485	0.021458
Znev_08411	darkslateblue	gb|KAF0765805.1| Uncharacterized protein FWK35_00005083 [Aphis craccivora]	-0.69456	0.0177024	-0.703488	0.0157146
Znev_08976	darkslateblue	ref|XP_018916050.1| PREDICTED: calpain-C isoform X1 [Bemisia tabaci] >ref|XP_018916051.1| PREDICTED: calpain-C isoform X2 [Bemisia tabaci]	-0.69456	0.0177024	-0.739702	0.00926456
Znev_09187	darkslateblue	gb|KDR16593.1| PPPDE peptidase domain-containing protein 2 [Zootermopsis nevadensis]	-0.69456	0.0177024	-0.761095	0.00651428
Znev_09258	darkslateblue		-0.69456	0.0177024	-0.640515	0.0337403
Znev_09366	darkslateblue	ref|XP_021919045.1| adhesive plaque matrix protein 2-like isoform X1 [Zootermopsis nevadensis] >gb|KDR19870.1| Lactadherin [Zootermopsis nevadensis]	-0.69456	0.0177024	-0.63574	0.0355235
Znev_09540	darkslateblue	ref|XP_021912992.1| protein Skeletor, isoforms D/E-like [Zootermopsis nevadensis]	-0.69456	0.0177024	-0.726498	0.0113349
Znev_09541	darkslateblue	gb|KDR22741.1| DOMON domain-containing protein, partial [Zootermopsis nevadensis]	-0.69456	0.0177024	-0.707916	0.0147906
Znev_09826	darkslateblue		-0.69456	0.0177024	-0.615749	0.0437044
Znev_09827	darkslateblue		-0.69456	0.0177024	-0.578716	0.0621365
Znev_10202	darkslateblue	ref|XP_021941315.1| F-box/LRR-repeat protein 7-like [Zootermopsis nevadensis] >gb|KDR06592.1| F-box/LRR-repeat protein 7 [Zootermopsis nevadensis]	-0.69456	0.0177024	-0.729546	0.0108299
Znev_10550	darkslateblue		-0.69456	0.0177024	-0.573337	0.0651907
Znev_10621	darkslateblue	gb|KDR13926.1| Tetraspanin-5, partial [Zootermopsis nevadensis]	-0.69456	0.0177024	-0.743512	0.00872216
Znev_10938	darkslateblue	gb|KDR13526.1| Protein phosphatase PP2A 55 kDa regulatory subunit, partial [Zootermopsis nevadensis]	-0.69456	0.0177024	-0.560703	0.0727592
Znev_11057	darkslateblue	gb|RZC40992.1| La and/or SUZ-C domain containing protein [Asbolus verrucosus]	-0.69456	0.0177024	-0.573482	0.0651072
Znev_11184	darkslateblue	gb|AGA16574.1| P-type lysozyme [Coptotermes formosanus]	-0.69456	0.0177024	-0.661462	0.0266536
Znev_11411	darkslateblue		-0.69456	0.0177024	-0.649826	0.0304455
Znev_12039	darkslateblue	ref|XP_021941834.1| lipoma HMGIC fusion partner-like 3 protein [Zootermopsis nevadensis] >gb|KDR23178.1| Lipoma HMGIC fusion partner-like 3 protein [Zootermopsis nevadensis]	-0.69456	0.0177024	-0.635202	0.0357283
Znev_12182	darkslateblue		-0.69456	0.0177024	-0.620332	0.0417246
Znev_12453	darkslateblue	gb|KDR13426.1| Ubiquitin-conjugating enzyme E2 S [Zootermopsis nevadensis]	-0.69456	0.0177024	-0.663136	0.0261371
Znev_12455	darkslateblue	gb|KDR13428.1| Cerebellar degeneration-related protein 2 [Zootermopsis nevadensis]	-0.69456	0.0177024	-0.514365	0.105495
Znev_12943	darkslateblue		-0.69456	0.0177024	-0.745731	0.0084171
Znev_13195	darkslateblue	gb|RZB39981.1| zinc transporter 7 [Asbolus verrucosus]	-0.69456	0.0177024	-0.674372	0.0228515
Znev_13220	darkslateblue	gb|PNF26599.1| Rho GTPase-activating protein conundrum [Cryptotermes secundus]	-0.69456	0.0177024	-0.524074	0.0979664
Znev_13257	darkslateblue	gb|EGI65325.1| Innexin shaking-B [Acromyrmex echinatior] >gb|KAG5307115.1| SHAKB protein, partial [Acromyrmex insinuator]	-0.69456	0.0177024	-0.77799	0.00480856
Znev_13338	darkslateblue	ref|XP_021932753.1| cuticle protein isoform X1 [Zootermopsis nevadensis]	-0.69456	0.0177024	-0.657204	0.0280001
Znev_13341	darkslateblue	ref|XP_021933459.1| cGMP-dependent protein kinase, isozyme 2 forms cD4/T1/T3A/T3B isoform X1 [Zootermopsis nevadensis]	-0.69456	0.0177024	-0.616713	0.0432826
Znev_13410	darkslateblue	gb|KDR13887.1| Eukaryotic translation initiation factor 4 gamma 3 [Zootermopsis nevadensis]	-0.69456	0.0177024	-0.70634	0.0151147
Znev_13528	darkslateblue	gb|KDR08197.1| putative serine/threonine-protein kinase [Zootermopsis nevadensis]	-0.69456	0.0177024	-0.721322	0.0122314
Znev_13647	darkslateblue	emb|CAB3386728.1| Hypothetical predicted protein [Cloeon dipterum]	-0.69456	0.0177024	-0.532332	0.0918469
Znev_13711	darkslateblue	ref|XP_021924423.1| flt3-interacting zinc finger protein 1 isoform X1 [Zootermopsis nevadensis] >ref|XP_021924424.1| flt3-interacting zinc finger protein 1 isoform X1 [Zootermopsis nevadensis]	-0.69456	0.0177024	-0.377472	0.252429
Znev_14185	darkslateblue		-0.69456	0.0177024	-0.633148	0.0365185
Znev_14199	darkslateblue	gb|KDR23829.1| Sal-like protein 1, partial [Zootermopsis nevadensis]	-0.69456	0.0177024	-0.627258	0.0388511
Znev_14501	darkslateblue		-0.69456	0.0177024	-0.703022	0.0158141
Znev_14503	darkslateblue	ref|XP_021926132.1| sulfotransferase 1C2A-like [Zootermopsis nevadensis] >gb|KDR16098.1| Sulfotransferase 1C2A [Zootermopsis nevadensis]	-0.69456	0.0177024	-0.694794	0.0176481
Znev_14785	darkslateblue		-0.69456	0.0177024	-0.637655	0.0348007
Znev_14930	darkslateblue	gb|KDR08167.1| Myosin-M heavy chain [Zootermopsis nevadensis]	-0.69456	0.0177024	-0.707004	0.0149775
Znev_15083	darkslateblue	ref|XP_021912943.1| tetratricopeptide repeat protein 27 isoform X1 [Zootermopsis nevadensis] >gb|KDR22758.1| Tetratricopeptide repeat protein 27 [Zootermopsis nevadensis]	-0.69456	0.0177024	-0.530311	0.0933205
Znev_16531	darkslateblue	gb|KPJ10023.1| DOMON domain-containing protein CG14681 [Papilio machaon]	-0.69456	0.0177024	-0.569767	0.0672724
Znev_16656	darkslateblue	ref|XP_021937381.1| trypsin-1-like isoform X1 [Zootermopsis nevadensis]	-0.69456	0.0177024	-0.408471	0.212306
Znev_16996	darkslateblue	ref|XP_021928369.1| LOW QUALITY PROTEIN: peroxidase [Zootermopsis nevadensis]	-0.69456	0.0177024	-0.681919	0.0208165
Znev_17023	darkslateblue	ref|XP_015595862.1| myosin-IIIb isoform X5 [Cephus cinctus]	-0.69456	0.0177024	-0.425935	0.191485
Znev_17433	darkslateblue	ref|XP_015602372.1| laccase-5 isoform X1 [Cephus cinctus]	-0.69456	0.0177024	-0.663884	0.0259086
Znev_17807	darkslateblue		-0.69456	0.0177024	-0.658373	0.0276257
Znev_18101	darkslateblue		-0.69456	0.0177024	-0.656846	0.0281155
Znev_18429	darkslateblue	ref|XP_016977586.1| PREDICTED: ATP-binding cassette sub-family G member 4 isoform X1 [Drosophila rhopaloa]	-0.69456	0.0177024	-0.558715	0.0740011
Znev_18973	darkslateblue	ref|XP_021928545.1| odorant receptor 13a-like [Zootermopsis nevadensis]	-0.69456	0.0177024	-0.505097	0.113023
Znev_19042	darkslateblue		-0.69456	0.0177024	-0.590697	0.0556852
Znev_00123	midnightblue	ref|XP_021913089.1| serine/threonine/tyrosine-interacting protein-like isoform X1 [Zootermopsis nevadensis] >gb|KDR22663.1| Serine/threonine/tyrosine-interacting protein [Zootermopsis nevadensis]	-0.699784	0.0165186	-0.575901	0.0637222
Znev_00124	midnightblue	gb|AAL78751.1| translation elongation factor-1 gamma [Locusta migratoria]	-0.699784	0.0165186	-0.376656	0.25354
Znev_00216	midnightblue	ref|XP_021936107.1| ER membrane protein complex subunit 6 [Zootermopsis nevadensis]	-0.699784	0.0165186	-0.547808	0.0810692
Znev_00353	midnightblue	gb|PSN56552.1| WD repeat-containing protein 24 [Blattella germanica]	-0.699784	0.0165186	-0.775853	0.00500369
Znev_00388	midnightblue	ref|XP_021926031.1| protein-S-isoprenylcysteine O-methyltransferase isoform X1 [Zootermopsis nevadensis] >gb|KDR16214.1| Protein-S-isoprenylcysteine O-methyltransferase [Zootermopsis nevadensis]	-0.699784	0.0165186	-0.595325	0.0533212
Znev_00445	midnightblue	ref|XP_021925873.1| cytosolic carboxypeptidase 1-like isoform X1 [Zootermopsis nevadensis]	-0.699784	0.0165186	-0.455074	0.159598
Znev_00479	midnightblue		-0.699784	0.0165186	-0.541422	0.0854088
Znev_00486	midnightblue	gb|KDR15679.1| DNA repair protein XRCC3 [Zootermopsis nevadensis]	-0.699784	0.0165186	-0.3044	0.362757
Znev_00638	midnightblue	ref|XP_021922314.1| H/ACA ribonucleoprotein complex non-core subunit NAF1 isoform X1 [Zootermopsis nevadensis] >gb|KDR18167.1| H/ACA ribonucleoprotein complex non-core subunit NAF1 [Zootermopsis nevadensis]	-0.699784	0.0165186	-0.466856	0.147709
Znev_00663	midnightblue		-0.699784	0.0165186	-0.486021	0.129588
Znev_00722	midnightblue	ref|XP_018323445.1| general transcription factor IIF subunit 2 [Agrilus planipennis] >ref|XP_025834694.1| general transcription factor IIF subunit 2-like [Agrilus planipennis]	-0.699784	0.0165186	-0.778425	0.00476958
Znev_00774	midnightblue	gb|PNF20765.1| Programmed cell death 6-interacting protein [Cryptotermes secundus]	-0.699784	0.0165186	-0.480611	0.134552
Znev_00802	midnightblue	ref|XP_021941050.1| protein disulfide-isomerase A5 isoform X1 [Zootermopsis nevadensis] >ref|XP_021941060.1| protein disulfide-isomerase A5 isoform X1 [Zootermopsis nevadensis] >gb|KDR23255.1| Protein disulfide-isomerase A5 [Zootermopsis nevadensis]	-0.699784	0.0165186	-0.0832075	0.807832
Znev_00824	midnightblue	gb|PSN30737.1| Inositol monophosphatase 2, partial [Blattella germanica]	-0.699784	0.0165186	-0.595151	0.0534087
Znev_00870	midnightblue	ref|XP_021942824.1| CAAX prenyl protease 1 homolog [Zootermopsis nevadensis] >gb|KDR22915.1| CAAX prenyl protease 1-like protein [Zootermopsis nevadensis]	-0.699784	0.0165186	-0.403995	0.21785
Znev_01040	midnightblue	gb|KDR10685.1| F-box/WD repeat-containing protein 4 [Zootermopsis nevadensis]	-0.699784	0.0165186	-0.357683	0.280148
Znev_01084	midnightblue	gb|KDR15908.1| Protein quiver [Zootermopsis nevadensis]	-0.699784	0.0165186	-0.385405	0.241776
Znev_01108	midnightblue	gb|KDR15933.1| Mitotic checkpoint protein BUB3 [Zootermopsis nevadensis]	-0.699784	0.0165186	-0.346037	0.297221
Znev_01118	midnightblue	gb|PNF17792.1| SET and MYND domain-containing protein 5, partial [Cryptotermes secundus]	-0.699784	0.0165186	-0.474327	0.140466
Znev_01162	midnightblue	gb|QVD39167.1| Ankyrin repeat containing 54-like protein [Schistocerca gregaria]	-0.699784	0.0165186	-0.575874	0.0637379
Znev_01209	midnightblue	gb|PNF29629.1| mRNA turnover protein 4-like protein [Cryptotermes secundus]	-0.699784	0.0165186	-0.401858	0.220526
Znev_01297	midnightblue	gb|KDR19184.1| Sugar transporter ERD6-like 6, partial [Zootermopsis nevadensis]	-0.699784	0.0165186	-0.468394	0.1462
Znev_01486	midnightblue	gb|KDR21572.1| Prolyl endopeptidase [Zootermopsis nevadensis]	-0.699784	0.0165186	-0.575556	0.0639187
Znev_01489	midnightblue	gb|KDR21575.1| Tudor domain-containing protein 7 [Zootermopsis nevadensis]	-0.699784	0.0165186	-0.472996	0.14174
Znev_01522	midnightblue	ref|XP_021935096.1| protein CLP1 homolog [Zootermopsis nevadensis] >gb|KDR11058.1| CLP1-like protein [Zootermopsis nevadensis]	-0.699784	0.0165186	-0.502458	0.115228
Znev_01535	midnightblue	gb|PNF32387.1| Protein Fer3 [Cryptotermes secundus]	-0.699784	0.0165186	-0.483052	0.132298
Znev_01571	midnightblue	gb|KDR18838.1| YjeF N-terminal domain-containing protein [Zootermopsis nevadensis]	-0.699784	0.0165186	-0.469736	0.14489
Znev_01628	midnightblue	ref|XP_021921055.1| chromatin target of PRMT1 protein-like isoform X1 [Zootermopsis nevadensis]	-0.699784	0.0165186	-0.458079	0.156512
Znev_01632	midnightblue	ref|XP_021931883.1| cytokine receptor-like factor 3 isoform X1 [Zootermopsis nevadensis] >ref|XP_021931884.1| cytokine receptor-like factor 3 isoform X1 [Zootermopsis nevadensis] >ref|XP_021931885.1| cytokine receptor-like factor 3 isoform X1 [Zootermopsis nevadensis] >ref|XP_021931886.1| cytokine receptor-like factor 3 isoform X1 [Zootermopsis nevadensis] >ref|XP_021931887.1| cytokine receptor-l…	-0.699784	0.0165186	-0.589446	0.0563365
Znev_01656	midnightblue	ref|XP_021931987.1| coiled-coil domain-containing protein 40 isoform X1 [Zootermopsis nevadensis] >gb|KDR12987.1| Coiled-coil domain-containing protein 40 [Zootermopsis nevadensis]	-0.699784	0.0165186	-0.636724	0.0351509
Znev_01657	midnightblue	gb|KDR12988.1| DCN1-like protein 3 [Zootermopsis nevadensis]	-0.699784	0.0165186	-0.74074	0.00911437
Znev_01730	midnightblue	ref|XP_021920859.1| facilitated trehalose transporter Tret1-like isoform X1 [Zootermopsis nevadensis]	-0.699784	0.0165186	-0.233636	0.489296
Znev_01941	midnightblue	ref|XP_021916590.1| UDP-GalNAc:beta-1,3-N-acetylgalactosaminyltransferase 2-like isoform X1 [Zootermopsis nevadensis] >gb|KDR24229.1| UDP-GalNAc:beta-1,3-N-acetylgalactosaminyltransferase 2 [Zootermopsis nevadensis]	-0.699784	0.0165186	-0.748306	0.00807305
Znev_02009	midnightblue	ref|XP_021914487.1| probable E3 ubiquitin-protein ligase HERC4 [Zootermopsis nevadensis] >ref|XP_021914488.1| probable E3 ubiquitin-protein ligase HERC4 [Zootermopsis nevadensis] >ref|XP_021914489.1| probable E3 ubiquitin-protein ligase HERC4 [Zootermopsis nevadensis] >ref|XP_021914490.1| probable E3 ubiquitin-protein ligase HERC4 [Zootermopsis nevadensis] >ref|XP_021914492.1| probable E3 ubiquit…	-0.699784	0.0165186	-0.478724	0.136311
Znev_02138	midnightblue	ref|XP_021942207.1| ubiquitin carboxyl-terminal hydrolase 30 homolog isoform X1 [Zootermopsis nevadensis]	-0.699784	0.0165186	-0.434946	0.181245
Znev_02241	midnightblue	ref|XP_021942823.1| nucleoside diphosphate kinase 7 isoform X1 [Zootermopsis nevadensis]	-0.699784	0.0165186	-0.364845	0.269928
Znev_02404	midnightblue	ref|XP_021914697.1| deoxynucleoside kinase isoform X1 [Zootermopsis nevadensis] >gb|KDR22026.1| Deoxynucleoside kinase [Zootermopsis nevadensis]	-0.699784	0.0165186	-0.52234	0.0992841
Znev_02453	midnightblue	ref|XP_021932467.1| tyrosine-protein phosphatase non-receptor type 2 isoform X1 [Zootermopsis nevadensis]	-0.699784	0.0165186	-0.113206	0.740336
Znev_02459	midnightblue	gb|PSN36152.1| Nucleolar protein 58 [Blattella germanica]	-0.699784	0.0165186	-0.0473739	0.889992
Znev_02493	midnightblue	gb|PNF34343.1| Piezo-type mechanosensitive ion channel component 1 [Cryptotermes secundus]	-0.699784	0.0165186	-0.669558	0.024221
Znev_02541	midnightblue	ref|XP_021922637.1| DNA topoisomerase I, mitochondrial isoform X1 [Zootermopsis nevadensis] >gb|KDR24006.1| DNA topoisomerase 1 [Zootermopsis nevadensis]	-0.699784	0.0165186	-0.354972	0.284073
Znev_02550	midnightblue	emb|CCV01216.1| Blistered [Blattella germanica]	-0.699784	0.0165186	-0.643051	0.0328193
Znev_02637	midnightblue	ref|XP_021926533.1| zinc finger matrin-type protein 2 [Zootermopsis nevadensis]	-0.699784	0.0165186	-0.261375	0.437542
Znev_02641	midnightblue	ref|XP_021926376.1| histone H2A-like [Zootermopsis nevadensis] >gb|KDR23798.1| Histone H2A [Zootermopsis nevadensis]	-0.699784	0.0165186	-0.551216	0.0788141
Znev_02701	midnightblue		-0.699784	0.0165186	-0.413055	0.206717
Znev_02707	midnightblue	ref|XP_021916168.1| diphthine--ammonia ligase isoform X1 [Zootermopsis nevadensis] >ref|XP_021916169.1| diphthine--ammonia ligase isoform X1 [Zootermopsis nevadensis]	-0.699784	0.0165186	-0.313448	0.347927
Znev_02743	midnightblue	gb|PSN42014.1| Protein krasavietz [Blattella germanica]	-0.699784	0.0165186	-0.453949	0.160764
Znev_02751	midnightblue	gb|PNF17223.1| Nucleolar complex protein 3-like protein [Cryptotermes secundus]	-0.699784	0.0165186	-0.617452	0.0429615
Znev_02758	midnightblue		-0.699784	0.0165186	-0.559431	0.073552
Znev_02845	midnightblue	ref|XP_021920121.1| ubiquitin-conjugating enzyme E2 Q1 isoform X1 [Zootermopsis nevadensis] >gb|KDR19277.1| Ubiquitin-conjugating enzyme E2 Q1 [Zootermopsis nevadensis]	-0.699784	0.0165186	-0.65418	0.0289848
Znev_02898	midnightblue	gb|PSN31287.1| Adenine phosphoribosyltransferase [Blattella germanica]	-0.699784	0.0165186	-0.538611	0.0873665
Znev_02973	midnightblue	ref|XP_021930690.1| DNA repair protein complementing XP-A cells homolog [Zootermopsis nevadensis] >gb|KDR13782.1| DNA repair protein complementing XP-A cells-like protein [Zootermopsis nevadensis]	-0.699784	0.0165186	-0.288051	0.390355
Znev_02980	midnightblue	gb|KDR13789.1| Aryl hydrocarbon receptor nuclear translocator-like protein, partial [Zootermopsis nevadensis]	-0.699784	0.0165186	-0.333887	0.315624
Znev_03008	midnightblue	ref|XP_021924690.1| UPF0769 protein C21orf59 homolog isoform X1 [Zootermopsis nevadensis]	-0.699784	0.0165186	-0.446575	0.168532
Znev_03052	midnightblue	ref|XP_023709447.1| aarF domain-containing protein kinase 1 [Cryptotermes secundus] >ref|XP_023709448.1| aarF domain-containing protein kinase 1 [Cryptotermes secundus] >ref|XP_023709449.1| aarF domain-containing protein kinase 1 [Cryptotermes secundus] >ref|XP_023709450.1| aarF domain-containing protein kinase 1 [Cryptotermes secundus] >gb|PNF31716.1| putative aarF domain-containing protein kina…	-0.699784	0.0165186	-0.712665	0.0138438
Znev_03168	midnightblue	gb|KDR22285.1| Putative transcription factor SOX-15 [Zootermopsis nevadensis]	-0.699784	0.0165186	-0.438664	0.177119
Znev_03251	midnightblue	ref|XP_023711742.1| transmembrane protein 64 isoform X1 [Cryptotermes secundus] >ref|XP_023711743.1| transmembrane protein 64 isoform X1 [Cryptotermes secundus]	-0.699784	0.0165186	-0.282454	0.400038
Znev_03316	midnightblue	gb|KDR19649.1| RAB6-interacting golgin [Zootermopsis nevadensis]	-0.699784	0.0165186	-0.56591	0.0695721
Znev_03449	midnightblue		-0.699784	0.0165186	-0.517456	0.103058
Znev_03491	midnightblue	ref|XP_021921858.1| meprin A subunit beta-like [Zootermopsis nevadensis]	-0.699784	0.0165186	-0.560549	0.0728546
Znev_03495	midnightblue	ref|XP_021914226.1| ras-related protein Rab-30 isoform X1 [Zootermopsis nevadensis] >ref|XP_021914228.1| ras-related protein Rab-30 isoform X1 [Zootermopsis nevadensis] >ref|XP_021914229.1| ras-related protein Rab-30 isoform X1 [Zootermopsis nevadensis] >ref|XP_021914230.1| ras-related protein Rab-30 isoform X1 [Zootermopsis nevadensis] >gb|KDR22192.1| GTP-binding protein ypt4 [Zootermopsis nevad…	-0.699784	0.0165186	-0.657949	0.0277611
Znev_03527	midnightblue	ref|XP_021914250.1| E3 ubiquitin-protein ligase MARCH2-like isoform X1 [Zootermopsis nevadensis]	-0.699784	0.0165186	-0.330962	0.320144
Znev_03550	midnightblue		-0.699784	0.0165186	-0.461517	0.153026
Znev_03566	midnightblue	gb|ODM92719.1| Gastrula zinc finger protein XlCGF57.1 [Orchesella cincta]	-0.699784	0.0165186	-0.576522	0.0633702
Znev_03649	midnightblue	gb|EDW38107.1| GL12416 [Drosophila persimilis]	-0.699784	0.0165186	-0.748933	0.00799082
Znev_03741	midnightblue	ref|XP_021925030.1| death-associated protein 1 [Zootermopsis nevadensis]	-0.699784	0.0165186	-0.67765	0.0219509
Znev_03761	midnightblue	ref|XP_021923570.1| ATP-dependent RNA helicase p62-like isoform X1 [Zootermopsis nevadensis] >gb|KDR17554.1| ATP-dependent RNA helicase p62 [Zootermopsis nevadensis]	-0.699784	0.0165186	-0.150816	0.658029
Znev_03843	midnightblue	ref|XP_021916688.1| caprin homolog isoform X1 [Zootermopsis nevadensis]	-0.699784	0.0165186	-0.237393	0.482133
Znev_03871	midnightblue	gb|AGM32834.1| putative GTP-binding protein RAY-like protein [Coptotermes formosanus]	-0.699784	0.0165186	-0.670278	0.0240125
Znev_03872	midnightblue	ref|XP_021935611.1| meiosis 1 arrest protein-like [Zootermopsis nevadensis]	-0.699784	0.0165186	-0.531222	0.0926548
Znev_03885	midnightblue	ref|XP_021935715.1| origin recognition complex subunit 5 isoform X1 [Zootermopsis nevadensis] >gb|KDR10860.1| Origin recognition complex subunit 5 [Zootermopsis nevadensis]	-0.699784	0.0165186	-0.677996	0.0218575
Znev_03926	midnightblue	ref|XP_021913660.1| rhomboid-related protein 2-like isoform X1 [Zootermopsis nevadensis] >ref|XP_021913661.1| rhomboid-related protein 2-like isoform X1 [Zootermopsis nevadensis] >ref|XP_021913662.1| rhomboid-related protein 2-like isoform X1 [Zootermopsis nevadensis] >ref|XP_021913663.1| rhomboid-related protein 2-like isoform X1 [Zootermopsis nevadensis] >gb|KDR22447.1| Rhomboid-related protein…	-0.699784	0.0165186	-0.289948	0.3871
Znev_04021	midnightblue	ref|XP_021929400.1| DNA-directed RNA polymerase III subunit RPC8 [Zootermopsis nevadensis] >gb|KDR14462.1| DNA-directed RNA polymerase III subunit RPC8 [Zootermopsis nevadensis]	-0.699784	0.0165186	-0.586077	0.0581162
Znev_04119	midnightblue	gb|PNF13611.1| N-alpha-acetyltransferase 60 [Cryptotermes secundus]	-0.699784	0.0165186	-0.65932	0.0273253
Znev_04185	midnightblue	gb|KDR24133.1| 5'-3' exoribonuclease 2-like protein [Zootermopsis nevadensis]	-0.699784	0.0165186	-0.326858	0.326545
Znev_04250	midnightblue		-0.699784	0.0165186	-0.457268	0.157341
Znev_04401	midnightblue	gb|EFN60720.1| Down syndrome cell adhesion molecule-like protein 1 [Camponotus floridanus]	-0.699784	0.0165186	-0.585211	0.0585796
Znev_04416	midnightblue	ref|XP_018915692.1| PREDICTED: cholesterol 7-desaturase-like isoform X1 [Bemisia tabaci]	-0.699784	0.0165186	-0.601889	0.0500864
Znev_04417	midnightblue	ref|XP_021913805.1| cytochrome P450 307a1-like [Zootermopsis nevadensis] >gb|KDR22324.1| Cytochrome P450 307a1 [Zootermopsis nevadensis]	-0.699784	0.0165186	-0.784906	0.00421548
Znev_04433	midnightblue		-0.699784	0.0165186	-0.701193	0.0162093
Znev_04496	midnightblue	gb|KDR15768.1| Protein mago nashi [Zootermopsis nevadensis] >gb|PNF39087.1| Protein mago nashi [Cryptotermes secundus] >gb|PSN43954.1| Protein mago nashi [Blattella germanica]	-0.699784	0.0165186	-0.433348	0.183036
Znev_04657	midnightblue		-0.699784	0.0165186	-0.625326	0.0396386
Znev_04681	midnightblue	gb|PSN45593.1| Tctex1 domain-containing protein 1 [Blattella germanica]	-0.699784	0.0165186	-0.442142	0.173311
Znev_04877	midnightblue	ref|XP_021919552.1| bromodomain adjacent to zinc finger domain protein 1A isoform X1 [Zootermopsis nevadensis] >ref|XP_021919554.1| bromodomain adjacent to zinc finger domain protein 1A isoform X1 [Zootermopsis nevadensis] >ref|XP_021919555.1| bromodomain adjacent to zinc finger domain protein 1A isoform X1 [Zootermopsis nevadensis] >gb|KDR19569.1| Bromodomain adjacent to zinc finger domain prote…	-0.699784	0.0165186	-0.346279	0.29686
Znev_04925	midnightblue	emb|CAR85698.1| hemocyanin subunit type 2 precursor [Cryptotermes secundus]	-0.699784	0.0165186	-0.0776469	0.820488
Znev_04939	midnightblue	gb|PNF28016.1| T-cell immunomodulatory protein [Cryptotermes secundus]	-0.699784	0.0165186	-0.299778	0.370454
Znev_04981	midnightblue	gb|PSN53018.1| Multifunctional methyltransferase subunit TRM112-like protein [Blattella germanica]	-0.699784	0.0165186	-0.647683	0.0311827
Znev_05022	midnightblue		-0.699784	0.0165186	-0.369089	0.263972
Znev_05043	midnightblue	gb|PNF17283.1| Uridine 5'-monophosphate synthase [Cryptotermes secundus]	-0.699784	0.0165186	-0.403645	0.218286
Znev_05050	midnightblue	gb|PSN50711.1| Transmembrane protein 104 [Blattella germanica]	-0.699784	0.0165186	-0.51661	0.103721
Znev_05097	midnightblue	ref|XP_021929531.1| ATP-dependent RNA helicase WM6 [Zootermopsis nevadensis] >gb|KDR23694.1| ATP-dependent RNA helicase WM6 [Zootermopsis nevadensis]	-0.699784	0.0165186	-0.534222	0.090483
Znev_05116	midnightblue	ref|XP_021926090.1| conserved oligomeric Golgi complex subunit 7 isoform X1 [Zootermopsis nevadensis]	-0.699784	0.0165186	-0.200372	0.554694
Znev_05130	midnightblue		-0.699784	0.0165186	-0.356223	0.282258
Znev_05139	midnightblue		-0.699784	0.0165186	-0.0227736	0.94701
Znev_05201	midnightblue	ref|XP_023709653.1| transmembrane protein 230 isoform X1 [Cryptotermes secundus]	-0.699784	0.0165186	-0.433854	0.182467
Znev_05206	midnightblue	ref|XP_021939151.1| vicilin-like seed storage protein At2g18540 isoform X2 [Zootermopsis nevadensis]	-0.699784	0.0165186	-0.730051	0.0107477
Znev_05282	midnightblue		-0.699784	0.0165186	-0.485131	0.130396
Znev_05309	midnightblue	gb|AEV89774.1| nuclear protein [Schistocerca gregaria]	-0.699784	0.0165186	-0.369858	0.262901
Znev_05327	midnightblue	gb|PSN43817.1| 60 kDa heat shock protein [Blattella germanica]	-0.699784	0.0165186	0.013618	0.968301
Znev_05484	midnightblue	ref|XP_021933348.1| probable 28S rRNA (cytosine-C(5))-methyltransferase isoform X1 [Zootermopsis nevadensis] >gb|KDR12157.1| Putative ribosomal RNA methyltransferase nop2 [Zootermopsis nevadensis]	-0.699784	0.0165186	-0.301585	0.367436
Znev_05574	midnightblue	gb|KDR21347.1| Eukaryotic translation initiation factor 5A, partial [Zootermopsis nevadensis]	-0.699784	0.0165186	-0.431273	0.185378
Znev_05693	midnightblue	gb|KDR13470.1| Leucine-rich repeat-containing protein 15 [Zootermopsis nevadensis]	-0.699784	0.0165186	-0.401685	0.220743
Znev_05772	midnightblue	gb|KDR15976.1| S-adenosylmethionine synthetase [Zootermopsis nevadensis]	-0.699784	0.0165186	-0.26008	0.439898
Znev_06070	midnightblue		-0.699784	0.0165186	-0.629395	0.0379932
Znev_06071	midnightblue	ref|XP_021916088.1| MRG/MORF4L-binding protein [Zootermopsis nevadensis] >gb|KDR24239.1| MRG-binding protein [Zootermopsis nevadensis]	-0.699784	0.0165186	-0.28823	0.390047
Znev_06114	midnightblue		-0.699784	0.0165186	-0.113454	0.739784
Znev_06120	midnightblue	ref|XP_021932553.1| IQ and AAA domain-containing protein 1 [Zootermopsis nevadensis] >gb|KDR12670.1| IQ and AAA domain-containing protein 1 [Zootermopsis nevadensis]	-0.699784	0.0165186	-0.202876	0.549654
Znev_06144	midnightblue		-0.699784	0.0165186	-0.201303	0.552818
Znev_06145	midnightblue		-0.699784	0.0165186	-0.132463	0.69783
Znev_06165	midnightblue	ref|XP_021928752.1| U4/U6 small nuclear ribonucleoprotein Prp3 [Zootermopsis nevadensis] >gb|KDR24472.1| U4/U6 small nuclear ribonucleoprotein Prp3 [Zootermopsis nevadensis]	-0.699784	0.0165186	-0.606932	0.0476952
Znev_06226	midnightblue	ref|XP_021928863.1| 60S acidic ribosomal protein P0 [Zootermopsis nevadensis] >ref|XP_021928864.1| 60S acidic ribosomal protein P0 [Zootermopsis nevadensis] >gb|KDR14762.1| 60S acidic ribosomal protein P0 [Zootermopsis nevadensis]	-0.699784	0.0165186	-0.615313	0.0438965
Znev_06287	midnightblue	ref|XP_012279838.1| protein MAK16 homolog A [Orussus abietinus]	-0.699784	0.0165186	-0.215556	0.524414
Znev_06321	midnightblue	ref|XP_021942387.1| runt-related transcription factor 1-like [Zootermopsis nevadensis]	-0.699784	0.0165186	-0.406999	0.21412
Znev_06457	midnightblue		-0.699784	0.0165186	-0.752023	0.00759469
Znev_06464	midnightblue	gb|AGM32629.1| putative nucleoside diphosphate kinase [Coptotermes formosanus]	-0.699784	0.0165186	-0.480774	0.134401
Znev_06503	midnightblue	ref|XP_021918179.1| p21-activated protein kinase-interacting protein 1-like isoform X1 [Zootermopsis nevadensis] >gb|KDR20309.1| p21-activated protein kinase-interacting protein 1-like [Zootermopsis nevadensis]	-0.699784	0.0165186	-0.497561	0.119393
Znev_06630	midnightblue	gb|KDR20100.1| Post-GPI attachment to proteins factor 3, partial [Zootermopsis nevadensis]	-0.699784	0.0165186	-0.391828	0.233344
Znev_06644	midnightblue	ref|XP_021918641.1| GATA zinc finger domain-containing protein 14-like [Zootermopsis nevadensis]	-0.699784	0.0165186	-0.618901	0.0423359
Znev_06824	midnightblue	ref|XP_023703114.1| tudor domain-containing protein 1 isoform X1 [Cryptotermes secundus]	-0.699784	0.0165186	-0.64516	0.0320669
Znev_06825	midnightblue	ref|XP_021920574.1| tudor domain-containing protein 1-like [Zootermopsis nevadensis] >gb|KDR19110.1| Tudor domain-containing protein 1 [Zootermopsis nevadensis]	-0.699784	0.0165186	-0.503958	0.113971
Znev_06853	midnightblue	gb|PNF40391.1| Protein anon-73B1 [Cryptotermes secundus]	-0.699784	0.0165186	-0.36342	0.271944
Znev_07051	midnightblue		-0.699784	0.0165186	-0.389625	0.236217
Znev_07079	midnightblue	ref|XP_021938594.1| nuclear pore membrane glycoprotein 210 [Zootermopsis nevadensis] >ref|XP_021938595.1| nuclear pore membrane glycoprotein 210 [Zootermopsis nevadensis] >gb|KDR08996.1| Nuclear pore membrane glycoprotein 210 [Zootermopsis nevadensis]	-0.699784	0.0165186	0.0329157	0.923462
Znev_07247	midnightblue	gb|KDR14618.1| TATA-box-binding protein [Zootermopsis nevadensis]	-0.699784	0.0165186	-0.713231	0.0137339
Znev_07258	midnightblue	ref|XP_021929938.1| AP-3 complex subunit beta-1 [Zootermopsis nevadensis] >gb|KDR14139.1| AP-3 complex subunit beta-2 [Zootermopsis nevadensis]	-0.699784	0.0165186	-0.412047	0.207938
Znev_07272	midnightblue		-0.699784	0.0165186	-0.590567	0.0557529
Znev_07295	midnightblue		-0.699784	0.0165186	-0.523748	0.0982129
Znev_07461	midnightblue		-0.699784	0.0165186	-0.0827383	0.808898
Znev_07662	midnightblue	ref|XP_021939920.1| COP9 signalosome complex subunit 8 [Zootermopsis nevadensis] >gb|KDR08114.1| COP9 signalosome complex subunit 8 [Zootermopsis nevadensis]	-0.699784	0.0165186	-0.635221	0.0357213
Znev_07673	midnightblue	ref|XP_021939411.1| leucine-rich repeat neuronal protein 2-like [Zootermopsis nevadensis] >gb|KDR08455.1| Leucine-rich repeat neuronal protein 2 [Zootermopsis nevadensis]	-0.699784	0.0165186	-0.743048	0.00878692
Znev_07763	midnightblue	ref|XP_021925429.1| nucleolar complex protein 2 homolog [Zootermopsis nevadensis] >gb|KDR16437.1| Nucleolar complex protein 2-like protein [Zootermopsis nevadensis]	-0.699784	0.0165186	-0.456971	0.157646
Znev_07920	midnightblue	gb|KDR13605.1| Acylglycerol kinase, mitochondrial [Zootermopsis nevadensis]	-0.699784	0.0165186	-0.675083	0.0226539
Znev_07926	midnightblue	ref|XP_021924511.1| N(4)-(Beta-N-acetylglucosaminyl)-L-asparaginase [Zootermopsis nevadensis] >gb|KDR17001.1| N(4)-(Beta-N-acetylglucosaminyl)-L-asparaginase [Zootermopsis nevadensis]	-0.699784	0.0165186	-0.491066	0.125066
Znev_07981	midnightblue	gb|ACI32659.1| Hairy protein [Periplaneta americana]	-0.699784	0.0165186	-0.540116	0.0863147
Znev_08010	midnightblue	ref|XP_023726817.1| forkhead box protein J3 [Cryptotermes secundus]	-0.699784	0.0165186	-0.449205	0.165736
Znev_08111	midnightblue		-0.699784	0.0165186	-0.481336	0.13388
Znev_08192	midnightblue	gb|KDR19478.1| Kelch-like protein 20 [Zootermopsis nevadensis]	-0.699784	0.0165186	-0.611827	0.0454498
Znev_08261	midnightblue	gb|KDR16833.1| G-protein coupled receptor GRL101 [Zootermopsis nevadensis]	-0.699784	0.0165186	-0.47133	0.143345
Znev_08282	midnightblue	ref|XP_021926590.1| putative tyrosine-protein kinase Wsck isoform X1 [Zootermopsis nevadensis]	-0.699784	0.0165186	-0.47483	0.139988
Znev_08377	midnightblue	gb|PSN45173.1| Phenylalanine--tRNA ligase alpha subunit [Blattella germanica]	-0.699784	0.0165186	-0.52027	0.100873
Znev_08493	midnightblue	gb|PNF28960.1| U3 small nucleolar RNA-associated protein 15-like protein [Cryptotermes secundus]	-0.699784	0.0165186	-0.399872	0.223031
Znev_08526	midnightblue	ref|XP_021920944.1| WD repeat-containing protein 3 [Zootermopsis nevadensis] >gb|KDR18931.1| WD repeat-containing protein 3 [Zootermopsis nevadensis]	-0.699784	0.0165186	-0.26235	0.435771
Znev_08528	midnightblue	gb|KDR18933.1| putative palmitoyltransferase ZDHHC6 [Zootermopsis nevadensis]	-0.699784	0.0165186	-0.442186	0.173264
Znev_08636	midnightblue	ref|XP_021932148.1| modifier of mdg4-like isoform X1 [Zootermopsis nevadensis]	-0.699784	0.0165186	-0.173225	0.6105
Znev_08702	midnightblue	ref|XP_021933953.1| organic cation transporter protein isoform X1 [Zootermopsis nevadensis] >ref|XP_021933954.1| organic cation transporter protein isoform X1 [Zootermopsis nevadensis] >ref|XP_021933955.1| organic cation transporter protein isoform X1 [Zootermopsis nevadensis] >ref|XP_021933956.1| organic cation transporter protein isoform X1 [Zootermopsis nevadensis] >ref|XP_021933957.1| organic…	-0.699784	0.0165186	-0.61722	0.0430622
Znev_08712	midnightblue	ref|XP_021933978.1| protein MMS22-like isoform X2 [Zootermopsis nevadensis]	-0.699784	0.0165186	-0.386556	0.240253
Znev_08795	midnightblue		-0.699784	0.0165186	-0.658903	0.0274573
Znev_08839	midnightblue	ref|XP_021919999.1| pre-mRNA-processing factor 39 isoform X1 [Zootermopsis nevadensis]	-0.699784	0.0165186	-0.730808	0.0106256
Znev_08981	midnightblue		-0.699784	0.0165186	-0.460451	0.154102
Znev_09040	midnightblue	ref|XP_021936637.1| heterogeneous nuclear ribonucleoprotein 27C isoform X3 [Zootermopsis nevadensis]	-0.699784	0.0165186	-0.328484	0.324
Znev_09139	midnightblue		-0.699784	0.0165186	-0.502887	0.114868
Znev_09311	midnightblue	ref|XP_021916381.1| probable ATP-dependent RNA helicase DDX56 isoform X1 [Zootermopsis nevadensis] >gb|KDR21293.1| putative ATP-dependent RNA helicase DDX56 [Zootermopsis nevadensis]	-0.699784	0.0165186	-0.453537	0.161192
Znev_09376	midnightblue	gb|KDR09396.1| Adhesive plaque matrix protein [Zootermopsis nevadensis]	-0.699784	0.0165186	-0.465312	0.149235
Znev_09381	midnightblue	ref|XP_018319208.1| probable H/ACA ribonucleoprotein complex subunit 1 [Agrilus planipennis]	-0.699784	0.0165186	-0.407443	0.213571
Znev_09382	midnightblue	ref|XP_021942886.1| la-related protein 7 isoform X1 [Zootermopsis nevadensis]	-0.699784	0.0165186	-0.135397	0.691417
Znev_09498	midnightblue	gb|PNF13649.1| WASH complex subunit 5 [Cryptotermes secundus]	-0.699784	0.0165186	-0.495731	0.120975
Znev_09503	midnightblue	gb|KDR08843.1| DNA replication complex GINS protein PSF2, partial [Zootermopsis nevadensis]	-0.699784	0.0165186	-0.653893	0.0290795
Znev_09504	midnightblue	ref|XP_002431425.1| 116 kDa U5 small nuclear ribonucleoprotein component, putative [Pediculus humanus corporis] >gb|EEB18687.1| 116 kDa U5 small nuclear ribonucleoprotein component, putative [Pediculus humanus corporis]	-0.699784	0.0165186	-0.365231	0.269382
Znev_09546	midnightblue	ref|XP_021923788.1| LOW QUALITY PROTEIN: lysine-specific demethylase 3A [Zootermopsis nevadensis]	-0.699784	0.0165186	-0.339405	0.307191
Znev_09561	midnightblue		-0.699784	0.0165186	-0.325821	0.328173
Znev_09655	midnightblue	ref|XP_021923942.1| delta(7)-sterol 5(6)-desaturase erg32-like [Zootermopsis nevadensis] >gb|KDR17319.1| putative C-5 sterol desaturase [Zootermopsis nevadensis]	-0.699784	0.0165186	-0.53887	0.0871852
Znev_09663	midnightblue	gb|KDR20474.1| Scavenger receptor class B member 1 [Zootermopsis nevadensis]	-0.699784	0.0165186	-0.390471	0.235111
Znev_09869	midnightblue		-0.699784	0.0165186	-0.274195	0.414539
Znev_09894	midnightblue	ref|XP_021932781.1| clavesin-2-like isoform X1 [Zootermopsis nevadensis] >gb|KDR12483.1| Retinaldehyde-binding protein 1-like protein 2 [Zootermopsis nevadensis]	-0.699784	0.0165186	-0.392507	0.232464
Znev_09951	midnightblue	gb|KDR24431.1| Beta-1,3-glucosyltransferase [Zootermopsis nevadensis]	-0.699784	0.0165186	-0.280509	0.40343
Znev_09966	midnightblue	ref|XP_021936931.1| nucleolar and coiled-body phosphoprotein 1 [Zootermopsis nevadensis]	-0.699784	0.0165186	-0.289932	0.387128
Znev_09967	midnightblue		-0.699784	0.0165186	-0.417186	0.201756
Znev_09975	midnightblue	gb|PNF44134.1| Tubulin-specific chaperone D [Cryptotermes secundus]	-0.699784	0.0165186	-0.3237	0.331516
Znev_09988	midnightblue	ref|XP_021918505.1| pre-mRNA-splicing factor ISY1 homolog [Zootermopsis nevadensis] >gb|KDR20169.1| Pre-mRNA-splicing factor ISY1-like protein [Zootermopsis nevadensis]	-0.699784	0.0165186	-0.706133	0.0151577
Znev_10011	midnightblue	gb|KDR21476.1| Autophagy-related protein 16-1 [Zootermopsis nevadensis]	-0.699784	0.0165186	-0.577263	0.0629519
Znev_10187	midnightblue	ref|XP_021923166.1| metaxin-1 isoform X1 [Zootermopsis nevadensis] >ref|XP_021923173.1| metaxin-1 isoform X1 [Zootermopsis nevadensis] >ref|XP_021923182.1| metaxin-1 isoform X1 [Zootermopsis nevadensis] >gb|KDR23960.1| Metaxin-1 [Zootermopsis nevadensis]	-0.699784	0.0165186	-0.374496	0.256493
Znev_10241	midnightblue	gb|KDR16280.1| Phosphoglycerate mutase family member 5 [Zootermopsis nevadensis]	-0.699784	0.0165186	-0.596362	0.0528009
Znev_10255	midnightblue	gb|KDR16294.1| Nucleoredoxin [Zootermopsis nevadensis]	-0.699784	0.0165186	-0.824509	0.00179356
Znev_10343	midnightblue	gb|KDR10187.1| Cytochrome b5 reductase 4 [Zootermopsis nevadensis]	-0.699784	0.0165186	-0.343912	0.300396
Znev_10411	midnightblue	gb|KPI91653.1| Protein tantalus [Papilio xuthus]	-0.699784	0.0165186	-0.282213	0.400457
Znev_10434	midnightblue		-0.699784	0.0165186	-0.503857	0.114055
Znev_10545	midnightblue	ref|XP_008196327.1| PREDICTED: 28S ribosomal protein S17, mitochondrial [Tribolium castaneum] >ref|XP_972027.1| PREDICTED: 28S ribosomal protein S17, mitochondrial [Tribolium castaneum] >gb|EFA05878.1| 28S ribosomal protein S17, mitochondrial-like Protein [Tribolium castaneum]	-0.699784	0.0165186	-0.601151	0.0504436
Znev_10594	midnightblue	gb|KDR16352.1| Metallophosphoesterase 1 [Zootermopsis nevadensis]	-0.699784	0.0165186	-0.541525	0.0853376
Znev_10613	midnightblue	ref|XP_021930468.1| zinc finger protein Xfin-like isoform X1 [Zootermopsis nevadensis] >ref|XP_021930469.1| zinc finger protein Xfin-like isoform X2 [Zootermopsis nevadensis] >ref|XP_021930470.1| zinc finger protein Xfin-like isoform X1 [Zootermopsis nevadensis] >ref|XP_021930471.1| zinc finger protein Xfin-like isoform X1 [Zootermopsis nevadensis] >ref|XP_021930472.1| zinc finger protein Xfin-li…	-0.699784	0.0165186	-0.487264	0.128464
Znev_10793	midnightblue		-0.699784	0.0165186	-0.659909	0.0271392
Znev_10803	midnightblue		-0.699784	0.0165186	-0.315312	0.344913
Znev_10816	midnightblue	ref|XP_021928174.1| ras-related protein Rab-14 [Zootermopsis nevadensis] >ref|XP_021928175.1| ras-related protein Rab-14 [Zootermopsis nevadensis] >ref|XP_021928176.1| ras-related protein Rab-14 [Zootermopsis nevadensis] >gb|KDR15105.1| Ras-related protein Rab-14 [Zootermopsis nevadensis]	-0.699784	0.0165186	-0.576337	0.0634748
Znev_10831	midnightblue		-0.699784	0.0165186	-0.541064	0.0856565
Znev_11021	midnightblue		-0.699784	0.0165186	-0.55559	0.0759822
Znev_11091	midnightblue	ref|XP_025832441.1| zinc finger SWIM domain-containing protein 8 isoform X1 [Agrilus planipennis] >ref|XP_025832442.1| zinc finger SWIM domain-containing protein 8 isoform X2 [Agrilus planipennis] >ref|XP_025832443.1| zinc finger SWIM domain-containing protein 8 isoform X3 [Agrilus planipennis]	-0.699784	0.0165186	0.234938	0.486808
Znev_11135	midnightblue	ref|XP_021941475.1| nucleoside diphosphate-linked moiety X motif 8 [Zootermopsis nevadensis] >gb|KDR06417.1| Nucleoside diphosphate-linked moiety X motif 8, mitochondrial [Zootermopsis nevadensis]	-0.699784	0.0165186	-0.038995	0.909372
Znev_11165	midnightblue	gb|KDR06506.1| putative phenylalanyl-tRNA synthetase beta chain, partial [Zootermopsis nevadensis]	-0.699784	0.0165186	-0.511314	0.107936
Znev_11172	midnightblue	gb|KDR06513.1| Protein lap4, partial [Zootermopsis nevadensis]	-0.699784	0.0165186	-0.536848	0.0886102
Znev_11190	midnightblue	ref|XP_021915897.1| dynein assembly factor with WDR repeat domains 1 isoform X1 [Zootermopsis nevadensis] >ref|XP_021915898.1| dynein assembly factor with WDR repeat domains 1 isoform X1 [Zootermopsis nevadensis] >gb|KDR21463.1| WD repeat-containing protein 69 [Zootermopsis nevadensis]	-0.699784	0.0165186	-0.0913119	0.789462
Znev_11229	midnightblue		-0.699784	0.0165186	-0.339943	0.306376
Znev_11465	midnightblue	gb|KDR22154.1| Apical endosomal glycoprotein [Zootermopsis nevadensis]	-0.699784	0.0165186	-0.593782	0.0541017
Znev_11466	midnightblue	gb|KDR22155.1| MAM domain-containing glycosylphosphatidylinositol anchor protein 1, partial [Zootermopsis nevadensis]	-0.699784	0.0165186	-0.702992	0.0158206
Znev_11477	midnightblue	gb|KDR22166.1| Prolyl 3-hydroxylase 1, partial [Zootermopsis nevadensis]	-0.699784	0.0165186	-0.466052	0.148503
Znev_11648	midnightblue	ref|XP_021933060.1| glycoprotein endo-alpha-1,2-mannosidase isoform X1 [Zootermopsis nevadensis] >gb|KDR12375.1| Glycoprotein endo-alpha-1,2-mannosidase [Zootermopsis nevadensis]	-0.699784	0.0165186	-0.407581	0.213402
Znev_11658	midnightblue	gb|KDR07363.1| Kelch-like protein 17 [Zootermopsis nevadensis]	-0.699784	0.0165186	-0.449906	0.164995
Znev_11848	midnightblue		-0.699784	0.0165186	-0.586765	0.0577497
Znev_11878	midnightblue		-0.699784	0.0165186	-0.555104	0.0762937
Znev_12118	midnightblue	gb|QBH73683.1| chaperonin, partial [Brunneria borealis]	-0.699784	0.0165186	-0.623472	0.040404
Znev_12153	midnightblue	ref|XP_021921361.1| xanthine dehydrogenase isoform X1 [Zootermopsis nevadensis] >gb|KDR18732.1| Xanthine dehydrogenase [Zootermopsis nevadensis]	-0.699784	0.0165186	-0.398977	0.224165
Znev_12197	midnightblue	gb|KDR14733.1| THO complex subunit 2 [Zootermopsis nevadensis]	-0.699784	0.0165186	-0.434097	0.182196
Znev_12200	midnightblue	ref|XP_021928875.1| putative helicase mov-10-B.1 [Zootermopsis nevadensis] >gb|KDR14736.1| Putative helicase mov-10-A [Zootermopsis nevadensis]	-0.699784	0.0165186	-0.214438	0.52662
Znev_12412	midnightblue	ref|XP_021932245.1| nuclear nucleic acid-binding protein C1D-like [Zootermopsis nevadensis] >ref|XP_021932246.1| nuclear nucleic acid-binding protein C1D-like isoform X1 [Zootermopsis nevadensis] >ref|XP_021932247.1| nuclear nucleic acid-binding protein C1D-like isoform X1 [Zootermopsis nevadensis]	-0.699784	0.0165186	-0.318645	0.339556
Znev_12592	midnightblue		-0.699784	0.0165186	-0.0600984	0.860666
Znev_12631	midnightblue	gb|KDR20677.1| Pyrroline-5-carboxylate reductase 3 [Zootermopsis nevadensis]	-0.699784	0.0165186	-0.574819	0.0643393
Znev_12689	midnightblue	gb|PSN32220.1| TP53-regulated inhibitor of apoptosis 1 [Blattella germanica]	-0.699784	0.0165186	-0.531385	0.092536
Znev_12950	midnightblue	gb|KDR14196.1| Lysyl oxidase-like protein 2 [Zootermopsis nevadensis]	-0.699784	0.0165186	-0.713337	0.0137133
Znev_12961	midnightblue	gb|KDR14818.1| 5-azacytidine-induced protein 1 [Zootermopsis nevadensis]	-0.699784	0.0165186	-0.418126	0.200637
Znev_13062	midnightblue	gb|KDR16972.1| NADPH-dependent diflavin oxidoreductase 1 [Zootermopsis nevadensis]	-0.699784	0.0165186	-0.558843	0.0739206
Znev_13109	midnightblue		-0.699784	0.0165186	-0.343494	0.301023
Znev_13137	midnightblue		-0.699784	0.0165186	-0.441809	0.173674
Znev_13145	midnightblue	ref|XP_021933307.1| eukaryotic translation initiation factor 2-alpha kinase 1-like [Zootermopsis nevadensis] >gb|KDR12192.1| Eukaryotic translation initiation factor 2-alpha kinase 1 [Zootermopsis nevadensis]	-0.699784	0.0165186	-0.636363	0.0352873
Znev_13169	midnightblue		-0.699784	0.0165186	-0.454187	0.160517
Znev_13275	midnightblue		-0.699784	0.0165186	-0.729893	0.0107735
Znev_13464	midnightblue	gb|PNF39846.1| Queuine tRNA-ribosyltransferase accessory subunit 2 [Cryptotermes secundus]	-0.699784	0.0165186	-0.575953	0.0636927
Znev_13516	midnightblue	gb|PNF19244.1| Non-structural maintenance of chromosomes element 1-like protein [Cryptotermes secundus] >gb|PNF19245.1| Non-structural maintenance of chromosomes element 1-like protein [Cryptotermes secundus]	-0.699784	0.0165186	-0.557411	0.0748233
Znev_13555	midnightblue	ref|XP_021918483.1| ATP-binding cassette sub-family G member 8 isoform X1 [Zootermopsis nevadensis] >ref|XP_021918484.1| ATP-binding cassette sub-family G member 8 isoform X1 [Zootermopsis nevadensis] >ref|XP_021918486.1| ATP-binding cassette sub-family G member 8 isoform X1 [Zootermopsis nevadensis]	-0.699784	0.0165186	-0.539269	0.0869058
Znev_13558	midnightblue	ref|XP_021918492.1| ATP-binding cassette sub-family G member 5 [Zootermopsis nevadensis] >gb|KDR20187.1| ATP-binding cassette sub-family G member 5 [Zootermopsis nevadensis]	-0.699784	0.0165186	-0.622094	0.0409798
Znev_13705	midnightblue		-0.699784	0.0165186	-0.565019	0.0701102
Znev_13774	midnightblue	gb|KDR19264.1| Small subunit processome component 20-like protein [Zootermopsis nevadensis]	-0.699784	0.0165186	-0.426159	0.191227
Znev_13786	midnightblue	ref|XP_002429641.1| protein bowel, putative [Pediculus humanus corporis] >gb|EEB16903.1| protein bowel, putative [Pediculus humanus corporis]	-0.699784	0.0165186	-0.775996	0.00499046
Znev_13852	midnightblue	gb|KDQ97900.1| LSM12-like protein A [Zootermopsis nevadensis]	-0.699784	0.0165186	-0.594175	0.0539022
Znev_14052	midnightblue	gb|PSN32223.1| Glucose dehydrogenase [FAD, quinone] [Blattella germanica]	-0.699784	0.0165186	-0.324115	0.33086
Znev_14151	midnightblue	ref|XP_021930279.1| longitudinals lacking protein, isoforms H/M/V-like isoform X1 [Zootermopsis nevadensis] >ref|XP_021930281.1| longitudinals lacking protein, isoforms H/M/V-like isoform X1 [Zootermopsis nevadensis] >ref|XP_021930282.1| longitudinals lacking protein, isoforms H/M/V-like isoform X1 [Zootermopsis nevadensis] >ref|XP_021930283.1| longitudinals lacking protein, isoforms H/M/V-like i…	-0.699784	0.0165186	-0.58295	0.0598019
Znev_14158	midnightblue	ref|XP_021930608.1| roundabout homolog 1-like, partial [Zootermopsis nevadensis]	-0.699784	0.0165186	-0.0802302	0.814603
Znev_14211	midnightblue	gb|KAE8753020.1| putative salivary gland protein 1 [Frankliniella occidentalis]	-0.699784	0.0165186	-0.633325	0.0364498
Znev_14251	midnightblue	gb|KDR12275.1| Ankyrin repeat domain-containing protein 16 [Zootermopsis nevadensis]	-0.699784	0.0165186	-0.644859	0.0321735
Znev_14283	midnightblue	gb|AGM32313.1| maspardin-like protein, partial [Coptotermes formosanus]	-0.699784	0.0165186	-0.39797	0.225445
Znev_14310	midnightblue	ref|XP_021935867.1| RNA cytidine acetyltransferase [Zootermopsis nevadensis] >gb|KDR10713.1| N-acetyltransferase 10 [Zootermopsis nevadensis]	-0.699784	0.0165186	-0.524672	0.0975143
Znev_14422	midnightblue	gb|KDR09526.1| Rab proteins geranylgeranyltransferase component A 1 [Zootermopsis nevadensis]	-0.699784	0.0165186	-0.446577	0.16853
Znev_14466	midnightblue	gb|PSN31153.1| Catalase [Blattella germanica]	-0.699784	0.0165186	-0.569129	0.0676493
Znev_14509	midnightblue	gb|KDR09126.1| Antigen KI-67 [Zootermopsis nevadensis] >gb|KDR09127.1| Antigen KI-67 [Zootermopsis nevadensis]	-0.699784	0.0165186	-0.0315578	0.926612
Znev_14659	midnightblue	gb|AVL92827.1| CYP450 [Locusta migratoria]	-0.699784	0.0165186	-0.546894	0.0816809
Znev_14688	midnightblue	ref|XP_021916474.1| LOW QUALITY PROTEIN: poly [ADP-ribose] polymerase-like [Zootermopsis nevadensis]	-0.699784	0.0165186	-0.534708	0.0901347
Znev_14848	midnightblue	gb|KDR23947.1| Transcriptional repressor CTCF [Zootermopsis nevadensis]	-0.699784	0.0165186	-0.583337	0.0595914
Znev_14918	midnightblue	gb|PSN38923.1| Cyclin-dependent kinase 10 [Blattella germanica]	-0.699784	0.0165186	-0.630122	0.0377042
Znev_15062	midnightblue	gb|ANA57446.1| Rtv [Locusta migratoria]	-0.699784	0.0165186	-0.56975	0.0672824
Znev_15287	midnightblue	ref|XP_021919663.1| LIM/homeobox protein Awh isoform X1 [Zootermopsis nevadensis] >ref|XP_021919664.1| LIM/homeobox protein Awh isoform X1 [Zootermopsis nevadensis]	-0.699784	0.0165186	-0.473142	0.1416
Znev_15369	midnightblue	gb|KDQ71506.1| FK506-binding protein 15 [Zootermopsis nevadensis]	-0.699784	0.0165186	-0.317911	0.340732
Znev_15462	midnightblue	gb|KDR12408.1| Zinc finger C4H2 domain-containing protein, partial [Zootermopsis nevadensis]	-0.699784	0.0165186	-0.476248	0.138642
Znev_15656	midnightblue	ref|XP_021938247.1| 45 kDa calcium-binding protein isoform X1 [Zootermopsis nevadensis]	-0.699784	0.0165186	-0.469969	0.144664
Znev_15720	midnightblue	gb|KDR09839.1| YTH domain-containing protein 1 [Zootermopsis nevadensis]	-0.699784	0.0165186	-0.490389	0.125666
Znev_15785	midnightblue		-0.699784	0.0165186	-0.49991	0.117383
Znev_15851	midnightblue	gb|AGM32781.1| recycling factor-like protein, partial [Coptotermes formosanus]	-0.699784	0.0165186	-0.400815	0.221839
Znev_15933	midnightblue	gb|PNF15282.1| LARGE xylosyl- and glucuronyltransferase 2 [Cryptotermes secundus]	-0.699784	0.0165186	-0.729369	0.0108587
Znev_15980	midnightblue	gb|KDR10055.1| Kelch-like protein 10 [Zootermopsis nevadensis]	-0.699784	0.0165186	-0.224793	0.506342
Znev_16024	midnightblue	ref|XP_021928036.1| kelch-like protein 10 [Zootermopsis nevadensis] >gb|KDR15171.1| Kelch-like protein 10 [Zootermopsis nevadensis]	-0.699784	0.0165186	-0.349081	0.292705
Znev_16081	midnightblue	ref|XP_023718854.1| protein inturned isoform X1 [Cryptotermes secundus] >ref|XP_023718855.1| protein inturned isoform X1 [Cryptotermes secundus] >ref|XP_023718856.1| protein inturned isoform X1 [Cryptotermes secundus] >ref|XP_023718857.1| protein inturned isoform X1 [Cryptotermes secundus]	-0.699784	0.0165186	-0.365041	0.26965
Znev_16333	midnightblue	gb|KDQ65303.1| Chaoptin [Zootermopsis nevadensis]	-0.699784	0.0165186	-0.446637	0.168466
Znev_16413	midnightblue	gb|KDQ65309.1| Putative GTP-binding protein 6, partial [Zootermopsis nevadensis]	-0.699784	0.0165186	-0.5851	0.058639
Znev_16567	midnightblue	ref|XP_021925938.1| calcitonin gene-related peptide type 1 receptor isoform X1 [Zootermopsis nevadensis]	-0.699784	0.0165186	-0.676585	0.0222408
Znev_16578	midnightblue	ref|XP_021925895.1| pyroglutamyl-peptidase 1 [Zootermopsis nevadensis]	-0.699784	0.0165186	-0.798184	0.00323048
Znev_16664	midnightblue	ref|XP_021926838.1| probable cation-transporting ATPase 13A3 isoform X1 [Zootermopsis nevadensis]	-0.699784	0.0165186	-0.530175	0.0934207
Znev_16854	midnightblue	ref|XP_023719882.1| cysteine--tRNA ligase, cytoplasmic isoform X1 [Cryptotermes secundus] >gb|PNF20953.1| Cysteine--tRNA ligase, cytoplasmic [Cryptotermes secundus]	-0.699784	0.0165186	-0.361934	0.274057
Znev_17312	midnightblue	gb|PSN29250.1| EF-hand calcium-binding domain-containing protein 1, partial [Blattella germanica]	-0.699784	0.0165186	-0.718626	0.0127181
Znev_17590	midnightblue		-0.699784	0.0165186	-0.625515	0.039561
Znev_17679	midnightblue	ref|XP_021938065.1| RNA polymerase I-specific transcription initiation factor RRN3 [Zootermopsis nevadensis]	-0.699784	0.0165186	-0.52994	0.0935928
Znev_17696	midnightblue		-0.699784	0.0165186	-0.194616	0.566354
Znev_17809	midnightblue	gb|PNF18300.1| Dolichol phosphate-mannose biosynthesis regulatory protein [Cryptotermes secundus]	-0.699784	0.0165186	-0.422205	0.195825
Znev_17937	midnightblue	ref|XP_021914832.1| kinesin-like protein KIF12 isoform X1 [Zootermopsis nevadensis] >ref|XP_021914833.1| kinesin-like protein KIF12 isoform X1 [Zootermopsis nevadensis]	-0.699784	0.0165186	-0.638302	0.0345588
Znev_18023	midnightblue	ref|XP_021919409.1| intraflagellar transport protein 122 homolog isoform X1 [Zootermopsis nevadensis]	-0.699784	0.0165186	-0.738303	0.00946965
Znev_18054	midnightblue	ref|XP_008196351.1| PREDICTED: protein Wnt-7b isoform X1 [Tribolium castaneum] >gb|EFA07553.2| Protein Wnt-2-like Protein [Tribolium castaneum]	-0.699784	0.0165186	-0.387518	0.238983
Znev_18140	midnightblue		-0.699784	0.0165186	-0.741907	0.0089477
Znev_18377	midnightblue	ref|XP_021938280.1| LOW QUALITY PROTEIN: bromodomain and WD repeat-containing protein 3-like [Zootermopsis nevadensis]	-0.699784	0.0165186	-0.202946	0.549513
Znev_18562	midnightblue	ref|XP_021937553.1| estrogen sulfotransferase-like, partial [Zootermopsis nevadensis]	-0.699784	0.0165186	-0.721128	0.012266
Znev_18564	midnightblue	gb|PSN31607.1| TIP41-like protein [Blattella germanica]	-0.699784	0.0165186	-0.745019	0.00851415
Znev_18669	midnightblue	gb|PNF35340.1| 28S ribosomal protein S33, mitochondrial [Cryptotermes secundus]	-0.699784	0.0165186	-0.857987	0.000728054
Znev_18790	midnightblue		-0.699784	0.0165186	-0.402155	0.220152
Znev_18821	midnightblue		-0.699784	0.0165186	-0.668296	0.0245893
Znev_19018	midnightblue	gb|PSN36474.1| Ionotropic receptor 175 [Blattella germanica]	-0.699784	0.0165186	-0.301742	0.367173
Znev_00169	violet	gb|KDR22706.1| Inhibin beta chain, partial [Zootermopsis nevadensis]	-0.708506	0.0146703	-0.866478	0.000558774
Znev_00175	violet	gb|KDR23314.1| PDZ domain-containing protein 6 [Zootermopsis nevadensis]	-0.708506	0.0146703	-0.307205	0.358124
Znev_00220	violet	ref|XP_021936055.1| excitatory amino acid transporter-like [Zootermopsis nevadensis] >gb|KDR23358.1| Excitatory amino acid transporter [Zootermopsis nevadensis]	-0.708506	0.0146703	-0.684274	0.0202089
Znev_00242	violet	gb|PSN31488.1| BTB/POZ domain-containing protein KCTD16 [Blattella germanica]	-0.708506	0.0146703	-0.369891	0.262855
Znev_00342	violet		-0.708506	0.0146703	-0.479702	0.135397
Znev_00361	violet	ref|XP_021925869.1| chordin-like protein 1 [Zootermopsis nevadensis]	-0.708506	0.0146703	-0.501812	0.115772
Znev_00463	violet	gb|EFN61188.1| EH domain-containing protein 1, partial [Camponotus floridanus]	-0.708506	0.0146703	-0.480398	0.13475
Znev_00498	violet	ref|XP_021926954.1| arfaptin-2 isoform X1 [Zootermopsis nevadensis] >ref|XP_021926955.1| arfaptin-2 isoform X1 [Zootermopsis nevadensis] >ref|XP_021926956.1| arfaptin-2 isoform X1 [Zootermopsis nevadensis] >gb|KDR15691.1| Arfaptin-2 [Zootermopsis nevadensis]	-0.708506	0.0146703	-0.700953	0.0162617
Znev_00508	violet	ref|XP_021927075.1| ras-like protein 2 [Zootermopsis nevadensis] >gb|KDR15701.1| Ras-like protein 2 [Zootermopsis nevadensis]	-0.708506	0.0146703	-0.724479	0.0116788
Znev_00542	violet	emb|CAB3383352.1| Hypothetical predicted protein [Cloeon dipterum]	-0.708506	0.0146703	-0.511562	0.107736
Znev_00562	violet	gb|AFJ04793.1| nicotinic acetylcholine receptor alpha1 subunit [Periplaneta americana] >gb|AKV94620.1| nicotinic acetylcholine receptor alpha1 variant A [Periplaneta americana]	-0.708506	0.0146703	-0.865442	0.000577643
Znev_00585	violet	ref|XP_021934977.1| ras GTPase-activating protein 1 [Zootermopsis nevadensis] >gb|KDR23495.1| Ras GTPase-activating protein 1 [Zootermopsis nevadensis]	-0.708506	0.0146703	-0.769773	0.00559069
Znev_00607	violet		-0.708506	0.0146703	-0.58247	0.0600634
Znev_00704	violet	gb|KDR18230.1| Bone morphogenetic protein 3 [Zootermopsis nevadensis]	-0.708506	0.0146703	-0.687067	0.0195049
Znev_00734	violet	gb|EFN63959.1| Protein still life, isoforms C/SIF type 2 [Camponotus floridanus]	-0.708506	0.0146703	-0.535374	0.0896579
Znev_00900	violet	gb|KDR21893.1| TOX high mobility group box family member 3, partial [Zootermopsis nevadensis]	-0.708506	0.0146703	-0.57429	0.0646425
Znev_00963	violet	ref|XP_019554443.2| 39S ribosomal protein L16, mitochondrial-like [Aedes albopictus]	-0.708506	0.0146703	-0.369879	0.262871
Znev_00967	violet	ref|XP_021914885.1| transmembrane protein 132E isoform X1 [Zootermopsis nevadensis]	-0.708506	0.0146703	-0.682516	0.0206612
Znev_01011	violet	ref|XP_021936051.1| importin subunit alpha-3 [Zootermopsis nevadensis] >gb|KDR10659.1| Importin subunit alpha-4 [Zootermopsis nevadensis]	-0.708506	0.0146703	-0.528064	0.094977
Znev_01077	violet		-0.708506	0.0146703	-0.612348	0.0452153
Znev_01413	violet	ref|XP_021916992.1| solute carrier family 35 member G1 isoform X1 [Zootermopsis nevadensis]	-0.708506	0.0146703	-0.5959	0.0530321
Znev_01644	violet	ref|XP_021931972.1| dynein assembly factor 5, axonemal isoform X1 [Zootermopsis nevadensis] >gb|KDR12976.1| HEAT repeat-containing protein 2 [Zootermopsis nevadensis]	-0.708506	0.0146703	-0.588246	0.0569662
Znev_01674	violet	ref|XP_021931928.1| axin isoform X1 [Zootermopsis nevadensis] >gb|KDR13004.1| Axin-1 [Zootermopsis nevadensis]	-0.708506	0.0146703	-0.675317	0.0225891
Znev_01805	violet	gb|KDR15465.1| Potassium voltage-gated channel subfamily H member 8 [Zootermopsis nevadensis]	-0.708506	0.0146703	-0.391857	0.233307
Znev_02174	violet	gb|PNF24930.1| Mediator of RNA polymerase II transcription subunit 9 [Cryptotermes secundus]	-0.708506	0.0146703	-0.450616	0.164247
Znev_02283	violet		-0.708506	0.0146703	-0.590491	0.0557923
Znev_02563	violet		-0.708506	0.0146703	-0.592618	0.0546957
Znev_03194	violet	gb|KDR21722.1| Locomotion-related protein Hikaru genki, partial [Zootermopsis nevadensis]	-0.708506	0.0146703	-0.710991	0.0141723
Znev_03229	violet		-0.708506	0.0146703	-0.436805	0.179174
Znev_03320	violet	ref|XP_021919499.1| transmembrane and coiled-coil domains protein 2 isoform X1 [Zootermopsis nevadensis] >ref|XP_021919501.1| transmembrane and coiled-coil domains protein 2 isoform X1 [Zootermopsis nevadensis] >gb|KDR19652.1| Transmembrane and coiled-coil domains protein 1 [Zootermopsis nevadensis]	-0.708506	0.0146703	-0.470255	0.144386
Znev_03558	violet	ref|XP_021919193.1| CUGBP Elav-like family member 4 isoform X4 [Zootermopsis nevadensis]	-0.708506	0.0146703	-0.221475	0.512802
Znev_03559	violet	ref|XP_021919175.1| CUGBP Elav-like family member 4 isoform X2 [Zootermopsis nevadensis]	-0.708506	0.0146703	-0.137197	0.687493
Znev_03661	violet		-0.708506	0.0146703	-0.413923	0.205668
Znev_03708	violet	ref|XP_021924959.1| DNA replication complex GINS protein PSF3 [Zootermopsis nevadensis] >ref|XP_021924960.1| DNA replication complex GINS protein PSF3 [Zootermopsis nevadensis] >ref|XP_021924962.1| DNA replication complex GINS protein PSF3 [Zootermopsis nevadensis] >ref|XP_021924963.1| DNA replication complex GINS protein PSF3 [Zootermopsis nevadensis] >gb|KDR16687.1| DNA replication complex GINS…	-0.708506	0.0146703	-0.731127	0.0105744
Znev_03862	violet	gb|KDR10837.1| Guanine nucleotide-binding protein subunit gamma-e [Zootermopsis nevadensis]	-0.708506	0.0146703	-0.091014	0.790136
Znev_03945	violet		-0.708506	0.0146703	-0.747743	0.00814741
Znev_04205	violet	gb|PSN40935.1| J domain-containing protein [Blattella germanica]	-0.708506	0.0146703	-0.122933	0.718775
Znev_04476	violet		-0.708506	0.0146703	-0.628904	0.0381892
Znev_04495	violet		-0.708506	0.0146703	-0.446542	0.168568
Znev_04850	violet	gb|PSN46724.1| Sodium- and chloride-dependent GABA transporter 1 [Blattella germanica]	-0.708506	0.0146703	-0.607429	0.0474635
Znev_04854	violet		-0.708506	0.0146703	-0.777499	0.00485286
Znev_04868	violet	gb|KDR19560.1| Calcium/calmodulin-dependent protein kinase type IV [Zootermopsis nevadensis]	-0.708506	0.0146703	-0.745165	0.00849415
Znev_04931	violet	ref|XP_021915516.1| cyclin-dependent kinase 5 activator 1 [Zootermopsis nevadensis] >gb|KDR21648.1| Cyclin-dependent kinase 5 activator 1 [Zootermopsis nevadensis]	-0.708506	0.0146703	-0.518523	0.102226
Znev_05040	violet	gb|KDR24284.1| Retinoic acid-induced protein 1 [Zootermopsis nevadensis]	-0.708506	0.0146703	-0.712315	0.0139119
Znev_05208	violet		-0.708506	0.0146703	-0.36898	0.264124
Znev_05220	violet	ref|XP_023709681.2| nuclear-pore anchor [Cryptotermes secundus]	-0.708506	0.0146703	-0.232041	0.492351
Znev_05272	violet		-0.708506	0.0146703	-0.760904	0.00653589
Znev_05580	violet	gb|PSN41302.1| putative peptidyl-prolyl cis-trans isomerase dodo [Blattella germanica]	-0.708506	0.0146703	-0.548871	0.080361
Znev_05608	violet	gb|EAW94483.1| dynein, light chain, LC8-type 2, isoform CRA_a, partial [Homo sapiens]	-0.708506	0.0146703	-0.61502	0.0440257
Znev_05838	violet	gb|KDR12737.1| Aryl hydrocarbon receptor [Zootermopsis nevadensis]	-0.708506	0.0146703	-0.684532	0.0201432
Znev_05859	violet	ref|XP_021923945.1| zinc finger protein 32-like isoform X1 [Zootermopsis nevadensis]	-0.708506	0.0146703	-0.666379	0.0251566
Znev_05895	violet		-0.708506	0.0146703	-0.169881	0.617514
Znev_06008	violet	gb|PSN33246.1| 39S ribosomal protein L40 [Blattella germanica]	-0.708506	0.0146703	-0.561356	0.0723537
Znev_06014	violet	gb|PSN49238.1| DNA polymerase epsilon catalytic subunit A [Blattella germanica]	-0.708506	0.0146703	-0.618223	0.0426278
Znev_06154	violet	gb|KDR24461.1| Visual system homeobox 2 [Zootermopsis nevadensis]	-0.708506	0.0146703	-0.6089	0.0467834
Znev_06240	violet	gb|KDR14775.1| Uridine phosphorylase 2, partial [Zootermopsis nevadensis]	-0.708506	0.0146703	-0.352496	0.287684
Znev_06325	violet	gb|KDR23060.1| Brefeldin A-inhibited guanine nucleotide-exchange protein 3, partial [Zootermopsis nevadensis]	-0.708506	0.0146703	-0.407663	0.2133
Znev_06388	violet	gb|PNF29935.1| Eukaryotic translation initiation factor 4E type 3 [Cryptotermes secundus]	-0.708506	0.0146703	-0.731507	0.0105137
Znev_07280	violet	gb|KDR14163.1| Tubby-related protein 4 [Zootermopsis nevadensis]	-0.708506	0.0146703	-0.559405	0.0735685
Znev_07504	violet	gb|KDR23889.1| Synaptobrevin [Zootermopsis nevadensis]	-0.708506	0.0146703	-0.5173	0.103181
Znev_07560	violet		-0.708506	0.0146703	-0.707623	0.0148504
Znev_07563	violet	ref|XP_033608467.1| early nodulin-like protein 2 isoform X2 [Cryptotermes secundus]	-0.708506	0.0146703	-0.88068	0.000344139
Znev_07585	violet	ref|XP_021928002.1| mitoguardin isoform X1 [Zootermopsis nevadensis]	-0.708506	0.0146703	-0.593649	0.0541694
Znev_07621	violet	gb|PSN53067.1| F-actin-capping protein subunit alpha [Blattella germanica]	-0.708506	0.0146703	-0.573027	0.0653695
Znev_07688	violet		-0.708506	0.0146703	-0.585099	0.05864
Znev_07871	violet	gb|KDR19986.1| 39S ribosomal protein L44, mitochondrial [Zootermopsis nevadensis]	-0.708506	0.0146703	-0.222787	0.510243
Znev_07991	violet		-0.708506	0.0146703	-0.270415	0.421258
Znev_08073	violet	gb|PSN36976.1| U5 small nuclear ribonucleoprotein 40 kDa protein [Blattella germanica]	-0.708506	0.0146703	-0.332292	0.318085
Znev_08142	violet	gb|PNF29002.1| UPF0235 protein C15orf40-like protein, partial [Cryptotermes secundus]	-0.708506	0.0146703	-0.706576	0.015066
Znev_08296	violet		-0.708506	0.0146703	-0.584211	0.059118
Znev_08498	violet	gb|PSN32825.1| Ras-related protein Rab-9A [Blattella germanica]	-0.708506	0.0146703	-0.034335	0.920171
Znev_08607	violet	ref|XP_021925362.1| serine/threonine-protein kinase CST20-like isoform X1 [Zootermopsis nevadensis]	-0.708506	0.0146703	-0.455046	0.159628
Znev_08811	violet	gb|KDR06865.1| Lysocardiolipin acyltransferase 1 [Zootermopsis nevadensis]	-0.708506	0.0146703	-0.551014	0.0789469
Znev_09010	violet		-0.708506	0.0146703	-0.240214	0.476786
Znev_09715	violet	ref|XP_021939541.1| cationic amino acid transporter 4 isoform X1 [Zootermopsis nevadensis] >ref|XP_021939542.1| cationic amino acid transporter 4 isoform X1 [Zootermopsis nevadensis] >ref|XP_021939543.1| cationic amino acid transporter 4 isoform X1 [Zootermopsis nevadensis] >gb|KDR08430.1| Cationic amino acid transporter 4 [Zootermopsis nevadensis]	-0.708506	0.0146703	-0.426023	0.191383
Znev_09742	violet	gb|PNF31693.1| Sideroflexin-2 [Cryptotermes secundus]	-0.708506	0.0146703	-0.738162	0.00949055
Znev_09811	violet	gb|PSN42105.1| 39S ribosomal protein L41 [Blattella germanica]	-0.708506	0.0146703	-0.526388	0.0962251
Znev_09851	violet	gb|KDR11483.1| Glutamate decarboxylase [Zootermopsis nevadensis]	-0.708506	0.0146703	-0.448269	0.166727
Znev_10256	violet	ref|XP_015599339.1| nucleoredoxin isoform X1 [Cephus cinctus] >ref|XP_024942737.1| nucleoredoxin isoform X1 [Cephus cinctus]	-0.708506	0.0146703	-0.876668	0.000396958
Znev_10261	violet	gb|KDR22508.1| Acetylcholine receptor subunit beta-like 1, partial [Zootermopsis nevadensis]	-0.708506	0.0146703	-0.430217	0.186576
Znev_10494	violet		-0.708506	0.0146703	-0.512586	0.106914
Znev_10507	violet	gb|KDR13118.1| Wnt inhibitory factor 1 [Zootermopsis nevadensis]	-0.708506	0.0146703	-0.354933	0.284129
Znev_10540	violet		-0.708506	0.0146703	-0.322708	0.333086
Znev_10749	violet	ref|XP_021936416.1| serine/threonine-protein kinase tousled-like 2 isoform X1 [Zootermopsis nevadensis]	-0.708506	0.0146703	-0.811298	0.0024364
Znev_10814	violet	ref|XP_021928166.1| LIM/homeobox protein Lhx9-like [Zootermopsis nevadensis] >ref|XP_021928167.1| LIM/homeobox protein Lhx9-like [Zootermopsis nevadensis] >ref|XP_021928168.1| LIM/homeobox protein Lhx9-like [Zootermopsis nevadensis] >ref|XP_021928169.1| LIM/homeobox protein Lhx9-like [Zootermopsis nevadensis] >ref|XP_021928170.1| LIM/homeobox protein Lhx9-like [Zootermopsis nevadensis] >ref|XP_02…	-0.708506	0.0146703	-0.842248	0.00114079
Znev_10874	violet		-0.708506	0.0146703	-0.702105	0.0160113
Znev_10877	violet	ref|XP_021933814.1| solute carrier family 35 member F6 [Zootermopsis nevadensis]	-0.708506	0.0146703	-0.715612	0.0132787
Znev_10968	violet	gb|KDR19914.1| C3 and PZP-like alpha-2-macroglobulin domain-containing protein 8 [Zootermopsis nevadensis]	-0.708506	0.0146703	-0.840476	0.00119639
Znev_11461	violet	ref|XP_021925046.1| protein distal antenna-like [Zootermopsis nevadensis] >gb|KDR16669.1| Protein distal antenna [Zootermopsis nevadensis]	-0.708506	0.0146703	-0.61593	0.043625
Znev_11467	violet	ref|XP_002431408.1| apical endosomal glycoprotein precursor, putative [Pediculus humanus corporis] >gb|EEB18670.1| apical endosomal glycoprotein precursor, putative [Pediculus humanus corporis]	-0.708506	0.0146703	-0.683607	0.0203798
Znev_11594	violet	ref|XP_021931659.1| otopetrin-2-like isoform X1 [Zootermopsis nevadensis]	-0.708506	0.0146703	-0.72337	0.0118708
Znev_11597	violet	gb|KDR13181.1| Otopetrin-3 [Zootermopsis nevadensis]	-0.708506	0.0146703	-0.624614	0.0399311
Znev_11612	violet	gb|KDR07698.1| Guanine nucleotide-binding protein-like 1 [Zootermopsis nevadensis]	-0.708506	0.0146703	-0.522646	0.0990506
Znev_11710	violet	ref|XP_021929448.1| UPF0587 protein C1orf123 isoform X2 [Zootermopsis nevadensis] >ref|XP_021929449.1| UPF0587 protein C1orf123 isoform X2 [Zootermopsis nevadensis]	-0.708506	0.0146703	-0.624014	0.0401791
Znev_11754	violet	gb|KDR12000.1| Ras-like protein family member 10B, partial [Zootermopsis nevadensis]	-0.708506	0.0146703	-0.286316	0.393345
Znev_11757	violet	ref|XP_014365539.1| PREDICTED: RNA-directed DNA polymerase from mobile element jockey-like [Papilio machaon]	-0.708506	0.0146703	-0.464626	0.149916
Znev_11776	violet	ref|XP_021928637.1| zwei Ig domain protein zig-8-like isoform X1 [Zootermopsis nevadensis]	-0.708506	0.0146703	-0.560392	0.0729521
Znev_11777	violet		-0.708506	0.0146703	-0.482509	0.132797
Znev_11849	violet	gb|KDR14588.1| Rap1 GTPase-activating protein 1 [Zootermopsis nevadensis]	-0.708506	0.0146703	-0.702541	0.0159174
Znev_12138	violet	ref|XP_021920060.1| Bardet-Biedl syndrome 10 protein homolog isoform X1 [Zootermopsis nevadensis] >gb|KDR19339.1| Bardet-Biedl syndrome 10 protein [Zootermopsis nevadensis]	-0.708506	0.0146703	-0.471463	0.143217
Znev_12218	violet	gb|KDR14226.1| Transcriptional repressor scratch 1 [Zootermopsis nevadensis]	-0.708506	0.0146703	0.0541692	0.874313
Znev_12230	violet		-0.708506	0.0146703	-0.00550361	0.987187
Znev_12234	violet	gb|PSN42562.1| TP53-regulating kinase [Blattella germanica]	-0.708506	0.0146703	-0.499393	0.117824
Znev_12279	violet	ref|XP_021939055.1| UPF0489 protein C5orf22 homolog isoform X4 [Zootermopsis nevadensis]	-0.708506	0.0146703	-0.833562	0.00143289
Znev_12308	violet		-0.708506	0.0146703	-0.645041	0.0321092
Znev_12330	violet	gb|KDR10775.1| Tubulin monoglycylase TTLL3 [Zootermopsis nevadensis]	-0.708506	0.0146703	-0.469248	0.145365
Znev_12416	violet	gb|KDR14270.1| Metabotropic glutamate receptor 2 [Zootermopsis nevadensis]	-0.708506	0.0146703	-0.098129	0.774083
Znev_12736	violet	ref|XP_021934037.1| integrin-linked protein kinase [Zootermopsis nevadensis] >gb|KDR11771.1| Integrin-linked protein kinase [Zootermopsis nevadensis]	-0.708506	0.0146703	-0.815266	0.00222775
Znev_12872	violet	gb|PNF33587.1| Adenylyltransferase and sulfurtransferase MOCS3 [Cryptotermes secundus] >gb|PNF33588.1| Adenylyltransferase and sulfurtransferase MOCS3 [Cryptotermes secundus]	-0.708506	0.0146703	-0.435674	0.180433
Znev_12969	violet		-0.708506	0.0146703	-0.835761	0.00135419
Znev_13032	violet		-0.708506	0.0146703	-0.48877	0.127111
Znev_13276	violet	ref|XP_002427668.1| homeobox protein prospero/prox-1/ceh-26, putative [Pediculus humanus corporis] >gb|EEB14930.1| homeobox protein prospero/prox-1/ceh-26, putative [Pediculus humanus corporis]	-0.708506	0.0146703	-0.696024	0.0173648
Znev_13373	violet	gb|KDR09213.1| Vesicle-fusing ATPase 1 [Zootermopsis nevadensis]	-0.708506	0.0146703	-0.820608	0.00196828
Znev_13700	violet	gb|KDR06525.1| Poly(rC)-binding protein 3 [Zootermopsis nevadensis]	-0.708506	0.0146703	-0.312054	0.350191
Znev_13844	violet	ref|XP_021937591.1| LOW QUALITY PROTEIN: protein slit-like [Zootermopsis nevadensis]	-0.708506	0.0146703	-0.776104	0.00498051
Znev_14204	violet	gb|PNF38819.1| Selenocysteine-specific elongation factor [Cryptotermes secundus]	-0.708506	0.0146703	-0.415966	0.203213
Znev_14206	violet	ref|XP_021921558.1| laminin subunit gamma-1 isoform X1 [Zootermopsis nevadensis]	-0.708506	0.0146703	-0.878908	0.000366763
Znev_14238	violet	gb|AWK21960.1| two-pore potassium channel protein sup-9, partial [Neoconocephalus triops]	-0.708506	0.0146703	-0.54431	0.0834277
Znev_14305	violet	ref|XP_008191063.1| PREDICTED: glutathione S-transferase [Tribolium castaneum] >ref|XP_008191064.1| PREDICTED: glutathione S-transferase [Tribolium castaneum] >gb|EFA00065.1| Glutathione S-transferase S1-like Protein [Tribolium castaneum]	-0.708506	0.0146703	-0.618677	0.0424324
Znev_14576	violet		-0.708506	0.0146703	-0.561717	0.0721308
Znev_14585	violet	ref|XP_021939892.1| serine/threonine-protein phosphatase 2A 65 kDa regulatory subunit A alpha isoform isoform X1 [Zootermopsis nevadensis] >ref|XP_021939900.1| serine/threonine-protein phosphatase 2A 65 kDa regulatory subunit A alpha isoform isoform X1 [Zootermopsis nevadensis] >ref|XP_021939908.1| serine/threonine-protein phosphatase 2A 65 kDa regulatory subunit A alpha isoform isoform X1 [Zoote…	-0.708506	0.0146703	-0.706011	0.0151832
Znev_15178	violet	ref|XP_021938267.1| KH domain-containing, RNA-binding, signal transduction-associated protein 3-like isoform X1 [Zootermopsis nevadensis] >ref|XP_021938268.1| KH domain-containing, RNA-binding, signal transduction-associated protein 3-like isoform X1 [Zootermopsis nevadensis]	-0.708506	0.0146703	-0.586995	0.0576277
Znev_15391	violet	gb|KDR14532.1| Zinc transporter 5 [Zootermopsis nevadensis]	-0.708506	0.0146703	-0.32054	0.336529
Znev_15447	violet		-0.708506	0.0146703	-0.487518	0.128235
Znev_15662	violet	gb|KDR16373.1| Lachesin, partial [Zootermopsis nevadensis]	-0.708506	0.0146703	-0.199977	0.555492
Znev_15952	violet	gb|KDR09213.1| Vesicle-fusing ATPase 1 [Zootermopsis nevadensis]	-0.708506	0.0146703	-0.728053	0.0110752
Znev_16150	violet	gb|KDR17108.1| Neuropilin and tolloid-like protein 2 [Zootermopsis nevadensis]	-0.708506	0.0146703	-0.336203	0.312069
Znev_16315	violet	gb|KDR07822.1| Retinal homeobox protein Rx, partial [Zootermopsis nevadensis]	-0.708506	0.0146703	-0.765543	0.00602792
Znev_16496	violet	ref|XP_021935582.1| gamma-aminobutyric acid type B receptor subunit 1 isoform X1 [Zootermopsis nevadensis]	-0.708506	0.0146703	-0.588006	0.0570924
Znev_16674	violet	gb|PSN28969.1| RNA-binding protein Musashi Rbp6 [Blattella germanica]	-0.708506	0.0146703	-0.771181	0.0054505
Znev_16749	violet	ref|XP_021932001.1| synaptogyrin [Zootermopsis nevadensis]	-0.708506	0.0146703	-0.261913	0.436564
Znev_16980	violet	ref|XP_021914156.1| calbindin-32 isoform X1 [Zootermopsis nevadensis] >ref|XP_021914157.1| calbindin-32 isoform X1 [Zootermopsis nevadensis]	-0.708506	0.0146703	-0.0445751	0.89646
Znev_16985	violet	gb|PSN29587.1| Vesicular inhibitory amino acid transporter [Blattella germanica]	-0.708506	0.0146703	-0.539774	0.0865532
Znev_17226	violet	ref|XP_021922469.1| homeobox protein onecut isoform X2 [Zootermopsis nevadensis]	-0.708506	0.0146703	-0.429737	0.187123
Znev_17308	violet	ref|XP_021928959.1| paired box protein Pax-6-like isoform X1 [Zootermopsis nevadensis]	-0.708506	0.0146703	-0.817516	0.00211555
Znev_17358	violet	ref|XP_021937613.1| myc box-dependent-interacting protein 1 isoform X4 [Zootermopsis nevadensis]	-0.708506	0.0146703	-0.660716	0.0268862
Znev_17390	violet		-0.708506	0.0146703	-0.712625	0.0138515
Znev_17391	violet		-0.708506	0.0146703	-0.433359	0.183024
Znev_17522	violet		-0.708506	0.0146703	-0.760131	0.00662345
Znev_17646	violet		-0.708506	0.0146703	-0.718857	0.0126759
Znev_17700	violet	ref|XP_023705363.1| cell adhesion molecule 3 isoform X1 [Cryptotermes secundus] >ref|XP_023705371.1| cell adhesion molecule 3 isoform X1 [Cryptotermes secundus]	-0.708506	0.0146703	-0.47772	0.137253
Znev_17827	violet	ref|XP_021938772.1| msx2-interacting protein [Zootermopsis nevadensis]	-0.708506	0.0146703	-0.565545	0.0697919
Znev_18049	violet	ref|XP_021940797.1| bicaudal D-related protein homolog [Zootermopsis nevadensis]	-0.708506	0.0146703	-0.920428	5.89661e-05
Znev_18066	violet	gb|PNF28909.1| Acidic amino acid decarboxylase GADL1 [Cryptotermes secundus]	-0.708506	0.0146703	-0.649349	0.0306084
Znev_18076	violet	ref|XP_021912983.1| limbic system-associated membrane protein-like isoform X1 [Zootermopsis nevadensis]	-0.708506	0.0146703	-0.511639	0.107674
Znev_18417	violet	ref|XP_021939971.1| putative protein TPRXL, partial [Zootermopsis nevadensis]	-0.708506	0.0146703	-0.50603	0.11225
Znev_18965	violet	gb|TGZ52583.1| Glutamate [NMDA] receptor subunit epsilon-2 [Temnothorax longispinosus]	-0.708506	0.0146703	-0.56059	0.0728294
Znev_00003	lightyellow	gb|AMA98180.1| chemosensory protein [Blattella germanica]	-0.726473	0.0113392	-0.778581	0.00475564
Znev_00032	lightyellow	gb|KDR22577.1| Leucine-rich repeat-containing protein 40 [Zootermopsis nevadensis]	-0.726473	0.0113392	-0.87115	0.000479387
Znev_00033	lightyellow	gb|KDR22578.1| Class A basic helix-loop-helix protein 15 [Zootermopsis nevadensis]	-0.726473	0.0113392	-0.831845	0.00149667
Znev_00089	lightyellow		-0.726473	0.0113392	-0.769614	0.00560673
Znev_00091	lightyellow		-0.726473	0.0113392	-0.900929	0.000153606
Znev_00105	lightyellow		-0.726473	0.0113392	-0.657714	0.0278362
Znev_00259	lightyellow	gb|KDR23392.1| Organic cation transporter protein [Zootermopsis nevadensis]	-0.726473	0.0113392	-0.555328	0.0761501
Znev_00412	lightyellow	gb|PNF37992.1| Cysteine-rich secretory protein 2, partial [Cryptotermes secundus]	-0.726473	0.0113392	-0.749412	0.00792846
Znev_00441	lightyellow	ref|XP_021925881.1| probable chitinase 10 isoform X1 [Zootermopsis nevadensis] >ref|XP_021925882.1| probable chitinase 10 isoform X2 [Zootermopsis nevadensis]	-0.726473	0.0113392	-0.882074	0.000327095
Znev_00454	lightyellow		-0.726473	0.0113392	-0.205555	0.544279
Znev_00535	lightyellow	ref|XP_021927100.1| sodium- and chloride-dependent glycine transporter 1 isoform X1 [Zootermopsis nevadensis]	-0.726473	0.0113392	-0.599606	0.0511961
Znev_00923	lightyellow		-0.726473	0.0113392	-0.733521	0.010196
Znev_01078	lightyellow		-0.726473	0.0113392	-0.406025	0.215325
Znev_01327	lightyellow		-0.726473	0.0113392	-0.859042	0.000705146
Znev_01328	lightyellow	ref|XP_021920434.1| chaoptin isoform X1 [Zootermopsis nevadensis]	-0.726473	0.0113392	-0.836587	0.00132546
Znev_01457	lightyellow		-0.726473	0.0113392	-0.84488	0.00106187
Znev_01481	lightyellow	ref|XP_021915779.1| polyadenylate-binding protein 1 [Zootermopsis nevadensis] >gb|KDR21568.1| Polyadenylate-binding protein 1 [Zootermopsis nevadensis]	-0.726473	0.0113392	-0.603478	0.0493243
Znev_01523	lightyellow	ref|XP_015590215.1| glycine-rich cell wall structural protein 1.0 [Cephus cinctus]	-0.726473	0.0113392	-0.581444	0.060625
Znev_01605	lightyellow	ref|XP_021921012.1| LOW QUALITY PROTEIN: mucin-5AC [Zootermopsis nevadensis]	-0.726473	0.0113392	-0.86825	0.00052758
Znev_01772	lightyellow	gb|KDR15435.1| Sodium-dependent serotonin transporter, partial [Zootermopsis nevadensis]	-0.726473	0.0113392	-0.200078	0.555288
Znev_01861	lightyellow	gb|KDR10933.1| Cholecystokinin receptor [Zootermopsis nevadensis]	-0.726473	0.0113392	-0.82079	0.00195984
Znev_01875	lightyellow	gb|KDR10945.1| Lipase 3 [Zootermopsis nevadensis]	-0.726473	0.0113392	-0.228787	0.49861
Znev_01905	lightyellow	gb|ANA78277.1| chitin deacetylase 4, partial [Locusta migratoria]	-0.726473	0.0113392	-0.52309	0.0987124
Znev_02004	lightyellow	gb|KDR12467.1| Techylectin-5B [Zootermopsis nevadensis]	-0.726473	0.0113392	-0.874787	0.000423743
Znev_02399	lightyellow	ref|XP_030670436.1| multiple PDZ domain protein isoform X2 [Nomascus leucogenys]	-0.726473	0.0113392	-0.312806	0.348969
Znev_02413	lightyellow		-0.726473	0.0113392	-0.769061	0.00566267
Znev_02473	lightyellow	ref|XP_021932065.1| ras-related protein Rab-44 isoform X1 [Zootermopsis nevadensis] >gb|KDR23583.1| Ras-related protein Rab-32 [Zootermopsis nevadensis]	-0.726473	0.0113392	-0.229786	0.496687
Znev_02610	lightyellow	emb|CAX20733.1| putative alpha-N-acetylgalactosaminidase [Chorthippus parallelus]	-0.726473	0.0113392	-0.730067	0.0107452
Znev_02646	lightyellow	gb|PSN53637.1| Outer dense fiber protein 3 [Blattella germanica]	-0.726473	0.0113392	-0.772678	0.00530428
Znev_02759	lightyellow	gb|KDR20414.1| Actin-interacting protein 1 [Zootermopsis nevadensis]	-0.726473	0.0113392	-0.88427	0.000301551
Znev_02787	lightyellow	gb|AMA98142.1| chemosensory protein [Blattella germanica]	-0.726473	0.0113392	-0.873514	0.000442634
Znev_02942	lightyellow	gb|PSN48907.1| 3'(2'),5'-bisphosphate nucleotidase 1 [Blattella germanica]	-0.726473	0.0113392	-0.727765	0.0111229
Znev_02967	lightyellow	ref|XP_021930686.1| arrestin domain-containing protein 4 [Zootermopsis nevadensis] >gb|KDR13777.1| Arrestin domain-containing protein 2 [Zootermopsis nevadensis]	-0.726473	0.0113392	-0.694085	0.0178131
Znev_02992	lightyellow	ref|XP_021930741.1| dnaJ protein homolog 1 [Zootermopsis nevadensis] >gb|KDR13799.1| DnaJ protein-like protein 1 [Zootermopsis nevadensis]	-0.726473	0.0113392	-0.573919	0.0648551
Znev_02995	lightyellow	gb|KDR13802.1| Histone-lysine N-methyltransferase, H3 lysine-79 specific [Zootermopsis nevadensis]	-0.726473	0.0113392	-0.462194	0.152346
Znev_03003	lightyellow		-0.726473	0.0113392	-0.763806	0.00621464
Znev_03171	lightyellow	gb|KDR22288.1| A disintegrin and metalloproteinase with thrombospondin motifs 16 [Zootermopsis nevadensis]	-0.726473	0.0113392	-0.560524	0.0728699
Znev_03172	lightyellow		-0.726473	0.0113392	-0.615942	0.0436199
Znev_03196	lightyellow	ref|XP_021915232.1| clavesin-1 [Zootermopsis nevadensis] >ref|XP_021915233.1| clavesin-1 [Zootermopsis nevadensis] >ref|XP_021915234.1| clavesin-1 [Zootermopsis nevadensis] >gb|KDR21724.1| Retinaldehyde-binding protein 1-like protein 1 [Zootermopsis nevadensis]	-0.726473	0.0113392	-0.523759	0.0982047
Znev_03246	lightyellow		-0.726473	0.0113392	-0.462392	0.152147
Znev_03257	lightyellow	gb|AAZ08503.1| gram negative bacteria binding protein 2 [Tumulitermes pastinator]	-0.726473	0.0113392	-0.376112	0.254281
Znev_03352	lightyellow		-0.726473	0.0113392	-0.708486	0.0146745
Znev_03405	lightyellow	gb|PNF31919.1| Growth hormone-regulated TBC protein 1-A [Cryptotermes secundus]	-0.726473	0.0113392	-0.805615	0.00276016
Znev_03450	lightyellow	ref|XP_008480683.1| tubulin beta-1 chain [Diaphorina citri]	-0.726473	0.0113392	-0.902303	0.000144544
Znev_03538	lightyellow		-0.726473	0.0113392	-0.859571	0.000693883
Znev_03574	lightyellow	ref|XP_021920027.1| peroxidase-like [Zootermopsis nevadensis] >ref|XP_021920035.1| peroxidase-like [Zootermopsis nevadensis] >ref|XP_021920044.1| peroxidase-like [Zootermopsis nevadensis] >gb|KDR24107.1| Peroxidase [Zootermopsis nevadensis]	-0.726473	0.0113392	-0.775431	0.00504287
Znev_03599	lightyellow	gb|KDR20608.1| Putative tyrosinase-like protein tyr-3 [Zootermopsis nevadensis]	-0.726473	0.0113392	-0.535561	0.0895247
Znev_03804	lightyellow	gb|KDR21133.1| Zinc transporter 2 [Zootermopsis nevadensis]	-0.726473	0.0113392	-0.377515	0.25237
Znev_03867	lightyellow		-0.726473	0.0113392	-0.428881	0.1881
Znev_03908	lightyellow	ref|XP_021913689.1| protein yellow [Zootermopsis nevadensis] >gb|KDR22429.1| Protein yellow [Zootermopsis nevadensis]	-0.726473	0.0113392	-0.396651	0.227127
Znev_03932	lightyellow	gb|KDR22453.1| PHD finger protein 12 [Zootermopsis nevadensis]	-0.726473	0.0113392	-0.561646	0.0721748
Znev_03961	lightyellow		-0.726473	0.0113392	-0.762669	0.0063391
Znev_03976	lightyellow	ref|XP_023717396.1| nuclear receptor-binding factor 2 isoform X3 [Cryptotermes secundus]	-0.726473	0.0113392	-0.648443	0.0309198
Znev_04179	lightyellow	gb|KDR11001.1| Endoglucanase E-4 [Zootermopsis nevadensis]	-0.726473	0.0113392	-0.321727	0.334641
Znev_04223	lightyellow		-0.726473	0.0113392	-0.526876	0.0958609
Znev_04348	lightyellow		-0.726473	0.0113392	-0.106221	0.755923
Znev_04360	lightyellow	gb|KDR08920.1| Proline-rich nuclear receptor coactivator 2 [Zootermopsis nevadensis]	-0.726473	0.0113392	-0.522711	0.0990008
Znev_04459	lightyellow		-0.726473	0.0113392	-0.415373	0.203924
Znev_04864	lightyellow		-0.726473	0.0113392	-0.471641	0.143044
Znev_04965	lightyellow	ref|XP_021922914.1| flocculation protein FLO11-like [Zootermopsis nevadensis]	-0.726473	0.0113392	-0.752366	0.00755159
Znev_05027	lightyellow	gb|KDR24272.1| Protein yellow [Zootermopsis nevadensis]	-0.726473	0.0113392	-0.712706	0.0138357
Znev_05044	lightyellow	ref|XP_021914914.1| zinc finger protein 1-like [Zootermopsis nevadensis]	-0.726473	0.0113392	-0.643731	0.0325754
Znev_05101	lightyellow		-0.726473	0.0113392	-0.904966	0.000128146
Znev_05128	lightyellow	ref|XP_021926054.1| RNA pseudouridylate synthase domain-containing protein 3-like isoform X1 [Zootermopsis nevadensis] >gb|KDR16129.1| RNA pseudouridylate synthase domain-containing protein 3 [Zootermopsis nevadensis]	-0.726473	0.0113392	-0.710973	0.0141759
Znev_05305	lightyellow	ref|XP_021930131.1| zinc finger protein 883-like isoform X1 [Zootermopsis nevadensis]	-0.726473	0.0113392	-0.0443036	0.897088
Znev_05318	lightyellow	gb|PSN39205.1| Venom carboxylesterase-6 [Blattella germanica]	-0.726473	0.0113392	-0.0341791	0.920532
Znev_05556	lightyellow		-0.726473	0.0113392	-0.700033	0.0164636
Znev_05681	lightyellow	ref|XP_021931233.1| keratin, type II cytoskeletal 68 kDa, component IB-like [Zootermopsis nevadensis]	-0.726473	0.0113392	-0.768415	0.00572849
Znev_05682	lightyellow	ref|XP_023718674.1| pro-resilin-like [Cryptotermes secundus]	-0.726473	0.0113392	-0.615879	0.0436476
Znev_05695	lightyellow	ref|XP_021919277.1| melanization protease 1-like isoform X1 [Zootermopsis nevadensis] >gb|KDR19715.1| Serine protease easter [Zootermopsis nevadensis]	-0.726473	0.0113392	-0.313942	0.347126
Znev_05758	lightyellow	ref|XP_021919816.1| angiotensin-converting enzyme-like [Zootermopsis nevadensis] >gb|KDR19442.1| Angiotensin-converting enzyme [Zootermopsis nevadensis]	-0.726473	0.0113392	-0.32065	0.336355
Znev_05807	lightyellow	gb|KDR12717.1| Endocuticle structural glycoprotein SgAbd-2, partial [Zootermopsis nevadensis]	-0.726473	0.0113392	-0.657601	0.0278724
Znev_05812	lightyellow	gb|KDR12720.1| Endocuticle structural glycoprotein SgAbd-9, partial [Zootermopsis nevadensis]	-0.726473	0.0113392	-0.711498	0.0140722
Znev_05821	lightyellow	ref|XP_021932433.1| sialin-like isoform X1 [Zootermopsis nevadensis] >ref|XP_021932434.1| sialin-like isoform X1 [Zootermopsis nevadensis] >ref|XP_021932435.1| sialin-like isoform X1 [Zootermopsis nevadensis] >gb|KDR12727.1| Sialin [Zootermopsis nevadensis]	-0.726473	0.0113392	-0.802529	0.00294879
Znev_05887	lightyellow		-0.726473	0.0113392	-0.528791	0.0944393
Znev_05888	lightyellow	gb|PSN49919.1| Protein obstructor-E [Blattella germanica]	-0.726473	0.0113392	-0.594988	0.0534908
Znev_05890	lightyellow	gb|PSN49911.1| Protein obstructor-E [Blattella germanica]	-0.726473	0.0113392	-0.713287	0.0137231
Znev_05892	lightyellow	gb|PNF21873.1| Protein obstructor-E [Cryptotermes secundus]	-0.726473	0.0113392	-0.888826	0.000253407
Znev_05896	lightyellow	gb|AGN56418.1| UDP N-acetylglucosamine pyrophosphorylases 1 [Locusta migratoria]	-0.726473	0.0113392	-0.577401	0.0628741
Znev_06032	lightyellow	gb|KDR10486.1| 5-hydroxytryptamine receptor 6 [Zootermopsis nevadensis]	-0.726473	0.0113392	-0.808101	0.00261486
Znev_06049	lightyellow		-0.726473	0.0113392	-0.600324	0.0508451
Znev_06055	lightyellow	ref|XP_021936305.1| N(G),N(G)-dimethylarginine dimethylaminohydrolase 1 isoform X1 [Zootermopsis nevadensis] >gb|KDR10508.1| N(G),N(G)-dimethylarginine dimethylaminohydrolase 1 [Zootermopsis nevadensis]	-0.726473	0.0113392	-0.818748	0.0020559
Znev_06158	lightyellow		-0.726473	0.0113392	-0.454212	0.160491
Znev_06215	lightyellow	gb|KAE8744808.1| Cuticle Protein CPAP1 8 [Frankliniella occidentalis]	-0.726473	0.0113392	-0.687626	0.019366
Znev_06264	lightyellow	ref|XP_021932614.1| ubiquitin-like-conjugating enzyme ATG3 isoform X1 [Zootermopsis nevadensis] >gb|KDR12605.1| Autophagy-related protein 3 [Zootermopsis nevadensis]	-0.726473	0.0113392	-0.12138	0.722206
Znev_06290	lightyellow	gb|AEV23878.1| myosin light chain variant 2 [Periplaneta americana]	-0.726473	0.0113392	-0.536419	0.088914
Znev_06550	lightyellow	gb|PSN39808.1| Vacuolar protein sorting-associated protein 28 [Blattella germanica]	-0.726473	0.0113392	-0.27259	0.417385
Znev_06576	lightyellow	gb|KDR23640.1| Krueppel-like factor 2 [Zootermopsis nevadensis]	-0.726473	0.0113392	-0.676748	0.0221962
Znev_06605	lightyellow		-0.726473	0.0113392	-0.540035	0.0863711
Znev_06620	lightyellow		-0.726473	0.0113392	-0.730582	0.010662
Znev_06669	lightyellow		-0.726473	0.0113392	-0.886389	0.000278368
Znev_06691	lightyellow		-0.726473	0.0113392	-0.739886	0.00923776
Znev_06817	lightyellow		-0.726473	0.0113392	-0.163271	0.631459
Znev_06896	lightyellow	gb|PSN37968.1| Cuticle protein [Blattella germanica]	-0.726473	0.0113392	-0.624514	0.0399726
Znev_06902	lightyellow	ref|XP_021917284.1| cuticle protein 7-like [Zootermopsis nevadensis] >gb|KDR20840.1| Adult-specific cuticular protein ACP-20 [Zootermopsis nevadensis]	-0.726473	0.0113392	-0.642757	0.0329253
Znev_06923	lightyellow		-0.726473	0.0113392	-0.441563	0.173942
Znev_06934	lightyellow	ref|XP_021937682.1| integrin alpha-PS2 isoform X1 [Zootermopsis nevadensis]	-0.726473	0.0113392	-0.383133	0.244799
Znev_07001	lightyellow	gb|KDR19682.1| Phosphoglycolate phosphatase [Zootermopsis nevadensis]	-0.726473	0.0113392	-0.691938	0.018319
Znev_07039	lightyellow	ref|XP_021914802.1| broad-complex core protein isoforms 1/2/3/4/5-like isoform X1 [Zootermopsis nevadensis] >ref|XP_021914804.1| broad-complex core protein isoforms 1/2/3/4/5-like isoform X1 [Zootermopsis nevadensis] >ref|XP_021914805.1| broad-complex core protein isoforms 1/2/3/4/5-like isoform X1 [Zootermopsis nevadensis] >ref|XP_021914806.1| broad-complex core protein isoforms 1/2/3/4/5-like i…	-0.726473	0.0113392	-0.366431	0.267693
Znev_07097	lightyellow	gb|KDR14322.1| Fatty acyl-CoA hydrolase precursor, medium chain, partial [Zootermopsis nevadensis]	-0.726473	0.0113392	-0.875491	0.000413558
Znev_07386	lightyellow	gb|KDR19383.1| Vacuolar protein sorting-associated protein 18-like protein, partial [Zootermopsis nevadensis]	-0.726473	0.0113392	-0.692423	0.0182039
Znev_07391	lightyellow	gb|PSN40463.1| DNA excision repair protein ERCC-8 [Blattella germanica]	-0.726473	0.0113392	-0.559503	0.0735069
Znev_07521	lightyellow		-0.726473	0.0113392	-0.831057	0.00152668
Znev_07565	lightyellow		-0.726473	0.0113392	-0.698191	0.0168735
Znev_07584	lightyellow	gb|KDR15188.1| F-box only protein 42, partial [Zootermopsis nevadensis]	-0.726473	0.0113392	-0.48003	0.135092
Znev_07594	lightyellow		-0.726473	0.0113392	-0.654753	0.0287964
Znev_07676	lightyellow		-0.726473	0.0113392	-0.631946	0.0369865
Znev_07739	lightyellow	gb|KDR16418.1| Serine proteinase stubble [Zootermopsis nevadensis]	-0.726473	0.0113392	-0.427167	0.190065
Znev_07826	lightyellow	gb|KDR08401.1| DNA-binding protein D-ETS-4 [Zootermopsis nevadensis]	-0.726473	0.0113392	-0.769429	0.0056254
Znev_07827	lightyellow	ref|XP_021939614.1| mucin-17-like isoform X1 [Zootermopsis nevadensis] >ref|XP_021939615.1| mucin-17-like isoform X1 [Zootermopsis nevadensis]	-0.726473	0.0113392	-0.871422	0.000475042
Znev_07863	lightyellow	gb|PSN44246.1| Glucose dehydrogenase [FAD, quinone] [Blattella germanica]	-0.726473	0.0113392	-0.80799	0.00262119
Znev_07906	lightyellow		-0.726473	0.0113392	-0.309504	0.354352
Znev_07939	lightyellow		-0.726473	0.0113392	-0.731523	0.0105111
Znev_08034	lightyellow	gb|QBH74013.1| pinch protein [Brunneria borealis]	-0.726473	0.0113392	-0.695531	0.017478
Znev_08244	lightyellow	ref|XP_021916925.1| flightin [Zootermopsis nevadensis] >gb|KDR21073.1| Flightin [Zootermopsis nevadensis]	-0.726473	0.0113392	-0.742914	0.00880564
Znev_08434	lightyellow	gb|KDR24330.1| Organic cation transporter protein, partial [Zootermopsis nevadensis]	-0.726473	0.0113392	-0.429976	0.186851
Znev_08693	lightyellow	gb|KDR12839.1| Tachykinin-like peptides receptor 99D, partial [Zootermopsis nevadensis]	-0.726473	0.0113392	-0.102374	0.764544
Znev_08747	lightyellow		-0.726473	0.0113392	-0.833011	0.00145314
Znev_08997	lightyellow	ref|XP_031348284.1| cuticle protein 64-like [Photinus pyralis]	-0.726473	0.0113392	-0.718775	0.0126908
Znev_09000	lightyellow	ref|XP_014243453.1| cuticle protein 70, isoforms A and B-like [Cimex lectularius]	-0.726473	0.0113392	-0.844539	0.00107183
Znev_09001	lightyellow		-0.726473	0.0113392	-0.844391	0.00107619
Znev_09002	lightyellow	ref|XP_021918810.1| cuticle protein 16.5-like [Zootermopsis nevadensis]	-0.726473	0.0113392	-0.800568	0.00307359
Znev_09004	lightyellow	ref|XP_021918810.1| cuticle protein 16.5-like [Zootermopsis nevadensis]	-0.726473	0.0113392	-0.72022	0.0124287
Znev_09124	lightyellow		-0.726473	0.0113392	-0.736589	0.00972551
Znev_09146	lightyellow		-0.726473	0.0113392	-0.398279	0.225051
Znev_09191	lightyellow	ref|XP_021925208.1| WD repeat domain phosphoinositide-interacting protein 2 isoform X1 [Zootermopsis nevadensis]	-0.726473	0.0113392	-0.118094	0.729479
Znev_09362	lightyellow	gb|PSN41889.1| Tyrosine 3-monooxygenase [Blattella germanica]	-0.726473	0.0113392	-0.363904	0.271258
Znev_09450	lightyellow		-0.726473	0.0113392	-0.873767	0.00043882
Znev_09451	lightyellow		-0.726473	0.0113392	-0.91103	9.61041e-05
Znev_09565	lightyellow	ref|XP_021923500.1| neurogenic differentiation factor 4-like [Zootermopsis nevadensis] >ref|XP_021923510.1| neurogenic differentiation factor 4-like [Zootermopsis nevadensis] >gb|KDR23945.1| Helix-loop-helix protein delilah [Zootermopsis nevadensis]	-0.726473	0.0113392	-0.851127	0.000890944
Znev_09622	lightyellow	gb|AGM32870.1| N-acyltransferase superfamily protein [Coptotermes formosanus]	-0.726473	0.0113392	-0.753695	0.00738641
Znev_09679	lightyellow	ref|XP_023722688.1| anoctamin-5 isoform X3 [Cryptotermes secundus]	-0.726473	0.0113392	-0.774219	0.00515672
Znev_09720	lightyellow		-0.726473	0.0113392	-0.81597	0.00219219
Znev_09776	lightyellow	dbj|GFS27132.1| tubulin alpha chain [Elysia marginata]	-0.726473	0.0113392	-0.815921	0.00219464
Znev_09798	lightyellow		-0.726473	0.0113392	-0.476947	0.137982
Znev_09889	lightyellow	gb|PNF14358.1| Androgen-dependent TFPI-regulating protein [Cryptotermes secundus]	-0.726473	0.0113392	-0.520382	0.100786
Znev_09980	lightyellow	gb|PSN37421.1| putative lipoyltransferase 2 [Blattella germanica]	-0.726473	0.0113392	-0.354185	0.285218
Znev_10131	lightyellow	ref|XP_021940967.1| ethanolamine kinase [Zootermopsis nevadensis] >gb|KDR07130.1| Ethanolamine kinase [Zootermopsis nevadensis]	-0.726473	0.0113392	-0.517814	0.102779
Znev_10246	lightyellow	gb|KAG5345426.1| DHGL dehydrogenase, partial [Acromyrmex charruanus]	-0.726473	0.0113392	-0.892647	0.000217743
Znev_10404	lightyellow	ref|XP_021930779.1| cuticle protein 19-like isoform X1 [Zootermopsis nevadensis] >ref|XP_021930789.1| cuticle protein 19-like isoform X2 [Zootermopsis nevadensis] >gb|KDR23626.1| Cuticle protein 19 [Zootermopsis nevadensis]	-0.726473	0.0113392	-0.510868	0.108296
Znev_10407	lightyellow	ref|XP_021931411.1| protein Hook homolog 2-like isoform X2 [Zootermopsis nevadensis]	-0.726473	0.0113392	-0.415373	0.203924
Znev_10514	lightyellow	ref|XP_021931405.1| pro-resilin-like [Zootermopsis nevadensis] >gb|KDR13343.1| Pro-resilin [Zootermopsis nevadensis]	-0.726473	0.0113392	-0.693	0.0180674
Znev_10516	lightyellow	gb|KDR13345.1| Pro-resilin [Zootermopsis nevadensis]	-0.726473	0.0113392	-0.467119	0.147451
Znev_10534	lightyellow	gb|KYM76580.1| Uncharacterized protein C19orf29 [Atta colombica]	-0.726473	0.0113392	-0.737423	0.00960034
Znev_10583	lightyellow		-0.726473	0.0113392	-0.464836	0.149707
Znev_10601	lightyellow	gb|KDR16358.1| Glucosamine--fructose-6-phosphate aminotransferase [isomerizing] 2 [Zootermopsis nevadensis]	-0.726473	0.0113392	-0.650458	0.03023
Znev_10781	lightyellow		-0.726473	0.0113392	-0.635144	0.0357507
Znev_10782	lightyellow	gb|PNF16014.1| Cuticle protein 5 [Cryptotermes secundus]	-0.726473	0.0113392	-0.750135	0.00783505
Znev_10783	lightyellow	gb|PNF16014.1| Cuticle protein 5 [Cryptotermes secundus]	-0.726473	0.0113392	-0.633709	0.0363016
Znev_10784	lightyellow	gb|KDR16641.1| Cuticle protein 2 [Zootermopsis nevadensis]	-0.726473	0.0113392	-0.78795	0.00397234
Znev_10787	lightyellow	gb|KDR16644.1| Cuticle protein 6 [Zootermopsis nevadensis]	-0.726473	0.0113392	-0.780134	0.00461853
Znev_10868	lightyellow	gb|PSN35308.1| Ras suppressor protein 1 [Blattella germanica]	-0.726473	0.0113392	-0.853699	0.000826964
Znev_10981	lightyellow	gb|PSN35927.1| putative asparagine--tRNA ligase [Blattella germanica]	-0.726473	0.0113392	-0.855889	0.000775249
Znev_10989	lightyellow	gb|KDR12581.1| Ubiquitin carboxyl-terminal hydrolase 45, partial [Zootermopsis nevadensis]	-0.726473	0.0113392	-0.108551	0.750714
Znev_11085	lightyellow	gb|KDR09396.1| Adhesive plaque matrix protein [Zootermopsis nevadensis]	-0.726473	0.0113392	-0.84436	0.00107711
Znev_11366	lightyellow	ref|XP_021937359.1| protein spaetzle 5 [Zootermopsis nevadensis] >gb|KDR09816.1| Protein spaetzle [Zootermopsis nevadensis]	-0.726473	0.0113392	-0.582282	0.060166
Znev_11389	lightyellow	gb|KDR21779.1| Epididymal secretory protein E1 [Zootermopsis nevadensis]	-0.726473	0.0113392	-0.456787	0.157834
Znev_11421	lightyellow	ref|XP_021923440.1| oocyte zinc finger protein XlCOF6-like isoform X4 [Zootermopsis nevadensis]	-0.726473	0.0113392	-0.194251	0.567096
Znev_11818	lightyellow		-0.726473	0.0113392	-0.474363	0.140433
Znev_11880	lightyellow	gb|KDR09963.1| BET1-like protein [Zootermopsis nevadensis]	-0.726473	0.0113392	-0.487258	0.128469
Znev_11891	lightyellow	ref|XP_018904222.1| PREDICTED: short-chain dehydrogenase/reductase family 16C member 6-like isoform X2 [Bemisia tabaci]	-0.726473	0.0113392	-0.141267	0.678645
Znev_11926	lightyellow	gb|KDR13559.1| Cuticle protein [Zootermopsis nevadensis]	-0.726473	0.0113392	-0.648313	0.0309647
Znev_12050	lightyellow		-0.726473	0.0113392	-0.462101	0.152438
Znev_12314	lightyellow	gb|PNF18794.1| Zinc finger protein 208 [Cryptotermes secundus]	-0.726473	0.0113392	-0.810422	0.00248439
Znev_12683	lightyellow	ref|XP_021940253.1| endothelin-converting enzyme 1 isoform X1 [Zootermopsis nevadensis] >ref|XP_021940254.1| endothelin-converting enzyme 1 isoform X1 [Zootermopsis nevadensis] >ref|XP_021940256.1| endothelin-converting enzyme 1 isoform X2 [Zootermopsis nevadensis] >gb|KDR07802.1| Endothelin-converting enzyme 1 [Zootermopsis nevadensis]	-0.726473	0.0113392	-0.61721	0.0430665
Znev_12948	lightyellow		-0.726473	0.0113392	-0.722416	0.0120377
Znev_12980	lightyellow	ref|XP_021922413.1| proline-rich protein 2-like isoform X2 [Zootermopsis nevadensis]	-0.726473	0.0113392	-0.484585	0.130894
Znev_12981	lightyellow		-0.726473	0.0113392	-0.539845	0.0865039
Znev_12983	lightyellow	ref|XP_014291886.2| early nodulin-75 [Halyomorpha halys] >gb|KAE8573042.1| Cuticle Protein CPR RR-1 [Halyomorpha halys]	-0.726473	0.0113392	-0.520342	0.100817
Znev_12993	lightyellow	gb|KDR12354.1| GTP-binding protein SAR1 [Zootermopsis nevadensis]	-0.726473	0.0113392	-0.370863	0.261505
Znev_13024	lightyellow	gb|PSN44482.1| OV-16 antigen [Blattella germanica]	-0.726473	0.0113392	-0.616304	0.0434616
Znev_13425	lightyellow	ref|XP_033611212.1| homeobox protein 2 isoform X1 [Cryptotermes secundus]	-0.726473	0.0113392	-0.625476	0.0395769
Znev_13449	lightyellow		-0.726473	0.0113392	-0.47247	0.142246
Znev_13450	lightyellow	ref|XP_023721413.1| mucin-12 isoform X3 [Cryptotermes secundus]	-0.726473	0.0113392	-0.478724	0.136311
Znev_13480	lightyellow	gb|PSN30049.1| Aspartate--tRNA ligase [Blattella germanica]	-0.726473	0.0113392	-0.776334	0.00495923
Znev_13498	lightyellow	gb|PNF16224.1| Heparan-alpha-glucosaminide N-acetyltransferase [Cryptotermes secundus]	-0.726473	0.0113392	-0.581012	0.0608631
Znev_13642	lightyellow	ref|XP_021932507.1| repetitive proline-rich cell wall protein 2-like [Zootermopsis nevadensis] >gb|KDR12684.1| Filamentous hemagglutinin [Zootermopsis nevadensis]	-0.726473	0.0113392	-0.666247	0.0251961
Znev_13751	lightyellow	gb|KDR11461.1| Cuticle protein 6 [Zootermopsis nevadensis]	-0.726473	0.0113392	-0.786846	0.00405926
Znev_13755	lightyellow	gb|KDR11465.1| Y+L amino acid transporter 2, partial [Zootermopsis nevadensis]	-0.726473	0.0113392	-0.72558	0.0114903
Znev_13866	lightyellow	gb|KDR07451.1| Glutaredoxin domain-containing cysteine-rich protein, partial [Zootermopsis nevadensis]	-0.726473	0.0113392	-0.869563	0.00050532
Znev_13982	lightyellow	ref|XP_023725122.1| transmembrane protein 53 [Cryptotermes secundus]	-0.726473	0.0113392	-0.343564	0.300918
Znev_14075	lightyellow		-0.726473	0.0113392	-0.385068	0.242222
Znev_14101	lightyellow	gb|KDR22775.1| Chitotriosidase-1, partial [Zootermopsis nevadensis]	-0.726473	0.0113392	-0.759061	0.00674602
Znev_14239	lightyellow	ref|XP_021942022.1| adenosine receptor A2b-like [Zootermopsis nevadensis] >gb|KDQ71520.1| Adenosine receptor A2b [Zootermopsis nevadensis]	-0.726473	0.0113392	-0.162496	0.633101
Znev_14317	lightyellow	gb|PNF42100.1| Esterase FE4 [Cryptotermes secundus]	-0.726473	0.0113392	-0.769408	0.0056275
Znev_14625	lightyellow	ref|XP_021913520.1| dnaJ homolog subfamily A member 1 [Zootermopsis nevadensis] >gb|KDR22500.1| DnaJ-like protein subfamily A member 1 [Zootermopsis nevadensis]	-0.726473	0.0113392	-0.504723	0.113333
Znev_14757	lightyellow	gb|KDR07206.1| Cuticlin-1, partial [Zootermopsis nevadensis]	-0.726473	0.0113392	-0.694598	0.0176937
Znev_14909	lightyellow	gb|KDR17743.1| Brevican core protein, partial [Zootermopsis nevadensis]	-0.726473	0.0113392	-0.927523	3.91396e-05
Znev_15274	lightyellow	ref|XP_021922262.1| sodium/hydrogen exchanger 9B2-like [Zootermopsis nevadensis]	-0.726473	0.0113392	-0.26382	0.433108
Znev_15415	lightyellow	ref|XP_021932433.1| sialin-like isoform X1 [Zootermopsis nevadensis] >ref|XP_021932434.1| sialin-like isoform X1 [Zootermopsis nevadensis] >ref|XP_021932435.1| sialin-like isoform X1 [Zootermopsis nevadensis] >gb|KDR12727.1| Sialin [Zootermopsis nevadensis]	-0.726473	0.0113392	-0.60713	0.0476026
Znev_15889	lightyellow		-0.726473	0.0113392	-0.267285	0.426864
Znev_15994	lightyellow	ref|XP_023702724.1| tetra-peptide repeat homeobox protein 1 [Cryptotermes secundus]	-0.726473	0.0113392	-0.596215	0.0528744
Znev_16116	lightyellow		-0.726473	0.0113392	-0.666854	0.0250152
Znev_16358	lightyellow		-0.726473	0.0113392	-0.742897	0.00880811
Znev_16361	lightyellow		-0.726473	0.0113392	-0.915031	7.85934e-05
Znev_16430	lightyellow	gb|AAX30301.1| unknown [Schistosoma japonicum]	-0.726473	0.0113392	-0.191377	0.572957
Znev_16528	lightyellow	gb|PNF17591.1| putative tubulin polyglutamylase TTLL1, partial [Cryptotermes secundus]	-0.726473	0.0113392	-0.238932	0.479212
Znev_16535	lightyellow	gb|KDR20538.1| Kelch-like protein 10, partial [Zootermopsis nevadensis]	-0.726473	0.0113392	-0.295629	0.377435
Znev_16679	lightyellow		-0.726473	0.0113392	-0.840553	0.00119393
Znev_16921	lightyellow	ref|XP_021937926.1| alcohol dehydrogenase [NADP(+)]-like [Zootermopsis nevadensis]	-0.726473	0.0113392	-0.494751	0.121827
Znev_16936	lightyellow	ref|XP_021914190.1| mediator of RNA polymerase II transcription subunit 15-like isoform X2 [Zootermopsis nevadensis]	-0.726473	0.0113392	-0.851492	0.000881641
Znev_17166	lightyellow	gb|PSN32730.1| Serine proteinase stubble [Blattella germanica]	-0.726473	0.0113392	-0.543484	0.0839914
Znev_17188	lightyellow	gb|PNF36675.1| Endocuticle structural glycoprotein SgAbd-2 [Cryptotermes secundus]	-0.726473	0.0113392	-0.850004	0.000920019
Znev_17297	lightyellow	ref|XP_017791507.1| PREDICTED: integrator complex subunit 6 [Habropoda laboriosa]	-0.726473	0.0113392	-0.728875	0.0109396
Znev_17334	lightyellow	dbj|GFO12708.1| transposase [Plakobranchus ocellatus]	-0.726473	0.0113392	-0.475344	0.139498
Znev_17453	lightyellow	ref|XP_021929290.1| achaete-scute complex protein T3-like [Zootermopsis nevadensis]	-0.726473	0.0113392	-0.949502	7.95135e-06
Znev_17462	lightyellow	gb|PSN57478.1| Methionine-R-sulfoxide reductase B3 [Blattella germanica]	-0.726473	0.0113392	-0.500912	0.116533
Znev_17649	lightyellow		-0.726473	0.0113392	-0.626256	0.039258
Znev_17853	lightyellow		-0.726473	0.0113392	-0.699218	0.0166442
Znev_18173	lightyellow	ref|XP_033610420.1| mucin-12 isoform X2 [Cryptotermes secundus]	-0.726473	0.0113392	-0.513108	0.106496
Znev_18440	lightyellow	ref|XP_008488242.1| puratrophin-1 isoform X1 [Diaphorina citri]	-0.726473	0.0113392	-0.801217	0.00303185
Znev_18497	lightyellow	gb|ABR16542.1| unknown [Picea sitchensis]	-0.726473	0.0113392	-0.121935	0.72098
Znev_18543	lightyellow	gb|KAG5306012.1| RRT15 protein, partial [Acromyrmex insinuator]	-0.726473	0.0113392	-0.447661	0.167375
Znev_18750	lightyellow		-0.726473	0.0113392	-0.345752	0.297646
Znev_18958	lightyellow		-0.726473	0.0113392	-0.833573	0.0014325
Znev_00423	yellow4	gb|KDR16248.1| Alsin, partial [Zootermopsis nevadensis]	-0.730744	0.0106359	-0.491703	0.124501
Znev_01107	yellow4	ref|XP_021926588.1| piRNA biogenesis protein EXD1-like [Zootermopsis nevadensis] >gb|KDR15932.1| Exonuclease 3'-5' domain-containing protein 1 [Zootermopsis nevadensis]	-0.730744	0.0106359	-0.901665	0.0001487
Znev_01202	yellow4		-0.730744	0.0106359	-0.635494	0.035617
Znev_01453	yellow4	ref|XP_021915666.1| Niemann-Pick type protein homolog 1B-like [Zootermopsis nevadensis]	-0.730744	0.0106359	-0.553831	0.0771132
Znev_01547	yellow4	gb|KDR11079.1| Protein bric-a-brac 2 [Zootermopsis nevadensis]	-0.730744	0.0106359	-0.479347	0.135729
Znev_01572	yellow4	ref|XP_021921059.1| zinc finger MYM-type protein 1-like [Zootermopsis nevadensis] >ref|XP_021921061.1| zinc finger MYM-type protein 1-like [Zootermopsis nevadensis] >gb|KDR18839.1| Zinc finger MYM-type protein 1 [Zootermopsis nevadensis]	-0.730744	0.0106359	-0.519292	0.101629
Znev_01756	yellow4	gb|PSN30920.1| E3 ubiquitin-protein ligase NRDP1 [Blattella germanica]	-0.730744	0.0106359	-0.37839	0.251183
Znev_02208	yellow4	ref|XP_023718820.1| AP2-associated protein kinase 1 isoform X1 [Cryptotermes secundus]	-0.730744	0.0106359	-0.493213	0.123171
Znev_02416	yellow4		-0.730744	0.0106359	-0.720051	0.0124591
Znev_02542	yellow4		-0.730744	0.0106359	-0.414821	0.204587
Znev_02902	yellow4		-0.730744	0.0106359	-0.441261	0.174271
Znev_03132	yellow4	gb|KDR22253.1| Glucose-6-phosphate isomerase [Zootermopsis nevadensis]	-0.730744	0.0106359	-0.716422	0.0131263
Znev_03458	yellow4	gb|KDR18443.1| Protein CBFA2T1 [Zootermopsis nevadensis]	-0.730744	0.0106359	-0.76147	0.00647225
Znev_03749	yellow4	gb|KDR17542.1| Ataxin-1 [Zootermopsis nevadensis]	-0.730744	0.0106359	-0.675448	0.022553
Znev_03892	yellow4		-0.730744	0.0106359	-0.210501	0.534417
Znev_04011	yellow4	ref|XP_021929401.1| activating transcription factor 7-interacting protein 1 isoform X1 [Zootermopsis nevadensis] >ref|XP_021929402.1| activating transcription factor 7-interacting protein 1 isoform X1 [Zootermopsis nevadensis] >ref|XP_021929403.1| activating transcription factor 7-interacting protein 1 isoform X1 [Zootermopsis nevadensis] >ref|XP_021929404.1| activating transcription factor 7-int…	-0.730744	0.0106359	-0.542873	0.0844098
Znev_04201	yellow4	gb|KDR24149.1| Metastasis-associated protein MTA1 [Zootermopsis nevadensis]	-0.730744	0.0106359	-0.793263	0.00357305
Znev_05028	yellow4	ref|XP_015518585.1| PREDICTED: protein yellow-like [Neodiprion lecontei]	-0.730744	0.0106359	-0.595632	0.0531665
Znev_05603	yellow4	ref|XP_021921780.1| protein FAM57A [Zootermopsis nevadensis]	-0.730744	0.0106359	-0.185821	0.584352
Znev_06398	yellow4	emb|CAB3365895.1| Hypothetical predicted protein [Cloeon dipterum]	-0.730744	0.0106359	-0.656224	0.0283165
Znev_06596	yellow4	gb|KDR10069.1| Adenylosuccinate lyase [Zootermopsis nevadensis]	-0.730744	0.0106359	-0.327544	0.32547
Znev_06684	yellow4	gb|PSN33167.1| Pyruvate dehydrogenase E1 component subunit beta [Blattella germanica]	-0.730744	0.0106359	-0.739842	0.00924415
Znev_07068	yellow4	gb|AGM32813.1| leptin receptor overlapping transcript-like protein [Coptotermes formosanus]	-0.730744	0.0106359	-0.562011	0.0719492
Znev_07287	yellow4		-0.730744	0.0106359	-0.386473	0.240362
Znev_07329	yellow4	ref|XP_021936882.1| endocuticle structural glycoprotein SgAbd-2-like [Zootermopsis nevadensis] >gb|KDR10156.1| Endocuticle structural glycoprotein SgAbd-2 [Zootermopsis nevadensis]	-0.730744	0.0106359	-0.715082	0.0133791
Znev_07399	yellow4	gb|AGM32350.1| zinc metalloproteinase [Coptotermes formosanus]	-0.730744	0.0106359	-0.470494	0.144154
Znev_07970	yellow4	ref|XP_021938692.1| mitochondrial uncoupling protein 4 isoform X1 [Zootermopsis nevadensis] >gb|KDR08957.1| Mitochondrial uncoupling protein 4 [Zootermopsis nevadensis]	-0.730744	0.0106359	-0.839097	0.00124102
Znev_08083	yellow4		-0.730744	0.0106359	-0.441261	0.174271
Znev_08274	yellow4	gb|KDR16846.1| DNA/RNA-binding protein KIN17 [Zootermopsis nevadensis]	-0.730744	0.0106359	-0.631785	0.0370494
Znev_08437	yellow4	gb|AVA17428.1| putative Per a allergen [Periplaneta americana]	-0.730744	0.0106359	-0.778093	0.00479927
Znev_08518	yellow4	ref|XP_021920960.1| intraflagellar transport protein 88 homolog [Zootermopsis nevadensis] >gb|KDR18924.1| Intraflagellar transport protein 88-like protein [Zootermopsis nevadensis]	-0.730744	0.0106359	-0.605679	0.048282
Znev_08816	yellow4	gb|PNF36196.1| E3 ubiquitin-protein ligase FANCL [Cryptotermes secundus]	-0.730744	0.0106359	-0.7339	0.0101369
Znev_09085	yellow4	gb|KDR18135.1| Homeobox protein onecut, partial [Zootermopsis nevadensis]	-0.730744	0.0106359	-0.525904	0.0965876
Znev_09551	yellow4	gb|PNF33498.1| 26S proteasome non-ATPase regulatory subunit 7 [Cryptotermes secundus]	-0.730744	0.0106359	-0.555988	0.0757281
Znev_10443	yellow4	gb|KDR18089.1| Nucleotide-binding protein-like [Zootermopsis nevadensis]	-0.730744	0.0106359	-0.429639	0.187235
Znev_10467	yellow4	gb|KDR21872.1| DNA-binding protein SATB2, partial [Zootermopsis nevadensis]	-0.730744	0.0106359	-0.60702	0.0476538
Znev_10785	yellow4	gb|RZC31820.1| Chitin bind 4 domain containing protein [Asbolus verrucosus]	-0.730744	0.0106359	-0.65433	0.0289354
Znev_10922	yellow4	gb|KDR17392.1| Axonemal 84 kDa protein [Zootermopsis nevadensis]	-0.730744	0.0106359	-0.366734	0.267267
Znev_10971	yellow4		-0.730744	0.0106359	-0.438355	0.17746
Znev_10987	yellow4	gb|KDR16823.1| N-acetyltransferase 10 [Zootermopsis nevadensis]	-0.730744	0.0106359	-0.657506	0.027903
Znev_11123	yellow4	ref|XP_021941485.1| enoyl-CoA hydratase domain-containing protein 3, mitochondrial isoform X1 [Zootermopsis nevadensis] >gb|KDR06404.1| Enoyl-CoA hydratase domain-containing protein 3, mitochondrial [Zootermopsis nevadensis]	-0.730744	0.0106359	-0.465905	0.148648
Znev_11632	yellow4	ref|XP_021921987.1| phosphatidylserine synthase 1-like [Zootermopsis nevadensis] >gb|KDR18372.1| Phosphatidylserine synthase 1 [Zootermopsis nevadensis]	-0.730744	0.0106359	-0.662209	0.0264225
Znev_11702	yellow4	gb|KDR14419.1| Coiled-coil domain-containing protein 39 [Zootermopsis nevadensis]	-0.730744	0.0106359	-0.322024	0.334171
Znev_12023	yellow4		-0.730744	0.0106359	-0.578674	0.0621599
Znev_12131	yellow4	gb|KDR19332.1| Coiled-coil and C2 domain-containing protein 2A [Zootermopsis nevadensis]	-0.730744	0.0106359	-0.262138	0.436156
Znev_12889	yellow4	ref|XP_021918073.1| hemolymph lipopolysaccharide-binding protein-like [Zootermopsis nevadensis] >gb|KDR20371.1| Hemolymph lipopolysaccharide-binding protein [Zootermopsis nevadensis]	-0.730744	0.0106359	-0.347344	0.295277
Znev_12982	yellow4	gb|KDR18152.1| Nuclear receptor subfamily 2 group E member 1 [Zootermopsis nevadensis]	-0.730744	0.0106359	-0.609826	0.0463587
Znev_13254	yellow4		-0.730744	0.0106359	-0.441261	0.174271
Znev_13694	yellow4	ref|XP_021917183.1| adenylate kinase [Zootermopsis nevadensis] >gb|KDR20896.1| Adenylate kinase 2, mitochondrial [Zootermopsis nevadensis]	-0.730744	0.0106359	-0.493374	0.12303
Znev_14020	yellow4	gb|KDR07188.1| Teneurin-3 [Zootermopsis nevadensis]	-0.730744	0.0106359	-0.518752	0.102048
Znev_14155	yellow4		-0.730744	0.0106359	-0.678807	0.0216395
Znev_14427	yellow4	ref|XP_021913238.1| gustatory and odorant receptor 24-like [Zootermopsis nevadensis]	-0.730744	0.0106359	-0.441261	0.174271
Znev_15060	yellow4	gb|PNF41308.1| Mariner Mos1 transposase, partial [Cryptotermes secundus]	-0.730744	0.0106359	-0.463897	0.150642
Znev_15177	yellow4		-0.730744	0.0106359	-0.566388	0.0692838
Znev_15787	yellow4	gb|PSN44270.1| Polyribonucleotide nucleotidyltransferase 1 [Blattella germanica]	-0.730744	0.0106359	-0.759506	0.00669489
Znev_15806	yellow4	ref|XP_014058212.1| PREDICTED: NF-X1-type zinc finger protein NFXL2-like isoform X2 [Salmo salar]	-0.730744	0.0106359	-0.657506	0.027903
Znev_15981	yellow4		-0.730744	0.0106359	-0.68018	0.0212736
Znev_16010	yellow4	gb|PNF42176.1| Propionyl-CoA carboxylase beta chain, mitochondrial, partial [Cryptotermes secundus]	-0.730744	0.0106359	-0.530616	0.0930973
Znev_17077	yellow4	gb|PNF21714.1| Dopamine receptor 2, partial [Cryptotermes secundus]	-0.730744	0.0106359	-0.10206	0.765247
Znev_17342	yellow4	gb|PSN39599.1| Dual specificity mitogen-activated protein kinase kinase 6 [Blattella germanica]	-0.730744	0.0106359	-0.688269	0.0192073
Znev_17631	yellow4	gb|PNF20346.1| Kynurenine 3-monooxygenase [Cryptotermes secundus]	-0.730744	0.0106359	-0.488529	0.127326
Znev_18038	yellow4	ref|XP_021927385.1| zinc finger protein 32-like isoform X1 [Zootermopsis nevadensis]	-0.730744	0.0106359	-0.551514	0.0786193
Znev_18139	yellow4	gb|PSN54919.1| Dihydrolipoyllysine-residue acetyltransferase component of pyruvate dehydrogenase complex [Blattella germanica]	-0.730744	0.0106359	-0.727101	0.0112337
Znev_18213	yellow4	gb|KOX70482.1| Lachesin [Melipona quadrifasciata]	-0.730744	0.0106359	-0.526933	0.0958187
Znev_18567	yellow4	dbj|GBP51949.1| Protein ANTAGONIST OF LIKE HETEROCHROMATIN PROTEIN 1 [Eumeta japonica]	-0.730744	0.0106359	-0.417045	0.201923
Znev_18872	yellow4		-0.730744	0.0106359	-0.284512	0.396465
Znev_18976	yellow4	gb|PSN35684.1| Ionotropic receptor 582 [Blattella germanica]	-0.730744	0.0106359	-0.509933	0.109052
Znev_00077	green	ref|XP_023708298.1| biogenesis of lysosome-related organelles complex 1 subunit 3 [Cryptotermes secundus]	-0.765161	0.00606866	-0.336923	0.310969
Znev_00109	green	gb|KDR22650.1| Slit-like protein 1 protein [Zootermopsis nevadensis]	-0.765161	0.00606866	-0.910122	0.000100462
Znev_00125	green	gb|KDR22665.1| Calcineurin subunit B type 2, partial [Zootermopsis nevadensis]	-0.765161	0.00606866	-0.325103	0.329303
Znev_00126	green	ref|XP_021913088.1| protein angel homolog 2-like [Zootermopsis nevadensis] >gb|KDR22666.1| Angel-like protein 2 [Zootermopsis nevadensis]	-0.765161	0.00606866	-0.673653	0.0230523
Znev_00193	green	gb|KDR23332.1| ATP-binding cassette sub-family E member 1 [Zootermopsis nevadensis]	-0.765161	0.00606866	-0.740264	0.00918306
Znev_00241	green	ref|XP_021936208.1| F-box only protein 6-like [Zootermopsis nevadensis] >ref|XP_021936218.1| F-box only protein 6-like [Zootermopsis nevadensis] >ref|XP_021936227.1| F-box only protein 6-like [Zootermopsis nevadensis] >ref|XP_021936237.1| F-box only protein 6-like [Zootermopsis nevadensis] >gb|KDR23375.1| F-box only protein 6 [Zootermopsis nevadensis]	-0.765161	0.00606866	-0.41436	0.205142
Znev_00249	green	ref|XP_021936819.1| kelch-like protein 5 isoform X1 [Zootermopsis nevadensis] >ref|XP_021936829.1| kelch-like protein 5 isoform X1 [Zootermopsis nevadensis] >ref|XP_021936837.1| kelch-like protein 5 isoform X1 [Zootermopsis nevadensis] >ref|XP_021936846.1| kelch-like protein 5 isoform X1 [Zootermopsis nevadensis] >ref|XP_021936855.1| kelch-like protein 5 isoform X1 [Zootermopsis nevadensis] >ref|…	-0.765161	0.00606866	-0.457646	0.156954
Znev_00251	green	ref|XP_021937486.1| DNA fragmentation factor subunit alpha-like isoform X1 [Zootermopsis nevadensis] >ref|XP_021937494.1| DNA fragmentation factor subunit alpha-like isoform X1 [Zootermopsis nevadensis] >ref|XP_021937509.1| DNA fragmentation factor subunit alpha-like isoform X1 [Zootermopsis nevadensis] >ref|XP_021937517.1| DNA fragmentation factor subunit alpha-like isoform X1 [Zootermopsis neva…	-0.765161	0.00606866	-0.355534	0.283256
Znev_00290	green		-0.765161	0.00606866	-0.496151	0.12061
Znev_00344	green		-0.765161	0.00606866	-0.465638	0.148912
Znev_00356	green	gb|KDR16183.1| Esterase FE4 [Zootermopsis nevadensis]	-0.765161	0.00606866	-0.705018	0.0153907
Znev_00368	green	gb|KDR16195.1| Nucleolar transcription factor 1 [Zootermopsis nevadensis]	-0.765161	0.00606866	-0.749912	0.00786371
Znev_00391	green	ref|XP_021925982.1| alpha-sarcoglycan isoform X1 [Zootermopsis nevadensis]	-0.765161	0.00606866	-0.499168	0.118016
Znev_00435	green		-0.765161	0.00606866	-0.442399	0.173033
Znev_00526	green		-0.765161	0.00606866	-0.557777	0.0745921
Znev_00527	green		-0.765161	0.00606866	-0.629886	0.037798
Znev_00536	green	gb|PSN55326.1| THO complex subunit 7 [Blattella germanica]	-0.765161	0.00606866	-0.727838	0.0111108
Znev_00574	green	gb|PSN35376.1| UPF0528 protein [Blattella germanica]	-0.765161	0.00606866	-0.566843	0.0690108
Znev_00578	green	ref|XP_021933697.1| arrestin domain-containing protein 17-like isoform X1 [Zootermopsis nevadensis] >ref|XP_021933720.1| arrestin domain-containing protein 17-like isoform X1 [Zootermopsis nevadensis]	-0.765161	0.00606866	-0.589684	0.0562127
Znev_00581	green	ref|XP_021933456.1| RNA-binding protein MEX3B isoform X1 [Zootermopsis nevadensis] >gb|KDR23491.1| RNA-binding protein MEX3B [Zootermopsis nevadensis]	-0.765161	0.00606866	-0.559901	0.0732582
Znev_00609	green		-0.765161	0.00606866	-0.547793	0.0810793
Znev_00612	green	ref|XP_021934518.1| methyltransferase-like protein 6 [Zootermopsis nevadensis] >ref|XP_021934529.1| methyltransferase-like protein 6 [Zootermopsis nevadensis] >gb|KDR23519.1| Methyltransferase-like protein 6 [Zootermopsis nevadensis]	-0.765161	0.00606866	-0.561027	0.072558
Znev_00622	green		-0.765161	0.00606866	-0.153248	0.652811
Znev_00640	green		-0.765161	0.00606866	-0.565401	0.0698794
Znev_00641	green		-0.765161	0.00606866	-0.585432	0.0584614
Znev_00726	green	gb|KDR23188.1| Cell death activator CIDE-3, partial [Zootermopsis nevadensis]	-0.765161	0.00606866	-0.794292	0.00349926
Znev_00737	green	gb|PSN39241.1| Dolichyldiphosphatase 1 [Blattella germanica]	-0.765161	0.00606866	-0.830206	0.00155955
Znev_00738	green	ref|XP_015513236.1| PREDICTED: splicing factor 3B subunit 1 [Neodiprion lecontei]	-0.765161	0.00606866	-0.397159	0.226479
Znev_00750	green		-0.765161	0.00606866	-0.431192	0.18547
Znev_00777	green	gb|KDR23233.1| Activin receptor type-2B [Zootermopsis nevadensis]	-0.765161	0.00606866	-0.565011	0.0701154
Znev_00865	green	gb|AHB33466.1| T-complex protein subunit theta [Locusta migratoria]	-0.765161	0.00606866	-0.819168	0.00203585
Znev_00942	green	emb|CAB3359846.1| Hypothetical predicted protein [Cloeon dipterum]	-0.765161	0.00606866	-0.731739	0.0104768
Znev_00983	green		-0.765161	0.00606866	-0.441525	0.173983
Znev_01088	green	gb|KDR15912.1| Importin-4, partial [Zootermopsis nevadensis]	-0.765161	0.00606866	-0.327472	0.325583
Znev_01092	green	gb|ATU82953.1| secreted Twisted gastrulation-like protein [Pristhesancus plagipennis]	-0.765161	0.00606866	-0.819232	0.00203282
Znev_01121	green	gb|PSN44795.1| Transmembrane emp24 domain-containing protein eca [Blattella germanica]	-0.765161	0.00606866	-0.207855	0.539684
Znev_01174	green	gb|PNF28201.1| Autophagy-related protein 9A [Cryptotermes secundus]	-0.765161	0.00606866	-0.56812	0.0682481
Znev_01233	green		-0.765161	0.00606866	-0.376386	0.253907
Znev_01264	green	emb|CAB3382357.1| Hypothetical predicted protein [Cloeon dipterum]	-0.765161	0.00606866	-0.77489	0.00509351
Znev_01456	green	ref|XP_021915704.1| hydroxymethylglutaryl-CoA lyase, mitochondrial isoform X1 [Zootermopsis nevadensis]	-0.765161	0.00606866	-0.52927	0.0940856
Znev_01534	green	ref|XP_021935164.1| cytochrome b561 isoform X1 [Zootermopsis nevadensis]	-0.765161	0.00606866	-0.355048	0.283963
Znev_01604	green		-0.765161	0.00606866	-0.418779	0.199861
Znev_01611	green	ref|XP_021921166.1| clarin-2 isoform X1 [Zootermopsis nevadensis] >gb|KDR18874.1| Clarin-3 [Zootermopsis nevadensis]	-0.765161	0.00606866	-0.853445	0.000833123
Znev_01673	green	gb|KDR13003.1| Serine-threonine kinase receptor-associated protein [Zootermopsis nevadensis]	-0.765161	0.00606866	-0.059059	0.863056
Znev_01746	green		-0.765161	0.00606866	-0.669206	0.0243233
Znev_01753	green	gb|PSN34887.1| SH3 domain-containing protein Dlish [Blattella germanica]	-0.765161	0.00606866	-0.63164	0.037106
Znev_01786	green	ref|XP_021927570.1| elongation factor Tu, mitochondrial [Zootermopsis nevadensis] >gb|KDR15448.1| Elongation factor Tu, mitochondrial [Zootermopsis nevadensis]	-0.765161	0.00606866	-0.613313	0.0447832
Znev_01787	green	gb|KDR15449.1| Low-density lipoprotein receptor-related protein [Zootermopsis nevadensis]	-0.765161	0.00606866	-0.618206	0.0426352
Znev_01831	green	ref|XP_021935443.1| E3 SUMO-protein ligase RanBP2 [Zootermopsis nevadensis]	-0.765161	0.00606866	-0.402504	0.219715
Znev_01874	green	gb|PSN35957.1| Ionotropic receptor 41a2 [Blattella germanica]	-0.765161	0.00606866	-0.372488	0.259256
Znev_01898	green	ref|XP_021916254.1| endoplasmic reticulum lectin 1 isoform X1 [Zootermopsis nevadensis] >gb|KDR24187.1| Endoplasmic reticulum lectin 1 [Zootermopsis nevadensis]	-0.765161	0.00606866	0.035556	0.91734
Znev_01902	green	gb|PSN40550.1| Gamma-secretase subunit Aph-1 [Blattella germanica]	-0.765161	0.00606866	-0.46509	0.149456
Znev_02079	green	gb|PSN41122.1| DNA replication complex GINS protein SLD5 [Blattella germanica]	-0.765161	0.00606866	-0.651385	0.0299166
Znev_02181	green	ref|XP_021942254.1| dopamine N-acetyltransferase-like isoform X2 [Zootermopsis nevadensis]	-0.765161	0.00606866	-0.856714	0.000756435
Znev_02198	green	gb|PSN47554.1| Cyclin-Y [Blattella germanica]	-0.765161	0.00606866	-0.534605	0.0902079
Znev_02258	green	dbj|BAR94240.1| Enhancer of zeste protein [Gryllus bimaculatus]	-0.765161	0.00606866	-0.733577	0.0101873
Znev_02273	green	ref|XP_021942473.1| protein singed [Zootermopsis nevadensis] >gb|KDR22994.1| Protein singed [Zootermopsis nevadensis]	-0.765161	0.00606866	-0.652468	0.029553
Znev_02295	green	gb|KDR23016.1| B-cell lymphoma/leukemia 11B, partial [Zootermopsis nevadensis]	-0.765161	0.00606866	-0.623012	0.0405956
Znev_02402	green	gb|PSN36080.1| Casein kinase II subunit alpha [Blattella germanica]	-0.765161	0.00606866	-0.626596	0.0391196
Znev_02435	green	ref|XP_021931107.1| N-acetyl-D-glucosamine kinase isoform X1 [Zootermopsis nevadensis] >gb|KDR23546.1| N-acetyl-D-glucosamine kinase [Zootermopsis nevadensis]	-0.765161	0.00606866	-0.475763	0.139101
Znev_02530	green	gb|KDR23998.1| Transcription factor glial cells missing [Zootermopsis nevadensis]	-0.765161	0.00606866	-0.964986	1.56533e-06
Znev_02580	green	emb|CRK88119.1| CLUMA_CG001904, isoform A [Clunio marinus]	-0.765161	0.00606866	-0.686405	0.0196702
Znev_02596	green	ref|XP_021924010.1| glycosaminoglycan xylosylkinase isoform X2 [Zootermopsis nevadensis]	-0.765161	0.00606866	-0.600949	0.0505412
Znev_02639	green	ref|XP_020147506.2| LOW QUALITY PROTEIN: histone H4, partial [Aegilops tauschii subsp. strangulata]	-0.765161	0.00606866	-0.443811	0.171503
Znev_02644	green		-0.765161	0.00606866	-0.682879	0.0205673
Znev_02681	green	gb|KDR21363.1| Bromo adjacent-like proteiny domain-containing 1 protein [Zootermopsis nevadensis]	-0.765161	0.00606866	-0.350287	0.290926
Znev_02734	green	ref|XP_021918050.1| polyadenylate-binding protein-interacting protein 2 [Zootermopsis nevadensis] >ref|XP_021918051.1| polyadenylate-binding protein-interacting protein 2 [Zootermopsis nevadensis] >gb|KDR20389.1| Polyadenylate-binding protein-interacting protein 2B [Zootermopsis nevadensis]	-0.765161	0.00606866	-0.486167	0.129456
Znev_02792	green	ref|XP_021924898.1| chitooligosaccharidolytic beta-N-acetylglucosaminidase isoform X1 [Zootermopsis nevadensis] >ref|XP_021924899.1| chitooligosaccharidolytic beta-N-acetylglucosaminidase isoform X1 [Zootermopsis nevadensis] >gb|KDR16738.1| Chitooligosaccharidolytic beta-N-acetylglucosaminidase [Zootermopsis nevadensis]	-0.765161	0.00606866	-0.851207	0.000888885
Znev_02850	green	ref|XP_021920125.1| 97 kDa heat shock protein [Zootermopsis nevadensis] >gb|KDR19282.1| Heat shock 70 kDa protein 4L [Zootermopsis nevadensis]	-0.765161	0.00606866	-0.460482	0.15407
Znev_02886	green	ref|XP_021920097.1| TATA box-binding protein-like protein 1 isoform X1 [Zootermopsis nevadensis]	-0.765161	0.00606866	-0.828032	0.00164596
Znev_02979	green		-0.765161	0.00606866	-0.165841	0.626024
Znev_02993	green	gb|KDR13800.1| Chorion peroxidase, partial [Zootermopsis nevadensis]	-0.765161	0.00606866	-0.577563	0.0627826
Znev_03058	green	ref|XP_021924668.1| vang-like protein 2 isoform X1 [Zootermopsis nevadensis] >gb|KDR16905.1| Vang-like protein 1 [Zootermopsis nevadensis]	-0.765161	0.00606866	-0.475232	0.139605
Znev_03077	green	emb|CAB3365686.1| Hypothetical predicted protein [Cloeon dipterum]	-0.765161	0.00606866	-0.471009	0.143655
Znev_03164	green	ref|XP_021914018.1| BSD domain-containing protein 1-like isoform X1 [Zootermopsis nevadensis] >gb|KDR22283.1| BSD domain-containing protein 1 [Zootermopsis nevadensis]	-0.765161	0.00606866	-0.808968	0.00256554
Znev_03177	green	ref|XP_023709066.1| transmembrane protein 208 isoform X1 [Cryptotermes secundus]	-0.765161	0.00606866	-0.118616	0.728322
Znev_03233	green	gb|PNF35214.1| Polycomb protein suz12-B [Cryptotermes secundus]	-0.765161	0.00606866	-0.482986	0.132358
Znev_03272	green	ref|XP_011056548.1| PREDICTED: ubiquitin-like protein 3 [Acromyrmex echinatior] >ref|XP_018051322.1| PREDICTED: ubiquitin-like protein 3 [Atta colombica] >ref|XP_018312184.1| PREDICTED: ubiquitin-like protein 3 isoform X2 [Trachymyrmex zeteki] >ref|XP_018407510.1| PREDICTED: ubiquitin-like protein 3 [Cyphomyrmex costatus]	-0.765161	0.00606866	-0.929547	3.45599e-05
Znev_03284	green	gb|KDR19624.1| Rho GTPase-activating protein 20 [Zootermopsis nevadensis]	-0.765161	0.00606866	-0.417885	0.200923
Znev_03313	green		-0.765161	0.00606866	-0.611598	0.0455534
Znev_03360	green	ref|XP_021918708.1| matrix metalloproteinase-2-like isoform X1 [Zootermopsis nevadensis]	-0.765161	0.00606866	-0.662	0.0264869
Znev_03410	green		-0.765161	0.00606866	-0.574337	0.0646153
Znev_03429	green	gb|AGM32112.1| juvenile hormone binding protein domain protein [Coptotermes formosanus]	-0.765161	0.00606866	-0.767097	0.00586456
Znev_03478	green	gb|KDR18462.1| XK-related protein 6, partial [Zootermopsis nevadensis]	-0.765161	0.00606866	-0.331753	0.318919
Znev_03498	green		-0.765161	0.00606866	-0.26771	0.4261
Znev_03562	green	ref|XP_021920265.1| mesoderm development candidate 1-like isoform X1 [Zootermopsis nevadensis] >gb|KDR24096.1| Mesoderm development candidate 1 [Zootermopsis nevadensis]	-0.765161	0.00606866	-0.529335	0.0940377
Znev_03569	green	ref|XP_021920227.1| mucin-17 [Zootermopsis nevadensis]	-0.765161	0.00606866	-0.776532	0.00494104
Znev_03572	green		-0.765161	0.00606866	-0.588448	0.0568599
Znev_03635	green	ref|XP_021917603.1| peptidyl-prolyl cis-trans isomerase B-like isoform X1 [Zootermopsis nevadensis] >gb|KDR20637.1| Peptidyl-prolyl cis-trans isomerase B [Zootermopsis nevadensis]	-0.765161	0.00606866	-0.42398	0.193753
Znev_03756	green	gb|PSN48065.1| Protein phosphatase 1 regulatory subunit 16A [Blattella germanica]	-0.765161	0.00606866	-0.33921	0.307488
Znev_03801	green	gb|KDR21130.1| Rab GDP dissociation inhibitor alpha [Zootermopsis nevadensis]	-0.765161	0.00606866	-0.689979	0.0187894
Znev_03803	green	emb|CAB3367420.1| Hypothetical predicted protein [Cloeon dipterum]	-0.765161	0.00606866	-0.576206	0.0635495
Znev_03820	green	gb|KDR21148.1| putative aminopeptidase NPEPL1 [Zootermopsis nevadensis]	-0.765161	0.00606866	-0.50042	0.11695
Znev_03849	green	ref|XP_021935608.1| methyltransferase-like protein 23 [Zootermopsis nevadensis]	-0.765161	0.00606866	-0.84505	0.0010569
Znev_03891	green	gb|PSN44568.1| Heparan sulfate glucosamine 3-O-sulfotransferase 3A1 [Blattella germanica]	-0.765161	0.00606866	-0.769044	0.00566435
Znev_03910	green	gb|KAG1686701.1| Transcription elongation factor SPT6 [Nymphon striatum]	-0.765161	0.00606866	-0.660232	0.0270377
Znev_03965	green	gb|PSN43179.1| putative dolichyl pyrophosphate Glc1Man9GlcNAc2 alpha-1 [Blattella germanica]	-0.765161	0.00606866	-0.686899	0.0195466
Znev_04015	green	ref|XP_021929394.1| activating transcription factor of chaperone isoform X2 [Zootermopsis nevadensis]	-0.765161	0.00606866	-0.874081	0.000434132
Znev_04038	green		-0.765161	0.00606866	-0.371035	0.261266
Znev_04137	green	ref|XP_012257505.1| myosin-VIIa [Athalia rosae]	-0.765161	0.00606866	-0.594664	0.0536544
Znev_04186	green		-0.765161	0.00606866	-0.583923	0.0592738
Znev_04187	green		-0.765161	0.00606866	-0.578697	0.0621473
Znev_04217	green	ref|XP_021918057.1| protein transport protein Sec23A isoform X1 [Zootermopsis nevadensis] >gb|KDR24163.1| Protein transport protein Sec23A [Zootermopsis nevadensis]	-0.765161	0.00606866	-0.0133413	0.968945
Znev_04339	green	ref|XP_021938712.1| RAC serine/threonine-protein kinase isoform X1 [Zootermopsis nevadensis]	-0.765161	0.00606866	-0.663016	0.026174
Znev_04428	green		-0.765161	0.00606866	-0.711625	0.0140472
Znev_04440	green	gb|PSN47007.1| CTD nuclear envelope phosphatase 1 [Blattella germanica]	-0.765161	0.00606866	-0.479301	0.135771
Znev_04474	green	ref|XP_021926879.1| gamma-glutamyltranspeptidase 1-like isoform X1 [Zootermopsis nevadensis]	-0.765161	0.00606866	-0.664988	0.0255739
Znev_04526	green	gb|KDR24055.1| Protein smoothened [Zootermopsis nevadensis]	-0.765161	0.00606866	-0.576143	0.0635848
Znev_04611	green	ref|XP_021915373.1| pancreatic triacylglycerol lipase-like [Zootermopsis nevadensis]	-0.765161	0.00606866	-0.207968	0.539459
Znev_04674	green		-0.765161	0.00606866	-0.619901	0.0419078
Znev_04677	green		-0.765161	0.00606866	-0.640627	0.0336993
Znev_04682	green		-0.765161	0.00606866	-0.68394	0.0202942
Znev_04743	green	ref|XP_021920657.1| zinc finger protein 771-like isoform X1 [Zootermopsis nevadensis]	-0.765161	0.00606866	-0.739326	0.00931933
Znev_04762	green	ref|XP_021920620.1| alpha-(1,3)-fucosyltransferase 7-like [Zootermopsis nevadensis] >gb|KDR19067.1| Glycoprotein 3-alpha-L-fucosyltransferase A [Zootermopsis nevadensis]	-0.765161	0.00606866	-0.862893	0.00062615
Znev_04787	green	gb|KDR15573.1| Protein lines [Zootermopsis nevadensis]	-0.765161	0.00606866	-0.837112	0.00130745
Znev_04807	green	gb|KDR15593.1| MAP/microtubule affinity-regulating kinase 3, partial [Zootermopsis nevadensis]	-0.765161	0.00606866	-0.422177	0.195857
Znev_04849	green	ref|XP_021930296.1| 26S proteasome non-ATPase regulatory subunit 2 isoform X1 [Zootermopsis nevadensis] >gb|KDR13980.1| 26S proteasome non-ATPase regulatory subunit 2 [Zootermopsis nevadensis]	-0.765161	0.00606866	-0.473531	0.141227
Znev_04867	green		-0.765161	0.00606866	-0.695063	0.0175859
Znev_04953	green		-0.765161	0.00606866	-0.60266	0.0497159
Znev_04958	green	gb|PNF26741.1| Melanotransferrin [Cryptotermes secundus] >gb|PNF26742.1| Melanotransferrin [Cryptotermes secundus]	-0.765161	0.00606866	-0.224626	0.506666
Znev_04978	green	ref|XP_021922891.1| elastin-like, partial [Zootermopsis nevadensis]	-0.765161	0.00606866	-0.680645	0.0211506
Znev_04979	green	ref|XP_023713561.1| collagen alpha-1(II) chain [Cryptotermes secundus]	-0.765161	0.00606866	-0.825932	0.00173278
Znev_05131	green	ref|XP_021926107.1| LOW QUALITY PROTEIN: fibrillin-1-like, partial [Zootermopsis nevadensis]	-0.765161	0.00606866	-0.491407	0.124763
Znev_05195	green	gb|KDR08625.1| LIM domain-binding protein 2, partial [Zootermopsis nevadensis]	-0.765161	0.00606866	-0.236887	0.483095
Znev_05261	green	gb|KDR16085.1| Putative fatty acyl-CoA reductase [Zootermopsis nevadensis]	-0.765161	0.00606866	-0.176121	0.604452
Znev_05379	green	ref|XP_021917512.1| protein ABHD13 [Zootermopsis nevadensis] >gb|KDR20716.1| Abhydrolase domain-containing protein 13 [Zootermopsis nevadensis]	-0.765161	0.00606866	-0.63251	0.0367663
Znev_05439	green	ref|XP_021934553.1| decaprenyl-diphosphate synthase subunit 2 [Zootermopsis nevadensis] >gb|KDR11434.1| Decaprenyl-diphosphate synthase subunit 2 [Zootermopsis nevadensis]	-0.765161	0.00606866	-0.272441	0.417649
Znev_05458	green	gb|KDR11453.1| Nostrin [Zootermopsis nevadensis]	-0.765161	0.00606866	-0.268077	0.425441
Znev_05488	green	ref|XP_021917080.1| probable 28S rRNA (cytosine-C(5))-methyltransferase [Zootermopsis nevadensis] >gb|KDR21010.1| Putative methyltransferase NSUN5 [Zootermopsis nevadensis]	-0.765161	0.00606866	-0.5179	0.102712
Znev_05524	green	gb|KDR15364.1| RanBP-type and C3HC4-type zinc finger-containing protein 1 [Zootermopsis nevadensis]	-0.765161	0.00606866	-0.757052	0.0069808
Znev_05544	green	ref|XP_021916247.1| MKRN2 opposite strand protein isoform X2 [Zootermopsis nevadensis]	-0.765161	0.00606866	-0.442502	0.17292
Znev_05576	green	gb|QPF70847.1| atypical protein kinase C [Locusta migratoria]	-0.765161	0.00606866	-0.150866	0.657922
Znev_05578	green	gb|PSN30655.1| Failed axon connections protein [Blattella germanica]	-0.765161	0.00606866	-0.728279	0.0110378
Znev_05579	green	gb|KDR18482.1| TBC1 domain family member, partial [Zootermopsis nevadensis]	-0.765161	0.00606866	-0.653287	0.0292804
Znev_05583	green	gb|PSN41290.1| SHC-transforming protein 1 [Blattella germanica]	-0.765161	0.00606866	-0.761367	0.00648375
Znev_05636	green	gb|KDR11977.1| Phosrestin-2, partial [Zootermopsis nevadensis]	-0.765161	0.00606866	-0.499194	0.117993
Znev_05721	green		-0.765161	0.00606866	-0.389075	0.236937
Znev_05831	green		-0.765161	0.00606866	-0.793642	0.00354574
Znev_05882	green	gb|KDR07871.1| Potassium voltage-gated channel subfamily KQT member 5 [Zootermopsis nevadensis]	-0.765161	0.00606866	-0.556354	0.0754948
Znev_05886	green	gb|KDR14642.1| Chondroitin proteoglycan-2 [Zootermopsis nevadensis]	-0.765161	0.00606866	-0.759458	0.0067004
Znev_05954	green	gb|PSN43632.1| Ubiquitin domain-containing protein UBFD1 [Blattella germanica]	-0.765161	0.00606866	-0.437089	0.17886
Znev_06124	green	gb|PSN28986.1| Cytochrome c oxidase assembly protein COX11 [Blattella germanica] >gb|PSN29760.1| Cytochrome c oxidase assembly protein COX11 [Blattella germanica]	-0.765161	0.00606866	-0.9186	6.51354e-05
Znev_06219	green		-0.765161	0.00606866	-0.532042	0.0920573
Znev_06224	green	gb|PNF14816.1| Protein Mpv17 [Cryptotermes secundus]	-0.765161	0.00606866	-0.644463	0.0323142
Znev_06272	green	gb|KDR12610.1| Transcription factor SOX-21, partial [Zootermopsis nevadensis]	-0.765161	0.00606866	-0.392749	0.23215
Znev_06289	green		-0.765161	0.00606866	-0.771771	0.00539249
Znev_06304	green	ref|XP_021936771.1| ubiquitin-like domain-containing CTD phosphatase 1 isoform X1 [Zootermopsis nevadensis] >gb|KDR10230.1| Ubiquitin-like domain-containing CTD phosphatase 1 [Zootermopsis nevadensis]	-0.765161	0.00606866	-0.546512	0.0819378
Znev_06519	green	gb|KDR20325.1| Ubiquitin carboxyl-terminal hydrolase 36 [Zootermopsis nevadensis]	-0.765161	0.00606866	-0.64715	0.0313679
Znev_06520	green	gb|KDR20326.1| Sodium- and chloride-dependent glycine transporter 2, partial [Zootermopsis nevadensis]	-0.765161	0.00606866	-0.309707	0.35402
Znev_06574	green	ref|XP_021930072.1| deubiquitinating protein VCIP135-like [Zootermopsis nevadensis] >gb|KDR23638.1| Deubiquitinating protein VCIP135 [Zootermopsis nevadensis]	-0.765161	0.00606866	-0.324854	0.329694
Znev_06626	green	gb|KDR20096.1| mRNA-decapping enzyme 1A [Zootermopsis nevadensis]	-0.765161	0.00606866	-0.897353	0.000179218
Znev_06637	green	gb|KDR20107.1| RIMS-binding protein 2 [Zootermopsis nevadensis]	-0.765161	0.00606866	-0.520289	0.100858
Znev_06648	green	ref|XP_021918650.1| signal peptide peptidase-like 3 [Zootermopsis nevadensis] >gb|KDR20116.1| Signal peptide peptidase-like 3 [Zootermopsis nevadensis]	-0.765161	0.00606866	-0.751366	0.00767769
Znev_06657	green	gb|AGM32529.1| BTG1-like protein [Coptotermes formosanus]	-0.765161	0.00606866	-0.453069	0.161679
Znev_06675	green	gb|PSN31370.1| E3 ubiquitin-protein ligase SIAH1 [Blattella germanica]	-0.765161	0.00606866	-0.907141	0.000115838
Znev_06676	green		-0.765161	0.00606866	-0.440226	0.175402
Znev_06681	green		-0.765161	0.00606866	-0.595633	0.0531664
Znev_06705	green	gb|KDR14692.1| Apoptosis inhibitor 5, partial [Zootermopsis nevadensis]	-0.765161	0.00606866	-0.492871	0.123472
Znev_06731	green		-0.765161	0.00606866	-0.466703	0.147861
Znev_06762	green		-0.765161	0.00606866	-0.512051	0.107343
Znev_06801	green	ref|XP_021920595.1| spindle assembly abnormal protein 6 homolog isoform X1 [Zootermopsis nevadensis]	-0.765161	0.00606866	-0.783981	0.00429149
Znev_06898	green		-0.765161	0.00606866	-0.838533	0.00125963
Znev_06976	green	gb|KDR12054.1| putative chitinase 2 [Zootermopsis nevadensis]	-0.765161	0.00606866	-0.840109	0.00120813
Znev_06986	green	gb|KDR12064.1| Protein daughterless [Zootermopsis nevadensis]	-0.765161	0.00606866	-0.699117	0.0166665
Znev_07016	green		-0.765161	0.00606866	-0.554476	0.076697
Znev_07029	green	gb|KDR21946.1| tRNA-dihydrouridine synthase 1-like [Zootermopsis nevadensis]	-0.765161	0.00606866	-0.505313	0.112843
Znev_07038	green	ref|XP_021914808.1| broad-complex core protein isoforms 1/2/3/4/5-like isoform X2 [Zootermopsis nevadensis]	-0.765161	0.00606866	-0.703828	0.0156422
Znev_07081	green	ref|XP_021938597.1| polynucleotide 5'-hydroxyl-kinase NOL9 isoform X1 [Zootermopsis nevadensis] >gb|KDR08998.1| Nucleolar protein 9 [Zootermopsis nevadensis]	-0.765161	0.00606866	-0.889535	0.000246483
Znev_07109	green	ref|XP_021929637.1| single-stranded DNA-binding protein 3 isoform X8 [Zootermopsis nevadensis]	-0.765161	0.00606866	-0.818062	0.00208895
Znev_07229	green	ref|XP_011314836.1| PREDICTED: nidogen-1 isoform X3 [Fopius arisanus]	-0.765161	0.00606866	-0.549357	0.0800392
Znev_07262	green		-0.765161	0.00606866	-0.694482	0.0177205
Znev_07288	green	ref|XP_021929919.1| protein transport protein Sec24C-like [Zootermopsis nevadensis] >gb|KDR14171.1| Protein transport protein Sec24C [Zootermopsis nevadensis]	-0.765161	0.00606866	-0.343146	0.301545
Znev_07352	green	gb|PSN41992.1| Ubiquitin-conjugating enzyme E2-22 kDa [Blattella germanica]	-0.765161	0.00606866	-0.533546	0.0909694
Znev_07450	green		-0.765161	0.00606866	-0.448158	0.166846
Znev_07498	green	ref|XP_012289168.1| solute carrier family 12 member 9 isoform X2 [Orussus abietinus]	-0.765161	0.00606866	-0.480647	0.134518
Znev_07506	green	ref|XP_012261568.1| guanine nucleotide-binding protein G(I)/G(S)/G(T) subunit beta-1 isoform X1 [Athalia rosae] >ref|XP_012261569.1| guanine nucleotide-binding protein G(I)/G(S)/G(T) subunit beta-1 isoform X1 [Athalia rosae] >ref|XP_012261570.1| guanine nucleotide-binding protein G(I)/G(S)/G(T) subunit beta-1 isoform X1 [Athalia rosae] >ref|XP_015518335.1| PREDICTED: guanine nucleotide-binding pr…	-0.765161	0.00606866	-0.730417	0.0106887
Znev_07515	green		-0.765161	0.00606866	-0.726807	0.011283
Znev_07522	green		-0.765161	0.00606866	-0.601273	0.0503843
Znev_07575	green		-0.765161	0.00606866	-0.498845	0.118292
Znev_07687	green	emb|CAB3382400.1| Hypothetical predicted protein [Cloeon dipterum]	-0.765161	0.00606866	-0.476119	0.138764
Znev_07690	green	ref|XP_021939444.1| serine/arginine repetitive matrix protein 2 isoform X1 [Zootermopsis nevadensis]	-0.765161	0.00606866	-0.551495	0.0786315
Znev_07719	green	gb|KDR18546.1| Protein jagged-1a [Zootermopsis nevadensis]	-0.765161	0.00606866	-0.615005	0.0440323
Znev_07756	green	gb|KDR16432.1| Synaptotagmin-like protein 4 [Zootermopsis nevadensis]	-0.765161	0.00606866	-0.535812	0.089346
Znev_07883	green		-0.765161	0.00606866	-0.348978	0.292857
Znev_07922	green	gb|PNF22279.1| Calumenin [Cryptotermes secundus]	-0.765161	0.00606866	-0.592493	0.0547598
Znev_07971	green		-0.765161	0.00606866	-0.654094	0.0290133
Znev_07982	green	ref|XP_021940090.1| flocculation protein FLO11-like [Zootermopsis nevadensis] >ref|XP_021940091.1| flocculation protein FLO11-like [Zootermopsis nevadensis] >gb|KDR07937.1| Protein deadpan [Zootermopsis nevadensis]	-0.765161	0.00606866	-0.834499	0.00139895
Znev_08044	green	ref|XP_021927632.1| lipase 3-like [Zootermopsis nevadensis] >gb|KDR15389.1| Lipase 3 [Zootermopsis nevadensis]	-0.765161	0.00606866	-0.369604	0.263254
Znev_08068	green	ref|XP_021927654.1| myosin heavy chain 95F isoform X1 [Zootermopsis nevadensis] >ref|XP_021927655.1| myosin heavy chain 95F isoform X1 [Zootermopsis nevadensis] >gb|KDR15406.1| Myosin heavy chain 95F [Zootermopsis nevadensis]	-0.765161	0.00606866	-0.520565	0.100645
Znev_08131	green	gb|PNF27220.1| Translocating chain-associated membrane protein 1-like 1 [Cryptotermes secundus] >gb|PNF27221.1| Translocating chain-associated membrane protein 1-like 1 [Cryptotermes secundus]	-0.765161	0.00606866	0.0188958	0.956025
Znev_08162	green	gb|KDR20496.1| Calcium-binding mitochondrial carrier protein SCaMC-2, partial [Zootermopsis nevadensis]	-0.765161	0.00606866	-0.518202	0.102476
Znev_08209	green	gb|AGM32220.1| protein dpy-30-like protein [Coptotermes formosanus]	-0.765161	0.00606866	-0.806461	0.00271005
Znev_08246	green	ref|XP_003704470.2| PREDICTED: neuronal calcium sensor 2 isoform X1 [Megachile rotundata]	-0.765161	0.00606866	-0.620364	0.0417107
Znev_08262	green	gb|KDR16834.1| Relaxin receptor 2 [Zootermopsis nevadensis]	-0.765161	0.00606866	-0.694249	0.0177747
Znev_08366	green	ref|XP_021938407.1| cap-specific mRNA (nucleoside-2'-O-)-methyltransferase 2 [Zootermopsis nevadensis] >ref|XP_021938409.1| cap-specific mRNA (nucleoside-2'-O-)-methyltransferase 2 [Zootermopsis nevadensis] >gb|KDR09094.1| FtsJ methyltransferase domain-containing protein 1 [Zootermopsis nevadensis]	-0.765161	0.00606866	-0.285379	0.394963
Znev_08413	green	ref|XP_023719261.1| protein THEM6 [Cryptotermes secundus] >gb|PNF21641.1| Protein THEM6 [Cryptotermes secundus]	-0.765161	0.00606866	-0.331432	0.319416
Znev_08420	green		-0.765161	0.00606866	-0.425686	0.191773
Znev_08480	green	ref|XP_021914356.1| phospholipase A1 member A-like [Zootermopsis nevadensis] >ref|XP_021914431.1| phospholipase A1 member A-like [Zootermopsis nevadensis] >ref|XP_021914522.1| phospholipase A1 member A-like [Zootermopsis nevadensis] >ref|XP_021914604.1| phospholipase A1 member A-like [Zootermopsis nevadensis] >ref|XP_021914675.1| phospholipase A1 member A-like [Zootermopsis nevadensis] >gb|KDR245…	-0.765161	0.00606866	-0.898386	0.000171507
Znev_08507	green	ref|XP_011158597.1| vesicle transport protein SFT2A isoform X2 [Solenopsis invicta]	-0.765161	0.00606866	-0.429831	0.187016
Znev_08588	green	gb|QVD39345.1| Lamin Dm0 [Schistocerca gregaria]	-0.765161	0.00606866	-0.647743	0.0311619
Znev_08590	green	gb|KDR16467.1| Nuclear factor interleukin-3-regulated protein [Zootermopsis nevadensis]	-0.765161	0.00606866	-0.242486	0.472499
Znev_08634	green	ref|XP_021932153.1| modifier of mdg4-like isoform X5 [Zootermopsis nevadensis]	-0.765161	0.00606866	-0.650837	0.0301016
Znev_08675	green	gb|KDR12825.1| Sushi, von Willebrand factor type A, EGF and pentraxin domain-containing protein 1 [Zootermopsis nevadensis]	-0.765161	0.00606866	-0.857851	0.000731049
Znev_08743	green		-0.765161	0.00606866	-0.902911	0.000140663
Znev_08787	green	ref|XP_021922710.1| Golgi-associated plant pathogenesis-related protein 1-like isoform X2 [Zootermopsis nevadensis]	-0.765161	0.00606866	-0.282573	0.39983
Znev_08794	green		-0.765161	0.00606866	-0.707341	0.0149082
Znev_08799	green	ref|XP_021922702.1| serine/threonine-protein phosphatase 6 catalytic subunit [Zootermopsis nevadensis] >gb|KDR18025.1| Serine/threonine-protein phosphatase 6 catalytic subunit [Zootermopsis nevadensis]	-0.765161	0.00606866	-0.285763	0.394299
Znev_08894	green	gb|KDR21803.1| Zinc finger and BTB domain-containing protein 48 [Zootermopsis nevadensis]	-0.765161	0.00606866	-0.39853	0.224732
Znev_08904	green	gb|KDR21812.1| Longitudinals lacking protein, isoform G [Zootermopsis nevadensis]	-0.765161	0.00606866	-0.408361	0.212441
Znev_08928	green	ref|XP_013774337.1| ubiquitin-conjugating enzyme E2-17 kDa isoform X1 [Limulus polyphemus] >ref|XP_013783364.1| ubiquitin-conjugating enzyme E2-17 kDa [Limulus polyphemus] >ref|XP_015905299.1| ubiquitin-conjugating enzyme E2-17 kDa [Parasteatoda tepidariorum] >ref|XP_035205254.1| ubiquitin-conjugating enzyme E2-17 kDa [Stegodyphus dumicola] >gb|ADV40195.1| putative ubiquitin-conjugating enzyme E2…	-0.765161	0.00606866	-0.894706	0.000200183
Znev_08977	green	ref|XP_021942642.1| ras-specific guanine nucleotide-releasing factor RalGPS2 isoform X1 [Zootermopsis nevadensis] >ref|XP_021942643.1| ras-specific guanine nucleotide-releasing factor RalGPS2 isoform X1 [Zootermopsis nevadensis] >gb|KDR22955.1| Ras-specific guanine nucleotide-releasing factor RalGPS1 [Zootermopsis nevadensis]	-0.765161	0.00606866	-0.487551	0.128205
Znev_08984	green	gb|KDR22962.1| Alpha-1A adrenergic receptor, partial [Zootermopsis nevadensis]	-0.765161	0.00606866	-0.428831	0.188157
Znev_08985	green	ref|XP_021942601.1| WW domain-containing adapter protein with coiled-coil homolog isoform X1 [Zootermopsis nevadensis] >gb|KDR22963.1| WW domain-containing adapter protein with coiled-coil [Zootermopsis nevadensis]	-0.765161	0.00606866	-0.851764	0.000874768
Znev_09039	green	gb|KDR10328.1| Chondroitin sulfate synthase 1 [Zootermopsis nevadensis]	-0.765161	0.00606866	-0.710118	0.014346
Znev_09121	green		-0.765161	0.00606866	-0.0855351	0.802547
Znev_09257	green		-0.765161	0.00606866	-0.572791	0.0655062
Znev_09323	green	ref|XP_021937493.1| gamma-glutamyltransferase 7-like isoform X1 [Zootermopsis nevadensis]	-0.765161	0.00606866	-0.520869	0.100411
Znev_09333	green	gb|KDR09697.1| Ubiquitin-conjugating enzyme E2 H [Zootermopsis nevadensis]	-0.765161	0.00606866	-0.409262	0.211336
Znev_09418	green		-0.765161	0.00606866	-0.404085	0.217737
Znev_09426	green	ref|XP_021922106.1| protein AF-9 isoform X1 [Zootermopsis nevadensis]	-0.765161	0.00606866	-0.645314	0.0320123
Znev_09436	green	ref|XP_021922098.1| protein SMG5 isoform X1 [Zootermopsis nevadensis]	-0.765161	0.00606866	-0.805998	0.00273736
Znev_09446	green	ref|XP_021918145.1| zinc finger protein 501-like [Zootermopsis nevadensis] >ref|XP_021918146.1| zinc finger protein 501-like [Zootermopsis nevadensis] >ref|XP_021918147.1| zinc finger protein 501-like [Zootermopsis nevadensis] >gb|KDR20336.1| Histone-lysine N-methyltransferase PRDM9 [Zootermopsis nevadensis]	-0.765161	0.00606866	-0.660072	0.0270882
Znev_09452	green		-0.765161	0.00606866	-0.770054	0.0055625
Znev_09564	green	gb|KDR23944.1| Helix-loop-helix protein delilah [Zootermopsis nevadensis]	-0.765161	0.00606866	-0.88912	0.000250515
Znev_09634	green	gb|KDR09598.1| Putative defense protein 3 [Zootermopsis nevadensis]	-0.765161	0.00606866	-0.756029	0.00710261
Znev_09675	green		-0.765161	0.00606866	-0.52319	0.0986365
Znev_09676	green		-0.765161	0.00606866	-0.485542	0.130023
Znev_09677	green		-0.765161	0.00606866	-0.481426	0.133796
Znev_09714	green	gb|KDR08429.1| Acetyl-coenzyme A transporter 1 [Zootermopsis nevadensis]	-0.765161	0.00606866	-0.383754	0.243971
Znev_09809	green	ref|XP_021916805.1| cell cycle checkpoint control protein RAD9A isoform X1 [Zootermopsis nevadensis] >gb|KDR21121.1| Cell cycle checkpoint control protein RAD9A [Zootermopsis nevadensis]	-0.765161	0.00606866	-0.452166	0.162621
Znev_10033	green	gb|KDR17349.1| Lin-9-like protein [Zootermopsis nevadensis]	-0.765161	0.00606866	-0.782101	0.00444909
Znev_10092	green	gb|KDR16384.1| C-Maf-inducing protein [Zootermopsis nevadensis]	-0.765161	0.00606866	-0.551454	0.0786585
Znev_10099	green	ref|XP_021925507.1| low-density lipoprotein receptor-related protein 3-like isoform X1 [Zootermopsis nevadensis] >gb|KDR16389.1| Low-density lipoprotein receptor-related protein 12 [Zootermopsis nevadensis]	-0.765161	0.00606866	-0.0915892	0.788835
Znev_10174	green		-0.765161	0.00606866	-0.823618	0.00183239
Znev_10190	green	ref|XP_021923144.1| retinol dehydrogenase 13-like isoform X1 [Zootermopsis nevadensis] >gb|KDR23963.1| Retinol dehydrogenase 13 [Zootermopsis nevadensis]	-0.765161	0.00606866	-0.804207	0.00284507
Znev_10233	green	gb|KDR23284.1| WD repeat-containing protein C10orf79 [Zootermopsis nevadensis]	-0.765161	0.00606866	-0.633249	0.0364793
Znev_10249	green	gb|TSK14504.1| Serine/threonine-protein phosphatase 4 catalytic subunit B [Bagarius yarrelli]	-0.765161	0.00606866	-0.850404	0.000909583
Znev_10267	green	ref|XP_021913477.1| high affinity cAMP-specific and IBMX-insensitive 3',5'-cyclic phosphodiesterase 8-like isoform X1 [Zootermopsis nevadensis] >ref|XP_021913478.1| high affinity cAMP-specific and IBMX-insensitive 3',5'-cyclic phosphodiesterase 8-like isoform X1 [Zootermopsis nevadensis] >ref|XP_021913480.1| high affinity cAMP-specific and IBMX-insensitive 3',5'-cyclic phosphodiesterase 8-like is…	-0.765161	0.00606866	-0.394498	0.229891
Znev_10412	green		-0.765161	0.00606866	-0.467474	0.147102
Znev_10548	green	gb|OAD54832.1| ADP-ribosylation factor 6, partial [Eufriesea mexicana]	-0.765161	0.00606866	-0.550551	0.0792507
Znev_10609	green	ref|XP_021925528.1| ras GTPase-activating protein-binding protein 1 isoform X1 [Zootermopsis nevadensis] >ref|XP_021925529.1| ras GTPase-activating protein-binding protein 1 isoform X1 [Zootermopsis nevadensis] >ref|XP_021925530.1| ras GTPase-activating protein-binding protein 1 isoform X1 [Zootermopsis nevadensis] >gb|KDR16366.1| Ras GTPase-activating protein-binding protein 2 [Zootermopsis neva…	-0.765161	0.00606866	-0.561941	0.0719926
Znev_10610	green	emb|CZQ50751.1| SPARC [Blattella germanica]	-0.765161	0.00606866	-0.7694	0.00562832
Znev_10627	green	ref|XP_021930463.1| receptor-binding cancer antigen expressed on SiSo cells [Zootermopsis nevadensis] >gb|KDR13931.1| Receptor-binding cancer antigen expressed on SiSo cells [Zootermopsis nevadensis]	-0.765161	0.00606866	-0.352331	0.287924
Znev_10830	green	gb|KDR15119.1| E3 ubiquitin-protein ligase CBL-B, partial [Zootermopsis nevadensis]	-0.765161	0.00606866	-0.474507	0.140295
Znev_10848	green	ref|XP_021927437.1| methyltransferase-like protein isoform X1 [Zootermopsis nevadensis] >gb|KDR15495.1| Methyltransferase-like protein 2-A [Zootermopsis nevadensis]	-0.765161	0.00606866	-0.804015	0.00285679
Znev_10865	green	gb|KDR23042.1| Fatty acid synthase [Zootermopsis nevadensis]	-0.765161	0.00606866	-0.213415	0.52864
Znev_10885	green		-0.765161	0.00606866	-0.752242	0.00756709
Znev_10918	green		-0.765161	0.00606866	-0.512051	0.107343
Znev_10919	green		-0.765161	0.00606866	-0.363763	0.271457
Znev_10962	green	gb|AGM32466.1| Ras-related protein Rab-11A [Coptotermes formosanus]	-0.765161	0.00606866	-0.689053	0.019015
Znev_11055	green	ref|XP_021931124.1| threonine--tRNA ligase, cytoplasmic isoform X1 [Zootermopsis nevadensis] >ref|XP_021931125.1| threonine--tRNA ligase, cytoplasmic isoform X1 [Zootermopsis nevadensis] >ref|XP_021931126.1| threonine--tRNA ligase, cytoplasmic isoform X1 [Zootermopsis nevadensis] >gb|KDR13507.1| Threonyl-tRNA synthetase, cytoplasmic [Zootermopsis nevadensis]	-0.765161	0.00606866	-0.692263	0.0182416
Znev_11093	green	ref|XP_021938010.1| dynactin subunit 4 [Zootermopsis nevadensis] >gb|KDR09402.1| Dynactin subunit 4 [Zootermopsis nevadensis]	-0.765161	0.00606866	-0.563544	0.0710081
Znev_11154	green	gb|KDR17841.1| General transcription factor IIE subunit 1 [Zootermopsis nevadensis]	-0.765161	0.00606866	-0.508908	0.109886
Znev_11186	green	gb|KDR21459.1| Immunoglobulin-binding protein 1 [Zootermopsis nevadensis]	-0.765161	0.00606866	-0.750385	0.00780283
Znev_11201	green	gb|KDR10343.1| Epithelial chloride channel protein [Zootermopsis nevadensis]	-0.765161	0.00606866	-0.52195	0.0995823
Znev_11245	green	ref|XP_021919197.1| ubiquitin carboxyl-terminal hydrolase 1 isoform X1 [Zootermopsis nevadensis]	-0.765161	0.00606866	-0.507361	0.111152
Znev_11326	green	gb|KDR09457.1| Carbohydrate sulfotransferase 11 [Zootermopsis nevadensis]	-0.765161	0.00606866	-0.18539	0.585239
Znev_11395	green	emb|CEO43914.1| Ubc9 [Blattella germanica]	-0.765161	0.00606866	-0.679987	0.0213247
Znev_11403	green		-0.765161	0.00606866	-0.583301	0.0596109
Znev_11457	green	ref|XP_021925033.1| dynein regulatory complex subunit 7 isoform X1 [Zootermopsis nevadensis]	-0.765161	0.00606866	-0.579936	0.0614575
Znev_11468	green	gb|KDR22157.1| Histone-arginine methyltransferase CARMER, partial [Zootermopsis nevadensis]	-0.765161	0.00606866	-0.469832	0.144797
Znev_11511	green	ref|XP_021925325.1| short coiled-coil protein homolog isoform X1 [Zootermopsis nevadensis]	-0.765161	0.00606866	-0.459697	0.154865
Znev_11569	green	gb|KDR18395.1| Fringe glycosyltransferase, partial [Zootermopsis nevadensis]	-0.765161	0.00606866	-0.834192	0.00141001
Znev_11570	green		-0.765161	0.00606866	-0.728809	0.0109505
Znev_11598	green	ref|XP_021931666.1| histidine--tRNA ligase, cytoplasmic isoform X1 [Zootermopsis nevadensis] >ref|XP_021931667.1| histidine--tRNA ligase, cytoplasmic isoform X1 [Zootermopsis nevadensis] >gb|KDR13182.1| Histidyl-tRNA synthetase, cytoplasmic [Zootermopsis nevadensis]	-0.765161	0.00606866	-0.691414	0.0184439
Znev_11599	green	ref|XP_021940391.1| UNC93-like protein isoform X1 [Zootermopsis nevadensis]	-0.765161	0.00606866	-0.677081	0.0221056
Znev_11735	green	gb|EDW38107.1| GL12416 [Drosophila persimilis]	-0.765161	0.00606866	-0.858371	0.000719654
Znev_11942	green		-0.765161	0.00606866	-0.615779	0.0436913
Znev_12041	green	ref|XP_021941714.1| ataxin-10 isoform X1 [Zootermopsis nevadensis] >gb|KDR23180.1| Ataxin-10 [Zootermopsis nevadensis]	-0.765161	0.00606866	-0.847618	0.000984168
Znev_12077	green	gb|KDR09970.1| Guanylate cyclase 32E, partial [Zootermopsis nevadensis]	-0.765161	0.00606866	-0.48838	0.127461
Znev_12103	green	gb|KDR24489.1| Insulin-like growth factor 2 mRNA-binding protein 1, partial [Zootermopsis nevadensis]	-0.765161	0.00606866	-0.500741	0.116677
Znev_12152	green	gb|PNF38369.1| Kelch domain-containing protein 3 [Cryptotermes secundus]	-0.765161	0.00606866	-0.377076	0.252968
Znev_12209	green		-0.765161	0.00606866	-0.604586	0.0487976
Znev_12260	green	gb|KDR19938.1| Fasciclin-2, partial [Zootermopsis nevadensis]	-0.765161	0.00606866	-0.571472	0.0662729
Znev_12263	green	ref|XP_021918904.1| mental retardation GTPase activating protein homolog 4-like [Zootermopsis nevadensis]	-0.765161	0.00606866	-0.641094	0.0335286
Znev_12359	green	gb|KDR08562.1| GAS2-like protein 1 [Zootermopsis nevadensis]	-0.765161	0.00606866	-0.753081	0.00746243
Znev_12391	green	gb|PNF13939.1| Rab9 effector protein with kelch motifs [Cryptotermes secundus] >gb|PNF13941.1| Rab9 effector protein with kelch motifs [Cryptotermes secundus]	-0.765161	0.00606866	-0.44071	0.174873
Znev_12444	green		-0.765161	0.00606866	-0.549368	0.0800317
Znev_12452	green	ref|XP_021931272.1| atrial natriuretic peptide-converting enzyme isoform X1 [Zootermopsis nevadensis] >ref|XP_021931273.1| atrial natriuretic peptide-converting enzyme isoform X1 [Zootermopsis nevadensis] >ref|XP_021931274.1| atrial natriuretic peptide-converting enzyme isoform X1 [Zootermopsis nevadensis] >gb|KDR13425.1| Atrial natriuretic peptide-converting enzyme [Zootermopsis nevadensis]	-0.765161	0.00606866	-0.7624	0.00636881
Znev_12520	green		-0.765161	0.00606866	-0.448637	0.166337
Znev_12614	green		-0.765161	0.00606866	-0.366317	0.267854
Znev_12663	green	ref|XP_021920455.1| lachesin [Zootermopsis nevadensis] >ref|XP_021920456.1| lachesin [Zootermopsis nevadensis] >ref|XP_021920457.1| lachesin [Zootermopsis nevadensis] >ref|XP_021920458.1| lachesin [Zootermopsis nevadensis] >gb|KDR19146.1| Lachesin [Zootermopsis nevadensis]	-0.765161	0.00606866	-0.412387	0.207526
Znev_12677	green	gb|PNF39050.1| ATP-citrate synthase [Cryptotermes secundus]	-0.765161	0.00606866	-0.373472	0.2579
Znev_12722	green		-0.765161	0.00606866	-0.356367	0.28205
Znev_12840	green	gb|KDR15063.1| Collagen alpha-1(XV) chain [Zootermopsis nevadensis]	-0.765161	0.00606866	-0.341641	0.30381
Znev_12888	green	gb|KDR20370.1| Spondin-1 [Zootermopsis nevadensis]	-0.765161	0.00606866	-0.478567	0.136458
Znev_12967	green	ref|XP_021940037.1| katanin p60 ATPase-containing subunit A-like 1 isoform X1 [Zootermopsis nevadensis]	-0.765161	0.00606866	-0.421463	0.196694
Znev_12970	green	ref|XP_021940041.1| protein jagunal [Zootermopsis nevadensis] >gb|KDR08015.1| Protein jagunal [Zootermopsis nevadensis]	-0.765161	0.00606866	-0.640225	0.0338468
Znev_13006	green	gb|PNF34458.1| Ras-like protein 3 [Cryptotermes secundus]	-0.765161	0.00606866	-0.631834	0.0370303
Znev_13080	green	gb|PNF22937.1| Tyrosine kinase receptor Cad96Ca [Cryptotermes secundus]	-0.765161	0.00606866	-0.767331	0.00584017
Znev_13107	green	gb|PSN38122.1| ADP-ribosylation factor-like protein 4A [Blattella germanica]	-0.765161	0.00606866	-0.451003	0.163841
Znev_13113	green	ref|XP_021915026.1| astacin-like isoform X1 [Zootermopsis nevadensis] >gb|KDR21848.1| Astacin-like metalloendopeptidase [Zootermopsis nevadensis]	-0.765161	0.00606866	-0.581939	0.0603538
Znev_13122	green	ref|XP_021932731.1| protein pellino isoform X2 [Zootermopsis nevadensis]	-0.765161	0.00606866	-0.374193	0.256908
Znev_13127	green	gb|AGM32815.1| protein of unknown function (DUF1113) [Coptotermes formosanus]	-0.765161	0.00606866	-0.63076	0.0374523
Znev_13227	green	ref|XP_021938822.1| eIF-2-alpha kinase GCN2 isoform X1 [Zootermopsis nevadensis]	-0.765161	0.00606866	-0.443599	0.171732
Znev_13259	green	gb|PSN49595.1| Innexin inx2 [Blattella germanica]	-0.765161	0.00606866	-0.651461	0.0298911
Znev_13301	green	ref|XP_021936471.1| mortality factor 4-like protein 1 [Zootermopsis nevadensis] >gb|KDR10375.1| Mortality factor 4-like protein 1 [Zootermopsis nevadensis]	-0.765161	0.00606866	-0.513832	0.105918
Znev_13392	green	ref|XP_021932465.1| carbohydrate sulfotransferase 11-like [Zootermopsis nevadensis] >gb|KDR12702.1| Carbohydrate sulfotransferase 11 [Zootermopsis nevadensis]	-0.765161	0.00606866	-0.403379	0.218619
Znev_13408	green	gb|PNF16416.1| Partner of bursicon [Cryptotermes secundus]	-0.765161	0.00606866	-0.820334	0.00198099
Znev_13494	green	gb|KDR11020.1| Basic helix-loop-helix transcription factor amos [Zootermopsis nevadensis]	-0.765161	0.00606866	-0.859316	0.000699286
Znev_13611	green		-0.765161	0.00606866	-0.418629	0.20004
Znev_13612	green	ref|XP_021924551.1| zinc finger protein 112-like isoform X1 [Zootermopsis nevadensis] >gb|KDR16962.1| Zinc finger and SCAN domain-containing protein 2 [Zootermopsis nevadensis]	-0.765161	0.00606866	-0.425198	0.192339
Znev_13635	green		-0.765161	0.00606866	-0.69015	0.0187481
Znev_13833	green	gb|ANA57447.1| knk [Locusta migratoria]	-0.765161	0.00606866	-0.869693	0.000503165
Znev_13842	green	gb|KDR08002.1| Protein spire [Zootermopsis nevadensis]	-0.765161	0.00606866	-0.692745	0.0181275
Znev_13845	green		-0.765161	0.00606866	-0.644177	0.0324161
Znev_13855	green	gb|PSN46247.1| Tubulin gamma-2 chain [Blattella germanica]	-0.765161	0.00606866	-0.743833	0.00867758
Znev_13909	green	ref|XP_021941540.1| serine/threonine-protein phosphatase 4 regulatory subunit 1-like isoform X1 [Zootermopsis nevadensis]	-0.765161	0.00606866	-0.778891	0.004728
Znev_13956	green	gb|KDR09343.1| Roundabout-like protein 2, partial [Zootermopsis nevadensis]	-0.765161	0.00606866	-0.496895	0.119967
Znev_13966	green	gb|EFN73646.1| Probable oxidoreductase KIAA1576 [Camponotus floridanus]	-0.765161	0.00606866	-0.791993	0.00366566
Znev_13977	green	gb|KDR13636.1| Monocarboxylate transporter 2 [Zootermopsis nevadensis]	-0.765161	0.00606866	-0.687225	0.0194654
Znev_14023	green	gb|KDR23766.1| Basement membrane-specific heparan sulfate proteoglycan core protein [Zootermopsis nevadensis]	-0.765161	0.00606866	-0.507653	0.110913
Znev_14085	green		-0.765161	0.00606866	-0.635435	0.0356396
Znev_14139	green	ref|XP_021930905.1| zinc finger CCCH-type with G patch domain-containing protein [Zootermopsis nevadensis] >gb|KDR13643.1| Zinc finger CCCH-type with G patch domain-containing protein [Zootermopsis nevadensis]	-0.765161	0.00606866	-0.830038	0.0015661
Znev_14152	green		-0.765161	0.00606866	-0.544532	0.0832763
Znev_14153	green	ref|XP_021930609.1| titin isoform X1 [Zootermopsis nevadensis]	-0.765161	0.00606866	-0.629707	0.0378692
Znev_14253	green		-0.765161	0.00606866	-0.350161	0.291111
Znev_14329	green		-0.765161	0.00606866	-0.443007	0.172373
Znev_14488	green	gb|KAE8752446.1| abrupt [Frankliniella occidentalis]	-0.765161	0.00606866	-0.533317	0.0911347
Znev_14622	green	ref|XP_021920614.1| acidic repeat-containing protein-like [Zootermopsis nevadensis] >ref|XP_021920615.1| acidic repeat-containing protein-like [Zootermopsis nevadensis] >ref|XP_021920616.1| acidic repeat-containing protein-like [Zootermopsis nevadensis] >gb|KDR19081.1| Acidic repeat-containing protein [Zootermopsis nevadensis]	-0.765161	0.00606866	-0.622766	0.0406985
Znev_14623	green		-0.765161	0.00606866	-0.800478	0.0030794
Znev_14784	green	ref|XP_021919782.1| carnosine N-methyltransferase isoform X1 [Zootermopsis nevadensis]	-0.765161	0.00606866	-0.519415	0.101534
Znev_14816	green		-0.765161	0.00606866	-0.512051	0.107343
Znev_14826	green	ref|XP_021938345.1| homeobox protein B-H1 [Zootermopsis nevadensis] >ref|XP_021938346.1| homeobox protein B-H1 [Zootermopsis nevadensis]	-0.765161	0.00606866	-0.729816	0.0107859
Znev_14951	green	ref|XP_021924329.1| cholinesterase isoform X1 [Zootermopsis nevadensis] >gb|KDR17101.1| Neuroligin-4, Y-linked [Zootermopsis nevadensis]	-0.765161	0.00606866	-0.579048	0.0619509
Znev_14998	green	gb|KDR12091.1| Hemicentin-1, partial [Zootermopsis nevadensis]	-0.765161	0.00606866	-0.657781	0.0278149
Znev_15076	green	gb|KDR13939.1| Laminin subunit alpha, partial [Zootermopsis nevadensis]	-0.765161	0.00606866	-0.767039	0.00587057
Znev_15138	green	gb|KDR06684.1| Transcription termination factor 2 [Zootermopsis nevadensis]	-0.765161	0.00606866	-0.409699	0.2108
Znev_15158	green	ref|XP_021941092.1| inositol hexakisphosphate and diphosphoinositol-pentakisphosphate kinase-like isoform X1 [Zootermopsis nevadensis]	-0.765161	0.00606866	-0.498404	0.118669
Znev_15207	green		-0.765161	0.00606866	-0.434915	0.18128
Znev_15510	green	gb|KDR22745.1| Roundabout-like protein 1 [Zootermopsis nevadensis]	-0.765161	0.00606866	-0.295624	0.377444
Znev_15704	green		-0.765161	0.00606866	-0.618709	0.0424185
Znev_15705	green	gb|KDR24477.1| Neuropeptide FF receptor 2 [Zootermopsis nevadensis]	-0.765161	0.00606866	-0.29862	0.372396
Znev_15729	green		-0.765161	0.00606866	-0.74099	0.00907846
Znev_15735	green	ref|XP_021940278.1| homeobox protein Nkx-2.6-like [Zootermopsis nevadensis] >gb|KDR07787.1| Homeobox protein Nkx-2.6 [Zootermopsis nevadensis]	-0.765161	0.00606866	-0.587844	0.057178
Znev_15833	green	ref|XP_026283557.1| CST complex subunit STN1-like [Frankliniella occidentalis]	-0.765161	0.00606866	-0.738572	0.00943002
Znev_15883	green	gb|KDR05000.1| Multidrug resistance-associated protein 4, partial [Zootermopsis nevadensis]	-0.765161	0.00606866	-0.442134	0.17332
Znev_16069	green	ref|XP_021942060.1| V-set and immunoglobulin domain-containing protein 1-like, partial [Zootermopsis nevadensis]	-0.765161	0.00606866	-0.31747	0.341439
Znev_16259	green	emb|CCX34985.1| Delta [Blattella germanica]	-0.765161	0.00606866	-0.819641	0.00201348
Znev_16264	green	gb|KDR07989.1| Cystine/glutamate transporter [Zootermopsis nevadensis]	-0.765161	0.00606866	-0.44912	0.165826
Znev_16275	green	gb|KDR09011.1| PDF receptor [Zootermopsis nevadensis]	-0.765161	0.00606866	-0.613985	0.0444838
Znev_16387	green	ref|XP_021916080.1| probable inactive tRNA-specific adenosine deaminase-like protein 3 [Zootermopsis nevadensis]	-0.765161	0.00606866	-0.672659	0.0233324
Znev_16752	green	ref|XP_021931926.1| peroxidasin homolog [Zootermopsis nevadensis]	-0.765161	0.00606866	-0.700871	0.0162797
Znev_16759	green	ref|XP_021936050.1| protein tincar [Zootermopsis nevadensis]	-0.765161	0.00606866	-0.626067	0.0393352
Znev_16768	green	gb|PSN44772.1| Cytosol aminopeptidase, partial [Blattella germanica]	-0.765161	0.00606866	-0.562052	0.0719241
Znev_16783	green	ref|XP_021917931.1| acid sphingomyelinase-like phosphodiesterase 3b isoform X1 [Zootermopsis nevadensis] >ref|XP_021917932.1| acid sphingomyelinase-like phosphodiesterase 3b isoform X1 [Zootermopsis nevadensis]	-0.765161	0.00606866	-0.527634	0.0952964
Znev_16898	green	ref|XP_021929634.1| single-stranded DNA-binding protein 3 isoform X5 [Zootermopsis nevadensis]	-0.765161	0.00606866	-0.755976	0.00710903
Znev_16930	green	ref|XP_021914202.1| low-density lipoprotein receptor-related protein 8 isoform X3 [Zootermopsis nevadensis] >ref|XP_021914203.1| low-density lipoprotein receptor-related protein 8 isoform X3 [Zootermopsis nevadensis]	-0.765161	0.00606866	-0.899518	0.00016335
Znev_16931	green		-0.765161	0.00606866	-0.567278	0.0687503
Znev_17125	green	ref|XP_021924049.1| threonine aspartase 1 [Zootermopsis nevadensis]	-0.765161	0.00606866	-0.485931	0.12967
Znev_17234	green	gb|PNF14174.1| Dual specificity protein phosphatase 22 [Cryptotermes secundus]	-0.765161	0.00606866	-0.392756	0.232141
Znev_17272	green	ref|XP_021919588.1| collagen alpha-5(IV) chain-like isoform X1 [Zootermopsis nevadensis]	-0.765161	0.00606866	-0.824897	0.00177683
Znev_17273	green	gb|PSN48800.1| Collagen alpha-1(IV) chain [Blattella germanica]	-0.765161	0.00606866	-0.795549	0.00341073
Znev_17680	green		-0.765161	0.00606866	-0.763081	0.0062937
Znev_17681	green	ref|XP_021938036.1| FGGY carbohydrate kinase domain-containing protein isoform X1 [Zootermopsis nevadensis] >ref|XP_021938037.1| FGGY carbohydrate kinase domain-containing protein isoform X1 [Zootermopsis nevadensis] >ref|XP_021938038.1| FGGY carbohydrate kinase domain-containing protein isoform X1 [Zootermopsis nevadensis] >ref|XP_021938040.1| FGGY carbohydrate kinase domain-containing protein i…	-0.765161	0.00606866	-0.587267	0.0574833
Znev_17691	green	ref|XP_021922701.1| hormone receptor 4 [Zootermopsis nevadensis]	-0.765161	0.00606866	-0.678211	0.0217994
Znev_17928	green	ref|XP_021931263.1| armadillo segment polarity protein-like isoform X1 [Zootermopsis nevadensis]	-0.765161	0.00606866	-0.729982	0.010759
Znev_17940	green	ref|XP_021926375.1| copper-transporting ATPase 1 [Zootermopsis nevadensis]	-0.765161	0.00606866	-0.283265	0.398628
Znev_18161	green	ref|XP_021919015.1| protein Fe65 homolog [Zootermopsis nevadensis]	-0.765161	0.00606866	-0.536831	0.0886219
Znev_18248	green	ref|XP_021927943.1| RNA-binding protein 26-like isoform X1 [Zootermopsis nevadensis]	-0.765161	0.00606866	-0.349621	0.291908
Znev_18251	green	gb|PSN32074.1| Uroporphyrinogen decarboxylase [Blattella germanica]	-0.765161	0.00606866	-0.60708	0.0476262
Znev_18288	green	ref|XP_021940574.1| putative neutral sphingomyelinase isoform X1 [Zootermopsis nevadensis]	-0.765161	0.00606866	-0.508522	0.110202
Znev_18413	green	ref|XP_021915881.1| WD repeat-containing protein 75 [Zootermopsis nevadensis]	-0.765161	0.00606866	-0.59882	0.0515818
Znev_18454	green	ref|XP_021915578.1| nephrin isoform X1 [Zootermopsis nevadensis]	-0.765161	0.00606866	-0.522053	0.0995031
Znev_18795	green	emb|CAR85697.1| hemocyanin subunit type 1 precursor [Cryptotermes secundus]	-0.765161	0.00606866	-0.391893	0.23326
Znev_18898	green		-0.765161	0.00606866	-0.512051	0.107343
Znev_18956	green	gb|PSN36611.1| Ionotropic receptor 75d [Blattella germanica]	-0.765161	0.00606866	-0.573716	0.064972
Znev_00468	lightpink3	ref|XP_021926950.1| alpha-ketoglutarate-dependent dioxygenase alkB homolog 6 [Zootermopsis nevadensis] >gb|KDR15661.1| Alkylated DNA repair protein alkB-like protein 6 [Zootermopsis nevadensis]	-0.832439	0.00147437	-0.761526	0.00646602
Znev_00499	lightpink3	gb|KDR15692.1| Mitochondrial import inner membrane translocase subunit Tim9 B, partial [Zootermopsis nevadensis]	-0.832439	0.00147437	-0.605215	0.0485006
Znev_01101	lightpink3	gb|KDR15926.1| Translation factor SUI1-like protein, partial [Zootermopsis nevadensis]	-0.832439	0.00147437	-0.707292	0.0149182
Znev_01359	lightpink3	ref|XP_021920378.1| ETS translocation variant 1 [Zootermopsis nevadensis]	-0.832439	0.00147437	-0.471781	0.14291
Znev_01718	lightpink3	gb|KDR18973.1| putative polyol transporter 6 [Zootermopsis nevadensis]	-0.832439	0.00147437	-0.750303	0.00781345
Znev_02917	lightpink3	ref|XP_021936113.1| rho guanine nucleotide exchange factor 18 isoform X1 [Zootermopsis nevadensis] >ref|XP_021936114.1| rho guanine nucleotide exchange factor 18 isoform X1 [Zootermopsis nevadensis] >ref|XP_021936115.1| rho guanine nucleotide exchange factor 18 isoform X1 [Zootermopsis nevadensis]	-0.832439	0.00147437	-0.579367	0.0617734
Znev_03002	lightpink3	ref|XP_021930702.1| MAU2 chromatid cohesion factor homolog isoform X1 [Zootermopsis nevadensis]	-0.832439	0.00147437	-0.701849	0.0160668
Znev_03026	lightpink3	gb|PSN41928.1| Ionotropic receptor 573 [Blattella germanica]	-0.832439	0.00147437	-0.670472	0.0239566
Znev_03387	lightpink3	gb|KDR20086.1| Zinc finger CCHC domain-containing protein 8-like protein [Zootermopsis nevadensis]	-0.832439	0.00147437	-0.691714	0.0183724
Znev_03457	lightpink3	ref|XP_021921839.1| nucleolar protein 9 [Zootermopsis nevadensis] >gb|KDR18442.1| Pumilio domain-containing protein C14orf21 [Zootermopsis nevadensis]	-0.832439	0.00147437	-0.543302	0.0841158
Znev_04691	lightpink3	ref|XP_021916871.1| cytochrome c-type heme lyase [Zootermopsis nevadensis] >gb|KDR21079.1| Cytochrome c-type heme lyase [Zootermopsis nevadensis]	-0.832439	0.00147437	-0.764811	0.00610608
Znev_05176	lightpink3	ref|XP_021913576.1| protein inscuteable homolog [Zootermopsis nevadensis] >ref|XP_021913577.1| protein inscuteable homolog [Zootermopsis nevadensis] >ref|XP_021913578.1| protein inscuteable homolog [Zootermopsis nevadensis] >ref|XP_021913579.1| protein inscuteable homolog [Zootermopsis nevadensis] >gb|KDR22491.1| Inscuteable-like protein [Zootermopsis nevadensis]	-0.832439	0.00147437	-0.777887	0.00481785
Znev_05278	lightpink3	gb|AAC05332.1| extra sex combs [Schistocerca americana]	-0.832439	0.00147437	-0.49412	0.122377
Znev_05613	lightpink3		-0.832439	0.00147437	-0.776255	0.00496651
Znev_06054	lightpink3	gb|KDR10507.1| Glucose transporter type 1 [Zootermopsis nevadensis]	-0.832439	0.00147437	-0.796123	0.00337085
Znev_06662	lightpink3	gb|KDR20566.1| Caveolin-2 [Zootermopsis nevadensis]	-0.832439	0.00147437	-0.782434	0.00442084
Znev_07505	lightpink3	gb|KDR23890.1| Synaptobrevin [Zootermopsis nevadensis]	-0.832439	0.00147437	-0.668833	0.0244322
Znev_07566	lightpink3	gb|KDR11403.1| Cell division protein kinase 6, partial [Zootermopsis nevadensis]	-0.832439	0.00147437	-0.755017	0.00722469
Znev_08766	lightpink3	gb|PSN51477.1| Ubiquitin-fold modifier-conjugating enzyme 1 [Blattella germanica]	-0.832439	0.00147437	-0.538444	0.0874839
Znev_08784	lightpink3	ref|XP_018898483.1| PREDICTED: DNA repair protein XRCC2-like [Bemisia tabaci]	-0.832439	0.00147437	-0.752148	0.00757893
Znev_11267	lightpink3	ref|XP_021921444.1| zinc finger and SCAN domain-containing protein 31-like isoform X1 [Zootermopsis nevadensis]	-0.832439	0.00147437	-0.57748	0.0628297
Znev_11656	lightpink3	ref|XP_021940763.1| prohibitin-2 isoform X1 [Zootermopsis nevadensis] >ref|XP_021940764.1| prohibitin-2 isoform X1 [Zootermopsis nevadensis] >gb|KDR07361.1| Prohibitin-2 [Zootermopsis nevadensis]	-0.832439	0.00147437	-0.624811	0.0398502
Znev_11692	lightpink3	gb|KDR24035.1| Alkaline phosphatase, tissue-nonspecific isozyme, partial [Zootermopsis nevadensis]	-0.832439	0.00147437	-0.757487	0.00692943
Znev_12394	lightpink3	gb|PNF13917.1| Transcriptional adapter 1 [Cryptotermes secundus]	-0.832439	0.00147437	-0.488421	0.127424
Znev_12438	lightpink3	ref|XP_021914338.1| protein atonal-like [Zootermopsis nevadensis] >gb|KDR22177.1| Protein atonal [Zootermopsis nevadensis]	-0.832439	0.00147437	-0.861059	0.000662876
Znev_12565	lightpink3		-0.832439	0.00147437	-0.703166	0.0157834
Znev_12917	lightpink3		-0.832439	0.00147437	-0.534139	0.0905425
Znev_13073	lightpink3	ref|XP_023718013.1| transmembrane protein 138 [Cryptotermes secundus]	-0.832439	0.00147437	-0.723283	0.0118859
Znev_13209	lightpink3	gb|KDR14793.1| Neuroligin-4, X-linked, partial [Zootermopsis nevadensis]	-0.832439	0.00147437	-0.822723	0.00187201
Znev_13459	lightpink3	gb|KDR18297.1| DNA-binding protein D-ETS-3 [Zootermopsis nevadensis]	-0.832439	0.00147437	-0.742069	0.0089247
Znev_13581	lightpink3		-0.832439	0.00147437	-0.670846	0.023849
Znev_13975	lightpink3	ref|XP_021930945.1| zinc finger protein 665-like isoform X2 [Zootermopsis nevadensis]	-0.832439	0.00147437	-0.601108	0.050464
Znev_14548	lightpink3		-0.832439	0.00147437	-0.604254	0.0489551
Znev_15406	lightpink3	ref|XP_023719471.1| hemicentin-2 isoform X1 [Cryptotermes secundus]	-0.832439	0.00147437	-0.690653	0.0186265
Znev_15805	lightpink3		-0.832439	0.00147437	-0.819179	0.00203532
Znev_16821	lightpink3		-0.832439	0.00147437	-0.492509	0.12379
Znev_16902	lightpink3	ref|XP_023717479.1| spondin-2 [Cryptotermes secundus]	-0.832439	0.00147437	-0.791011	0.00373846
Znev_17065	lightpink3	gb|PNF29099.1| Pancreas transcription factor 1 subunit alpha [Cryptotermes secundus]	-0.832439	0.00147437	-0.650862	0.0300931
Znev_17526	lightpink3		-0.832439	0.00147437	-0.52922	0.0941228
Znev_17584	lightpink3		-0.832439	0.00147437	-0.645355	0.0319979
Znev_17794	lightpink3	ref|XP_023707811.1| synaptogenesis protein syg-2 isoform X1 [Cryptotermes secundus]	-0.832439	0.00147437	-0.649645	0.030507
Znev_18849	lightpink3	gb|KDR07792.1| Gustatory and odorant receptor 24 [Zootermopsis nevadensis]	-0.832439	0.00147437	-0.819145	0.00203693
Znev_00181	floralwhite	gb|KDR23320.1| Collagen alpha-1(XI) chain, partial [Zootermopsis nevadensis]	-0.853228	0.000838409	-0.9002	0.000158586
Znev_00255	floralwhite	gb|KDR23388.1| Trophoblast glycoprotein [Zootermopsis nevadensis]	-0.853228	0.000838409	-0.775622	0.00502515
Znev_00470	floralwhite	gb|RZC38889.1| Homeobox domain containing protein [Asbolus verrucosus]	-0.853228	0.000838409	-0.72316	0.0119073
Znev_00792	floralwhite	gb|KDR23244.1| Proliferation-associated protein 2G4 [Zootermopsis nevadensis]	-0.853228	0.000838409	-0.686555	0.0196325
Znev_00866	floralwhite	gb|KDR22912.1| Guanine nucleotide-binding protein subunit gamma-1 [Zootermopsis nevadensis]	-0.853228	0.000838409	-0.762749	0.0063302
Znev_00935	floralwhite	gb|KDR21903.1| Pescadillo-like protein, partial [Zootermopsis nevadensis]	-0.853228	0.000838409	-0.54722	0.0814624
Znev_01105	floralwhite	ref|XP_017782413.1| PREDICTED: mediator of RNA polymerase II transcription subunit 28-like [Nicrophorus vespilloides]	-0.853228	0.000838409	-0.685499	0.019898
Znev_01212	floralwhite	gb|KDR15027.1| Neurogenic protein big brain, partial [Zootermopsis nevadensis]	-0.853228	0.000838409	-0.829288	0.00159564
Znev_01541	floralwhite	gb|KDR11074.1| Ephrin type-A receptor 5 [Zootermopsis nevadensis]	-0.853228	0.000838409	-0.781876	0.0044682
Znev_01910	floralwhite	gb|KDR24198.1| Cadherin-related tumor suppressor [Zootermopsis nevadensis]	-0.853228	0.000838409	-0.789046	0.00388737
Znev_02212	floralwhite	gb|PSN48230.1| T-complex protein 1 subunit gamma [Blattella germanica]	-0.853228	0.000838409	-0.667454	0.0248373
Znev_02417	floralwhite		-0.853228	0.000838409	-0.873321	0.000445549
Znev_02543	floralwhite	gb|PNF22471.1| mRNA cap guanine-N7 methyltransferase [Cryptotermes secundus]	-0.853228	0.000838409	-0.842145	0.00114396
Znev_02651	floralwhite	ref|XP_021926317.1| high mobility group protein B2-like [Zootermopsis nevadensis]	-0.853228	0.000838409	-0.829151	0.00160105
Znev_02867	floralwhite	gb|KDR19297.1| Neuronal membrane glycoprotein M6-b, partial [Zootermopsis nevadensis]	-0.853228	0.000838409	-0.758026	0.00686628
Znev_02988	floralwhite	ref|XP_021930739.1| multiple PDZ domain protein-like [Zootermopsis nevadensis] >gb|KDR13796.1| PDZ domain-containing protein 2 [Zootermopsis nevadensis]	-0.853228	0.000838409	-0.909383	0.000104119
Znev_03133	floralwhite	gb|PSN54175.1| Glycosylphosphatidylinositol anchor attachment 1 protein [Blattella germanica]	-0.853228	0.000838409	-0.607817	0.0472836
Znev_03280	floralwhite	gb|PSN35690.1| Protein mab-21 [Blattella germanica]	-0.853228	0.000838409	-0.751549	0.00765454
Znev_03385	floralwhite	ref|XP_021918667.1| zinc finger CCHC domain-containing protein 8 homolog isoform X1 [Zootermopsis nevadensis]	-0.853228	0.000838409	-0.817434	0.00211956
Znev_03412	floralwhite		-0.853228	0.000838409	-0.718872	0.0126732
Znev_03577	floralwhite	gb|PSN40030.1| T-complex protein 1 subunit epsilon [Blattella germanica]	-0.853228	0.000838409	-0.601981	0.0500425
Znev_03873	floralwhite	gb|KDR10848.1| Casein kinase I isoform epsilon [Zootermopsis nevadensis]	-0.853228	0.000838409	-0.668793	0.024444
Znev_03918	floralwhite	ref|XP_021913671.1| histone-lysine N-methyltransferase SETD1B isoform X1 [Zootermopsis nevadensis] >ref|XP_021913673.1| histone-lysine N-methyltransferase SETD1B isoform X2 [Zootermopsis nevadensis] >ref|XP_021913674.1| histone-lysine N-methyltransferase SETD1B isoform X1 [Zootermopsis nevadensis] >ref|XP_021913675.1| histone-lysine N-methyltransferase SETD1B isoform X1 [Zootermopsis nevadensis] …	-0.853228	0.000838409	-0.872202	0.000462753
Znev_04031	floralwhite	ref|XP_015516725.1| PREDICTED: SUMO-activating enzyme subunit 2 [Neodiprion lecontei]	-0.853228	0.000838409	-0.721173	0.0122579
Znev_04064	floralwhite	ref|XP_021931485.1| poly(A) polymerase type 3 [Zootermopsis nevadensis] >ref|XP_021931486.1| poly(A) polymerase type 3 [Zootermopsis nevadensis] >gb|KDR13292.1| Poly(A) polymerase alpha [Zootermopsis nevadensis]	-0.853228	0.000838409	-0.63648	0.0352431
Znev_04536	floralwhite	gb|KDR24065.1| Pre-mRNA-splicing regulator female-lethal(2)D, partial [Zootermopsis nevadensis]	-0.853228	0.000838409	-0.675717	0.022479
Znev_04615	floralwhite	emb|CUT08826.1| Mothers against dpp, partial [Blattella germanica]	-0.853228	0.000838409	-0.852386	0.000859178
Znev_04751	floralwhite	gb|KOC69409.1| Histone H3.3, partial [Habropoda laboriosa]	-0.853228	0.000838409	-0.90948	0.000103632
Znev_04844	floralwhite		-0.853228	0.000838409	-0.949531	7.93128e-06
Znev_04855	floralwhite		-0.853228	0.000838409	-0.81547	0.00221742
Znev_04992	floralwhite	gb|PNF34656.1| Protein escargot [Cryptotermes secundus]	-0.853228	0.000838409	-0.953136	5.71225e-06
Znev_05586	floralwhite	gb|PSN41284.1| Tetratricopeptide repeat protein 28 [Blattella germanica]	-0.853228	0.000838409	-0.763876	0.00620702
Znev_05600	floralwhite	gb|KDR18503.1| Splicing factor, arginine/serine-rich 1 [Zootermopsis nevadensis]	-0.853228	0.000838409	-0.661067	0.0267766
Znev_06327	floralwhite		-0.853228	0.000838409	-0.887592	0.000265823
Znev_06331	floralwhite	ref|XP_021942358.1| enhancer of split mgamma protein-like [Zootermopsis nevadensis] >gb|KDR23064.1| Enhancer of split mgamma protein [Zootermopsis nevadensis]	-0.853228	0.000838409	-0.865503	0.000576527
Znev_06351	floralwhite		-0.853228	0.000838409	-0.864815	0.000589299
Znev_06412	floralwhite		-0.853228	0.000838409	-0.799198	0.003163
Znev_06494	floralwhite	gb|PSN45673.1| Splicing factor 3B subunit 3 [Blattella germanica]	-0.853228	0.000838409	-0.639046	0.034282
Znev_06524	floralwhite	gb|PNF19280.1| tRNA (cytosine(34)-C(5))-methyltransferase [Cryptotermes secundus]	-0.853228	0.000838409	-0.73028	0.0107107
Znev_06577	floralwhite	gb|KDR23641.1| Krueppel-like factor 4 [Zootermopsis nevadensis]	-0.853228	0.000838409	-0.854523	0.000807214
Znev_06649	floralwhite	gb|PSN56726.1| 14-3-3 protein epsilon [Blattella germanica]	-0.853228	0.000838409	-0.746312	0.00833867
Znev_06927	floralwhite		-0.853228	0.000838409	-0.758789	0.0067775
Znev_06942	floralwhite	gb|KDR09558.1| Endothelin-converting enzyme 1 [Zootermopsis nevadensis]	-0.853228	0.000838409	-0.731906	0.0104502
Znev_06973	floralwhite	gb|KDR12052.1| Neogenin [Zootermopsis nevadensis]	-0.853228	0.000838409	-0.77318	0.00525591
Znev_07015	floralwhite	ref|XP_021919367.1| palmitoyltransferase ZDHHC7 [Zootermopsis nevadensis] >ref|XP_021919368.1| palmitoyltransferase ZDHHC7 [Zootermopsis nevadensis] >gb|KDR19695.1| Palmitoyltransferase ZDHHC7 [Zootermopsis nevadensis]	-0.853228	0.000838409	-0.751286	0.00768781
Znev_07362	floralwhite	ref|XP_021937070.1| protein RCC2 homolog isoform X1 [Zootermopsis nevadensis] >gb|KDR10021.1| RCC2-like protein [Zootermopsis nevadensis]	-0.853228	0.000838409	-0.805234	0.00278293
Znev_07440	floralwhite		-0.853228	0.000838409	-0.778177	0.00479173
Znev_07465	floralwhite	gb|KDR23844.1| Protein peanut [Zootermopsis nevadensis]	-0.853228	0.000838409	-0.758177	0.00684869
Znev_07668	floralwhite		-0.853228	0.000838409	-0.616934	0.0431865
Znev_07913	floralwhite	gb|PNF43825.1| Tripeptidyl-peptidase 2 [Cryptotermes secundus]	-0.853228	0.000838409	-0.577982	0.0625473
Znev_07990	floralwhite	gb|KDR07944.1| T-complex protein 1 subunit zeta [Zootermopsis nevadensis]	-0.853228	0.000838409	-0.709877	0.0143941
Znev_08164	floralwhite	ref|XP_021917870.1| valine--tRNA ligase [Zootermopsis nevadensis] >gb|KDR20498.1| Valyl-tRNA synthetase [Zootermopsis nevadensis]	-0.853228	0.000838409	-0.741437	0.00901456
Znev_08307	floralwhite	ref|XP_012269304.1| CAD protein isoform X3 [Athalia rosae]	-0.853228	0.000838409	-0.692186	0.0182599
Znev_08353	floralwhite	gb|KDR16568.1| Ubiquitin carboxyl-terminal hydrolase 16, partial [Zootermopsis nevadensis]	-0.853228	0.000838409	-0.730079	0.0107433
Znev_08387	floralwhite	ref|XP_021938402.1| PHD finger protein 19 isoform X1 [Zootermopsis nevadensis] >ref|XP_021938403.1| PHD finger protein 19 isoform X1 [Zootermopsis nevadensis]	-0.853228	0.000838409	-0.862253	0.000638787
Znev_08644	floralwhite		-0.853228	0.000838409	-0.745049	0.00851003
Znev_08727	floralwhite	ref|XP_021933918.1| tyrosine--tRNA ligase, cytoplasmic isoform X1 [Zootermopsis nevadensis] >ref|XP_021933920.1| tyrosine--tRNA ligase, cytoplasmic isoform X1 [Zootermopsis nevadensis] >ref|XP_021933921.1| tyrosine--tRNA ligase, cytoplasmic isoform X1 [Zootermopsis nevadensis] >ref|XP_021933922.1| tyrosine--tRNA ligase, cytoplasmic isoform X1 [Zootermopsis nevadensis] >gb|KDR11830.1| Tyrosyl-tRNA…	-0.853228	0.000838409	-0.671637	0.0236227
Znev_09277	floralwhite	gb|KDR22802.1| putative cytochrome P450 301a1, mitochondrial [Zootermopsis nevadensis]	-0.853228	0.000838409	-0.819372	0.00202617
Znev_09320	floralwhite	gb|PSN48418.1| Fork head domain-containing protein FD4 [Blattella germanica]	-0.853228	0.000838409	-0.733493	0.0102003
Znev_09415	floralwhite		-0.853228	0.000838409	-0.878448	0.000372813
Znev_09485	floralwhite	ref|XP_021933255.1| ras-related protein Rab-23 [Zootermopsis nevadensis] >ref|XP_021933256.1| ras-related protein Rab-23 [Zootermopsis nevadensis] >gb|KDR12233.1| Ras-related protein Rab-23 [Zootermopsis nevadensis]	-0.853228	0.000838409	-0.782427	0.0044215
Znev_09527	floralwhite		-0.853228	0.000838409	-0.914025	8.27458e-05
Znev_09560	floralwhite	gb|PSN42103.1| DDB1- and CUL4-associated factor 1 [Blattella germanica]	-0.853228	0.000838409	-0.403644	0.218288
Znev_09585	floralwhite		-0.853228	0.000838409	-0.850891	0.000896996
Znev_09586	floralwhite		-0.853228	0.000838409	-0.893631	0.000209215
Znev_09593	floralwhite	gb|KDR08044.1| Nucleoporin NUP53 [Zootermopsis nevadensis]	-0.853228	0.000838409	-0.759055	0.00674673
Znev_09883	floralwhite	ref|XP_021936062.1| dentin sialophosphoprotein-like [Zootermopsis nevadensis]	-0.853228	0.000838409	-0.825183	0.00176456
Znev_10337	floralwhite	gb|PSN35098.1| CCR4-NOT transcription complex subunit 7 [Blattella germanica]	-0.853228	0.000838409	-0.855471	0.000784924
Znev_11110	floralwhite	gb|KDR16947.1| Epidermal growth factor receptor [Zootermopsis nevadensis]	-0.853228	0.000838409	-0.744378	0.0086022
Znev_11195	floralwhite	gb|PNF22929.1| Retinal dehydrogenase 1 [Cryptotermes secundus]	-0.853228	0.000838409	-0.778699	0.00474509
Znev_11299	floralwhite	gb|KDR14571.1| Protein ovo [Zootermopsis nevadensis]	-0.853228	0.000838409	-0.785772	0.0041452
Znev_11304	floralwhite	gb|KDR11224.1| Inactive ubiquitin carboxyl-terminal hydrolase 54 [Zootermopsis nevadensis]	-0.853228	0.000838409	-0.812627	0.00236494
Znev_11611	floralwhite	ref|XP_021940407.1| amino acid transporter AVT1J [Zootermopsis nevadensis] >gb|KDR07697.1| Proton-coupled amino acid transporter 4 [Zootermopsis nevadensis]	-0.853228	0.000838409	-0.794897	0.00345645
Znev_11633	floralwhite	gb|KDR12361.1| Exportin-4, partial [Zootermopsis nevadensis]	-0.853228	0.000838409	-0.620666	0.0415827
Znev_11682	floralwhite	gb|KDR10440.1| Hepatoma-derived growth factor-related protein 2 [Zootermopsis nevadensis]	-0.853228	0.000838409	-0.800799	0.0030587
Znev_11733	floralwhite	ref|XP_021941495.1| ubiquitin-conjugating enzyme E2-24 kDa isoform X1 [Zootermopsis nevadensis] >gb|KDR06369.1| Ubiquitin-conjugating enzyme E2-24 kDa [Zootermopsis nevadensis]	-0.853228	0.000838409	-0.753046	0.00746675
Znev_11948	floralwhite	ref|XP_021936957.1| E3 ubiquitin-protein ligase Topors-like isoform X1 [Zootermopsis nevadensis] >ref|XP_021936958.1| E3 ubiquitin-protein ligase Topors-like isoform X1 [Zootermopsis nevadensis] >ref|XP_021936960.1| E3 ubiquitin-protein ligase Topors-like isoform X1 [Zootermopsis nevadensis] >ref|XP_021936961.1| E3 ubiquitin-protein ligase Topors-like isoform X1 [Zootermopsis nevadensis] >ref|XP_…	-0.853228	0.000838409	-0.803155	0.00290977
Znev_11978	floralwhite	gb|PNF29485.1| Ubiquitin carboxyl-terminal hydrolase 34 [Cryptotermes secundus]	-0.853228	0.000838409	-0.785563	0.00416211
Znev_12035	floralwhite	ref|XP_021941788.1| protein SAND isoform X1 [Zootermopsis nevadensis] >gb|KDR23174.1| Vacuolar fusion protein MON1-like protein A [Zootermopsis nevadensis]	-0.853228	0.000838409	-0.830878	0.00153356
Znev_12194	floralwhite	gb|KDR14730.1| G1/S-specific cyclin-D2 [Zootermopsis nevadensis]	-0.853228	0.000838409	-0.783749	0.00431068
Znev_12229	floralwhite	ref|XP_021927860.1| phosphatidylserine decarboxylase proenzyme, mitochondrial isoform X1 [Zootermopsis nevadensis] >gb|KDR15313.1| Phosphatidylserine decarboxylase proenzyme [Zootermopsis nevadensis]	-0.853228	0.000838409	-0.684762	0.0200846
Znev_12397	floralwhite	gb|KDR09860.1| Homeobox protein extradenticle, partial [Zootermopsis nevadensis]	-0.853228	0.000838409	-0.674007	0.0229533
Znev_12646	floralwhite	gb|EFA05667.1| lim1 [Tribolium castaneum]	-0.853228	0.000838409	-0.82187	0.00191039
Znev_13184	floralwhite	gb|KDR17764.1| T-box protein H15, partial [Zootermopsis nevadensis]	-0.853228	0.000838409	-0.793651	0.0035451
Znev_13299	floralwhite	ref|XP_021936457.1| centrosome-associated zinc finger protein CP190 [Zootermopsis nevadensis] >ref|XP_021936458.1| centrosome-associated zinc finger protein CP190 [Zootermopsis nevadensis] >ref|XP_021936459.1| centrosome-associated zinc finger protein CP190 [Zootermopsis nevadensis] >ref|XP_021936460.1| centrosome-associated zinc finger protein CP190 [Zootermopsis nevadensis] >gb|KDR10373.1| Cent…	-0.853228	0.000838409	-0.660227	0.0270393
Znev_13492	floralwhite		-0.853228	0.000838409	-0.909414	0.000103967
Znev_13720	floralwhite		-0.853228	0.000838409	-0.832355	0.00147752
Znev_13744	floralwhite	gb|KDR07013.1| Collagen alpha-2(I) chain, partial [Zootermopsis nevadensis]	-0.853228	0.000838409	-0.882341	0.000323904
Znev_13781	floralwhite	gb|KDR07842.1| Protein drumstick [Zootermopsis nevadensis]	-0.853228	0.000838409	-0.855359	0.000787548
Znev_13871	floralwhite	gb|KDR24496.1| Protein grainyhead [Zootermopsis nevadensis]	-0.853228	0.000838409	-0.704588	0.0154812
Znev_13872	floralwhite	gb|KDR24497.1| Protein grainyhead [Zootermopsis nevadensis]	-0.853228	0.000838409	-0.777193	0.00488069
Znev_14081	floralwhite	ref|XP_021940454.1| UBX domain-containing protein 7 isoform X1 [Zootermopsis nevadensis] >ref|XP_021940455.1| UBX domain-containing protein 7 isoform X1 [Zootermopsis nevadensis] >gb|KDR07635.1| UBX domain-containing protein 7 [Zootermopsis nevadensis]	-0.853228	0.000838409	-0.825495	0.0017513
Znev_14144	floralwhite	ref|XP_021930294.1| ras association domain-containing protein 10-like [Zootermopsis nevadensis] >gb|KDR13988.1| Ras association domain-containing protein 10 [Zootermopsis nevadensis]	-0.853228	0.000838409	-0.60987	0.0463386
Znev_14652	floralwhite	ref|XP_021914374.1| solute carrier family 12 member 8 [Zootermopsis nevadensis] >ref|XP_021914375.1| solute carrier family 12 member 8 [Zootermopsis nevadensis] >ref|XP_021914376.1| solute carrier family 12 member 8 [Zootermopsis nevadensis] >gb|KDR22149.1| Solute carrier family 12 member 8 [Zootermopsis nevadensis]	-0.853228	0.000838409	-0.746347	0.0083339
Znev_14763	floralwhite		-0.853228	0.000838409	-0.554497	0.0766838
Znev_15748	floralwhite		-0.853228	0.000838409	-0.875098	0.000419218
Znev_16331	floralwhite	gb|KDR00757.1| Naked cuticle-like protein [Zootermopsis nevadensis]	-0.853228	0.000838409	-0.784236	0.00427043
Znev_16529	floralwhite	gb|PNF37650.1| D-beta-hydroxybutyrate dehydrogenase, mitochondrial [Cryptotermes secundus]	-0.853228	0.000838409	-0.815346	0.00222369
Znev_17139	floralwhite	gb|PSN49109.1| Usher syndrome type-1G protein [Blattella germanica]	-0.853228	0.000838409	-0.880932	0.00034101
Znev_17341	floralwhite	gb|PNF26546.1| Meteorin-like protein, partial [Cryptotermes secundus]	-0.853228	0.000838409	-0.820066	0.00199349
Znev_17343	floralwhite	gb|PNF23209.1| Protein lethal(2) giant larvae [Cryptotermes secundus]	-0.853228	0.000838409	-0.766082	0.0059709
Znev_17637	floralwhite	ref|XP_021926773.1| collagen alpha-1(I) chain-like isoform X1 [Zootermopsis nevadensis]	-0.853228	0.000838409	-0.826835	0.00169506
Znev_17882	floralwhite	ref|XP_021929849.1| ras association domain-containing protein 8 [Zootermopsis nevadensis]	-0.853228	0.000838409	-0.753426	0.00741956
Znev_18184	floralwhite	ref|XP_021923322.1| protein expanded [Zootermopsis nevadensis]	-0.853228	0.000838409	-0.743913	0.00866651
Znev_18246	floralwhite	ref|XP_021941782.1| LOW QUALITY PROTEIN: serine/threonine-protein kinase NLK [Zootermopsis nevadensis]	-0.853228	0.000838409	-0.80917	0.00255411
Znev_18328	floralwhite	gb|PSN45155.1| Neurogenic locus Notch protein [Blattella germanica]	-0.853228	0.000838409	-0.738864	0.009387
Znev_18704	floralwhite	ref|XP_002422911.1| protein sidekick precursor, putative [Pediculus humanus corporis] >gb|EEB10173.1| protein sidekick precursor, putative [Pediculus humanus corporis]	-0.853228	0.000838409	-0.783267	0.00435085
