# Supplementary material for: A genetic toolkit underlying the queen phenotype in termites with totipotent workers
Source: Sci Rep. 2024 Jan 26;14:2214. doi: 10.1038/s41598-024-51772-7 (PMC10817970; doi:10.1038/s41598-024-51772-7)
Supplement: Supplementary file 8 — Supplementary Information. [file 41598_2024_51772_MOESM8_ESM.xlsx]

## Sheet: Head
Supplementary Data S7. modules that were specific to queens’ heads compared to workers.
geneID	Module	annotation	module_caste_correlation	module_caste_pvalue	gene_caste_correlation	gene_caste_pvalue
Znev_00007	red	gb|AGM32465.1| ejaculatory bulb-specific protein III [Coptotermes formosanus]	0.900984	0.000153233	0.239002	0.47908
Znev_00045	red	gb|PNF32925.1| Pyruvate carboxylase, mitochondrial [Cryptotermes secundus]	0.900984	0.000153233	0.805343	0.00277639
Znev_00056	red	gb|KDR22598.1| Protein big brother [Zootermopsis nevadensis]	0.900984	0.000153233	0.647538	0.031233
Znev_00069	red	ref|XP_021913374.1| membrane-bound transcription factor site-2 protease [Zootermopsis nevadensis] >ref|XP_021913375.1| membrane-bound transcription factor site-2 protease [Zootermopsis nevadensis] >ref|XP_021913376.1| membrane-bound transcription factor site-2 protease [Zootermopsis nevadensis] >ref|XP_021913377.1| membrane-bound transcription factor site-2 protease [Zootermopsis nevadensis] >gb|…	0.900984	0.000153233	0.662164	0.0264361
Znev_00221	red	gb|AAX33727.1| Per a 2 allergen [Periplaneta americana]	0.900984	0.000153233	0.922549	5.23803e-05
Znev_00227	red	ref|XP_021936798.1| lysosomal aspartic protease-like isoform X1 [Zootermopsis nevadensis] >gb|KDR23365.1| Lysosomal aspartic protease [Zootermopsis nevadensis]	0.900984	0.000153233	0.893623	0.000209281
Znev_00235	red		0.900984	0.000153233	0.898749	0.000168865
Znev_00364	red	ref|XP_021925989.1| very long-chain specific acyl-CoA dehydrogenase, mitochondrial [Zootermopsis nevadensis] >gb|KDR16191.1| Very long-chain specific acyl-CoA dehydrogenase, mitochondrial [Zootermopsis nevadensis]	0.900984	0.000153233	0.8613	0.000657962
Znev_00377	red		0.900984	0.000153233	0.646534	0.0315834
Znev_00472	red	ref|XP_021926926.1| dual specificity protein phosphatase 10 isoform X1 [Zootermopsis nevadensis]	0.900984	0.000153233	0.938435	1.90846e-05
Znev_00550	red		0.900984	0.000153233	0.640537	0.0337323
Znev_00643	red	ref|XP_023708369.1| protein quiver [Cryptotermes secundus]	0.900984	0.000153233	0.517416	0.103089
Znev_00678	red		0.900984	0.000153233	0.896197	0.000188158
Znev_00680	red	ref|XP_021922373.1| protein msta [Zootermopsis nevadensis] >gb|KDR18208.1| Protein msta, isoform A [Zootermopsis nevadensis]	0.900984	0.000153233	0.849472	0.000934033
Znev_00706	red	gb|KDR18232.1| General transcription factor IIH subunit 5 [Zootermopsis nevadensis]	0.900984	0.000153233	0.11698	0.731949
Znev_00811	red	gb|KDR22863.1| Differentially expressed in FDCP 8-like protein [Zootermopsis nevadensis]	0.900984	0.000153233	0.710427	0.0142842
Znev_00835	red		0.900984	0.000153233	0.420327	0.198031
Znev_00840	red	ref|XP_023709376.1| C2 domain-containing protein 5 isoform X1 [Cryptotermes secundus] >ref|XP_023709382.1| C2 domain-containing protein 5 isoform X1 [Cryptotermes secundus] >ref|XP_023709388.1| C2 domain-containing protein 5 isoform X1 [Cryptotermes secundus] >ref|XP_023709396.1| C2 domain-containing protein 5 isoform X1 [Cryptotermes secundus] >ref|XP_023709405.1| C2 domain-containing protein 5 …	0.900984	0.000153233	0.674195	0.0229009
Znev_00895	red		0.900984	0.000153233	0.623562	0.0403669
Znev_00947	red	ref|XP_021914876.1| ras-related protein Rap-2a [Zootermopsis nevadensis] >ref|XP_021914877.1| ras-related protein Rap-2a [Zootermopsis nevadensis] >ref|XP_021914878.1| ras-related protein Rap-2a [Zootermopsis nevadensis] >gb|KDR21911.1| GTP-binding protein Rhes [Zootermopsis nevadensis]	0.900984	0.000153233	-0.281979	0.400865
Znev_00974	red	ref|XP_021914849.1| glyoxalase domain-containing protein 4 [Zootermopsis nevadensis] >gb|KDR21937.1| Glyoxalase domain-containing protein 4 [Zootermopsis nevadensis]	0.900984	0.000153233	0.466574	0.147988
Znev_01022	red	ref|XP_021935947.1| UV radiation resistance-associated gene protein isoform X1 [Zootermopsis nevadensis] >ref|XP_021935948.1| UV radiation resistance-associated gene protein isoform X1 [Zootermopsis nevadensis] >ref|XP_021935949.1| UV radiation resistance-associated gene protein isoform X1 [Zootermopsis nevadensis] >ref|XP_021935950.1| UV radiation resistance-associated gene protein isoform X1 [Z…	0.900984	0.000153233	0.395711	0.228331
Znev_01082	red	ref|XP_021926492.1| sulfide:quinone oxidoreductase, mitochondrial [Zootermopsis nevadensis] >ref|XP_021926493.1| sulfide:quinone oxidoreductase, mitochondrial [Zootermopsis nevadensis] >ref|XP_021926494.1| sulfide:quinone oxidoreductase, mitochondrial [Zootermopsis nevadensis] >gb|KDR15906.1| Sulfide:quinone oxidoreductase, mitochondrial [Zootermopsis nevadensis]	0.900984	0.000153233	0.72791	0.011099
Znev_01222	red		0.900984	0.000153233	0.445005	0.170216
Znev_01284	red		0.900984	0.000153233	0.886011	0.000282397
Znev_01346	red	gb|KDR19237.1| Mediator of RNA polymerase II transcription subunit 16 [Zootermopsis nevadensis]	0.900984	0.000153233	0.902023	0.000146355
Znev_01389	red	gb|KDR20999.1| SH3 domain-containing guanine exchange factor [Zootermopsis nevadensis]	0.900984	0.000153233	0.757523	0.00692525
Znev_01431	red	ref|XP_021916953.1| inactive pancreatic lipase-related protein 1-like isoform X1 [Zootermopsis nevadensis]	0.900984	0.000153233	0.698106	0.0168926
Znev_01464	red	gb|PNF20725.1| Esterase E4 [Cryptotermes secundus]	0.900984	0.000153233	0.136062	0.689966
Znev_01717	red	ref|XP_023714915.1| mucin-5AC [Cryptotermes secundus]	0.900984	0.000153233	0.329153	0.322958
Znev_01727	red	gb|KDR18981.1| Transcriptional adapter 2-alpha [Zootermopsis nevadensis]	0.900984	0.000153233	0.454834	0.159846
Znev_01761	red	gb|KDR15424.1| COBW domain-containing protein 1 [Zootermopsis nevadensis]	0.900984	0.000153233	0.860191	0.000680826
Znev_01929	red	ref|XP_021916744.1| protein peste-like isoform X1 [Zootermopsis nevadensis] >ref|XP_021916754.1| protein peste-like isoform X1 [Zootermopsis nevadensis] >gb|KDR24217.1| Protein croquemort [Zootermopsis nevadensis]	0.900984	0.000153233	0.729742	0.0107979
Znev_01946	red	ref|XP_018902711.1| PREDICTED: protein yellow [Bemisia tabaci]	0.900984	0.000153233	0.631625	0.0371122
Znev_01963	red	ref|XP_021932853.1| deoxynucleoside triphosphate triphosphohydrolase SAMHD1 isoform X1 [Zootermopsis nevadensis]	0.900984	0.000153233	0.599521	0.0512375
Znev_01972	red	ref|XP_021932991.1| 26S proteasome non-ATPase regulatory subunit 11 [Zootermopsis nevadensis] >gb|KDR12438.1| 26S proteasome non-ATPase regulatory subunit 11 [Zootermopsis nevadensis]	0.900984	0.000153233	0.120821	0.723442
Znev_01981	red	gb|PNF40462.1| Transcription initiation factor TFIID subunit 1 [Cryptotermes secundus]	0.900984	0.000153233	0.652654	0.029491
Znev_01998	red	ref|XP_021932949.1| platelet endothelial aggregation receptor 1-like isoform X1 [Zootermopsis nevadensis]	0.900984	0.000153233	0.499647	0.117607
Znev_02010	red	gb|KDR22088.1| Glycerol-3-phosphate acyltransferase 1, mitochondrial [Zootermopsis nevadensis]	0.900984	0.000153233	0.409762	0.210723
Znev_02016	red	ref|XP_021914385.1| protein takeout-like [Zootermopsis nevadensis] >ref|XP_021914386.1| protein takeout-like [Zootermopsis nevadensis] >gb|KDR22094.1| Protein takeout [Zootermopsis nevadensis]	0.900984	0.000153233	0.477411	0.137544
Znev_02017	red	ref|XP_021914394.1| protein takeout-like [Zootermopsis nevadensis] >gb|KDR22095.1| Protein takeout [Zootermopsis nevadensis]	0.900984	0.000153233	0.497641	0.119324
Znev_02021	red	ref|XP_021914428.1| protein takeout-like [Zootermopsis nevadensis] >gb|KDR22099.1| Protein takeout [Zootermopsis nevadensis]	0.900984	0.000153233	0.3734	0.258
Znev_02033	red	gb|ABD57312.1| fibrinolytic enzyme, partial [Eupolyphaga sinensis]	0.900984	0.000153233	0.662573	0.02631
Znev_02044	red	ref|XP_021914402.1| guanine nucleotide-binding protein subunit beta-2 isoform X1 [Zootermopsis nevadensis]	0.900984	0.000153233	0.298923	0.371889
Znev_02159	red	gb|KDR23122.1| Pleckstrin-like proteiny domain-containing family F member 2 [Zootermopsis nevadensis]	0.900984	0.000153233	0.835789	0.00135319
Znev_02160	red	gb|PSN44490.1| Ribonuclease kappa-B [Blattella germanica]	0.900984	0.000153233	0.679895	0.0213491
Znev_02168	red	gb|PSN46690.1| Transmembrane protein 120 [Blattella germanica]	0.900984	0.000153233	0.769224	0.00564613
Znev_02186	red	gb|KDR23154.1| Golgin subfamily A member 3 [Zootermopsis nevadensis]	0.900984	0.000153233	0.706305	0.0151221
Znev_02187	red	gb|PSN54610.1| PRKR-interacting protein 1 [Blattella germanica]	0.900984	0.000153233	0.571253	0.0664006
Znev_02217	red		0.900984	0.000153233	0.568095	0.068263
Znev_02222	red	gb|KDR23693.1| Neuromedin-B receptor [Zootermopsis nevadensis]	0.900984	0.000153233	0.745508	0.00844742
Znev_02324	red		0.900984	0.000153233	0.665103	0.0255394
Znev_02350	red	ref|XP_015514719.1| PREDICTED: regulating synaptic membrane exocytosis protein 2-like [Neodiprion lecontei]	0.900984	0.000153233	0.31321	0.348313
Znev_02365	red	gb|AGM32806.1| zinc finger, C3HC4 type (RING finger), partial [Coptotermes formosanus]	0.900984	0.000153233	0.764794	0.00610799
Znev_02366	red	ref|XP_021924263.1| E3 ubiquitin-protein ligase Siah1-like [Zootermopsis nevadensis] >ref|XP_021924265.1| E3 ubiquitin-protein ligase Siah1-like [Zootermopsis nevadensis] >ref|XP_021924266.1| E3 ubiquitin-protein ligase Siah1-like [Zootermopsis nevadensis] >ref|XP_021924267.1| E3 ubiquitin-protein ligase Siah1-like [Zootermopsis nevadensis] >ref|XP_021924268.1| E3 ubiquitin-protein ligase Siah1-l…	0.900984	0.000153233	0.749091	0.00797031
Znev_02568	red	ref|XP_021924040.1| dihydroorotate dehydrogenase (quinone), mitochondrial isoform X6 [Zootermopsis nevadensis]	0.900984	0.000153233	0.405839	0.215556
Znev_02664	red	gb|PSN53608.1| Synembryn-A [Blattella germanica]	0.900984	0.000153233	0.546589	0.0818858
Znev_02677	red	ref|XP_021916198.1| dynein heavy chain, cytoplasmic isoform X1 [Zootermopsis nevadensis]	0.900984	0.000153233	0.780337	0.00460083
Znev_02690	red	gb|PNF27471.1| Fumarate hydratase, mitochondrial [Cryptotermes secundus] >gb|PNF27472.1| Fumarate hydratase, mitochondrial [Cryptotermes secundus] >gb|PNF27474.1| Fumarate hydratase, mitochondrial [Cryptotermes secundus]	0.900984	0.000153233	0.133197	0.696223
Znev_02826	red	gb|PSN46897.1| Leukocyte elastase inhibitor A [Blattella germanica]	0.900984	0.000153233	0.844117	0.00108429
Znev_02896	red		0.900984	0.000153233	0.647061	0.0313992
Znev_02899	red	gb|KDR10536.1| ERC protein 2 [Zootermopsis nevadensis]	0.900984	0.000153233	0.710266	0.0143164
Znev_03087	red	gb|KDR17192.1| Succinate-semialdehyde dehydrogenase, mitochondrial [Zootermopsis nevadensis]	0.900984	0.000153233	0.169492	0.61833
Znev_03103	red	gb|PNF31646.1| Transmembrane protein 43 [Cryptotermes secundus]	0.900984	0.000153233	0.714137	0.0135594
Znev_03209	red	gb|KDR21735.1| Titin [Zootermopsis nevadensis]	0.900984	0.000153233	0.746504	0.00831276
Znev_03210	red		0.900984	0.000153233	0.831187	0.00152171
Znev_03215	red	gb|KDR21740.1| Muscle M-line assembly protein unc-89, partial [Zootermopsis nevadensis]	0.900984	0.000153233	0.877899	0.000380143
Znev_03220	red	ref|XP_021915347.1| cuticle protein 1 [Zootermopsis nevadensis] >ref|XP_021915348.1| cuticle protein 1 [Zootermopsis nevadensis]	0.900984	0.000153233	0.484468	0.131
Znev_03424	red	gb|KDR14109.1| Protein takeout [Zootermopsis nevadensis]	0.900984	0.000153233	0.364496	0.27042
Znev_03434	red	gb|KDR14119.1| Chaoptin [Zootermopsis nevadensis]	0.900984	0.000153233	0.333353	0.316447
Znev_03435	red	gb|KDR14120.1| Chaoptin [Zootermopsis nevadensis]	0.900984	0.000153233	0.309149	0.354933
Znev_03441	red	gb|KDR09767.1| Coagulation factor XI [Zootermopsis nevadensis]	0.900984	0.000153233	0.279903	0.404489
Znev_03565	red	gb|PSN50273.1| Complex III assembly factor LYRM7 [Blattella germanica]	0.900984	0.000153233	0.68864	0.0191161
Znev_03728	red	ref|XP_021925016.1| LOW QUALITY PROTEIN: ran-binding protein 9-like [Zootermopsis nevadensis]	0.900984	0.000153233	0.388099	0.238219
Znev_03777	red	ref|XP_021923522.1| methionine adenosyltransferase 2 subunit beta-like isoform X1 [Zootermopsis nevadensis] >ref|XP_021923524.1| methionine adenosyltransferase 2 subunit beta-like isoform X1 [Zootermopsis nevadensis] >ref|XP_021923525.1| methionine adenosyltransferase 2 subunit beta-like isoform X1 [Zootermopsis nevadensis] >gb|KDR17569.1| Methionine adenosyltransferase 2 subunit beta [Zootermops…	0.900984	0.000153233	0.494635	0.121928
Znev_03828	red	gb|AKZ20952.1| putative green opsin 1 [Periplaneta americana]	0.900984	0.000153233	0.468758	0.145844
Znev_03887	red	ref|XP_021935661.1| transmembrane protein 94 isoform X1 [Zootermopsis nevadensis]	0.900984	0.000153233	0.375843	0.254648
Znev_03957	red	gb|KDR18766.1| Cytoplasmic aconitate hydratase, partial [Zootermopsis nevadensis]	0.900984	0.000153233	0.526595	0.0960703
Znev_04079	red	gb|PNF42203.1| putative glycerol kinase 5, partial [Cryptotermes secundus]	0.900984	0.000153233	0.811173	0.00244322
Znev_04096	red	gb|PSN33304.1| Craniofacial development protein 1 [Blattella germanica]	0.900984	0.000153233	0.701034	0.0162441
Znev_04171	red	gb|KDR10994.1| Krueppel-like proteinous protein 1, partial [Zootermopsis nevadensis]	0.900984	0.000153233	0.34971	0.291776
Znev_04220	red	gb|KDR24166.1| Solute carrier family 25 member 45, partial [Zootermopsis nevadensis]	0.900984	0.000153233	0.771945	0.00537547
Znev_04235	red		0.900984	0.000153233	0.860045	0.000683881
Znev_04258	red	gb|PNF13882.1| Ras-related and estrogen-regulated growth inhibitor [Cryptotermes secundus]	0.900984	0.000153233	0.731053	0.0105863
Znev_04320	red	gb|PSN38819.1| putative 39S ribosomal protein L24 [Blattella germanica]	0.900984	0.000153233	-0.00368369	0.991424
Znev_04385	red	gb|ALE32750.1| trehalose-6-phosphate synthase 2 [Blattella germanica]	0.900984	0.000153233	0.813974	0.00229418
Znev_04409	red	gb|KDR14384.1| Venom allergen 3 [Zootermopsis nevadensis]	0.900984	0.000153233	0.612225	0.0452706
Znev_04466	red		0.900984	0.000153233	0.585802	0.0582632
Znev_04574	red	gb|PSN40483.1| MORN repeat-containing protein 4 [Blattella germanica]	0.900984	0.000153233	0.544507	0.0832937
Znev_04575	red	gb|PNF14675.1| Spermine oxidase [Cryptotermes secundus]	0.900984	0.000153233	0.588796	0.056677
Znev_04585	red	gb|KDR22408.1| MAD protein [Zootermopsis nevadensis]	0.900984	0.000153233	0.426475	0.190863
Znev_04622	red		0.900984	0.000153233	0.472793	0.141936
Znev_04625	red	ref|XP_021915351.1| tRNA-dihydrouridine(47) synthase [NAD(P)(+)]-like isoform X1 [Zootermopsis nevadensis] >gb|KDR21688.1| tRNA-dihydrouridine synthase 3-like [Zootermopsis nevadensis]	0.900984	0.000153233	0.289466	0.387927
Znev_04627	red	gb|KDR21690.1| Serine/threonine-protein kinase OSR1 [Zootermopsis nevadensis]	0.900984	0.000153233	0.906077	0.000121741
Znev_04629	red	gb|KDR21692.1| Zinc finger CCCH domain-containing protein 14 [Zootermopsis nevadensis]	0.900984	0.000153233	0.456599	0.158027
Znev_04630	red	gb|KDR21693.1| Atrial natriuretic peptide receptor B, partial [Zootermopsis nevadensis]	0.900984	0.000153233	0.666333	0.0251704
Znev_04653	red	gb|KDR12928.1| RecQ-mediated genome instability protein 2 [Zootermopsis nevadensis]	0.900984	0.000153233	0.535418	0.0896267
Znev_04723	red	ref|XP_021916876.1| excitatory amino acid transporter-like isoform X1 [Zootermopsis nevadensis]	0.900984	0.000153233	0.77411	0.00516711
Znev_04738	red	gb|PNF38910.1| Multiple inositol polyphosphate phosphatase 1 [Cryptotermes secundus] >gb|PNF38911.1| Multiple inositol polyphosphate phosphatase 1 [Cryptotermes secundus]	0.900984	0.000153233	0.859583	0.000693616
Znev_04835	red	ref|XP_021930321.1| UPF0577 protein KIAA1324-like homolog isoform X2 [Zootermopsis nevadensis]	0.900984	0.000153233	0.737063	0.00965422
Znev_04839	red	gb|KDR13971.1| Armadillo repeat-containing protein 10 [Zootermopsis nevadensis]	0.900984	0.000153233	0.522715	0.0989978
Znev_04900	red	ref|XP_021915575.1| histone acetyltransferase KAT6A-like [Zootermopsis nevadensis]	0.900984	0.000153233	0.752112	0.00758341
Znev_04912	red	ref|XP_021915565.1| signal transducer and activator of transcription C isoform X2 [Zootermopsis nevadensis]	0.900984	0.000153233	0.367289	0.266489
Znev_04919	red	ref|XP_021915478.1| microsomal triglyceride transfer protein large subunit isoform X1 [Zootermopsis nevadensis] >gb|KDR21635.1| Microsomal triglyceride transfer protein large subunit [Zootermopsis nevadensis]	0.900984	0.000153233	0.393539	0.231128
Znev_04921	red	gb|KDR21637.1| Cyclin-dependent kinase-like 2, partial [Zootermopsis nevadensis]	0.900984	0.000153233	0.370155	0.262488
Znev_04990	red		0.900984	0.000153233	0.645417	0.031976
Znev_05031	red	ref|XP_021914884.1| sodium-independent sulfate anion transporter-like [Zootermopsis nevadensis]	0.900984	0.000153233	0.562668	0.0715452
Znev_05055	red		0.900984	0.000153233	0.648257	0.0309839
Znev_05109	red	emb|CAB3376441.1| Hypothetical predicted protein [Cloeon dipterum]	0.900984	0.000153233	0.296416	0.376106
Znev_05167	red	ref|XP_021913544.1| insulin-like growth factor I, juvenile form [Zootermopsis nevadensis] >gb|KDR22482.1| Insulin-like peptide [Zootermopsis nevadensis]	0.900984	0.000153233	0.540659	0.0859371
Znev_05189	red	ref|XP_021939187.1| exocyst complex component 6B isoform X1 [Zootermopsis nevadensis] >gb|KDR08619.1| Exocyst complex component 6 [Zootermopsis nevadensis]	0.900984	0.000153233	0.450658	0.164203
Znev_05344	red	ref|XP_021917456.1| serine/threonine-protein kinase RIO1 [Zootermopsis nevadensis] >ref|XP_021917457.1| serine/threonine-protein kinase RIO1 [Zootermopsis nevadensis] >gb|KDR20687.1| Serine/threonine-protein kinase RIO1 [Zootermopsis nevadensis]	0.900984	0.000153233	0.453001	0.16175
Znev_05497	red	gb|KDR12169.1| Cyclic nucleotide-gated olfactory channel [Zootermopsis nevadensis]	0.900984	0.000153233	0.436859	0.179115
Znev_05627	red	gb|KYN27590.1| Voltage-dependent calcium channel type A subunit alpha-1 [Trachymyrmex cornetzi]	0.900984	0.000153233	0.569901	0.0671939
Znev_05628	red		0.900984	0.000153233	0.460115	0.154442
Znev_05719	red	gb|KDR19738.1| Protein phosphatase 1 regulatory subunit 3C [Zootermopsis nevadensis]	0.900984	0.000153233	0.717518	0.0129221
Znev_05723	red		0.900984	0.000153233	0.566684	0.0691062
Znev_05778	red	gb|OWF41687.1| Protein 4.1-like [Mizuhopecten yessoensis]	0.900984	0.000153233	0.633723	0.0362963
Znev_05796	red	gb|AGM32474.1| Rho-related GTP-binding protein [Coptotermes formosanus]	0.900984	0.000153233	0.649753	0.0304702
Znev_05823	red	dbj|BBH72793.1| acetyl-Coenzyme A acetyltransferase, cytosolic [Nasutitermes takasagoensis]	0.900984	0.000153233	0.833015	0.001453
Znev_05827	red	ref|XP_021932388.1| ensconsin [Zootermopsis nevadensis]	0.900984	0.000153233	0.740889	0.00909303
Znev_05934	red	gb|KDR14928.1| Supervillin, partial [Zootermopsis nevadensis]	0.900984	0.000153233	0.6971	0.0171196
Znev_05992	red	gb|KDR17776.1| Apolipophorin [Zootermopsis nevadensis]	0.900984	0.000153233	0.759861	0.00665423
Znev_05993	red	ref|XP_021923127.1| apolipophorins-like [Zootermopsis nevadensis] >gb|KDR17777.1| Apolipophorin [Zootermopsis nevadensis]	0.900984	0.000153233	0.827968	0.00164857
Znev_06010	red	gb|PNF35849.1| Neuroparsin-A, partial [Cryptotermes secundus]	0.900984	0.000153233	0.619552	0.0420569
Znev_06091	red	ref|XP_021915987.1| 5-oxoprolinase isoform X1 [Zootermopsis nevadensis] >ref|XP_021915995.1| 5-oxoprolinase isoform X1 [Zootermopsis nevadensis] >gb|KDR24254.1| 5-oxoprolinase [Zootermopsis nevadensis]	0.900984	0.000153233	0.617175	0.0430816
Znev_06132	red		0.900984	0.000153233	0.506529	0.111837
Znev_06146	red		0.900984	0.000153233	0.221971	0.511833
Znev_06247	red		0.900984	0.000153233	0.685063	0.0200082
Znev_06288	red		0.900984	0.000153233	0.521136	0.100206
Znev_06379	red	ref|XP_021927165.1| sodium-coupled neutral amino acid transporter 9-like [Zootermopsis nevadensis] >gb|KDR15632.1| Putative amino acid permease F13H10.3 [Zootermopsis nevadensis]	0.900984	0.000153233	0.566437	0.0692549
Znev_06385	red	ref|XP_033608176.1| small integral membrane protein 29-like [Cryptotermes secundus]	0.900984	0.000153233	0.491464	0.124713
Znev_06432	red		0.900984	0.000153233	0.106555	0.755176
Znev_06501	red	emb|CAB3359843.1| Hypothetical predicted protein [Cloeon dipterum]	0.900984	0.000153233	0.580581	0.0611005
Znev_06611	red	ref|XP_012271815.1| prisilkin-39 [Orussus abietinus]	0.900984	0.000153233	0.87808	0.000377717
Znev_06616	red		0.900984	0.000153233	0.498183	0.118859
Znev_06622	red	gb|KDR10097.1| Voltage-dependent calcium channel gamma-7 subunit [Zootermopsis nevadensis]	0.900984	0.000153233	0.689946	0.0187974
Znev_06647	red	gb|PNF20878.1| Calcium release-activated calcium channel protein 1 [Cryptotermes secundus]	0.900984	0.000153233	0.653437	0.0292305
Znev_06699	red	gb|PNF14028.1| Soluble guanylate cyclase 88E [Cryptotermes secundus]	0.900984	0.000153233	0.719302	0.0125948
Znev_06708	red	gb|KDR14695.1| Protein WWC2 [Zootermopsis nevadensis]	0.900984	0.000153233	0.751942	0.00760489
Znev_06733	red	gb|KDR22299.1| Synapsin, partial [Zootermopsis nevadensis]	0.900984	0.000153233	0.232538	0.491399
Znev_06776	red	gb|KDR09155.1| Midasin [Zootermopsis nevadensis]	0.900984	0.000153233	0.686227	0.0197147
Znev_06789	red		0.900984	0.000153233	0.454659	0.160028
Znev_06832	red		0.900984	0.000153233	0.610672	0.045973
Znev_06841	red	ref|XP_021925666.1| RPII140-upstream gene protein [Zootermopsis nevadensis] >gb|KDR16313.1| RPII140-upstream gene protein [Zootermopsis nevadensis]	0.900984	0.000153233	0.51305	0.106542
Znev_06948	red	gb|KDR09564.1| Potassium channel subfamily K member 9 [Zootermopsis nevadensis]	0.900984	0.000153233	0.838985	0.0012447
Znev_06983	red	gb|KDR12061.1| PTB domain-containing engulfment adapter protein 1 [Zootermopsis nevadensis]	0.900984	0.000153233	0.546512	0.0819376
Znev_06985	red		0.900984	0.000153233	0.686395	0.0196726
Znev_07034	red		0.900984	0.000153233	0.643799	0.0325509
Znev_07092	red	gb|KDR14320.1| Xanthine dehydrogenase, partial [Zootermopsis nevadensis]	0.900984	0.000153233	0.52227	0.0993373
Znev_07184	red	ref|XP_021917146.1| phosphofurin acidic cluster sorting protein 1 isoform X1 [Zootermopsis nevadensis]	0.900984	0.000153233	0.653223	0.0293015
Znev_07202	red	ref|XP_021923426.1| zinc finger protein 235-like isoform X2 [Zootermopsis nevadensis]	0.900984	0.000153233	0.827524	0.00166666
Znev_07333	red	gb|KDR10160.1| Protein msta, isoform B [Zootermopsis nevadensis]	0.900984	0.000153233	0.456011	0.158632
Znev_07335	red	ref|XP_021936833.1| visual pigment-like receptor peropsin [Zootermopsis nevadensis]	0.900984	0.000153233	0.719178	0.0126174
Znev_07361	red	gb|KDR10020.1| Cyclin N-terminal domain-containing protein 1 [Zootermopsis nevadensis]	0.900984	0.000153233	0.609184	0.046653
Znev_07419	red	ref|XP_021918555.1| lysozyme 1-like [Zootermopsis nevadensis] >gb|KDR20129.1| Lysozyme 1 [Zootermopsis nevadensis]	0.900984	0.000153233	0.708505	0.0146706
Znev_07438	red	ref|XP_021918585.1| pollen-specific leucine-rich repeat extensin-like protein 2 isoform X7 [Zootermopsis nevadensis]	0.900984	0.000153233	0.553872	0.0770862
Znev_07456	red	ref|XP_021914537.1| von Willebrand factor D and EGF domain-containing protein-like [Zootermopsis nevadensis] >gb|KDR22075.1| Tenascin-X [Zootermopsis nevadensis]	0.900984	0.000153233	0.393778	0.230819
Znev_07518	red	dbj|BBG28438.1| peptidoglycan recognition protein SA [Gryllus bimaculatus]	0.900984	0.000153233	0.756682	0.0070247
Znev_07520	red		0.900984	0.000153233	0.680381	0.0212203
Znev_07680	red	gb|KDR08461.1| Angio-associated migratory cell protein [Zootermopsis nevadensis]	0.900984	0.000153233	0.832869	0.00145838
Znev_07681	red	gb|AIA09041.1| vitellogenin 2, partial [Triatoma infestans]	0.900984	0.000153233	0.796665	0.00333348
Znev_07682	red	gb|PNF34476.1| Vitellogenin-1 [Cryptotermes secundus]	0.900984	0.000153233	0.830326	0.00155488
Znev_07825	red		0.900984	0.000153233	0.684262	0.0202119
Znev_07828	red	ref|XP_021923344.1| constitutive coactivator of peroxisome proliferator-activated receptor gamma-like isoform X1 [Zootermopsis nevadensis]	0.900984	0.000153233	0.561705	0.0721385
Znev_07832	red	gb|AGM32449.1| lectin-related protein [Coptotermes formosanus]	0.900984	0.000153233	0.221661	0.512439
Znev_07997	red	gb|KDR07951.1| Sodium/potassium-transporting ATPase subunit beta-2, partial [Zootermopsis nevadensis]	0.900984	0.000153233	0.750765	0.00775424
Znev_08091	red		0.900984	0.000153233	0.397122	0.226525
Znev_08120	red	gb|PNF40623.1| Ion transport peptide-like [Cryptotermes secundus]	0.900984	0.000153233	0.402245	0.22004
Znev_08285	red	ref|XP_021926639.1| bone morphogenetic protein 4 [Zootermopsis nevadensis]	0.900984	0.000153233	0.305723	0.360568
Znev_08386	red	ref|XP_021938442.1| coiled-coil domain-containing protein 151 [Zootermopsis nevadensis]	0.900984	0.000153233	0.666275	0.0251878
Znev_08421	red	gb|PSN52619.1| Lipid storage droplets surface-binding protein 2 [Blattella germanica]	0.900984	0.000153233	0.578544	0.0622327
Znev_08519	red	gb|AGM32664.1| eukaryotic translation initiation factor 1A [Coptotermes formosanus]	0.900984	0.000153233	0.756244	0.00707684
Znev_08572	red	gb|PNF23164.1| Nuclear receptor 2C2-associated protein, partial [Cryptotermes secundus]	0.900984	0.000153233	0.576467	0.0634013
Znev_08605	red	ref|XP_021925360.1| vitellogenin-like [Zootermopsis nevadensis] >gb|KDR16478.1| Vitellogenin [Zootermopsis nevadensis]	0.900984	0.000153233	0.645334	0.0320053
Znev_08612	red	ref|XP_021925384.1| zinc finger protein 681-like isoform X2 [Zootermopsis nevadensis]	0.900984	0.000153233	0.337173	0.310589
Znev_08661	red		0.900984	0.000153233	0.350869	0.29007
Znev_08805	red		0.900984	0.000153233	0.43762	0.178271
Znev_08806	red	ref|XP_021922657.1| transmembrane GTPase Marf isoform X1 [Zootermopsis nevadensis] >ref|XP_021922658.1| transmembrane GTPase Marf isoform X1 [Zootermopsis nevadensis] >ref|XP_021922659.1| transmembrane GTPase Marf isoform X1 [Zootermopsis nevadensis] >ref|XP_021922660.1| transmembrane GTPase Marf isoform X1 [Zootermopsis nevadensis] >ref|XP_021922661.1| transmembrane GTPase Marf isoform X1 [Zoote…	0.900984	0.000153233	0.499858	0.117427
Znev_08923	red	gb|KDR18341.1| Beta-lactamase-like protein 2 [Zootermopsis nevadensis]	0.900984	0.000153233	0.662797	0.0262412
Znev_08944	red	ref|XP_021922721.1| guanine nucleotide exchange C9orf72 homolog [Zootermopsis nevadensis]	0.900984	0.000153233	0.785929	0.00413258
Znev_08973	red	gb|KDR22951.1| putative 3',5'-cyclic phosphodiesterase pde-5 [Zootermopsis nevadensis]	0.900984	0.000153233	0.815786	0.00220146
Znev_09025	red	gb|AGM32487.1| polyubiquitin-B-like isoform 1 [Coptotermes formosanus]	0.900984	0.000153233	0.484125	0.131314
Znev_09054	red	gb|KDR22829.1| Chaperone activity of bc1 complex-like, mitochondrial [Zootermopsis nevadensis]	0.900984	0.000153233	0.534153	0.0905327
Znev_09125	red		0.900984	0.000153233	0.698044	0.0169065
Znev_09126	red		0.900984	0.000153233	0.581093	0.0608184
Znev_09212	red	gb|KDR21594.1| Ras-related protein Rab-37 [Zootermopsis nevadensis]	0.900984	0.000153233	0.37322	0.258247
Znev_09247	red		0.900984	0.000153233	0.193737	0.568144
Znev_09263	red	ref|XP_021915996.1| trafficking protein particle complex subunit 11 isoform X1 [Zootermopsis nevadensis] >ref|XP_021915997.1| trafficking protein particle complex subunit 11 isoform X1 [Zootermopsis nevadensis] >ref|XP_021915998.1| trafficking protein particle complex subunit 11 isoform X1 [Zootermopsis nevadensis]	0.900984	0.000153233	-0.0372041	0.913521
Znev_09283	red	gb|AGG86915.1| putative TRPL channel protein [Periplaneta americana]	0.900984	0.000153233	0.467371	0.147203
Znev_09284	red	gb|AGG86916.1| putative TRP channel protein [Periplaneta americana]	0.900984	0.000153233	0.651278	0.0299525
Znev_09308	red	ref|XP_039281847.1| turripeptide Lol9.1-like [Nilaparvata lugens]	0.900984	0.000153233	0.757715	0.00690267
Znev_09397	red	ref|XP_021934838.1| methyltransferase-like protein 16 isoform X1 [Zootermopsis nevadensis] >gb|KDR11241.1| Putative methyltransferase METT10D [Zootermopsis nevadensis]	0.900984	0.000153233	0.703736	0.0156617
Znev_09468	red	ref|XP_021918112.1| DNA methyltransferase 1-associated protein 1 isoform X1 [Zootermopsis nevadensis] >gb|KDR20356.1| DNA methyltransferase 1-associated protein 1 [Zootermopsis nevadensis]	0.900984	0.000153233	0.764114	0.00618121
Znev_09495	red	gb|KDR08836.1| Nucleolysin TIAR [Zootermopsis nevadensis]	0.900984	0.000153233	0.531236	0.0926447
Znev_09510	red	ref|XP_021938922.1| coiled-coil domain-containing protein 177-like isoform X2 [Zootermopsis nevadensis]	0.900984	0.000153233	0.654576	0.0288545
Znev_09514	red	gb|KDR08854.1| Coiled-coil domain-containing protein 142 [Zootermopsis nevadensis]	0.900984	0.000153233	0.497697	0.119276
Znev_09523	red	gb|KDR22723.1| Hemocyte protein-glutamine gamma-glutamyltransferase [Zootermopsis nevadensis]	0.900984	0.000153233	0.855422	0.000786076
Znev_09556	red		0.900984	0.000153233	0.385021	0.242285
Znev_09566	red	gb|KDR12325.1| putative WD repeat-containing protein [Zootermopsis nevadensis]	0.900984	0.000153233	0.627881	0.0385997
Znev_09601	red	gb|PNF41742.1| Pancreatic lipase-related protein 2 [Cryptotermes secundus]	0.900984	0.000153233	0.777264	0.00487423
Znev_09651	red		0.900984	0.000153233	0.379386	0.249834
Znev_09732	red	ref|XP_023711917.1| protein FAM184A isoform X4 [Cryptotermes secundus]	0.900984	0.000153233	0.418434	0.200271
Znev_09733	red	ref|XP_021940328.1| protein FAM184A-like [Zootermopsis nevadensis]	0.900984	0.000153233	0.544426	0.0833488
Znev_09771	red	gb|KDR21277.1| Sarcolemmal membrane-associated protein [Zootermopsis nevadensis]	0.900984	0.000153233	0.681831	0.0208396
Znev_09891	red	ref|XP_021932767.1| dynein regulatory complex protein 1 isoform X1 [Zootermopsis nevadensis]	0.900984	0.000153233	0.318735	0.339412
Znev_09915	red	ref|XP_021940798.1| transient receptor potential channel pyrexia-like isoform X1 [Zootermopsis nevadensis] >gb|KDR07316.1| Transient receptor potential channel pyrexia [Zootermopsis nevadensis]	0.900984	0.000153233	0.738876	0.00938527
Znev_10019	red	gb|KDR17336.1| Protein takeout [Zootermopsis nevadensis]	0.900984	0.000153233	0.790485	0.00377789
Znev_10026	red		0.900984	0.000153233	0.724257	0.0117169
Znev_10223	red	ref|XP_021939499.1| cytosolic purine 5'-nucleotidase isoform X1 [Zootermopsis nevadensis] >ref|XP_021939508.1| cytosolic purine 5'-nucleotidase isoform X1 [Zootermopsis nevadensis] >ref|XP_021939519.1| cytosolic purine 5'-nucleotidase isoform X1 [Zootermopsis nevadensis] >gb|KDR23274.1| Cytosolic purine 5'-nucleotidase [Zootermopsis nevadensis]	0.900984	0.000153233	0.408265	0.21256
Znev_10287	red	gb|KDR17491.1| Neuromedin-U receptor 2 [Zootermopsis nevadensis]	0.900984	0.000153233	0.544728	0.0831437
Znev_10398	red	ref|XP_021930823.1| peroxisome biogenesis factor 2 isoform X1 [Zootermopsis nevadensis] >gb|KDR23620.1| Peroxisome assembly factor 1 [Zootermopsis nevadensis]	0.900984	0.000153233	0.458554	0.156027
Znev_10671	red	gb|KDQ97282.1| Sodium-dependent noradrenaline transporter [Zootermopsis nevadensis]	0.900984	0.000153233	0.419543	0.198957
Znev_10729	red	gb|KDR17478.1| Liprin-beta-1 [Zootermopsis nevadensis]	0.900984	0.000153233	0.37771	0.252106
Znev_10742	red		0.900984	0.000153233	0.499672	0.117586
Znev_10807	red	gb|KDR22374.1| F-box/LRR-repeat protein 2, partial [Zootermopsis nevadensis]	0.900984	0.000153233	0.219372	0.516914
Znev_10829	red	gb|PNF41536.1| Glycerol kinase 2 [Cryptotermes secundus]	0.900984	0.000153233	0.456572	0.158055
Znev_10891	red	ref|XP_021933838.1| peroxisomal membrane protein PMP34 isoform X1 [Zootermopsis nevadensis] >ref|XP_021933839.1| peroxisomal membrane protein PMP34 isoform X1 [Zootermopsis nevadensis] >gb|KDR11884.1| Peroxisomal membrane protein PMP34 [Zootermopsis nevadensis]	0.900984	0.000153233	0.869266	0.000510303
Znev_10940	red		0.900984	0.000153233	0.43079	0.185925
Znev_10965	red	gb|PSN46754.1| Aminomethyltransferase [Blattella germanica]	0.900984	0.000153233	0.798366	0.00321827
Znev_10998	red	gb|PSN41568.1| UPF0602 protein [Blattella germanica]	0.900984	0.000153233	0.76467	0.00612129
Znev_11009	red	gb|KDR21236.1| Nose resistant to fluoxetine protein 6 [Zootermopsis nevadensis]	0.900984	0.000153233	0.209636	0.536135
Znev_11022	red	gb|KDR21248.1| Electron transfer flavoprotein-ubiquinone oxidoreductase, mitochondrial [Zootermopsis nevadensis]	0.900984	0.000153233	0.562819	0.0714522
Znev_11194	red	gb|PNF22957.1| Retinal dehydrogenase 2 [Cryptotermes secundus]	0.900984	0.000153233	0.117115	0.731651
Znev_11223	red		0.900984	0.000153233	0.785556	0.00416266
Znev_11225	red	gb|KDR11160.1| Sodium-coupled monocarboxylate transporter 1, partial [Zootermopsis nevadensis]	0.900984	0.000153233	0.747614	0.00816448
Znev_11264	red	ref|XP_023711522.2| multiple C2 and transmembrane domain-containing protein isoform X1 [Cryptotermes secundus]	0.900984	0.000153233	0.558154	0.0743545
Znev_11288	red	gb|KDR14560.1| Chitinase-3-like protein 3 [Zootermopsis nevadensis]	0.900984	0.000153233	0.234327	0.487975
Znev_11311	red	gb|KDR11231.1| Coiled-coil-helix-coiled-coil-helix domain-containing protein 3, mitochondrial [Zootermopsis nevadensis]	0.900984	0.000153233	0.165374	0.627009
Znev_11349	red	ref|XP_023702229.1| general odorant-binding protein 71 isoform X1 [Cryptotermes secundus]	0.900984	0.000153233	0.603179	0.0494673
Znev_11360	red		0.900984	0.000153233	0.51168	0.107641
Znev_11631	red		0.900984	0.000153233	0.746989	0.00824778
Znev_11646	red	gb|KDR14375.1| ABC transporter B family member 13 [Zootermopsis nevadensis]	0.900984	0.000153233	0.665741	0.0253474
Znev_11665	red	gb|KDR07369.1| Cytochrome P450 4g15 [Zootermopsis nevadensis]	0.900984	0.000153233	0.44224	0.173205
Znev_11731	red	gb|AGM32481.1| tetraspanin D107 [Coptotermes formosanus]	0.900984	0.000153233	0.854917	0.0007979
Znev_11750	red		0.900984	0.000153233	0.566054	0.0694853
Znev_11884	red	gb|KDR09967.1| Hemolymph lipopolysaccharide-binding protein [Zootermopsis nevadensis]	0.900984	0.000153233	0.527726	0.0952279
Znev_11895	red		0.900984	0.000153233	0.770951	0.0054732
Znev_11902	red		0.900984	0.000153233	0.557955	0.0744796
Znev_11918	red	ref|XP_021931051.1| solute carrier family 22 member 1-like [Zootermopsis nevadensis]	0.900984	0.000153233	0.458962	0.155612
Znev_11974	red	gb|PSN37361.1| Cyclin-dependent kinase 20 [Blattella germanica]	0.900984	0.000153233	0.422165	0.195872
Znev_11975	red	ref|XP_021941238.1| exocyst complex component 5 isoform X1 [Zootermopsis nevadensis]	0.900984	0.000153233	0.618479	0.0425176
Znev_12096	red	gb|KDR24482.1| Sorbitol dehydrogenase [Zootermopsis nevadensis]	0.900984	0.000153233	0.372105	0.259785
Znev_12133	red	gb|KDR19334.1| Diphosphoinositol polyphosphate phosphohydrolase 1 [Zootermopsis nevadensis]	0.900984	0.000153233	0.503839	0.114071
Znev_12164	red	gb|KDR08714.1| Sodium channel protein Nach [Zootermopsis nevadensis]	0.900984	0.000153233	0.704901	0.0154154
Znev_12171	red	gb|KDR08721.1| Nucleolar protein 14 [Zootermopsis nevadensis]	0.900984	0.000153233	0.157241	0.644275
Znev_12190	red	ref|XP_021928893.1| paired mesoderm homeobox protein 2B-like [Zootermopsis nevadensis]	0.900984	0.000153233	0.450816	0.164036
Znev_12290	red	ref|XP_033610356.1| atrial natriuretic peptide-converting enzyme [Cryptotermes secundus]	0.900984	0.000153233	0.0017885	0.995836
Znev_12294	red	gb|KDR09767.1| Coagulation factor XI [Zootermopsis nevadensis]	0.900984	0.000153233	0.260329	0.439444
Znev_12337	red	gb|KDR10782.1| Alpha-L-iduronidase [Zootermopsis nevadensis]	0.900984	0.000153233	0.53348	0.0910169
Znev_12344	red		0.900984	0.000153233	0.420822	0.197448
Znev_12385	red	ref|XP_021937308.1| nucleoporin p54 [Zootermopsis nevadensis] >gb|KDR09848.1| putative nucleoporin Nup54 [Zootermopsis nevadensis]	0.900984	0.000153233	0.804095	0.00285195
Znev_12449	red		0.900984	0.000153233	0.800285	0.00309187
Znev_12569	red	ref|XP_021919714.1| NSFL1 cofactor p47-like isoform X1 [Zootermopsis nevadensis] >gb|KDR19517.1| NSFL1 cofactor p47 [Zootermopsis nevadensis]	0.900984	0.000153233	0.631008	0.0373544
Znev_12615	red	ref|XP_021931603.1| prominin-1-A [Zootermopsis nevadensis]	0.900984	0.000153233	0.557914	0.0745054
Znev_12692	red	ref|XP_012254974.1| G-protein coupled receptor Mth2-like isoform X4 [Athalia rosae]	0.900984	0.000153233	0.745131	0.00849888
Znev_12828	red		0.900984	0.000153233	0.622528	0.0407981
Znev_12852	red		0.900984	0.000153233	0.59748	0.0522441
Znev_12861	red	ref|XP_021938515.1| src kinase-associated phosphoprotein 2-like [Zootermopsis nevadensis] >gb|KDR09044.1| Src kinase-associated phosphoprotein 2-A [Zootermopsis nevadensis]	0.900984	0.000153233	0.690615	0.0186358
Znev_13002	red		0.900984	0.000153233	0.163331	0.631332
Znev_13046	red	gb|KDR09746.1| NCK-interacting protein with SH3 domain [Zootermopsis nevadensis]	0.900984	0.000153233	0.838211	0.00127034
Znev_13070	red		0.900984	0.000153233	0.534813	0.0900591
Znev_13078	red	ref|XP_021933769.1| transmembrane protein 72 isoform X2 [Zootermopsis nevadensis]	0.900984	0.000153233	0.445566	0.169613
Znev_13129	red	gb|AAL40863.1| male-specific beta-glycosidase [Rhyparobia maderae]	0.900984	0.000153233	0.661989	0.0264903
Znev_13141	red		0.900984	0.000153233	0.247472	0.46315
Znev_13334	red	gb|PNF21669.1| Arrestin-like protein [Cryptotermes secundus]	0.900984	0.000153233	0.455207	0.159461
Znev_13381	red	ref|XP_023714792.1| filaggrin isoform X4 [Cryptotermes secundus]	0.900984	0.000153233	0.310215	0.353189
Znev_13382	red	ref|XP_023714789.1| filaggrin isoform X1 [Cryptotermes secundus]	0.900984	0.000153233	0.431521	0.185097
Znev_13405	red	gb|KDQ85828.1| putative ATP-dependent DNA helicase HFM1 [Zootermopsis nevadensis]	0.900984	0.000153233	0.588452	0.0568576
Znev_13527	red		0.900984	0.000153233	0.877858	0.000380696
Znev_13542	red	ref|XP_023716465.1| pro-corazonin [Cryptotermes secundus] >gb|PNF24585.1| Pro-corazonin [Cryptotermes secundus]	0.900984	0.000153233	0.546263	0.0821055
Znev_13627	red	ref|XP_021920146.1| arylsulfatase B-like [Zootermopsis nevadensis] >gb|KDR19289.1| Arylsulfatase B [Zootermopsis nevadensis]	0.900984	0.000153233	0.496775	0.120071
Znev_13630	red	gb|PSN38180.1| Transmembrane protein 50B [Blattella germanica]	0.900984	0.000153233	0.287819	0.390755
Znev_13846	red	gb|KDR09646.1| putative polyol transporter 6 [Zootermopsis nevadensis]	0.900984	0.000153233	0.264606	0.431687
Znev_13868	red	gb|KDR07453.1| Synaptotagmin-9, partial [Zootermopsis nevadensis]	0.900984	0.000153233	0.197762	0.55997
Znev_14060	red	ref|XP_021931290.1| chondroadherin-like isoform X1 [Zootermopsis nevadensis]	0.900984	0.000153233	0.803168	0.00290901
Znev_14094	red	ref|XP_021918412.1| polycystin-2-like [Zootermopsis nevadensis] >gb|KDR20220.1| Polycystin-2 [Zootermopsis nevadensis]	0.900984	0.000153233	0.0548888	0.872656
Znev_14134	red		0.900984	0.000153233	0.434101	0.182191
Znev_14189	red	ref|XP_021934015.1| importin-13 isoform X1 [Zootermopsis nevadensis] >ref|XP_021934016.1| importin-13 isoform X1 [Zootermopsis nevadensis] >gb|KDR11785.1| Importin-13 [Zootermopsis nevadensis]	0.900984	0.000153233	0.503099	0.11469
Znev_14191	red	gb|KDR23403.1| Histone-lysine N-methyltransferase SETMAR [Zootermopsis nevadensis]	0.900984	0.000153233	0.444321	0.170952
Znev_14277	red	gb|KDR07295.1| E3 ubiquitin-protein ligase sina [Zootermopsis nevadensis]	0.900984	0.000153233	0.577868	0.0626116
Znev_14337	red	ref|XP_021941162.1| elongation of very long chain fatty acids protein AAEL008004-like [Zootermopsis nevadensis]	0.900984	0.000153233	0.607321	0.0475141
Znev_14362	red		0.900984	0.000153233	0.131435	0.70008
Znev_14449	red	gb|KDR10754.1| Hsc70-interacting protein, partial [Zootermopsis nevadensis]	0.900984	0.000153233	0.321919	0.334337
Znev_14492	red	gb|KDR08158.1| Putative transferase C1orf69-like protein, mitochondrial, partial [Zootermopsis nevadensis]	0.900984	0.000153233	0.403421	0.218566
Znev_14513	red	ref|XP_021927946.1| sodium/bile acid cotransporter 7-like isoform X1 [Zootermopsis nevadensis]	0.900984	0.000153233	-0.0824012	0.809665
Znev_14551	red	gb|KDQ84121.1| Hyaluronidase, partial [Zootermopsis nevadensis]	0.900984	0.000153233	0.505388	0.112781
Znev_14570	red	gb|KDR10748.1| Methyl-CpG-binding domain protein 6 [Zootermopsis nevadensis]	0.900984	0.000153233	0.712758	0.0138255
Znev_14602	red	ref|XP_021928186.1| sodium/hydrogen exchanger 9B2 [Zootermopsis nevadensis] >gb|KDR15092.1| Mitochondrial sodium/hydrogen exchanger NHA2 [Zootermopsis nevadensis]	0.900984	0.000153233	0.867975	0.000532324
Znev_14610	red	ref|XP_023719059.1| general odorant-binding protein 56a-like [Cryptotermes secundus]	0.900984	0.000153233	0.31925	0.338589
Znev_14631	red	gb|AGM32644.1| cytochrome P450, partial [Coptotermes formosanus]	0.900984	0.000153233	0.560575	0.0728387
Znev_14634	red	ref|XP_021939239.1| beta-secretase 1-like [Zootermopsis nevadensis] >ref|XP_021939240.1| beta-secretase 1-like [Zootermopsis nevadensis] >gb|KDR08609.1| Beta-secretase 1 [Zootermopsis nevadensis]	0.900984	0.000153233	0.70309	0.0157995
Znev_14696	red	ref|XP_021918148.1| G protein-coupled receptor kinase 4-like isoform X1 [Zootermopsis nevadensis] >gb|KDR20334.1| Chromosomal serine/threonine-protein kinase JIL-1 [Zootermopsis nevadensis]	0.900984	0.000153233	0.700216	0.0164234
Znev_14713	red	ref|XP_021931820.1| ATP-binding cassette sub-family G member 4 isoform X1 [Zootermopsis nevadensis] >ref|XP_021931821.1| ATP-binding cassette sub-family G member 4 isoform X1 [Zootermopsis nevadensis] >ref|XP_021931822.1| ATP-binding cassette sub-family G member 4 isoform X1 [Zootermopsis nevadensis] >gb|KDR13078.1| ATP-binding cassette sub-family G member 1 [Zootermopsis nevadensis]	0.900984	0.000153233	0.819498	0.0020202
Znev_14719	red	gb|KDR09332.1| Nesprin-1 [Zootermopsis nevadensis]	0.900984	0.000153233	0.899843	0.000161066
Znev_14770	red	gb|PSN57549.1| Transmembrane protease serine 13 [Blattella germanica]	0.900984	0.000153233	0.488125	0.12769
Znev_14774	red	ref|XP_015512919.1| PREDICTED: acyl-CoA Delta(11) desaturase-like [Neodiprion lecontei]	0.900984	0.000153233	0.622435	0.0408371
Znev_14776	red	gb|QVD39489.1| Ras-related protein rab7 [Schistocerca gregaria]	0.900984	0.000153233	0.55148	0.0786416
Znev_14786	red		0.900984	0.000153233	0.775364	0.00504918
Znev_14897	red	gb|KDR10461.1| Putative fatty acyl-CoA reductase [Zootermopsis nevadensis]	0.900984	0.000153233	0.640398	0.0337833
Znev_14987	red		0.900984	0.000153233	-0.093335	0.784891
Znev_15136	red	gb|AGM32461.1| serin-rich protein [Coptotermes formosanus]	0.900984	0.000153233	0.827809	0.00165504
Znev_15297	red		0.900984	0.000153233	0.799776	0.00312505
Znev_15448	red	gb|KDQ71560.1| Inositol oxygenase [Zootermopsis nevadensis]	0.900984	0.000153233	0.507154	0.111322
Znev_15478	red	gb|KDR16535.1| Kelch-like protein 10 [Zootermopsis nevadensis]	0.900984	0.000153233	0.73651	0.00973751
Znev_15577	red	ref|XP_021941833.1| regucalcin-like [Zootermopsis nevadensis] >gb|KDQ89564.1| Regucalcin [Zootermopsis nevadensis]	0.900984	0.000153233	0.429347	0.187568
Znev_15624	red	gb|PSN49864.1| Tumor suppressor candidate 2 [Blattella germanica]	0.900984	0.000153233	0.294199	0.379856
Znev_15643	red		0.900984	0.000153233	0.213892	0.527698
Znev_15655	red	ref|XP_021941575.1| rab11 family-interacting protein 4 isoform X1 [Zootermopsis nevadensis]	0.900984	0.000153233	0.439099	0.17664
Znev_15801	red	ref|XP_012142116.1| PREDICTED: acyl-CoA Delta(11) desaturase isoform X2 [Megachile rotundata]	0.900984	0.000153233	0.592983	0.0545089
Znev_15835	red	gb|KDR11895.1| Putative S-adenosyl-L-methionine-dependent methyltransferase [Zootermopsis nevadensis]	0.900984	0.000153233	0.0164784	0.961647
Znev_15860	red	gb|PSN46252.1| Zinc finger protein 362 [Blattella germanica]	0.900984	0.000153233	0.597853	0.0520589
Znev_15923	red	gb|KDQ71574.1| Angiotensin-converting enzyme [Zootermopsis nevadensis]	0.900984	0.000153233	0.70684	0.0150113
Znev_16049	red	gb|KDR07577.1| Kelch-like protein 10 [Zootermopsis nevadensis]	0.900984	0.000153233	0.765743	0.00600673
Znev_16077	red	ref|XP_023704190.1| bestrophin-2 [Cryptotermes secundus]	0.900984	0.000153233	0.4845	0.130972
Znev_16084	red	gb|KDQ90159.1| Nephrin [Zootermopsis nevadensis]	0.900984	0.000153233	0.524726	0.0974734
Znev_16218	red	gb|AFH78148.1| cytochrome P450 [Coptotermes formosanus]	0.900984	0.000153233	0.566035	0.0694963
Znev_16338	red	gb|PSN35638.1| WD repeat-containing protein 47, partial [Blattella germanica]	0.900984	0.000153233	0.374144	0.256976
Znev_16403	red		0.900984	0.000153233	0.888108	0.000260578
Znev_16434	red	gb|KDQ65250.1| Endocuticle structural glycoprotein SgAbd-2 [Zootermopsis nevadensis]	0.900984	0.000153233	0.63913	0.0342511
Znev_16544	red	ref|XP_021929129.1| synaptotagmin-10 [Zootermopsis nevadensis]	0.900984	0.000153233	0.618804	0.0423776
Znev_16590	red	ref|XP_021921499.1| rho guanine nucleotide exchange factor 17 isoform X1 [Zootermopsis nevadensis]	0.900984	0.000153233	0.596661	0.0526516
Znev_16616	red		0.900984	0.000153233	0.661677	0.0265869
Znev_16727	red		0.900984	0.000153233	0.237812	0.481338
Znev_16788	red		0.900984	0.000153233	0.547334	0.0813863
Znev_16950	red	ref|XP_021929331.1| LOW QUALITY PROTEIN: regulating synaptic membrane exocytosis protein 1 [Zootermopsis nevadensis]	0.900984	0.000153233	0.330659	0.320614
Znev_17261	red		0.900984	0.000153233	0.615068	0.0440042
Znev_17392	red	ref|XP_021923918.1| sodium-coupled monocarboxylate transporter 2-like [Zootermopsis nevadensis] >ref|XP_021923919.1| sodium-coupled monocarboxylate transporter 2-like [Zootermopsis nevadensis]	0.900984	0.000153233	0.169267	0.618803
Znev_17422	red	ref|XP_021936622.1| neuroendocrine convertase 1-like isoform X1 [Zootermopsis nevadensis]	0.900984	0.000153233	0.925101	4.52199e-05
Znev_17520	red	ref|XP_021939919.1| LOW QUALITY PROTEIN: transcription factor MafB [Zootermopsis nevadensis]	0.900984	0.000153233	0.873744	0.000439175
Znev_17664	red	ref|XP_021921168.1| alpha-tocopherol transfer protein-like [Zootermopsis nevadensis]	0.900984	0.000153233	0.683832	0.0203219
Znev_17683	red		0.900984	0.000153233	0.127359	0.709025
Znev_17873	red	dbj|BAJ83476.1| tryptophan hydroxylase [Gryllus bimaculatus]	0.900984	0.000153233	0.367644	0.265992
Znev_17929	red		0.900984	0.000153233	0.361435	0.274767
Znev_18017	red	gb|KPI91275.1| Serine/threonine-protein phosphatase rdgC [Papilio xuthus]	0.900984	0.000153233	0.683386	0.0204364
Znev_18221	red	ref|XP_021941626.1| serine protease easter-like isoform X1 [Zootermopsis nevadensis]	0.900984	0.000153233	0.62434	0.0400446
Znev_18280	red	gb|PNF35424.1| putative sodium-coupled neutral amino acid transporter 7 [Cryptotermes secundus]	0.900984	0.000153233	0.112752	0.741346
Znev_18390	red	ref|XP_021930807.1| protein polybromo-1-like isoform X2 [Zootermopsis nevadensis]	0.900984	0.000153233	0.515506	0.104591
Znev_18419	red	ref|XP_021912796.1| Hermansky-Pudlak syndrome 5 protein homolog [Zootermopsis nevadensis]	0.900984	0.000153233	0.621727	0.0411343
Znev_18486	red	gb|KDR14000.1| Cytochrome P450 6k1 [Zootermopsis nevadensis]	0.900984	0.000153233	0.649581	0.0305291
Znev_18550	red	gb|PSN47945.1| Alkyldihydroxyacetonephosphate synthase [Blattella germanica]	0.900984	0.000153233	0.134669	0.693007
Znev_18566	red	ref|XP_021923839.1| fatty acyl-CoA reductase wat-like isoform X1 [Zootermopsis nevadensis] >ref|XP_021923840.1| fatty acyl-CoA reductase wat-like isoform X1 [Zootermopsis nevadensis]	0.900984	0.000153233	0.670569	0.0239286
Znev_18615	red		0.900984	0.000153233	0.452092	0.162699
Znev_18686	red	gb|PNF29010.1| LIM/homeobox protein Lhx9 [Cryptotermes secundus]	0.900984	0.000153233	0.269115	0.423581
Znev_18692	red		0.900984	0.000153233	0.81135	0.00243357
Znev_18718	red	ref|XP_021923839.1| fatty acyl-CoA reductase wat-like isoform X1 [Zootermopsis nevadensis] >ref|XP_021923840.1| fatty acyl-CoA reductase wat-like isoform X1 [Zootermopsis nevadensis]	0.900984	0.000153233	0.660239	0.0270357
Znev_18782	red	emb|CAX65666.1| serotonin 5-HT1 receptor [Periplaneta americana]	0.900984	0.000153233	0.302216	0.366384
Znev_18818	red	ref|XP_023713960.1| gustatory and odorant receptor 24-like [Cryptotermes secundus] >ref|XP_033608755.1| gustatory and odorant receptor 24-like [Cryptotermes secundus]	0.900984	0.000153233	0.567117	0.0688465
Znev_18869	red	ref|XP_021920101.1| putative gustatory receptor 28a isoform X2 [Zootermopsis nevadensis]	0.900984	0.000153233	0.808286	0.00260426
Znev_19006	red	ref|XP_021932353.1| glutamate receptor 4-like isoform X1 [Zootermopsis nevadensis]	0.900984	0.000153233	0.504672	0.113376
Znev_19007	red	ref|XP_021932356.1| glutamate receptor ionotropic, kainate 2-like isoform X2 [Zootermopsis nevadensis]	0.900984	0.000153233	0.729546	0.0108299
Znev_19056	red	ref|XP_021939805.1| odorant receptor 22b-like [Zootermopsis nevadensis]	0.900984	0.000153233	0.725029	0.0115844
Znev_00061	darkolivegreen	gb|KDR22603.1| Transient receptor potential channel pyrexia, partial [Zootermopsis nevadensis]	0.862823	0.000627516	0.700349	0.016394
Znev_00084	darkolivegreen	gb|PNF32913.1| Dehydrodolichyl diphosphate synthase complex subunit nus1 [Cryptotermes secundus]	0.862823	0.000627516	0.839312	0.00123396
Znev_00229	darkolivegreen	ref|XP_021936758.1| lysosomal aspartic protease-like isoform X1 [Zootermopsis nevadensis]	0.862823	0.000627516	0.761614	0.0064561
Znev_00392	darkolivegreen	ref|XP_021925976.1| sodium/potassium/calcium exchanger 4 isoform X1 [Zootermopsis nevadensis]	0.862823	0.000627516	0.793676	0.0035433
Znev_00424	darkolivegreen	ref|XP_021925747.1| nucleolar protein 10 [Zootermopsis nevadensis]	0.862823	0.000627516	0.729693	0.0108059
Znev_00590	darkolivegreen	gb|PNF15907.1| Dual oxidase maturation factor 1 [Cryptotermes secundus]	0.862823	0.000627516	0.73424	0.0100843
Znev_00669	darkolivegreen		0.862823	0.000627516	0.495616	0.121074
Znev_01133	darkolivegreen	gb|AQT27063.1| putative delta-1-pyrroline-5-carboxylate synthase-like protein [Nilaparvata lugens]	0.862823	0.000627516	0.165227	0.62732
Znev_01377	darkolivegreen	gb|KDR20987.1| Protein white [Zootermopsis nevadensis]	0.862823	0.000627516	0.817093	0.0021363
Znev_02145	darkolivegreen	gb|PSN46681.1| putative phospholipase B-like 2 [Blattella germanica]	0.862823	0.000627516	0.77523	0.00506165
Znev_02294	darkolivegreen	ref|XP_021942533.1| acid phosphatase type 7-like [Zootermopsis nevadensis] >gb|KDR23015.1| Iron/zinc purple acid phosphatase-like protein [Zootermopsis nevadensis]	0.862823	0.000627516	0.87844	0.000372921
Znev_02423	darkolivegreen		0.862823	0.000627516	0.845571	0.00104184
Znev_02805	darkolivegreen		0.862823	0.000627516	0.878238	0.000375609
Znev_02852	darkolivegreen	ref|XP_021920228.1| NFX1-type zinc finger-containing protein 1-like [Zootermopsis nevadensis] >ref|XP_021920229.1| NFX1-type zinc finger-containing protein 1-like [Zootermopsis nevadensis] >ref|XP_021920230.1| NFX1-type zinc finger-containing protein 1-like [Zootermopsis nevadensis] >gb|KDR19284.1| NFX1-type zinc finger-containing protein 1 [Zootermopsis nevadensis]	0.862823	0.000627516	0.742495	0.00886454
Znev_02895	darkolivegreen	gb|KAF0293463.1| Transmembrane protein 243 [Amphibalanus amphitrite]	0.862823	0.000627516	0.746046	0.00837451
Znev_03248	darkolivegreen	gb|PNF29440.1| Palmitoyl-protein thioesterase 1 [Cryptotermes secundus]	0.862823	0.000627516	0.754336	0.00730763
Znev_03306	darkolivegreen	ref|XP_021919454.1| N-acetylneuraminate lyase-like isoform X1 [Zootermopsis nevadensis]	0.862823	0.000627516	0.687589	0.0193751
Znev_03323	darkolivegreen	gb|ALE32749.1| trehalose-6-phosphate synthase 1 [Blattella germanica]	0.862823	0.000627516	0.466047	0.148508
Znev_03636	darkolivegreen	gb|KDR20638.1| Lysosome-associated membrane glycoprotein 1 [Zootermopsis nevadensis]	0.862823	0.000627516	0.742483	0.00886626
Znev_03716	darkolivegreen	gb|PSN36389.1| WD repeat-containing protein 89 [Blattella germanica]	0.862823	0.000627516	0.876379	0.000400984
Znev_03738	darkolivegreen	dbj|GBP19707.1| Lysozyme [Eumeta japonica]	0.862823	0.000627516	0.774474	0.00513266
Znev_04081	darkolivegreen		0.862823	0.000627516	0.506614	0.111767
Znev_04088	darkolivegreen		0.862823	0.000627516	0.578607	0.0621976
Znev_04107	darkolivegreen	ref|XP_021937853.1| leukocyte receptor cluster member 8 homolog isoform X1 [Zootermopsis nevadensis] >gb|KDR09498.1| Leukocyte receptor cluster member 8-like protein [Zootermopsis nevadensis]	0.862823	0.000627516	0.542605	0.0845933
Znev_04238	darkolivegreen	gb|KDR23730.1| Nucleosome assembly protein 1-like 4 [Zootermopsis nevadensis]	0.862823	0.000627516	0.732072	0.0104238
Znev_04251	darkolivegreen	emb|CDK37789.1| PeaDOP2A protein [Periplaneta americana]	0.862823	0.000627516	0.743352	0.00874452
Znev_04291	darkolivegreen		0.862823	0.000627516	0.864858	0.000588506
Znev_04364	darkolivegreen		0.862823	0.000627516	0.864621	0.000592945
Znev_04628	darkolivegreen	ref|XP_021915424.1| putative sodium-dependent multivitamin transporter isoform X1 [Zootermopsis nevadensis] >ref|XP_021915425.1| putative sodium-dependent multivitamin transporter isoform X1 [Zootermopsis nevadensis] >gb|KDR21691.1| Putative sodium-dependent multivitamin transporter [Zootermopsis nevadensis]	0.862823	0.000627516	0.860142	0.000681849
Znev_04661	darkolivegreen	gb|KDR12935.1| Peroxisomal multifunctional enzyme type 2 [Zootermopsis nevadensis]	0.862823	0.000627516	0.645778	0.0318487
Znev_04913	darkolivegreen		0.862823	0.000627516	0.783232	0.00435374
Znev_04914	darkolivegreen	ref|XP_018323549.1| SET domain-containing protein SmydA-8-like [Agrilus planipennis]	0.862823	0.000627516	0.734123	0.0101025
Znev_04960	darkolivegreen	ref|XP_021922895.1| pyridine nucleotide-disulfide oxidoreductase domain-containing protein 2-like [Zootermopsis nevadensis] >gb|KDR17895.1| Pyridine nucleotide-disulfide oxidoreductase domain-containing protein 2 [Zootermopsis nevadensis]	0.862823	0.000627516	0.656405	0.0282579
Znev_04964	darkolivegreen	ref|XP_023708000.2| cation-dependent mannose-6-phosphate receptor [Cryptotermes secundus]	0.862823	0.000627516	0.685825	0.0198158
Znev_05715	darkolivegreen	gb|KDR19733.1| Limulus clotting factor C [Zootermopsis nevadensis]	0.862823	0.000627516	0.765217	0.00606266
Znev_05950	darkolivegreen	ref|XP_021928517.1| WW domain-binding protein 2 isoform X1 [Zootermopsis nevadensis] >gb|KDR14943.1| WW domain-binding protein 2 [Zootermopsis nevadensis]	0.862823	0.000627516	0.621321	0.0413056
Znev_06024	darkolivegreen		0.862823	0.000627516	0.728929	0.0109307
Znev_06059	darkolivegreen	gb|PSN35366.1| G-protein-signaling modulator 2 [Blattella germanica]	0.862823	0.000627516	0.729705	0.010804
Znev_06435	darkolivegreen	gb|PSN39452.1| Lipopolysaccharide-induced tumor necrosis factor-alpha factor [Blattella germanica]	0.862823	0.000627516	0.855222	0.000790731
Znev_06557	darkolivegreen		0.862823	0.000627516	0.848487	0.000960421
Znev_06597	darkolivegreen		0.862823	0.000627516	0.654804	0.0287798
Znev_06599	darkolivegreen	ref|XP_023713275.1| protein snakeskin [Cryptotermes secundus]	0.862823	0.000627516	0.88128	0.000336718
Znev_06674	darkolivegreen		0.862823	0.000627516	0.711322	0.0141068
Znev_06692	darkolivegreen	ref|XP_033611533.1| protein O-mannosyl-transferase TMTC1 isoform X2 [Cryptotermes secundus]	0.862823	0.000627516	0.769959	0.00557201
Znev_06782	darkolivegreen	ref|XP_021919540.1| death-associated inhibitor of apoptosis 1-like [Zootermopsis nevadensis] >gb|KDR19613.1| Apoptosis 1 inhibitor [Zootermopsis nevadensis]	0.862823	0.000627516	0.825418	0.00175457
Znev_06967	darkolivegreen	gb|KDR12046.1| Putative ammonium transporter 1 [Zootermopsis nevadensis]	0.862823	0.000627516	0.896972	0.000182129
Znev_07103	darkolivegreen		0.862823	0.000627516	0.657116	0.0280285
Znev_07147	darkolivegreen	ref|XP_021929779.1| zinc finger CCCH domain-containing protein 3 [Zootermopsis nevadensis] >ref|XP_021929780.1| zinc finger CCCH domain-containing protein 3 [Zootermopsis nevadensis] >ref|XP_021929782.1| zinc finger CCCH domain-containing protein 3 [Zootermopsis nevadensis] >ref|XP_021929783.1| zinc finger CCCH domain-containing protein 3 [Zootermopsis nevadensis] >gb|KDR14253.1| Zinc finger CCCH…	0.862823	0.000627516	0.779347	0.00468761
Znev_07154	darkolivegreen		0.862823	0.000627516	0.689674	0.0188636
Znev_07317	darkolivegreen	ref|XP_021923635.1| abscission/NoCut checkpoint regulator [Zootermopsis nevadensis] >gb|KDR17531.1| Zinc finger FYVE domain-containing protein 19 [Zootermopsis nevadensis]	0.862823	0.000627516	0.686064	0.0197555
Znev_07341	darkolivegreen	ref|XP_021936849.1| L-lactate dehydrogenase [Zootermopsis nevadensis] >gb|KDR10168.1| L-lactate dehydrogenase [Zootermopsis nevadensis]	0.862823	0.000627516	0.616813	0.0432393
Znev_07645	darkolivegreen	gb|KDR08098.1| Kinesin-like protein KIF14, partial [Zootermopsis nevadensis]	0.862823	0.000627516	0.730279	0.0107109
Znev_07656	darkolivegreen	ref|XP_021939871.1| U6 snRNA-associated Sm-like protein LSm4 [Zootermopsis nevadensis] >gb|KDR08108.1| U6 snRNA-associated Sm-like protein LSm4 [Zootermopsis nevadensis]	0.862823	0.000627516	0.681837	0.020838
Znev_07750	darkolivegreen	gb|KDR16427.1| Lipase 3 [Zootermopsis nevadensis]	0.862823	0.000627516	0.798585	0.00320364
Znev_07915	darkolivegreen	ref|XP_021930983.1| regulator of nonsense transcripts 3B-like [Zootermopsis nevadensis] >gb|KDR13600.1| Regulator of nonsense transcripts 3A [Zootermopsis nevadensis]	0.862823	0.000627516	0.820849	0.00195711
Znev_08001	darkolivegreen	ref|XP_021940097.1| histidine protein methyltransferase 1 homolog isoform X1 [Zootermopsis nevadensis]	0.862823	0.000627516	0.787251	0.00402722
Znev_08185	darkolivegreen	gb|AGM32357.1| isovaleryl-coA dehydrogenase, mitochondrial-like protein [Coptotermes formosanus]	0.862823	0.000627516	0.596286	0.0528388
Znev_08330	darkolivegreen	ref|XP_021918150.1| serine/threonine-protein kinase PITSLRE-like isoform X2 [Zootermopsis nevadensis]	0.862823	0.000627516	0.766874	0.00588775
Znev_08598	darkolivegreen	ref|XP_021925366.1| ubiquitin carboxyl-terminal hydrolase MINDY-2-like isoform X2 [Zootermopsis nevadensis]	0.862823	0.000627516	0.772227	0.00534797
Znev_08610	darkolivegreen	ref|XP_023719633.1| zinc finger protein 431 isoform X1 [Cryptotermes secundus]	0.862823	0.000627516	0.678241	0.0217915
Znev_08701	darkolivegreen	gb|PNF31552.1| Cytochrome P450 302a1, mitochondrial [Cryptotermes secundus]	0.862823	0.000627516	0.354137	0.285287
Znev_08754	darkolivegreen	ref|XP_021928623.1| flavin-containing monooxygenase FMO GS-OX-like 4 isoform X1 [Zootermopsis nevadensis] >ref|XP_021928624.1| flavin-containing monooxygenase FMO GS-OX-like 4 isoform X1 [Zootermopsis nevadensis] >gb|KDR14908.1| Flavin-containing monooxygenase FMO GS-OX3 [Zootermopsis nevadensis]	0.862823	0.000627516	0.717131	0.0129939
Znev_08986	darkolivegreen	ref|XP_021942617.1| NADH-cytochrome b5 reductase 2 isoform X1 [Zootermopsis nevadensis]	0.862823	0.000627516	0.79231	0.0036424
Znev_09048	darkolivegreen	ref|XP_001309767.1| ankyrin repeat protein [Trichomonas vaginalis G3] >gb|EAX96837.1| ankyrin repeat protein, putative [Trichomonas vaginalis G3]	0.862823	0.000627516	0.734906	0.00998162
Znev_09129	darkolivegreen		0.862823	0.000627516	0.823035	0.00185815
Znev_09135	darkolivegreen	ref|XP_021930833.1| b(0,+)-type amino acid transporter 1 isoform X1 [Zootermopsis nevadensis]	0.862823	0.000627516	0.482388	0.132908
Znev_09262	darkolivegreen	ref|XP_021916056.1| nitric oxide synthase, salivary gland isoform X1 [Zootermopsis nevadensis]	0.862823	0.000627516	0.735146	0.00994487
Znev_09310	darkolivegreen	gb|AGM32892.1| Kazal domain-containing peptide [Coptotermes formosanus]	0.862823	0.000627516	0.778708	0.00474433
Znev_09344	darkolivegreen	ref|XP_021937513.1| cytokine receptor-like [Zootermopsis nevadensis] >ref|XP_021937514.1| cytokine receptor-like [Zootermopsis nevadensis] >ref|XP_021937515.1| cytokine receptor-like [Zootermopsis nevadensis] >ref|XP_021937516.1| cytokine receptor-like [Zootermopsis nevadensis] >gb|KDR09708.1| Cytokine receptor [Zootermopsis nevadensis]	0.862823	0.000627516	0.695397	0.0175088
Znev_09384	darkolivegreen	gb|PNF30604.1| Zinc transporter ZIP1 [Cryptotermes secundus]	0.862823	0.000627516	0.757199	0.00696347
Znev_09392	darkolivegreen		0.862823	0.000627516	0.645402	0.0319814
Znev_09509	darkolivegreen	ref|XP_021938906.1| ATP-binding cassette sub-family B member 6, mitochondrial isoform X1 [Zootermopsis nevadensis] >ref|XP_021938908.1| ATP-binding cassette sub-family B member 6, mitochondrial isoform X1 [Zootermopsis nevadensis]	0.862823	0.000627516	0.774894	0.00509308
Znev_09871	darkolivegreen	gb|KDR10607.1| Inositol-tetrakisphosphate 1-kinase [Zootermopsis nevadensis]	0.862823	0.000627516	0.719025	0.0126452
Znev_09945	darkolivegreen	ref|XP_021935426.1| peroxisomal (S)-2-hydroxy-acid oxidase GLO5 isoform X1 [Zootermopsis nevadensis] >gb|KDR24426.1| Hydroxyacid oxidase 1 [Zootermopsis nevadensis]	0.862823	0.000627516	0.577739	0.062684
Znev_09987	darkolivegreen		0.862823	0.000627516	0.641947	0.0332181
Znev_10236	darkolivegreen		0.862823	0.000627516	0.887032	0.000271606
Znev_10324	darkolivegreen	ref|XP_021924350.1| protein spaetzle-like [Zootermopsis nevadensis] >gb|KDR17074.1| Protein spaetzle [Zootermopsis nevadensis]	0.862823	0.000627516	0.831216	0.0015206
Znev_10499	darkolivegreen		0.862823	0.000627516	0.591133	0.0554596
Znev_10533	darkolivegreen	ref|XP_021938113.1| gonadotropin-releasing hormone receptor isoform X1 [Zootermopsis nevadensis]	0.862823	0.000627516	0.620167	0.0417945
Znev_10567	darkolivegreen		0.862823	0.000627516	0.771065	0.0054619
Znev_10585	darkolivegreen	ref|XP_021922196.1| alpha-(1,3)-fucosyltransferase 10 isoform X1 [Zootermopsis nevadensis] >ref|XP_021922197.1| alpha-(1,3)-fucosyltransferase 10 isoform X1 [Zootermopsis nevadensis] >ref|XP_021922198.1| alpha-(1,3)-fucosyltransferase 10 isoform X1 [Zootermopsis nevadensis] >gb|KDR18286.1| Alpha-(1,3)-fucosyltransferase 10 [Zootermopsis nevadensis]	0.862823	0.000627516	0.617875	0.0427782
Znev_10637	darkolivegreen	ref|XP_023724216.1| mutS protein homolog 5 [Cryptotermes secundus]	0.862823	0.000627516	0.709434	0.0144829
Znev_10953	darkolivegreen	ref|XP_021918982.1| MAP kinase-interacting serine/threonine-protein kinase 1 isoform X1 [Zootermopsis nevadensis]	0.862823	0.000627516	0.874718	0.000424754
Znev_11134	darkolivegreen	gb|AFZ78843.1| Kazal-type serine protease inhibitor-like protein [Coptotermes formosanus]	0.862823	0.000627516	0.88872	0.000254461
Znev_11136	darkolivegreen	gb|PNF25161.1| Actin-related protein 5 [Cryptotermes secundus]	0.862823	0.000627516	0.628513	0.0383455
Znev_11147	darkolivegreen	gb|KDR17835.1| Midasin, partial [Zootermopsis nevadensis]	0.862823	0.000627516	0.691967	0.0183122
Znev_11178	darkolivegreen	ref|XP_013144618.1| PREDICTED: putative RNA polymerase II subunit B1 CTD phosphatase RPAP2 [Papilio polytes]	0.862823	0.000627516	0.628934	0.0381773
Znev_11553	darkolivegreen	gb|KDR20771.1| IST1-like protein [Zootermopsis nevadensis]	0.862823	0.000627516	0.865897	0.000569295
Znev_11579	darkolivegreen	ref|XP_033611645.1| solute carrier family 35 member G1 [Cryptotermes secundus]	0.862823	0.000627516	0.706335	0.0151157
Znev_11680	darkolivegreen	ref|XP_021936370.1| abhydrolase domain-containing protein 2 [Zootermopsis nevadensis] >ref|XP_021936371.1| abhydrolase domain-containing protein 2 [Zootermopsis nevadensis] >gb|KDR10438.1| Abhydrolase domain-containing protein 2 [Zootermopsis nevadensis]	0.862823	0.000627516	0.671782	0.0235812
Znev_11795	darkolivegreen		0.862823	0.000627516	0.798768	0.0031915
Znev_11861	darkolivegreen	gb|KDR15298.1| Suppressor of cytokine signaling 6 [Zootermopsis nevadensis]	0.862823	0.000627516	0.266788	0.427756
Znev_11946	darkolivegreen	gb|KDR10122.1| Angiopoietin-1 receptor [Zootermopsis nevadensis]	0.862823	0.000627516	0.648809	0.0307938
Znev_11977	darkolivegreen	ref|XP_021941247.1| AT-rich interactive domain-containing protein 4B isoform X1 [Zootermopsis nevadensis] >gb|KDR06667.1| AT-rich interactive domain-containing protein 4B [Zootermopsis nevadensis]	0.862823	0.000627516	0.790275	0.00379376
Znev_11982	darkolivegreen	gb|KDR09751.1| Tenascin-X, partial [Zootermopsis nevadensis]	0.862823	0.000627516	0.883115	0.00031479
Znev_12247	darkolivegreen	ref|XP_008191263.1| PREDICTED: zinc transporter ZIP11 isoform X1 [Tribolium castaneum]	0.862823	0.000627516	0.796561	0.00334065
Znev_12954	darkolivegreen		0.862823	0.000627516	0.621215	0.0413502
Znev_13042	darkolivegreen	gb|KDR09742.1| Gametogenetin-binding protein 2 [Zootermopsis nevadensis]	0.862823	0.000627516	0.329542	0.322352
Znev_13140	darkolivegreen	gb|KDR10890.1| Platelet glycoprotein V [Zootermopsis nevadensis]	0.862823	0.000627516	0.611939	0.0453993
Znev_13249	darkolivegreen		0.862823	0.000627516	0.521216	0.100144
Znev_13252	darkolivegreen		0.862823	0.000627516	0.691171	0.0185023
Znev_13378	darkolivegreen	ref|XP_021925297.1| histone H2A deubiquitinase MYSM1-like isoform X1 [Zootermopsis nevadensis] >ref|XP_021925298.1| histone H2A deubiquitinase MYSM1-like isoform X1 [Zootermopsis nevadensis] >ref|XP_021925299.1| histone H2A deubiquitinase MYSM1-like isoform X1 [Zootermopsis nevadensis] >gb|KDR16533.1| Histone H2A deubiquitinase MYSM1 [Zootermopsis nevadensis]	0.862823	0.000627516	0.844045	0.00108645
Znev_13582	darkolivegreen	gb|KDR21606.1| Arrestin domain-containing protein 2 [Zootermopsis nevadensis]	0.862823	0.000627516	0.703378	0.0157379
Znev_13984	darkolivegreen	gb|KDR13851.1| Death-associated protein kinase 1 [Zootermopsis nevadensis]	0.862823	0.000627516	0.582488	0.0600538
Znev_14086	darkolivegreen	gb|KDR08408.1| Integrin alpha-4 [Zootermopsis nevadensis]	0.862823	0.000627516	0.785158	0.00419491
Znev_14120	darkolivegreen		0.862823	0.000627516	0.44279	0.172608
Znev_14214	darkolivegreen		0.862823	0.000627516	0.910277	9.97075e-05
Znev_14215	darkolivegreen	ref|XP_023711534.1| integrin alpha-9 isoform X2 [Cryptotermes secundus]	0.862823	0.000627516	0.735601	0.00987526
Znev_14275	darkolivegreen	ref|XP_021940830.1| E3 ubiquitin-protein ligase siah-1-like [Zootermopsis nevadensis] >gb|KDR07293.1| E3 ubiquitin-protein ligase sia-1 [Zootermopsis nevadensis]	0.862823	0.000627516	0.812261	0.0023845
Znev_14292	darkolivegreen	gb|KDR24541.1| Chromosomal serine/threonine-protein kinase JIL-1 [Zootermopsis nevadensis]	0.862823	0.000627516	0.642094	0.033165
Znev_14335	darkolivegreen	gb|PSN33936.1| Argininosuccinate synthase [Blattella germanica]	0.862823	0.000627516	0.587732	0.0572376
Znev_14404	darkolivegreen	ref|XP_021932648.1| dystrophin-like [Zootermopsis nevadensis]	0.862823	0.000627516	0.733125	0.0102579
Znev_14409	darkolivegreen	ref|XP_021939307.1| adhesion G-protein coupled receptor G2-like isoform X2 [Zootermopsis nevadensis]	0.862823	0.000627516	0.668909	0.02441
Znev_14703	darkolivegreen	ref|XP_021932768.1| E3 ubiquitin-protein ligase sina-like isoform X1 [Zootermopsis nevadensis]	0.862823	0.000627516	0.772949	0.00527813
Znev_14830	darkolivegreen	ref|XP_021924065.1| cyclic GMP-AMP synthase-like isoform X3 [Zootermopsis nevadensis] >ref|XP_021924066.1| cyclic GMP-AMP synthase-like isoform X3 [Zootermopsis nevadensis] >ref|XP_021924067.1| cyclic GMP-AMP synthase-like isoform X3 [Zootermopsis nevadensis] >ref|XP_021924068.1| cyclic GMP-AMP synthase-like isoform X3 [Zootermopsis nevadensis] >ref|XP_021924069.1| cyclic GMP-AMP synthase-like is…	0.862823	0.000627516	0.463731	0.150807
Znev_15227	darkolivegreen		0.862823	0.000627516	0.887769	0.00026402
Znev_15458	darkolivegreen	gb|QBH74160.1| ubiquitin fusion degradaton protein [Brunneria borealis]	0.862823	0.000627516	0.792478	0.00363009
Znev_15610	darkolivegreen	ref|XP_021937490.1| RNA polymerase-associated protein RTF1 homolog isoform X1 [Zootermopsis nevadensis] >gb|KDR09714.1| RNA polymerase-associated protein Rtf1 [Zootermopsis nevadensis]	0.862823	0.000627516	0.678308	0.0217733
Znev_15667	darkolivegreen		0.862823	0.000627516	0.612014	0.0453655
Znev_15850	darkolivegreen	gb|KDQ96751.1| Receptor-type tyrosine-protein phosphatase T [Zootermopsis nevadensis]	0.862823	0.000627516	0.745733	0.00841684
Znev_15967	darkolivegreen	gb|KDR10001.1| Cation transport regulator-like protein 1 [Zootermopsis nevadensis]	0.862823	0.000627516	0.816744	0.00215356
Znev_16101	darkolivegreen	gb|KDQ71549.1| Cytoskeleton-associated protein 5 [Zootermopsis nevadensis]	0.862823	0.000627516	0.595483	0.0532417
Znev_16199	darkolivegreen		0.862823	0.000627516	0.763908	0.00620351
Znev_16263	darkolivegreen	gb|KDR07217.1| putative citrate synthase 1, mitochondrial [Zootermopsis nevadensis]	0.862823	0.000627516	0.611265	0.045704
Znev_16316	darkolivegreen	gb|KDQ71483.1| Cytochrome b5-related protein [Zootermopsis nevadensis]	0.862823	0.000627516	0.838516	0.00126021
Znev_16343	darkolivegreen		0.862823	0.000627516	0.720515	0.0123756
Znev_16345	darkolivegreen	gb|PSN33241.1| Glucose dehydrogenase [FAD, quinone] [Blattella germanica]	0.862823	0.000627516	0.869404	0.000507988
Znev_16617	darkolivegreen	ref|XP_021921808.1| venom dipeptidyl peptidase 4-like [Zootermopsis nevadensis]	0.862823	0.000627516	0.678586	0.0216987
Znev_16706	darkolivegreen	gb|AQM50882.1| putative KCNQ potassium channel [Periplaneta americana]	0.862823	0.000627516	0.827353	0.00167367
Znev_17896	darkolivegreen	ref|XP_021921974.1| cardioacceleratory peptide receptor-like [Zootermopsis nevadensis]	0.862823	0.000627516	0.554876	0.07644
Znev_18234	darkolivegreen	ref|XP_021937982.1| ATP-binding cassette sub-family A member 1-like [Zootermopsis nevadensis]	0.862823	0.000627516	0.671745	0.0235919
Znev_18247	darkolivegreen	ref|XP_023711145.1| ankyrin-3 isoform X1 [Cryptotermes secundus]	0.862823	0.000627516	0.858909	0.000708
Znev_18432	darkolivegreen	ref|XP_021912902.1| cytochrome b5-related protein-like isoform X1 [Zootermopsis nevadensis]	0.862823	0.000627516	0.824135	0.00180979
Znev_18546	darkolivegreen		0.862823	0.000627516	0.74891	0.00799391
Znev_19037	darkolivegreen		0.862823	0.000627516	0.744894	0.00853124
Znev_00008	turquoise	gb|AFZ78848.1| ejaculatory bulb-specific protein III [Coptotermes formosanus]	0.799922	0.00311551	0.767991	0.00577202
Znev_00010	turquoise	gb|KDR22557.1| Ejaculatory bulb-specific protein 3 [Zootermopsis nevadensis]	0.799922	0.00311551	0.261485	0.437342
Znev_00012	turquoise	gb|PNF25566.1| Methyl farnesoate epoxidase [Cryptotermes secundus]	0.799922	0.00311551	0.835294	0.00137061
Znev_00017	turquoise	gb|KDR22564.1| putative 4-coumarate--CoA ligase 2 [Zootermopsis nevadensis]	0.799922	0.00311551	0.642297	0.0330914
Znev_00028	turquoise	gb|PNF25543.1| Elongator complex protein 6 [Cryptotermes secundus]	0.799922	0.00311551	0.541261	0.0855202
Znev_00082	turquoise	ref|XP_021913337.1| metabotropic glutamate receptor 5-like [Zootermopsis nevadensis] >ref|XP_021913339.1| metabotropic glutamate receptor 5-like [Zootermopsis nevadensis]	0.799922	0.00311551	0.429152	0.187791
Znev_00101	turquoise		0.799922	0.00311551	0.349977	0.291382
Znev_00114	turquoise		0.799922	0.00311551	0.527477	0.0954136
Znev_00200	turquoise	gb|PSN32736.1| Facilitated trehalose transporter Tret1 [Blattella germanica]	0.799922	0.00311551	0.47303	0.141708
Znev_00201	turquoise	ref|XP_021938022.1| facilitated trehalose transporter Tret1-2 homolog [Zootermopsis nevadensis] >ref|XP_021938031.1| facilitated trehalose transporter Tret1-2 homolog [Zootermopsis nevadensis] >ref|XP_021938039.1| facilitated trehalose transporter Tret1-2 homolog [Zootermopsis nevadensis] >ref|XP_021938048.1| facilitated trehalose transporter Tret1-2 homolog [Zootermopsis nevadensis] >ref|XP_0219…	0.799922	0.00311551	0.727481	0.0111702
Znev_00236	turquoise	ref|XP_021936497.1| transmembrane protein 183 isoform X2 [Zootermopsis nevadensis]	0.799922	0.00311551	0.821114	0.0019449
Znev_00262	turquoise	ref|XP_021938190.1| ribosomal protein S6 kinase 2 beta isoform X1 [Zootermopsis nevadensis]	0.799922	0.00311551	0.867742	0.000536378
Znev_00280	turquoise	gb|KDR23403.1| Histone-lysine N-methyltransferase SETMAR [Zootermopsis nevadensis]	0.799922	0.00311551	0.583206	0.0596624
Znev_00281	turquoise		0.799922	0.00311551	0.723589	0.0118326
Znev_00282	turquoise		0.799922	0.00311551	0.206186	0.543017
Znev_00283	turquoise		0.799922	0.00311551	0.36329	0.272129
Znev_00287	turquoise		0.799922	0.00311551	0.785449	0.00417128
Znev_00376	turquoise		0.799922	0.00311551	0.657417	0.0279316
Znev_00385	turquoise	gb|KDR16212.1| Glucosylceramidase, partial [Zootermopsis nevadensis]	0.799922	0.00311551	0.724226	0.0117223
Znev_00399	turquoise		0.799922	0.00311551	0.381581	0.246878
Znev_00450	turquoise		0.799922	0.00311551	0.716605	0.013092
Znev_00473	turquoise	ref|XP_021926926.1| dual specificity protein phosphatase 10 isoform X1 [Zootermopsis nevadensis]	0.799922	0.00311551	0.691938	0.0183189
Znev_00476	turquoise	gb|KDR15669.1| Dehydrogenase/reductase SDR family member 7 [Zootermopsis nevadensis]	0.799922	0.00311551	0.671245	0.0237346
Znev_00481	turquoise	gb|PNF34824.1| Copper chaperone for superoxide dismutase [Cryptotermes secundus]	0.799922	0.00311551	0.699708	0.0165355
Znev_00521	turquoise		0.799922	0.00311551	0.560917	0.0726258
Znev_00592	turquoise	gb|PNF15893.1| Dual oxidase 2 [Cryptotermes secundus]	0.799922	0.00311551	0.823742	0.00182696
Znev_00597	turquoise	ref|XP_021934314.1| histone-lysine N-methyltransferase SMYD3 [Zootermopsis nevadensis] >gb|KDR23505.1| SET and MYND domain-containing protein 3 [Zootermopsis nevadensis]	0.799922	0.00311551	0.495249	0.121393
Znev_00613	turquoise	gb|KDR23520.1| Protein Swiss cheese, partial [Zootermopsis nevadensis]	0.799922	0.00311551	0.705772	0.0152329
Znev_00642	turquoise		0.799922	0.00311551	0.602182	0.0499454
Znev_00685	turquoise	gb|PNF41108.1| Inositol-3-phosphate synthase 1-B [Cryptotermes secundus]	0.799922	0.00311551	0.49667	0.120161
Znev_00712	turquoise	ref|XP_021922294.1| Ig-like and fibronectin type-III domain-containing protein 1 [Zootermopsis nevadensis] >gb|KDR18237.1| Ig-like and fibronectin type-III domain-containing protein C25G4.10 [Zootermopsis nevadensis]	0.799922	0.00311551	0.897783	0.000175982
Znev_00723	turquoise	gb|PNF36691.1| Multidrug resistance protein 1A [Cryptotermes secundus]	0.799922	0.00311551	0.864741	0.000590686
Znev_00746	turquoise		0.799922	0.00311551	0.76904	0.00566477
Znev_00747	turquoise	ref|XP_021941398.1| high affinity cationic amino acid transporter 1-like [Zootermopsis nevadensis] >ref|XP_021941407.1| high affinity cationic amino acid transporter 1-like [Zootermopsis nevadensis] >ref|XP_021941416.1| high affinity cationic amino acid transporter 1-like [Zootermopsis nevadensis] >gb|KDR23205.1| High affinity cationic amino acid transporter 1 [Zootermopsis nevadensis]	0.799922	0.00311551	0.778707	0.00474442
Znev_00758	turquoise	dbj|BAR72389.1| Vacuolar-type H+-ATPase subunit F [Nasutitermes takasagoensis]	0.799922	0.00311551	0.589573	0.0562706
Znev_00798	turquoise		0.799922	0.00311551	0.562183	0.0718435
Znev_00804	turquoise		0.799922	0.00311551	0.696554	0.0172436
Znev_00809	turquoise	ref|XP_017778558.1| PREDICTED: V-type proton ATPase 116 kDa subunit a [Nicrophorus vespilloides]	0.799922	0.00311551	0.316216	0.343455
Znev_00815	turquoise	gb|KDR22867.1| Vesicle-associated membrane protein-associated protein B [Zootermopsis nevadensis]	0.799922	0.00311551	0.653275	0.0292842
Znev_00834	turquoise	gb|KDR22884.1| Ras-related protein Rab-7L1 [Zootermopsis nevadensis]	0.799922	0.00311551	0.724106	0.011743
Znev_00841	turquoise	ref|XP_021942772.1| acyl-CoA synthetase short-chain family member 3, mitochondrial isoform X1 [Zootermopsis nevadensis]	0.799922	0.00311551	0.823879	0.00182092
Znev_00869	turquoise	gb|PNF38322.1| Iron-sulfur cluster assembly enzyme ISCU, mitochondrial [Cryptotermes secundus]	0.799922	0.00311551	0.820574	0.00196984
Znev_00952	turquoise	ref|XP_021914873.1| multiple inositol polyphosphate phosphatase 1-like isoform X1 [Zootermopsis nevadensis] >ref|XP_021914874.1| multiple inositol polyphosphate phosphatase 1-like isoform X1 [Zootermopsis nevadensis] >gb|KDR21915.1| Multiple inositol polyphosphate phosphatase 1 [Zootermopsis nevadensis]	0.799922	0.00311551	0.6835	0.0204072
Znev_00957	turquoise	ref|XP_021914923.1| cytochrome P450 306a1 isoform X1 [Zootermopsis nevadensis]	0.799922	0.00311551	0.622732	0.0407129
Znev_01009	turquoise		0.799922	0.00311551	0.704829	0.0154303
Znev_01025	turquoise	gb|PNF38735.1| Exocyst complex component 4 [Cryptotermes secundus]	0.799922	0.00311551	0.382398	0.245782
Znev_01047	turquoise	ref|XP_021935936.1| F-box/WD repeat-containing protein 2-like [Zootermopsis nevadensis] >gb|KDR10691.1| F-box/WD repeat-containing protein 2 [Zootermopsis nevadensis]	0.799922	0.00311551	0.362644	0.273045
Znev_01085	turquoise		0.799922	0.00311551	0.415244	0.204078
Znev_01087	turquoise	gb|KDR15911.1| Adenylate cyclase type 2, partial [Zootermopsis nevadensis]	0.799922	0.00311551	0.801658	0.00300375
Znev_01095	turquoise	ref|XP_021926514.1| solute carrier family 22 member 1-like isoform X1 [Zootermopsis nevadensis] >ref|XP_021926515.1| solute carrier family 22 member 1-like isoform X1 [Zootermopsis nevadensis] >gb|KDR15920.1| Solute carrier family 22 member 1 [Zootermopsis nevadensis]	0.799922	0.00311551	0.596236	0.0528637
Znev_01123	turquoise	gb|KDR15947.1| Kv channel-interacting protein 1 [Zootermopsis nevadensis]	0.799922	0.00311551	0.528401	0.0947276
Znev_01124	turquoise	gb|AJR27902.1| astakine-like protein 2 [Lygus lineolaris] >gb|AJR27906.1| astakine-like protein 2 [Lygus hesperus]	0.799922	0.00311551	0.654231	0.0289681
Znev_01125	turquoise	ref|XP_021926418.1| invertebrate-type lysozyme 3-like [Zootermopsis nevadensis] >gb|KDR15949.1| Lysozyme 3 [Zootermopsis nevadensis]	0.799922	0.00311551	0.557319	0.0748821
Znev_01126	turquoise	gb|PSN38415.1| Astakine, partial [Blattella germanica]	0.799922	0.00311551	0.627055	0.0389334
Znev_01127	turquoise	ref|XP_021926550.1| vascular endothelial growth factor receptor 1-like isoform X1 [Zootermopsis nevadensis] >gb|KDR15951.1| Vascular endothelial growth factor receptor 1 [Zootermopsis nevadensis]	0.799922	0.00311551	0.810988	0.00245331
Znev_01128	turquoise	gb|PSN57802.1| Poly(ADP-ribose) glycohydrolase ARH3 [Blattella germanica]	0.799922	0.00311551	0.353399	0.286363
Znev_01131	turquoise	gb|KDR15955.1| Spondin-2 [Zootermopsis nevadensis]	0.799922	0.00311551	0.883249	0.000313232
Znev_01136	turquoise	gb|KDR15959.1| Glucose dehydrogenase [acceptor], partial [Zootermopsis nevadensis]	0.799922	0.00311551	0.570215	0.0670088
Znev_01139	turquoise	gb|KDR16543.1| Cytochrome P450 6j1, partial [Zootermopsis nevadensis]	0.799922	0.00311551	0.753308	0.00743421
Znev_01199	turquoise	ref|XP_021928347.1| transmembrane protein 135-like isoform X2 [Zootermopsis nevadensis]	0.799922	0.00311551	0.781772	0.00447706
Znev_01210	turquoise	gb|EFN72044.1| 14-3-3 protein zeta [Camponotus floridanus]	0.799922	0.00311551	0.617473	0.0429521
Znev_01236	turquoise	ref|XP_021921664.1| acyl-CoA Delta(11) desaturase isoform X1 [Zootermopsis nevadensis] >gb|KDR18592.1| Acyl-CoA Delta(11) desaturase [Zootermopsis nevadensis]	0.799922	0.00311551	0.88006	0.000351921
Znev_01239	turquoise	ref|XP_021921669.1| NAD-dependent protein deacetylase sirtuin-3, mitochondrial-like [Zootermopsis nevadensis] >gb|KDR18595.1| NAD-dependent deacetylase sirtuin-3, mitochondrial [Zootermopsis nevadensis]	0.799922	0.00311551	0.721121	0.0122672
Znev_01255	turquoise	ref|XP_021921502.1| pyruvate dehydrogenase phosphatase regulatory subunit, mitochondrial isoform X1 [Zootermopsis nevadensis] >ref|XP_021921503.1| pyruvate dehydrogenase phosphatase regulatory subunit, mitochondrial isoform X1 [Zootermopsis nevadensis] >ref|XP_021921504.1| pyruvate dehydrogenase phosphatase regulatory subunit, mitochondrial isoform X1 [Zootermopsis nevadensis] >ref|XP_021921505.1…	0.799922	0.00311551	0.578943	0.0620099
Znev_01277	turquoise	gb|KDR18634.1| Phosphorylase b kinase gamma catalytic chain, skeletal muscle isoform [Zootermopsis nevadensis]	0.799922	0.00311551	0.479489	0.135596
Znev_01316	turquoise	gb|AGM32770.1| chitin binding peritrophin-A domain containing protein [Coptotermes formosanus]	0.799922	0.00311551	0.662427	0.0263549
Znev_01358	turquoise		0.799922	0.00311551	0.645136	0.0320753
Znev_01370	turquoise	ref|XP_021917014.1| toll-like receptor 2 [Zootermopsis nevadensis] >gb|KDR20980.1| Toll-like receptor 4 [Zootermopsis nevadensis]	0.799922	0.00311551	0.838756	0.00125225
Znev_01385	turquoise	gb|KDR20995.1| Acyl-CoA-binding protein-like protein, partial [Zootermopsis nevadensis]	0.799922	0.00311551	0.6035	0.049314
Znev_01402	turquoise	ref|XP_021916948.1| transmembrane protein 107-like [Zootermopsis nevadensis]	0.799922	0.00311551	0.242903	0.471712
Znev_01434	turquoise	ref|XP_021915793.1| multidrug resistance-associated protein 4-like isoform X1 [Zootermopsis nevadensis]	0.799922	0.00311551	0.551612	0.0785553
Znev_01440	turquoise	ref|XP_021915778.1| globin-like [Zootermopsis nevadensis] >gb|KDR21528.1| Globin [Zootermopsis nevadensis]	0.799922	0.00311551	0.811133	0.00244539
Znev_01474	turquoise	ref|XP_021915716.1| tyrosine-protein kinase shark isoform X1 [Zootermopsis nevadensis]	0.799922	0.00311551	0.817845	0.0020995
Znev_01479	turquoise	ref|XP_021915787.1| leucine-rich repeat-containing protein 15-like [Zootermopsis nevadensis] >gb|KDR21566.1| Insulin-like growth factor-binding protein complex acid labile chain [Zootermopsis nevadensis]	0.799922	0.00311551	0.727044	0.0112432
Znev_01493	turquoise	gb|KDR21579.1| Exostosin-1 [Zootermopsis nevadensis]	0.799922	0.00311551	0.497351	0.119574
Znev_01499	turquoise	gb|KDR11035.1| Putative fatty acyl-CoA reductase [Zootermopsis nevadensis]	0.799922	0.00311551	0.668518	0.0245243
Znev_01529	turquoise	gb|KDR11063.1| Prostatic acid phosphatase [Zootermopsis nevadensis]	0.799922	0.00311551	0.751476	0.00766373
Znev_01561	turquoise	gb|PSN32452.1| Peroxisomal targeting signal 1 receptor [Blattella germanica]	0.799922	0.00311551	0.668431	0.0245499
Znev_01608	turquoise	ref|XP_021921195.1| TRAF3-interacting protein 1 isoform X1 [Zootermopsis nevadensis]	0.799922	0.00311551	0.588295	0.0569403
Znev_01620	turquoise	ref|XP_021921152.1| transcription initiation protein SPT3 homolog isoform X1 [Zootermopsis nevadensis]	0.799922	0.00311551	0.72139	0.0122192
Znev_01685	turquoise	ref|XP_021931903.1| ankyrin repeat and BTB/POZ domain-containing protein 1-like isoform X1 [Zootermopsis nevadensis] >gb|KDR13014.1| Ankyrin repeat and BTB/POZ domain-containing protein 1 [Zootermopsis nevadensis]	0.799922	0.00311551	0.521233	0.100131
Znev_01706	turquoise	gb|PSN39814.1| Arylsulfatase J [Blattella germanica]	0.799922	0.00311551	0.757185	0.00696509
Znev_01724	turquoise	gb|PSN51247.1| High affinity cGMP-specific 3' [Blattella germanica]	0.799922	0.00311551	0.75085	0.00774332
Znev_01793	turquoise		0.799922	0.00311551	0.825375	0.0017564
Znev_01794	turquoise	ref|XP_023712508.1| pyrimidine-specific ribonucleoside hydrolase RihA [Cryptotermes secundus]	0.799922	0.00311551	0.465113	0.149432
Znev_01798	turquoise	gb|PSN52189.1| putative oxidoreductase [Blattella germanica]	0.799922	0.00311551	0.617971	0.0427367
Znev_01844	turquoise	ref|XP_021935469.1| carboxylesterase 1E isoform X1 [Zootermopsis nevadensis] >gb|KDR10916.1| Neuroligin-4, Y-linked [Zootermopsis nevadensis]	0.799922	0.00311551	0.396188	0.22772
Znev_01948	turquoise	gb|KDR12416.1| Vacuolar protein sorting-associated protein 13D [Zootermopsis nevadensis]	0.799922	0.00311551	0.758816	0.00677438
Znev_01988	turquoise	gb|PNF20266.1| Acyl-coenzyme A thioesterase 13, partial [Cryptotermes secundus]	0.799922	0.00311551	0.460281	0.154274
Znev_01989	turquoise	ref|XP_021933019.1| nitrilase homolog 1 isoform X1 [Zootermopsis nevadensis] >ref|XP_021933020.1| nitrilase homolog 1 isoform X1 [Zootermopsis nevadensis] >gb|KDR12452.1| Nitrilase and fragile histidine triad fusion protein NitFhit [Zootermopsis nevadensis]	0.799922	0.00311551	0.658524	0.0275777
Znev_02003	turquoise	gb|AGM32750.1| EB module, partial [Coptotermes formosanus]	0.799922	0.00311551	0.429276	0.187649
Znev_02006	turquoise	ref|XP_021914481.1| zinc finger protein 239-like [Zootermopsis nevadensis]	0.799922	0.00311551	0.238804	0.479455
Znev_02018	turquoise	gb|KDR22096.1| Protein takeout [Zootermopsis nevadensis]	0.799922	0.00311551	0.672717	0.0233158
Znev_02019	turquoise	ref|XP_021914394.1| protein takeout-like [Zootermopsis nevadensis] >gb|KDR22095.1| Protein takeout [Zootermopsis nevadensis]	0.799922	0.00311551	0.622746	0.040707
Znev_02020	turquoise	ref|XP_021914429.1| protein takeout-like [Zootermopsis nevadensis] >gb|KDR22098.1| Protein takeout [Zootermopsis nevadensis]	0.799922	0.00311551	0.759468	0.00669924
Znev_02022	turquoise		0.799922	0.00311551	0.43894	0.176815
Znev_02028	turquoise	gb|KDR22106.1| PI-PLC X domain-containing protein 3 [Zootermopsis nevadensis]	0.799922	0.00311551	0.641573	0.033354
Znev_02068	turquoise	gb|AGM32479.1| GTP-binding protein Rheb-like protein [Coptotermes formosanus]	0.799922	0.00311551	0.75881	0.00677508
Znev_02072	turquoise	dbj|BAA86911.1| homologue of Sarcophaga 26,29kDa proteinase [Periplaneta americana]	0.799922	0.00311551	0.874079	0.000434175
Znev_02080	turquoise		0.799922	0.00311551	0.727076	0.0112378
Znev_02081	turquoise	gb|PNF15053.1| Multidrug resistance-associated protein 9 [Cryptotermes secundus]	0.799922	0.00311551	0.771818	0.00538787
Znev_02099	turquoise		0.799922	0.00311551	0.704791	0.0154385
Znev_02103	turquoise	gb|PNF36250.1| C11orf70-like protein [Cryptotermes secundus]	0.799922	0.00311551	0.530901	0.0928891
Znev_02108	turquoise	ref|XP_021934329.1| CCAAT/enhancer-binding protein [Zootermopsis nevadensis] >gb|KDR11649.1| CCAAT/enhancer-binding protein [Zootermopsis nevadensis]	0.799922	0.00311551	0.840135	0.00120732
Znev_02144	turquoise		0.799922	0.00311551	0.648257	0.030984
Znev_02156	turquoise	ref|XP_021942007.1| HEAT repeat-containing protein 6 isoform X1 [Zootermopsis nevadensis] >gb|KDR23118.1| HEAT repeat-containing protein 6 [Zootermopsis nevadensis]	0.799922	0.00311551	0.629305	0.0380292
Znev_02182	turquoise	ref|XP_021942237.1| UDP-glucuronosyltransferase 2C1-like isoform X1 [Zootermopsis nevadensis]	0.799922	0.00311551	0.729232	0.0108811
Znev_02191	turquoise	gb|PNF22121.1| Retinol dehydrogenase 11 [Cryptotermes secundus]	0.799922	0.00311551	0.830463	0.00154956
Znev_02215	turquoise	gb|PSN33336.1| NEDD8-conjugating enzyme UBE2F [Blattella germanica]	0.799922	0.00311551	0.713646	0.0136538
Znev_02216	turquoise	gb|KDR24377.1| Muscle M-line assembly protein unc-89 [Zootermopsis nevadensis]	0.799922	0.00311551	0.73524	0.00993034
Znev_02219	turquoise	gb|KDR24380.1| Esterase FE4 [Zootermopsis nevadensis]	0.799922	0.00311551	0.516295	0.103969
Znev_02223	turquoise	ref|XP_021912894.1| esterase E4-like isoform X1 [Zootermopsis nevadensis] >gb|KDR24383.1| Esterase E4 [Zootermopsis nevadensis]	0.799922	0.00311551	0.443906	0.1714
Znev_02247	turquoise	gb|KDR24408.1| Protein bunched, class 2/F isoform [Zootermopsis nevadensis]	0.799922	0.00311551	0.76986	0.005582
Znev_02379	turquoise	ref|XP_021914630.1| probable phospholipid hydroperoxide glutathione peroxidase isoform X1 [Zootermopsis nevadensis] >ref|XP_021914631.1| probable phospholipid hydroperoxide glutathione peroxidase isoform X1 [Zootermopsis nevadensis] >ref|XP_021914632.1| probable phospholipid hydroperoxide glutathione peroxidase isoform X1 [Zootermopsis nevadensis] >ref|XP_021914633.1| probable phospholipid hydrop…	0.799922	0.00311551	0.361672	0.274429
Znev_02382	turquoise	ref|XP_021914648.1| dentin sialophosphoprotein-like isoform X2 [Zootermopsis nevadensis]	0.799922	0.00311551	0.666561	0.0251025
Znev_02415	turquoise		0.799922	0.00311551	0.593575	0.0542071
Znev_02420	turquoise		0.799922	0.00311551	0.560928	0.072619
Znev_02425	turquoise		0.799922	0.00311551	0.741075	0.00906633
Znev_02460	turquoise	gb|KDR23572.1| Sodium/hydrogen exchanger 2 [Zootermopsis nevadensis]	0.799922	0.00311551	0.720074	0.0124549
Znev_02476	turquoise	gb|KDR23586.1| NFX1-type zinc finger-containing protein 1 [Zootermopsis nevadensis]	0.799922	0.00311551	0.723608	0.0118293
Znev_02487	turquoise	ref|XP_021931412.1| probable peroxisomal acyl-coenzyme A oxidase 1 isoform X1 [Zootermopsis nevadensis] >gb|KDR23594.1| putative peroxisomal acyl-coenzyme A oxidase 1 [Zootermopsis nevadensis]	0.799922	0.00311551	0.73962	0.00927649
Znev_02535	turquoise	gb|KDR24000.1| Junctophilin-3, partial [Zootermopsis nevadensis]	0.799922	0.00311551	0.87333	0.000445408
Znev_02536	turquoise	ref|XP_021922398.1| cytochrome b5 type B-like [Zootermopsis nevadensis] >gb|KDR24001.1| Cytochrome b5 [Zootermopsis nevadensis]	0.799922	0.00311551	0.755355	0.00718373
Znev_02621	turquoise		0.799922	0.00311551	0.318633	0.339574
Znev_02716	turquoise	gb|PNF43076.1| Icarapin-like [Cryptotermes secundus]	0.799922	0.00311551	0.901343	0.000150829
Znev_02732	turquoise	gb|KDR20388.1| BCL2/adenovirus E1B 19 kDa protein-interacting protein 3-like [Zootermopsis nevadensis]	0.799922	0.00311551	0.849294	0.000938761
Znev_02761	turquoise	ref|XP_021917998.1| beta-mannosidase [Zootermopsis nevadensis] >ref|XP_021917999.1| beta-mannosidase [Zootermopsis nevadensis] >ref|XP_021918000.1| beta-mannosidase [Zootermopsis nevadensis] >gb|KDR20416.1| Beta-mannosidase [Zootermopsis nevadensis]	0.799922	0.00311551	0.909482	0.000103623
Znev_02817	turquoise	ref|XP_021924856.1| protein unc-79 homolog isoform X1 [Zootermopsis nevadensis] >ref|XP_021924857.1| protein unc-79 homolog isoform X1 [Zootermopsis nevadensis]	0.799922	0.00311551	0.515174	0.104853
Znev_02846	turquoise		0.799922	0.00311551	0.688418	0.0191706
Znev_02881	turquoise	ref|XP_021920094.1| pickpocket protein 28-like isoform X1 [Zootermopsis nevadensis]	0.799922	0.00311551	0.807893	0.00262679
Znev_02926	turquoise	ref|XP_021936183.1| spermatogenesis-associated protein 7-like isoform X1 [Zootermopsis nevadensis] >gb|KDR10563.1| Spermatogenesis-associated protein 7 [Zootermopsis nevadensis]	0.799922	0.00311551	0.354701	0.284467
Znev_02937	turquoise	ref|XP_021936154.1| adenylosuccinate synthetase isoform X1 [Zootermopsis nevadensis]	0.799922	0.00311551	0.576976	0.0631133
Znev_02948	turquoise	gb|KDR10584.1| Proto-oncogene protein c-fos, partial [Zootermopsis nevadensis]	0.799922	0.00311551	0.656865	0.0281093
Znev_02953	turquoise	gb|PNF41354.1| Peroxisomal multifunctional enzyme type 2, partial [Cryptotermes secundus]	0.799922	0.00311551	0.615507	0.0438109
Znev_02954	turquoise	gb|AGM32453.1| heat shock protein-like protein [Coptotermes formosanus]	0.799922	0.00311551	0.849675	0.00092867
Znev_02966	turquoise	gb|PSN33860.1| Mitochondrial uncoupling protein 2 [Blattella germanica]	0.799922	0.00311551	0.657137	0.0280216
Znev_02991	turquoise	gb|PNF35438.1| putative very-long-chain enoyl-CoA reductase art-1 [Cryptotermes secundus]	0.799922	0.00311551	0.716292	0.0131507
Znev_03068	turquoise	ref|XP_021924130.1| TBC1 domain family member 2B-like [Zootermopsis nevadensis] >ref|XP_021924132.1| TBC1 domain family member 2B-like [Zootermopsis nevadensis] >ref|XP_021924133.1| TBC1 domain family member 2B-like [Zootermopsis nevadensis] >gb|KDR17180.1| TBC1 domain family member 2B [Zootermopsis nevadensis]	0.799922	0.00311551	0.628629	0.0382992
Znev_03105	turquoise	gb|KDR17208.1| GILT-like protein C02D5.2 [Zootermopsis nevadensis]	0.799922	0.00311551	0.479262	0.135808
Znev_03106	turquoise	ref|XP_021924147.1| GILT-like protein 1 [Zootermopsis nevadensis]	0.799922	0.00311551	0.601853	0.0501038
Znev_03137	turquoise	ref|XP_021914042.1| reticulon-4-interacting protein 1 homolog, mitochondrial-like isoform X1 [Zootermopsis nevadensis] >ref|XP_021914043.1| reticulon-4-interacting protein 1 homolog, mitochondrial-like isoform X1 [Zootermopsis nevadensis] >ref|XP_021914044.1| reticulon-4-interacting protein 1 homolog, mitochondrial-like isoform X1 [Zootermopsis nevadensis]	0.799922	0.00311551	0.636164	0.0353625
Znev_03202	turquoise	gb|PSN38128.1| Ras-related protein Rab-21 [Blattella germanica]	0.799922	0.00311551	0.771647	0.00540468
Znev_03211	turquoise	ref|XP_023703182.1| myosin light chain kinase, smooth muscle isoform X1 [Cryptotermes secundus]	0.799922	0.00311551	0.783029	0.00437072
Znev_03217	turquoise	gb|KOX71854.1| Titin [Melipona quadrifasciata]	0.799922	0.00311551	0.876134	0.000404427
Znev_03219	turquoise	ref|XP_021915346.1| leukocyte elastase inhibitor-like [Zootermopsis nevadensis] >gb|KDR21743.1| Leukocyte elastase inhibitor C [Zootermopsis nevadensis]	0.799922	0.00311551	0.74045	0.00915614
Znev_03259	turquoise	gb|PNF29474.1| Beta-1,3-glucan-binding protein [Cryptotermes secundus] >gb|PNF29475.1| Beta-1,3-glucan-binding protein [Cryptotermes secundus]	0.799922	0.00311551	0.553141	0.0775592
Znev_03326	turquoise	ref|XP_021919427.1| FMRFamide receptor [Zootermopsis nevadensis] >ref|XP_021919429.1| FMRFamide receptor [Zootermopsis nevadensis] >ref|XP_021919430.1| FMRFamide receptor [Zootermopsis nevadensis] >ref|XP_021919431.1| FMRFamide receptor [Zootermopsis nevadensis] >gb|KDR19658.1| FMRFamide receptor [Zootermopsis nevadensis]	0.799922	0.00311551	0.545254	0.0827867
Znev_03335	turquoise	gb|KDR20042.1| NADPH--cytochrome P450 reductase [Zootermopsis nevadensis]	0.799922	0.00311551	0.762857	0.00631837
Znev_03355	turquoise	ref|XP_023726284.1| tropomyosin beta chain [Cryptotermes secundus] >ref|XP_023726285.1| tropomyosin beta chain [Cryptotermes secundus] >ref|XP_023726286.1| tropomyosin beta chain [Cryptotermes secundus] >ref|XP_023726287.1| tropomyosin beta chain [Cryptotermes secundus] >ref|XP_023726288.1| tropomyosin beta chain [Cryptotermes secundus]	0.799922	0.00311551	0.855778	0.000777828
Znev_03357	turquoise	ref|XP_021918733.1| endoplasmic reticulum membrane-associated RNA degradation protein-like [Zootermopsis nevadensis]	0.799922	0.00311551	0.533202	0.0912178
Znev_03389	turquoise		0.799922	0.00311551	0.64506	0.0321022
Znev_03415	turquoise	gb|QVD39432.1| Sodium-dependent phosphate transporter 1-A [Schistocerca gregaria]	0.799922	0.00311551	0.664818	0.0256252
Znev_03501	turquoise		0.799922	0.00311551	0.863469	0.000614927
Znev_03511	turquoise	ref|XP_021914183.1| peroxiredoxin-6-like isoform X1 [Zootermopsis nevadensis] >ref|XP_021914184.1| peroxiredoxin-6-like isoform X1 [Zootermopsis nevadensis] >gb|KDR22207.1| Peroxiredoxin-6 [Zootermopsis nevadensis]	0.799922	0.00311551	0.836056	0.00134386
Znev_03536	turquoise	gb|KDR22232.1| CDK5 regulatory subunit-associated protein 2 [Zootermopsis nevadensis]	0.799922	0.00311551	0.797962	0.00324537
Znev_03571	turquoise		0.799922	0.00311551	0.516754	0.103608
Znev_03575	turquoise	gb|AIP87047.1| peroxicentin [Macrotermes barneyi]	0.799922	0.00311551	0.566989	0.0689235
Znev_03695	turquoise	gb|KDR20745.1| UDP-glucuronosyltransferase 2B13 [Zootermopsis nevadensis]	0.799922	0.00311551	0.785077	0.00420155
Znev_03713	turquoise		0.799922	0.00311551	0.566171	0.0694149
Znev_03717	turquoise	gb|PSN36390.1| Cysteine and histidine-rich protein 1 [Blattella germanica]	0.799922	0.00311551	0.656564	0.0282064
Znev_03851	turquoise	ref|XP_021935660.1| ATP-binding cassette sub-family A member 3 [Zootermopsis nevadensis]	0.799922	0.00311551	0.721613	0.0121796
Znev_03906	turquoise	gb|AGM32777.1| eukaryotic protein of unknown function (DUF872) [Coptotermes formosanus]	0.799922	0.00311551	0.789054	0.00388678
Znev_03927	turquoise	gb|KDR22448.1| putative proline dehydrogenase 2 [Zootermopsis nevadensis]	0.799922	0.00311551	0.80607	0.00273312
Znev_03968	turquoise		0.799922	0.00311551	0.690855	0.0185779
Znev_04047	turquoise		0.799922	0.00311551	0.543255	0.0841478
Znev_04049	turquoise	ref|XP_021931505.1| BRO1 domain-containing protein BROX-like isoform X1 [Zootermopsis nevadensis] >gb|KDR13279.1| BRO1 domain-containing protein BROX [Zootermopsis nevadensis]	0.799922	0.00311551	0.554588	0.0766251
Znev_04078	turquoise	ref|XP_012263395.1| trimeric intracellular cation channel type 1B.1 [Athalia rosae]	0.799922	0.00311551	0.765299	0.00605391
Znev_04102	turquoise	ref|XP_021937785.1| ERI1 exoribonuclease 2-like isoform X1 [Zootermopsis nevadensis] >gb|KDR09494.1| Exonuclease domain-containing protein 1 [Zootermopsis nevadensis]	0.799922	0.00311551	0.4632	0.151337
Znev_04104	turquoise		0.799922	0.00311551	0.648925	0.0307538
Znev_04193	turquoise	gb|PNF26380.1| Transmembrane protein 192, partial [Cryptotermes secundus]	0.799922	0.00311551	0.681231	0.0209966
Znev_04202	turquoise	gb|AFO73269.1| pyrokinin-1 receptor variant A [Rhodnius prolixus]	0.799922	0.00311551	0.64084	0.0336214
Znev_04203	turquoise	gb|KDR24151.1| Neutral ceramidase [Zootermopsis nevadensis]	0.799922	0.00311551	0.523372	0.0984981
Znev_04209	turquoise	ref|XP_021918149.1| platelet-activating factor acetylhydrolase-like isoform X1 [Zootermopsis nevadensis] >gb|KDR24156.1| Platelet-activating factor acetylhydrolase [Zootermopsis nevadensis]	0.799922	0.00311551	0.583965	0.0592511
Znev_04210	turquoise	gb|PNF42836.1| UPF0536 protein C12orf66-like protein [Cryptotermes secundus]	0.799922	0.00311551	0.249986	0.458469
Znev_04218	turquoise	gb|AGM32472.1| putative calcium-binding protein p22 [Coptotermes formosanus]	0.799922	0.00311551	0.0870751	0.799054
Znev_04221	turquoise	ref|XP_021918551.1| scaffold protein salvador [Zootermopsis nevadensis] >ref|XP_021918561.1| scaffold protein salvador [Zootermopsis nevadensis] >ref|XP_021918568.1| scaffold protein salvador [Zootermopsis nevadensis] >gb|KDR24167.1| Salvador-like protein 1 [Zootermopsis nevadensis]	0.799922	0.00311551	0.705592	0.0152705
Znev_04242	turquoise	ref|XP_021927993.1| ubiquitin-protein ligase E3A isoform X1 [Zootermopsis nevadensis] >gb|KDR23734.1| Ubiquitin-protein ligase E3A [Zootermopsis nevadensis]	0.799922	0.00311551	0.913653	8.43219e-05
Znev_04277	turquoise	ref|XP_021923193.1| ganglioside GM2 activator-like [Zootermopsis nevadensis] >gb|KDR17702.1| Ganglioside GM2 activator [Zootermopsis nevadensis]	0.799922	0.00311551	0.789735	0.00383464
Znev_04285	turquoise	gb|KDR17707.1| Acyl-CoA synthetase family member 2, mitochondrial [Zootermopsis nevadensis]	0.799922	0.00311551	0.451879	0.162921
Znev_04297	turquoise		0.799922	0.00311551	0.677782	0.0219153
Znev_04334	turquoise	ref|XP_021938737.1| tubulin-specific chaperone cofactor E-like protein [Zootermopsis nevadensis] >ref|XP_021938738.1| tubulin-specific chaperone cofactor E-like protein [Zootermopsis nevadensis] >gb|KDR08895.1| Tubulin-specific chaperone cofactor E-like protein [Zootermopsis nevadensis]	0.799922	0.00311551	0.70501	0.0153924
Znev_04369	turquoise	gb|KDR14347.1| Aspartyl/asparaginyl beta-hydroxylase [Zootermopsis nevadensis]	0.799922	0.00311551	0.857504	0.000738716
Znev_04376	turquoise		0.799922	0.00311551	0.702785	0.0158649
Znev_04392	turquoise	ref|XP_021929542.1| galectin-8-like isoform X1 [Zootermopsis nevadensis] >ref|XP_021929543.1| galectin-8-like isoform X1 [Zootermopsis nevadensis] >gb|KDR14367.1| Galectin-8 [Zootermopsis nevadensis]	0.799922	0.00311551	0.746413	0.00832507
Znev_04547	turquoise	gb|KDR24076.1| Solute carrier family 25 member 36, partial [Zootermopsis nevadensis]	0.799922	0.00311551	0.646667	0.0315366
Znev_04597	turquoise	ref|XP_021915361.1| conserved oligomeric Golgi complex subunit 8 isoform X1 [Zootermopsis nevadensis] >gb|KDR21660.1| Conserved oligomeric Golgi complex subunit 8 [Zootermopsis nevadensis]	0.799922	0.00311551	0.352833	0.28719
Znev_04608	turquoise	gb|PNF37119.1| Zinc finger protein 76 [Cryptotermes secundus]	0.799922	0.00311551	0.410968	0.20925
Znev_04624	turquoise	ref|XP_021915359.1| synaptic vesicle glycoprotein 2B-like [Zootermopsis nevadensis] >gb|KDR21687.1| Synaptic vesicle glycoprotein 2B [Zootermopsis nevadensis]	0.799922	0.00311551	0.569137	0.0676445
Znev_04638	turquoise	ref|XP_021915436.1| GTP-binding protein 2 isoform X1 [Zootermopsis nevadensis] >ref|XP_021915437.1| GTP-binding protein 2 isoform X1 [Zootermopsis nevadensis] >ref|XP_021915440.1| GTP-binding protein 2 isoform X1 [Zootermopsis nevadensis] >ref|XP_021915441.1| GTP-binding protein 2 isoform X1 [Zootermopsis nevadensis] >ref|XP_021915442.1| GTP-binding protein 2 isoform X1 [Zootermopsis nevadensis] …	0.799922	0.00311551	0.761096	0.00651419
Znev_04648	turquoise	ref|XP_021932008.1| optineurin isoform X1 [Zootermopsis nevadensis] >gb|KDR12923.1| Optineurin [Zootermopsis nevadensis]	0.799922	0.00311551	0.78031	0.00460315
Znev_04686	turquoise	gb|PNF17707.1| Rho GTPase-activating protein 100F, partial [Cryptotermes secundus]	0.799922	0.00311551	0.690667	0.0186233
Znev_04690	turquoise	gb|AGM32356.1| class B secretin-like G-protein coupled receptor [Coptotermes formosanus]	0.799922	0.00311551	0.658452	0.0276007
Znev_04695	turquoise	gb|AGM32395.1| tetraspanin-18 [Coptotermes formosanus]	0.799922	0.00311551	0.519528	0.101446
Znev_04736	turquoise	gb|PNF38910.1| Multiple inositol polyphosphate phosphatase 1 [Cryptotermes secundus] >gb|PNF38911.1| Multiple inositol polyphosphate phosphatase 1 [Cryptotermes secundus]	0.799922	0.00311551	0.625348	0.0396294
Znev_04773	turquoise		0.799922	0.00311551	0.262103	0.436219
Znev_04781	turquoise	ref|XP_021927281.1| zinc finger protein 77-like [Zootermopsis nevadensis]	0.799922	0.00311551	0.506413	0.111933
Znev_04800	turquoise	ref|XP_021927257.1| T-cell activation inhibitor, mitochondrial isoform X2 [Zootermopsis nevadensis]	0.799922	0.00311551	0.645404	0.0319807
Znev_04805	turquoise	ref|XP_021927315.1| O-acetyl-ADP-ribose deacetylase MACROD1-like isoform X1 [Zootermopsis nevadensis] >gb|KDR15591.1| MACRO domain-containing protein 2 [Zootermopsis nevadensis]	0.799922	0.00311551	0.545456	0.08265
Znev_04825	turquoise	ref|XP_021930380.1| adhesion G-protein coupled receptor G6-like isoform X5 [Zootermopsis nevadensis] >ref|XP_021930381.1| adhesion G-protein coupled receptor G6-like isoform X5 [Zootermopsis nevadensis]	0.799922	0.00311551	0.871696	0.000470701
Znev_04834	turquoise		0.799922	0.00311551	0.235741	0.485277
Znev_04885	turquoise		0.799922	0.00311551	0.674955	0.0226895
Znev_04889	turquoise	ref|XP_021919644.1| myosin-8 isoform X1 [Zootermopsis nevadensis] >ref|XP_021919645.1| myosin-8 isoform X1 [Zootermopsis nevadensis]	0.799922	0.00311551	0.766874	0.00588775
Znev_04890	turquoise	ref|XP_021919644.1| myosin-8 isoform X1 [Zootermopsis nevadensis] >ref|XP_021919645.1| myosin-8 isoform X1 [Zootermopsis nevadensis]	0.799922	0.00311551	0.733113	0.0102598
Znev_04933	turquoise	ref|XP_021915513.1| beta,beta-carotene 15,15'-dioxygenase-like [Zootermopsis nevadensis] >gb|KDR21650.1| Beta,beta-carotene 9',10'-oxygenase [Zootermopsis nevadensis]	0.799922	0.00311551	0.676455	0.0222763
Znev_05026	turquoise	ref|XP_021914683.1| protein yellow-like [Zootermopsis nevadensis] >ref|XP_021914692.1| protein yellow-like [Zootermopsis nevadensis] >gb|KDR24271.1| Protein yellow [Zootermopsis nevadensis]	0.799922	0.00311551	0.719409	0.0125753
Znev_05053	turquoise	gb|KDR24297.1| Protein yellow, partial [Zootermopsis nevadensis]	0.799922	0.00311551	0.728923	0.0109318
Znev_05071	turquoise	gb|KDR23674.1| Tensin, partial [Zootermopsis nevadensis]	0.799922	0.00311551	0.595933	0.0530159
Znev_05147	turquoise	gb|KDR22466.1| Lysosome membrane protein 2, partial [Zootermopsis nevadensis]	0.799922	0.00311551	0.846572	0.00101333
Znev_05150	turquoise	ref|XP_021913560.1| open rectifier potassium channel protein 1 isoform X1 [Zootermopsis nevadensis] >ref|XP_021913561.1| open rectifier potassium channel protein 1 isoform X1 [Zootermopsis nevadensis] >gb|KDR22469.1| Open rectifier potassium channel protein 1 [Zootermopsis nevadensis]	0.799922	0.00311551	0.662816	0.0262354
Znev_05211	turquoise	gb|PSN34557.1| WD repeat-containing protein 11 [Blattella germanica]	0.799922	0.00311551	0.758168	0.00684964
Znev_05251	turquoise	gb|KDR16075.1| Synaptotagmin-3 [Zootermopsis nevadensis]	0.799922	0.00311551	0.916452	7.30035e-05
Znev_05302	turquoise	ref|XP_021939741.1| dual specificity protein kinase CLK2 isoform X1 [Zootermopsis nevadensis]	0.799922	0.00311551	0.558972	0.0738395
Znev_05303	turquoise	gb|KDR08241.1| WAP four-disulfide core domain protein 2 [Zootermopsis nevadensis]	0.799922	0.00311551	0.7487	0.00802138
Znev_05321	turquoise	gb|KDR14054.1| Protein ELYS [Zootermopsis nevadensis]	0.799922	0.00311551	0.405119	0.216449
Znev_05386	turquoise	ref|XP_023709030.1| mucin-2-like isoform X4 [Cryptotermes secundus] >ref|XP_023709031.1| mucin-2-like isoform X5 [Cryptotermes secundus]	0.799922	0.00311551	0.547995	0.0809443
Znev_05391	turquoise	gb|PNF41679.1| Cytochrome P450 4C1 [Cryptotermes secundus]	0.799922	0.00311551	0.546655	0.0818416
Znev_05398	turquoise	gb|AAO20251.1| cytochrome P450 monooxygenase CYP4G19 [Blattella germanica]	0.799922	0.00311551	0.937475	2.04321e-05
Znev_05428	turquoise	ref|XP_021934581.1| mannosyl-oligosaccharide glucosidase isoform X1 [Zootermopsis nevadensis]	0.799922	0.00311551	0.641939	0.0332209
Znev_05480	turquoise	ref|XP_021933391.1| solute carrier family 15 member 4-like isoform X1 [Zootermopsis nevadensis] >ref|XP_021933392.1| solute carrier family 15 member 4-like isoform X1 [Zootermopsis nevadensis] >gb|KDR12153.1| Solute carrier family 15 member 4 [Zootermopsis nevadensis]	0.799922	0.00311551	0.348685	0.29329
Znev_05512	turquoise	gb|KDR15354.1| putative phosphorylase b kinase regulatory subunit beta [Zootermopsis nevadensis]	0.799922	0.00311551	0.64234	0.0330759
Znev_05555	turquoise	gb|AGM32346.1| cysteine protease ATG4A [Coptotermes formosanus]	0.799922	0.00311551	0.559011	0.0738154
Znev_05562	turquoise	gb|KDR21334.1| Aspartate aminotransferase, cytoplasmic, partial [Zootermopsis nevadensis]	0.799922	0.00311551	0.629462	0.0379665
Znev_05563	turquoise	gb|PSN30473.1| Small integral membrane protein 8 [Blattella germanica]	0.799922	0.00311551	0.50438	0.113619
Znev_05597	turquoise	gb|PSN38097.1| Peroxisome assembly protein 12 [Blattella germanica]	0.799922	0.00311551	0.320213	0.337051
Znev_05598	turquoise	gb|AHB39936.1| phenoloxidase 2, partial [Coptotermes formosanus]	0.799922	0.00311551	0.752693	0.00751063
Znev_05623	turquoise		0.799922	0.00311551	0.667235	0.0249021
Znev_05634	turquoise	ref|XP_015517794.1| PREDICTED: deoxyribonuclease-2-alpha isoform X2 [Neodiprion lecontei]	0.799922	0.00311551	0.789919	0.00382068
Znev_05694	turquoise	ref|XP_021919300.1| protein CREG1 [Zootermopsis nevadensis] >ref|XP_021919301.1| protein CREG1 [Zootermopsis nevadensis] >gb|KDR19714.1| Protein CREG1 [Zootermopsis nevadensis]	0.799922	0.00311551	0.772887	0.00528409
Znev_05709	turquoise	ref|XP_021919332.1| transferrin-like isoform X1 [Zootermopsis nevadensis] >gb|KDR19727.1| Transferrin [Zootermopsis nevadensis]	0.799922	0.00311551	0.618875	0.0423469
Znev_05713	turquoise	ref|XP_021919270.1| modular serine protease-like [Zootermopsis nevadensis] >gb|KDR19731.1| Limulus clotting factor C [Zootermopsis nevadensis]	0.799922	0.00311551	0.685628	0.0198653
Znev_05749	turquoise	ref|XP_021919829.1| zinc finger protein 501-like isoform X1 [Zootermopsis nevadensis]	0.799922	0.00311551	0.738547	0.00943364
Znev_05770	turquoise	gb|PSN51373.1| Farnesol dehydrogenase [Blattella germanica]	0.799922	0.00311551	0.923831	4.86812e-05
Znev_05776	turquoise	gb|KDR15980.1| Fatty acyl-CoA reductase 1 [Zootermopsis nevadensis]	0.799922	0.00311551	0.86356	0.000613168
Znev_05797	turquoise	gb|PNF40507.1| Dehydrogenase/reductase SDR family member 11 [Cryptotermes secundus]	0.799922	0.00311551	0.661768	0.0265586
Znev_05814	turquoise	gb|PSN41282.1| ADP-ribose pyrophosphatase [Blattella germanica]	0.799922	0.00311551	0.797701	0.00326297
Znev_05878	turquoise		0.799922	0.00311551	0.593042	0.0544785
Znev_05880	turquoise	ref|XP_021924063.1| carboxypeptidase N subunit 2-like [Zootermopsis nevadensis] >ref|XP_021924074.1| carboxypeptidase N subunit 2-like [Zootermopsis nevadensis] >ref|XP_021924083.1| carboxypeptidase N subunit 2-like [Zootermopsis nevadensis] >ref|XP_021924091.1| carboxypeptidase N subunit 2-like [Zootermopsis nevadensis] >gb|KDR23918.1| Leucine-rich repeat-containing protein [Zootermopsis nevaden…	0.799922	0.00311551	0.737615	0.00957178
Znev_05957	turquoise	gb|KDR23428.1| Atrial natriuretic peptide receptor A, partial [Zootermopsis nevadensis]	0.799922	0.00311551	0.537748	0.0879741
Znev_05981	turquoise	gb|KDR23445.1| Myosin-Ie, partial [Zootermopsis nevadensis]	0.799922	0.00311551	0.659125	0.027387
Znev_05994	turquoise	gb|PNF19470.1| DNA ligase 4 [Cryptotermes secundus]	0.799922	0.00311551	0.625661	0.0395013
Znev_06011	turquoise	gb|KDR17791.1| Abnormal spindle-like microcephaly-associated protein-like protein [Zootermopsis nevadensis]	0.799922	0.00311551	0.724664	0.0116469
Znev_06030	turquoise		0.799922	0.00311551	0.710568	0.0142561
Znev_06112	turquoise	gb|KDR12661.1| E3 ubiquitin-protein ligase ZNRF2 [Zootermopsis nevadensis]	0.799922	0.00311551	0.627985	0.0385577
Znev_06125	turquoise	gb|AOA60273.1| fatty acid synthase 2, partial [Colaphellus bowringi]	0.799922	0.00311551	0.596553	0.0527056
Znev_06127	turquoise	ref|XP_021932483.1| serine protease snake-like isoform X1 [Zootermopsis nevadensis]	0.799922	0.00311551	0.741597	0.00899178
Znev_06128	turquoise	gb|PSN45115.1| Cytochrome P450 4c3 [Blattella germanica]	0.799922	0.00311551	0.72263	0.0120002
Znev_06129	turquoise	ref|XP_021932506.1| neuropeptide CCHamide-1 receptor-like [Zootermopsis nevadensis] >gb|KDR12681.1| Bombesin receptor subtype-3 [Zootermopsis nevadensis]	0.799922	0.00311551	0.854105	0.000817174
Znev_06147	turquoise	ref|XP_021929134.1| serine protease snake-like [Zootermopsis nevadensis] >gb|KDR24454.1| Serine protease snake [Zootermopsis nevadensis]	0.799922	0.00311551	0.840818	0.00118549
Znev_06187	turquoise	gb|KDR20543.1| Potassium voltage-gated channel protein Shaker, partial [Zootermopsis nevadensis]	0.799922	0.00311551	0.620577	0.0416204
Znev_06201	turquoise		0.799922	0.00311551	0.45096	0.163885
Znev_06291	turquoise	ref|XP_021936720.1| myosin regulatory light chain 2-like [Zootermopsis nevadensis] >gb|KDR10218.1| Myosin regulatory light chain 10 [Zootermopsis nevadensis]	0.799922	0.00311551	0.855994	0.000772845
Znev_06300	turquoise	gb|PNF21495.1| UDP-glucuronosyltransferase 2B19 [Cryptotermes secundus] >gb|PNF21496.1| UDP-glucuronosyltransferase 2B19 [Cryptotermes secundus]	0.799922	0.00311551	0.631056	0.0373356
Znev_06313	turquoise	ref|XP_015515031.1| PREDICTED: apyrase [Neodiprion lecontei]	0.799922	0.00311551	0.456479	0.158151
Znev_06342	turquoise	ref|XP_021942392.1| protein NDNF [Zootermopsis nevadensis]	0.799922	0.00311551	0.704086	0.0155873
Znev_06427	turquoise	gb|AEW67356.1| carbohydrate binding module, partial [Coptotermes formosanus]	0.799922	0.00311551	0.664264	0.025793
Znev_06443	turquoise	gb|ACX54560.1| laccase 12 [Reticulitermes flavipes]	0.799922	0.00311551	0.89463	0.000200812
Znev_06445	turquoise	gb|ALQ52760.1| laccase BP76 [Neocapritermes taracua]	0.799922	0.00311551	0.894879	0.000198759
Znev_06446	turquoise	ref|XP_021934070.1| laccase-1-like isoform X1 [Zootermopsis nevadensis]	0.799922	0.00311551	0.785519	0.00416568
Znev_06448	turquoise	gb|PNF18484.1| Troponin C, isoform 1 [Cryptotermes secundus]	0.799922	0.00311551	0.719595	0.0125415
Znev_06466	turquoise	ref|XP_021934970.1| 2-oxoglutarate dehydrogenase, mitochondrial isoform X1 [Zootermopsis nevadensis] >ref|XP_021934971.1| 2-oxoglutarate dehydrogenase, mitochondrial isoform X2 [Zootermopsis nevadensis] >ref|XP_021934972.1| 2-oxoglutarate dehydrogenase, mitochondrial isoform X1 [Zootermopsis nevadensis] >gb|KDR11185.1| 2-oxoglutarate dehydrogenase E1 component, mitochondrial [Zootermopsis nevaden…	0.799922	0.00311551	0.431952	0.18461
Znev_06528	turquoise	gb|PNF19294.1| Lon protease-like protein 2, peroxisomal, partial [Cryptotermes secundus]	0.799922	0.00311551	0.607621	0.0473746
Znev_06541	turquoise	gb|KDR20273.1| Cytochrome P450 9e2 [Zootermopsis nevadensis]	0.799922	0.00311551	0.584416	0.0590072
Znev_06543	turquoise	gb|KDR20275.1| Cytochrome P450 9e2 [Zootermopsis nevadensis]	0.799922	0.00311551	0.564501	0.0704248
Znev_06569	turquoise	gb|KDR23635.1| Dynein heavy chain 7, axonemal, partial [Zootermopsis nevadensis]	0.799922	0.00311551	0.52309	0.0987126
Znev_06614	turquoise	gb|PSN29010.1| Hemolymph lipopolysaccharide-binding protein [Blattella germanica]	0.799922	0.00311551	0.518755	0.102046
Znev_06615	turquoise		0.799922	0.00311551	0.582119	0.0602551
Znev_06629	turquoise	gb|AVL92849.1| CYP450 [Locusta migratoria]	0.799922	0.00311551	0.752461	0.00753972
Znev_06683	turquoise	ref|XP_021917772.1| prolyl 3-hydroxylase OGFOD1 isoform X1 [Zootermopsis nevadensis] >gb|KDR20583.1| 2-oxoglutarate and iron-dependent oxygenase domain-containing protein 1 [Zootermopsis nevadensis]	0.799922	0.00311551	0.307476	0.357679
Znev_06700	turquoise	gb|KDR14687.1| Soluble guanylate cyclase 88E [Zootermopsis nevadensis]	0.799922	0.00311551	0.650902	0.0300798
Znev_06748	turquoise	ref|XP_021913916.1| muscarinic acetylcholine receptor M2-like isoform X1 [Zootermopsis nevadensis] >ref|XP_021913917.1| muscarinic acetylcholine receptor M2-like isoform X1 [Zootermopsis nevadensis]	0.799922	0.00311551	0.680349	0.0212289
Znev_06752	turquoise		0.799922	0.00311551	0.684518	0.0201468
Znev_06754	turquoise	gb|KDR22318.1| Monocarboxylate transporter 14, partial [Zootermopsis nevadensis]	0.799922	0.00311551	0.7179	0.0128516
Znev_06768	turquoise	ref|XP_021938330.1| adrenodoxin [Zootermopsis nevadensis] >gb|KDR09148.1| Adrenodoxin, mitochondrial [Zootermopsis nevadensis]	0.799922	0.00311551	0.505222	0.112919
Znev_06783	turquoise	ref|XP_021938305.1| acetyl-CoA acetyltransferase, mitochondrial isoform X1 [Zootermopsis nevadensis] >gb|KDR09162.1| Acetyl-CoA acetyltransferase, mitochondrial [Zootermopsis nevadensis]	0.799922	0.00311551	0.65514	0.0286697
Znev_06834	turquoise	gb|KDR16306.1| Glycogen debranching enzyme, partial [Zootermopsis nevadensis]	0.799922	0.00311551	0.424523	0.193122
Znev_06836	turquoise		0.799922	0.00311551	0.498986	0.118171
Znev_06842	turquoise	ref|XP_021925662.1| prenylcysteine oxidase 1-like isoform X1 [Zootermopsis nevadensis] >gb|KDR16314.1| Prenylcysteine oxidase [Zootermopsis nevadensis]	0.799922	0.00311551	0.554449	0.0767142
Znev_06866	turquoise	ref|XP_015510235.1| PREDICTED: ceramide kinase [Neodiprion lecontei]	0.799922	0.00311551	0.588399	0.0568854
Znev_06869	turquoise	gb|KDR16024.1| V-type proton ATPase 21 kDa proteolipid subunit, partial [Zootermopsis nevadensis]	0.799922	0.00311551	0.52552	0.0968762
Znev_06873	turquoise	emb|CAB3379634.1| Hypothetical predicted protein [Cloeon dipterum]	0.799922	0.00311551	0.810294	0.00249145
Znev_06878	turquoise	ref|XP_021926275.1| serine/threonine-protein kinase NIM1-like isoform X1 [Zootermopsis nevadensis] >ref|XP_021926276.1| serine/threonine-protein kinase NIM1-like isoform X1 [Zootermopsis nevadensis] >gb|KDR16033.1| Serine/threonine-protein kinase NIM1 [Zootermopsis nevadensis]	0.799922	0.00311551	0.452304	0.162478
Znev_06882	turquoise	ref|XP_023720303.1| mucin-17 isoform X1 [Cryptotermes secundus]	0.799922	0.00311551	0.449005	0.165947
Znev_06941	turquoise	ref|XP_021937690.1| 6-phosphofructo-2-kinase/fructose-2,6-bisphosphatase isoform X1 [Zootermopsis nevadensis]	0.799922	0.00311551	0.575394	0.0640112
Znev_06968	turquoise	gb|KDR12046.1| Putative ammonium transporter 1 [Zootermopsis nevadensis]	0.799922	0.00311551	0.663129	0.0261392
Znev_06993	turquoise	gb|KDR13490.1| Bestrophin-3, partial [Zootermopsis nevadensis]	0.799922	0.00311551	0.770313	0.00553659
Znev_06997	turquoise		0.799922	0.00311551	0.583818	0.0593305
Znev_07008	turquoise	emb|CDO67721.1| Insulin-like peptide 1 [Blattella germanica] >emb|SPC71615.1| ILP1 [Blattella germanica]	0.799922	0.00311551	0.727655	0.0111412
Znev_07071	turquoise		0.799922	0.00311551	0.694178	0.0177913
Znev_07088	turquoise	ref|XP_015598113.1| PCNA-associated factor [Cephus cinctus]	0.799922	0.00311551	0.646054	0.0317515
Znev_07189	turquoise	gb|KDR20948.1| Homeobox protein SIX1 [Zootermopsis nevadensis]	0.799922	0.00311551	0.558774	0.0739639
Znev_07191	turquoise	ref|XP_021923469.1| DC-STAMP domain-containing protein 2-like isoform X1 [Zootermopsis nevadensis] >gb|KDR17607.1| DC-STAMP domain-containing protein 2 [Zootermopsis nevadensis]	0.799922	0.00311551	0.211052	0.533321
Znev_07221	turquoise	gb|PSN36272.1| Cysteine dioxygenase type 1 [Blattella germanica]	0.799922	0.00311551	0.643172	0.0327759
Znev_07224	turquoise	ref|XP_021929094.1| DDB1- and CUL4-associated factor 8-like [Zootermopsis nevadensis] >gb|KDR14597.1| WD repeat-containing protein 42A [Zootermopsis nevadensis]	0.799922	0.00311551	0.566046	0.06949
Znev_07240	turquoise	emb|CAB3382522.1| Hypothetical predicted protein [Cloeon dipterum]	0.799922	0.00311551	0.423942	0.193797
Znev_07264	turquoise	ref|XP_021929957.1| alaserpin-like isoform X1 [Zootermopsis nevadensis] >gb|KDR14147.1| Leukocyte elastase inhibitor C [Zootermopsis nevadensis]	0.799922	0.00311551	0.766717	0.00590415
Znev_07266	turquoise	ref|XP_021929949.1| actin-related protein 8 isoform X1 [Zootermopsis nevadensis]	0.799922	0.00311551	0.518471	0.102266
Znev_07302	turquoise	gb|KDR17517.1| Ras guanyl-releasing protein 3 [Zootermopsis nevadensis]	0.799922	0.00311551	0.812225	0.0023864
Znev_07312	turquoise	gb|KDR17526.1| Integrin alpha-PS5 [Zootermopsis nevadensis]	0.799922	0.00311551	0.870893	0.000483524
Znev_07314	turquoise	gb|KDR17528.1| Integrin alpha-4 [Zootermopsis nevadensis]	0.799922	0.00311551	0.862221	0.00063943
Znev_07345	turquoise	ref|XP_021936872.1| juvenile hormone epoxide hydrolase 1-like [Zootermopsis nevadensis] >ref|XP_021936873.1| juvenile hormone epoxide hydrolase 1-like [Zootermopsis nevadensis] >ref|XP_021936874.1| juvenile hormone epoxide hydrolase 1-like [Zootermopsis nevadensis] >gb|KDR10172.1| Juvenile hormone epoxide hydrolase 1 [Zootermopsis nevadensis]	0.799922	0.00311551	0.520466	0.100722
Znev_07357	turquoise	ref|XP_021937120.1| pancreatic triacylglycerol lipase-like [Zootermopsis nevadensis] >gb|KDR10017.1| Pancreatic lipase-related protein 2 [Zootermopsis nevadensis]	0.799922	0.00311551	0.856933	0.00075149
Znev_07393	turquoise	gb|PSN40476.1| RNA demethylase ALKBH5 [Blattella germanica]	0.799922	0.00311551	0.646881	0.0314619
Znev_07404	turquoise	ref|XP_021919922.1| elongation of very long chain fatty acids protein AAEL008004 isoform X1 [Zootermopsis nevadensis]	0.799922	0.00311551	0.69222	0.0182518
Znev_07406	turquoise	ref|XP_021919925.1| serine/threonine-protein kinase Nek8-like [Zootermopsis nevadensis] >gb|KDR19401.1| Serine/threonine-protein kinase Nek8 [Zootermopsis nevadensis]	0.799922	0.00311551	0.377829	0.251943
Znev_07409	turquoise	ref|XP_021919947.1| elongation of very long chain fatty acids protein AAEL008004 isoform X1 [Zootermopsis nevadensis]	0.799922	0.00311551	0.64698	0.0314274
Znev_07449	turquoise	ref|XP_021925393.1| glycine-rich cell wall structural protein isoform X1 [Zootermopsis nevadensis]	0.799922	0.00311551	0.682961	0.0205461
Znev_07452	turquoise		0.799922	0.00311551	0.678701	0.0216677
Znev_07453	turquoise		0.799922	0.00311551	0.748312	0.0080723
Znev_07474	turquoise	gb|AFZ78682.1| peroxiredoxin-like protein [Coptotermes formosanus]	0.799922	0.00311551	0.439987	0.175665
Znev_07478	turquoise	gb|KDR23857.1| Embryonic polarity protein dorsal [Zootermopsis nevadensis]	0.799922	0.00311551	0.817541	0.00211431
Znev_07507	turquoise	ref|XP_021924875.1| LOW QUALITY PROTEIN: chloride channel protein 2 [Zootermopsis nevadensis]	0.799922	0.00311551	0.53738	0.0882339
Znev_07528	turquoise	gb|KDR18052.1| Vitamin K epoxide reductase complex subunit 1-like protein 1 [Zootermopsis nevadensis]	0.799922	0.00311551	0.71483	0.0134269
Znev_07558	turquoise		0.799922	0.00311551	0.257555	0.444509
Znev_07586	turquoise	ref|XP_021928004.1| protein unzipped isoform X1 [Zootermopsis nevadensis] >ref|XP_021928005.1| protein unzipped isoform X1 [Zootermopsis nevadensis] >gb|KDR15190.1| Protein unzipped [Zootermopsis nevadensis]	0.799922	0.00311551	0.745933	0.00838979
Znev_07648	turquoise	ref|XP_021939855.1| tripartite motif-containing protein 45 isoform X1 [Zootermopsis nevadensis] >gb|KDR08100.1| Tripartite motif-containing protein 45 [Zootermopsis nevadensis]	0.799922	0.00311551	0.632716	0.0366859
Znev_07649	turquoise	gb|KDR08101.1| Solute carrier family 23 member 1 [Zootermopsis nevadensis]	0.799922	0.00311551	0.806821	0.00268895
Znev_07651	turquoise	ref|XP_021939841.1| integrin beta-PS-like isoform X1 [Zootermopsis nevadensis]	0.799922	0.00311551	0.773218	0.00525226
Znev_07653	turquoise	gb|PNF39754.1| E3 ubiquitin-protein ligase Su(dx) [Cryptotermes secundus] >gb|PNF39755.1| E3 ubiquitin-protein ligase Su(dx) [Cryptotermes secundus]	0.799922	0.00311551	0.634506	0.0359949
Znev_07683	turquoise	gb|PNF34463.1| Voltage-dependent calcium channel type D subunit alpha-1 [Cryptotermes secundus]	0.799922	0.00311551	0.586659	0.057806
Znev_07695	turquoise	gb|KDR08475.1| Iron-sulfur cluster assembly 1-like protein, mitochondrial [Zootermopsis nevadensis]	0.799922	0.00311551	0.57154	0.0662333
Znev_07709	turquoise	ref|XP_021921704.1| cyclin-dependent kinase-like 1 isoform X1 [Zootermopsis nevadensis]	0.799922	0.00311551	0.530757	0.0929946
Znev_07761	turquoise	ref|XP_021925440.1| bis(5'-adenosyl)-triphosphatase enpp4-like isoform X1 [Zootermopsis nevadensis] >gb|KDR16435.1| Ectonucleotide pyrophosphatase/phosphodiesterase family member 4 [Zootermopsis nevadensis]	0.799922	0.00311551	0.591777	0.0551275
Znev_07766	turquoise	ref|XP_021926726.1| 15-hydroxyprostaglandin dehydrogenase [NAD(+)]-like isoform X1 [Zootermopsis nevadensis] >gb|KDR15798.1| 15-hydroxyprostaglandin dehydrogenase [NAD+] [Zootermopsis nevadensis]	0.799922	0.00311551	0.656765	0.0281415
Znev_07769	turquoise	gb|KDR15801.1| Serine/threonine-protein kinase Nek1 [Zootermopsis nevadensis]	0.799922	0.00311551	0.633292	0.0364625
Znev_07783	turquoise		0.799922	0.00311551	0.602413	0.0498345
Znev_07803	turquoise	gb|KDR08381.1| P-selectin [Zootermopsis nevadensis]	0.799922	0.00311551	0.94472	1.18646e-05
Znev_07834	turquoise	ref|XP_021923418.1| C-C chemokine receptor type 9-like [Zootermopsis nevadensis] >gb|KDR17641.1| Mu-type opioid receptor [Zootermopsis nevadensis]	0.799922	0.00311551	0.834008	0.00141667
Znev_07860	turquoise		0.799922	0.00311551	0.489741	0.126243
Znev_07891	turquoise	gb|KDR13577.1| cAMP-specific 3',5'-cyclic phosphodiesterase, partial [Zootermopsis nevadensis]	0.799922	0.00311551	0.769132	0.00565548
Znev_07924	turquoise	gb|KAG5346272.1| UBP46 hydrolase, partial [Acromyrmex charruanus]	0.799922	0.00311551	0.541676	0.0852334
Znev_07935	turquoise	emb|CAP09890.1| insulin-related peptide precursor transcript variant T1 [Schistocerca gregaria] >emb|CAP09891.1| insulin-related peptide precursor transcript variant T2 [Schistocerca gregaria]	0.799922	0.00311551	0.757974	0.00687233
Znev_07936	turquoise	emb|SPC71617.1| ILP4 [Blattella germanica]	0.799922	0.00311551	0.790936	0.00374407
Znev_08019	turquoise	ref|XP_021918394.1| zinc finger protein 585A-like [Zootermopsis nevadensis]	0.799922	0.00311551	0.296683	0.375657
Znev_08035	turquoise	ref|XP_021918370.1| D-arabinitol dehydrogenase 1-like [Zootermopsis nevadensis] >ref|XP_021918371.1| D-arabinitol dehydrogenase 1-like [Zootermopsis nevadensis] >ref|XP_021918372.1| D-arabinitol dehydrogenase 1-like [Zootermopsis nevadensis] >gb|KDR20240.1| Sorbitol dehydrogenase [Zootermopsis nevadensis]	0.799922	0.00311551	0.626889	0.0390006
Znev_08055	turquoise	gb|KDR15399.1| 2-acylglycerol O-acyltransferase 2-A [Zootermopsis nevadensis]	0.799922	0.00311551	0.6487	0.0308313
Znev_08065	turquoise	gb|PSN41553.1| Fatty-acid amide hydrolase 2 [Blattella germanica]	0.799922	0.00311551	0.574055	0.0647772
Znev_08066	turquoise	ref|XP_021927663.1| fatty-acid amide hydrolase 2-A-like [Zootermopsis nevadensis] >ref|XP_021927664.1| fatty-acid amide hydrolase 2-A-like [Zootermopsis nevadensis] >gb|KDR15405.1| Fatty-acid amide hydrolase 2-A [Zootermopsis nevadensis]	0.799922	0.00311551	0.391366	0.233945
Znev_08110	turquoise	gb|PSN41347.1| Calcium and integrin-binding protein 1 [Blattella germanica]	0.799922	0.00311551	0.670015	0.0240884
Znev_08165	turquoise	gb|PSN35871.1| U6 snRNA-associated Sm-like protein LSm8 [Blattella germanica]	0.799922	0.00311551	0.59938	0.0513068
Znev_08213	turquoise		0.799922	0.00311551	0.720849	0.0123158
Znev_08283	turquoise	dbj|BAM38487.2| 3-hydroxy-3-methylglutaryl coenzyme A synthase-2 [Nasutitermes takasagoensis]	0.799922	0.00311551	0.635198	0.03573
Znev_08357	turquoise	ref|XP_021925280.1| acetyl-CoA carboxylase [Zootermopsis nevadensis]	0.799922	0.00311551	0.780616	0.00457659
Znev_08393	turquoise	ref|XP_021919141.1| proton-coupled amino acid transporter-like protein CG1139 [Zootermopsis nevadensis] >ref|XP_021919142.1| proton-coupled amino acid transporter-like protein CG1139 [Zootermopsis nevadensis] >gb|KDR19825.1| Proton-coupled amino acid transporter 4 [Zootermopsis nevadensis]	0.799922	0.00311551	0.809605	0.00252974
Znev_08406	turquoise		0.799922	0.00311551	0.712684	0.0138401
Znev_08418	turquoise		0.799922	0.00311551	0.435354	0.18079
Znev_08441	turquoise	gb|KDR24337.1| Muscle LIM protein Mlp84B [Zootermopsis nevadensis]	0.799922	0.00311551	0.46532	0.149227
Znev_08460	turquoise	gb|KDR21880.1| Integral membrane protein, partial [Zootermopsis nevadensis]	0.799922	0.00311551	0.313214	0.348307
Znev_08472	turquoise	gb|AEV89753.1| elongation factor 2 [Schistocerca gregaria] >gb|QVD39427.1| Elongation factor 2 [Schistocerca gregaria]	0.799922	0.00311551	0.844241	0.00108063
Znev_08483	turquoise		0.799922	0.00311551	0.536642	0.0887561
Znev_08484	turquoise	gb|KDR24515.1| SH3 and cysteine-rich domain-containing protein 2 [Zootermopsis nevadensis]	0.799922	0.00311551	0.567595	0.0685611
Znev_08488	turquoise	ref|XP_021915574.1| leucine-rich repeat-containing protein 40-like isoform X1 [Zootermopsis nevadensis] >gb|KDR24519.1| Leucine-rich repeat-containing protein 40 [Zootermopsis nevadensis]	0.799922	0.00311551	0.652506	0.0295403
Znev_08502	turquoise	gb|KDR24533.1| Lactase-phlorizin hydrolase [Zootermopsis nevadensis]	0.799922	0.00311551	0.679108	0.0215587
Znev_08514	turquoise		0.799922	0.00311551	0.609599	0.0464625
Znev_08525	turquoise	ref|XP_021920940.1| multidrug resistance protein homolog 49-like isoform X1 [Zootermopsis nevadensis]	0.799922	0.00311551	0.624254	0.0400799
Znev_08532	turquoise	gb|PNF22740.1| Cathepsin B [Cryptotermes secundus]	0.799922	0.00311551	0.729688	0.0108067
Znev_08562	turquoise		0.799922	0.00311551	0.313042	0.348586
Znev_08589	turquoise	ref|XP_021919187.1| 39S ribosomal protein L13, mitochondrial [Zootermopsis nevadensis] >gb|KDR19814.1| 39S ribosomal protein L13, mitochondrial [Zootermopsis nevadensis]	0.799922	0.00311551	0.481428	0.133794
Znev_08618	turquoise	gb|KDR12888.1| Peptidoglycan-recognition protein LE, partial [Zootermopsis nevadensis]	0.799922	0.00311551	0.455798	0.158851
Znev_08662	turquoise	ref|XP_021915838.1| nocturnin isoform X1 [Zootermopsis nevadensis] >ref|XP_021915839.1| nocturnin isoform X1 [Zootermopsis nevadensis] >ref|XP_021915840.1| nocturnin isoform X1 [Zootermopsis nevadensis] >ref|XP_021915841.1| nocturnin isoform X1 [Zootermopsis nevadensis]	0.799922	0.00311551	0.515716	0.104425
Znev_08666	turquoise		0.799922	0.00311551	0.577882	0.0626032
Znev_08671	turquoise	gb|KDR21519.1| Chondroadherin-like protein [Zootermopsis nevadensis]	0.799922	0.00311551	0.408417	0.212373
Znev_08672	turquoise	ref|XP_021915859.1| podocan-like protein 1 [Zootermopsis nevadensis] >gb|KDR21520.1| Slit-like protein 3 protein [Zootermopsis nevadensis]	0.799922	0.00311551	0.639265	0.0342011
Znev_08683	turquoise		0.799922	0.00311551	0.82669	0.00170107
Znev_08705	turquoise	ref|XP_021933936.1| glutamate synthase [NADH], amyloplastic isoform X1 [Zootermopsis nevadensis] >ref|XP_021933939.1| glutamate synthase [NADH], amyloplastic isoform X1 [Zootermopsis nevadensis] >ref|XP_021933940.1| glutamate synthase [NADH], amyloplastic isoform X1 [Zootermopsis nevadensis] >ref|XP_021933941.1| glutamate synthase [NADH], amyloplastic isoform X1 [Zootermopsis nevadensis] >ref|XP_…	0.799922	0.00311551	0.830029	0.00156647
Znev_08753	turquoise	ref|XP_021928620.1| SET and MYND domain-containing protein 4-like isoform X1 [Zootermopsis nevadensis] >gb|KDR14907.1| SET and MYND domain-containing protein 4 [Zootermopsis nevadensis]	0.799922	0.00311551	0.591633	0.0552016
Znev_08831	turquoise		0.799922	0.00311551	0.346848	0.296014
Znev_08859	turquoise		0.799922	0.00311551	0.655539	0.0285394
Znev_08917	turquoise	gb|KDR18335.1| Alpha-tocopherol transfer protein [Zootermopsis nevadensis]	0.799922	0.00311551	0.49232	0.123957
Znev_08921	turquoise	ref|XP_023725807.1| transmembrane protein 18 isoform X1 [Cryptotermes secundus]	0.799922	0.00311551	0.697806	0.0169599
Znev_08930	turquoise	gb|KDR18347.1| Cytochrome P450 4c3 [Zootermopsis nevadensis]	0.799922	0.00311551	0.727556	0.0111577
Znev_08931	turquoise	gb|KDR18348.1| Proactivator polypeptide, partial [Zootermopsis nevadensis]	0.799922	0.00311551	0.812817	0.00235489
Znev_08935	turquoise	gb|KDR18352.1| Myophilin [Zootermopsis nevadensis]	0.799922	0.00311551	0.674376	0.0228503
Znev_08936	turquoise	ref|XP_021922053.1| mitogen-activated protein kinase kinase kinase 15 isoform X1 [Zootermopsis nevadensis]	0.799922	0.00311551	0.448322	0.166672
Znev_08954	turquoise	ref|XP_021922785.1| proton myo-inositol cotransporter-like [Zootermopsis nevadensis]	0.799922	0.00311551	0.780916	0.00455059
Znev_08970	turquoise	ref|XP_021942599.1| protein FAM166B-like isoform X2 [Zootermopsis nevadensis]	0.799922	0.00311551	0.594359	0.0538088
Znev_08974	turquoise		0.799922	0.00311551	0.602812	0.0496431
Znev_08995	turquoise	gb|KDR20014.1| Gamma-glutamyl hydrolase [Zootermopsis nevadensis]	0.799922	0.00311551	0.645849	0.0318237
Znev_09007	turquoise	gb|KDR20332.1| Ribosomal protein S6 kinase alpha-5 [Zootermopsis nevadensis]	0.799922	0.00311551	0.47487	0.13995
Znev_09015	turquoise	gb|PSN38522.1| THO complex subunit 1 [Blattella germanica]	0.799922	0.00311551	0.801616	0.00300641
Znev_09020	turquoise		0.799922	0.00311551	0.851321	0.000886
Znev_09024	turquoise	ref|XP_021936600.1| phospholipid-transporting ATPase ID isoform X1 [Zootermopsis nevadensis] >gb|KDR10311.1| putative phospholipid-transporting ATPase ID [Zootermopsis nevadensis]	0.799922	0.00311551	0.593406	0.0542931
Znev_09032	turquoise	gb|KDR10319.1| Bumetanide-sensitive sodium-(potassium)-chloride cotransporter, partial [Zootermopsis nevadensis]	0.799922	0.00311551	0.754345	0.00730648
Znev_09035	turquoise	ref|XP_021936562.1| bumetanide-sensitive sodium-(potassium)-chloride cotransporter-like isoform X1 [Zootermopsis nevadensis]	0.799922	0.00311551	0.528399	0.0947293
Znev_09080	turquoise		0.799922	0.00311551	0.848808	0.000951768
Znev_09084	turquoise	gb|PSN57315.1| RING finger protein 11 [Blattella germanica]	0.799922	0.00311551	0.649011	0.0307242
Znev_09098	turquoise	ref|XP_021931678.1| putative inorganic phosphate cotransporter isoform X1 [Zootermopsis nevadensis]	0.799922	0.00311551	0.697399	0.0170519
Znev_09209	turquoise	ref|XP_023723496.1| protein-L-isoaspartate O-methyltransferase domain-containing protein 2 [Cryptotermes secundus] >ref|XP_023723577.1| protein-L-isoaspartate O-methyltransferase domain-containing protein 2 [Cryptotermes secundus] >ref|XP_023723662.1| protein-L-isoaspartate O-methyltransferase domain-containing protein 2 [Cryptotermes secundus] >ref|XP_023723751.1| protein-L-isoaspartate O-methyl…	0.799922	0.00311551	0.722967	0.011941
Znev_09215	turquoise	gb|KDR21597.1| Protein Tob2 [Zootermopsis nevadensis]	0.799922	0.00311551	0.61815	0.0426594
Znev_09218	turquoise	ref|XP_021915629.1| facilitated trehalose transporter Tret1-2 homolog [Zootermopsis nevadensis] >gb|KDR21599.1| Solute carrier family 2, facilitated glucose transporter member 8 [Zootermopsis nevadensis]	0.799922	0.00311551	0.889904	0.000242926
Znev_09220	turquoise	gb|KDR21601.1| Beta,beta-carotene 15,15'-monooxygenase [Zootermopsis nevadensis]	0.799922	0.00311551	0.901693	0.000148516
Znev_09226	turquoise	gb|OAD61634.1| Histone-lysine N-methyltransferase MLL3, partial [Eufriesea mexicana]	0.799922	0.00311551	0.736298	0.00976952
Znev_09266	turquoise	ref|XP_021916016.1| calcium-transporting ATPase sarcoplasmic/endoplasmic reticulum type isoform X1 [Zootermopsis nevadensis] >gb|KDR21433.1| Calcium-transporting ATPase sarcoplasmic/endoplasmic reticulum type [Zootermopsis nevadensis]	0.799922	0.00311551	0.714363	0.013516
Znev_09291	turquoise	ref|XP_021912819.1| stress-induced protein 1-like [Zootermopsis nevadensis] >gb|KDR22816.1| Heat shock protein Hsp-16.1/Hsp-16.11 [Zootermopsis nevadensis]	0.799922	0.00311551	0.462938	0.151599
Znev_09337	turquoise	gb|KDR09701.1| Inhibin beta B chain [Zootermopsis nevadensis]	0.799922	0.00311551	0.79408	0.00351435
Znev_09425	turquoise	gb|KDR18312.1| Enoyl-CoA hydratase domain-containing protein 1 [Zootermopsis nevadensis]	0.799922	0.00311551	0.615205	0.043944
Znev_09429	turquoise	ref|XP_021922089.1| alpha-tocopherol transfer protein-like [Zootermopsis nevadensis] >ref|XP_021922091.1| alpha-tocopherol transfer protein-like [Zootermopsis nevadensis] >gb|KDR18315.1| Alpha-tocopherol transfer protein-like [Zootermopsis nevadensis]	0.799922	0.00311551	0.711807	0.0140115
Znev_09434	turquoise	gb|KDR18320.1| Fructose-1,6-bisphosphatase 1 [Zootermopsis nevadensis]	0.799922	0.00311551	0.537887	0.0878758
Znev_09449	turquoise	gb|ABC61672.1| cxpwmw03 [Periplaneta americana]	0.799922	0.00311551	0.603818	0.0491623
Znev_09454	turquoise	ref|XP_021918142.1| alpha-crystallin A chain-like isoform X1 [Zootermopsis nevadensis] >ref|XP_021918144.1| alpha-crystallin A chain-like isoform X1 [Zootermopsis nevadensis]	0.799922	0.00311551	0.905465	0.000125236
Znev_09456	turquoise	gb|KDR20346.1| UDP-glucuronosyltransferase, partial [Zootermopsis nevadensis]	0.799922	0.00311551	0.714887	0.0134161
Znev_09478	turquoise	gb|PNF27066.1| Cytochrome P450 4C1 [Cryptotermes secundus]	0.799922	0.00311551	0.616998	0.0431589
Znev_09563	turquoise	ref|XP_021923458.1| sushi, von Willebrand factor type A, EGF and pentraxin domain-containing protein 1-like [Zootermopsis nevadensis] >gb|KDR23943.1| Sushi, von Willebrand factor type A, EGF and pentraxin domain-containing protein 1 [Zootermopsis nevadensis]	0.799922	0.00311551	0.747764	0.00814459
Znev_09576	turquoise	ref|XP_021933112.1| otoferlin-like [Zootermopsis nevadensis] >gb|KDR12334.1| Fer-1-like protein 4 [Zootermopsis nevadensis]	0.799922	0.00311551	0.836928	0.00131375
Znev_09583	turquoise		0.799922	0.00311551	0.716379	0.0131342
Znev_09589	turquoise		0.799922	0.00311551	0.527452	0.0954316
Znev_09591	turquoise	ref|XP_021939985.1| gem-associated protein 2 isoform X1 [Zootermopsis nevadensis]	0.799922	0.00311551	0.367337	0.266422
Znev_09665	turquoise	gb|KDR20475.1| Scavenger receptor class B member 1 [Zootermopsis nevadensis]	0.799922	0.00311551	0.648046	0.031057
Znev_09668	turquoise	gb|KDR20477.1| Scavenger receptor class B member 1 [Zootermopsis nevadensis]	0.799922	0.00311551	0.748688	0.00802295
Znev_09759	turquoise	gb|KDR21266.1| Inactive phospholipase C-like protein 2 [Zootermopsis nevadensis]	0.799922	0.00311551	0.864812	0.000589353
Znev_09768	turquoise	gb|KDR21274.1| Ras association domain-containing protein 1 [Zootermopsis nevadensis]	0.799922	0.00311551	0.64763	0.0312012
Znev_09825	turquoise	ref|XP_021934418.1| mucin-2-like [Zootermopsis nevadensis]	0.799922	0.00311551	0.60392	0.049114
Znev_09855	turquoise		0.799922	0.00311551	0.782153	0.00444467
Znev_09877	turquoise	gb|KDR10611.1| MAGUK p55 subfamily member 5 [Zootermopsis nevadensis]	0.799922	0.00311551	0.854043	0.000818666
Znev_09890	turquoise	ref|XP_021932813.1| zinc finger protein 346-like [Zootermopsis nevadensis]	0.799922	0.00311551	0.498959	0.118194
Znev_09893	turquoise		0.799922	0.00311551	0.685968	0.0197798
Znev_09902	turquoise		0.799922	0.00311551	0.632338	0.0368331
Znev_09903	turquoise	gb|EFN88814.1| Sialin [Harpegnathos saltator]	0.799922	0.00311551	0.654421	0.0289054
Znev_09911	turquoise	ref|XP_021940811.1| DNA ligase 1-like isoform X2 [Zootermopsis nevadensis]	0.799922	0.00311551	0.787493	0.00400815
Znev_09921	turquoise	gb|AGM32552.1| fission protein MTP18 [Coptotermes formosanus]	0.799922	0.00311551	0.537055	0.0884631
Znev_09948	turquoise	gb|KDR24429.1| putative multidrug resistance-associated protein, partial [Zootermopsis nevadensis]	0.799922	0.00311551	0.387786	0.23863
Znev_10024	turquoise		0.799922	0.00311551	0.588466	0.0568503
Znev_10039	turquoise	ref|XP_021923876.1| zinc finger protein jing [Zootermopsis nevadensis]	0.799922	0.00311551	0.606325	0.0479789
Znev_10075	turquoise	ref|XP_021929646.1| nucleophosmin-like isoform X2 [Zootermopsis nevadensis]	0.799922	0.00311551	0.772126	0.00535782
Znev_10078	turquoise	gb|PNF40009.1| Zinc finger protein 271 [Cryptotermes secundus]	0.799922	0.00311551	0.821124	0.00194444
Znev_10080	turquoise		0.799922	0.00311551	0.725827	0.0114484
Znev_10094	turquoise	gb|KDR16386.1| Xaa-Pro dipeptidase, partial [Zootermopsis nevadensis]	0.799922	0.00311551	0.514539	0.105357
Znev_10124	turquoise	ref|XP_021938943.1| zinc finger protein Xfin-like isoform X1 [Zootermopsis nevadensis] >ref|XP_021938945.1| zinc finger protein Xfin-like isoform X1 [Zootermopsis nevadensis]	0.799922	0.00311551	0.632965	0.0365892
Znev_10162	turquoise	gb|PNF22708.1| Serine protease easter [Cryptotermes secundus]	0.799922	0.00311551	0.825561	0.00174846
Znev_10169	turquoise	ref|XP_021941638.1| maltase 2-like isoform X1 [Zootermopsis nevadensis]	0.799922	0.00311551	0.832117	0.00148645
Znev_10184	turquoise	ref|XP_021923072.1| F-box/WD repeat-containing protein 2-like [Zootermopsis nevadensis] >gb|KDR23958.1| F-box/WD repeat-containing protein 2 [Zootermopsis nevadensis]	0.799922	0.00311551	0.493032	0.123331
Znev_10203	turquoise	gb|KDR06593.1| Mitochondrial import inner membrane translocase subunit Tim16 [Zootermopsis nevadensis]	0.799922	0.00311551	0.341979	0.303301
Znev_10212	turquoise		0.799922	0.00311551	0.754131	0.00733277
Znev_10226	turquoise	ref|XP_021939640.1| short/branched chain specific acyl-CoA dehydrogenase, mitochondrial isoform X1 [Zootermopsis nevadensis] >gb|KDR23277.1| Short/branched chain specific acyl-CoA dehydrogenase, mitochondrial [Zootermopsis nevadensis]	0.799922	0.00311551	0.772301	0.00534078
Znev_10229	turquoise	ref|XP_023712745.1| serine protease inhibitor dipetalogastin isoform X1 [Cryptotermes secundus]	0.799922	0.00311551	0.917976	6.73501e-05
Znev_10231	turquoise	ref|XP_021939422.1| protein unc-13 homolog 4B isoform X1 [Zootermopsis nevadensis]	0.799922	0.00311551	0.665867	0.0253098
Znev_10329	turquoise	ref|XP_021924364.1| leucine-rich melanocyte differentiation-associated protein-like isoform X1 [Zootermopsis nevadensis] >gb|KDR17080.1| Leucine-rich repeat-containing protein C10orf11-like protein [Zootermopsis nevadensis]	0.799922	0.00311551	0.699402	0.0166033
Znev_10348	turquoise	ref|XP_021936789.1| TGF-beta-activated kinase 1 and MAP3K7-binding protein 3-like isoform X1 [Zootermopsis nevadensis] >ref|XP_021936790.1| TGF-beta-activated kinase 1 and MAP3K7-binding protein 3-like isoform X1 [Zootermopsis nevadensis] >ref|XP_021936791.1| TGF-beta-activated kinase 1 and MAP3K7-binding protein 3-like isoform X1 [Zootermopsis nevadensis] >ref|XP_021936792.1| TGF-beta-activated …	0.799922	0.00311551	0.580311	0.06125
Znev_10365	turquoise	ref|XP_021934735.1| E3 ubiquitin-protein ligase siah-1-like [Zootermopsis nevadensis] >ref|XP_021934736.1| E3 ubiquitin-protein ligase siah-1-like [Zootermopsis nevadensis] >gb|KDR11330.1| E3 ubiquitin-protein ligase SIAH1 [Zootermopsis nevadensis]	0.799922	0.00311551	0.497914	0.11909
Znev_10382	turquoise	gb|KDR11345.1| Coiled-coil domain-containing protein 75, partial [Zootermopsis nevadensis]	0.799922	0.00311551	0.484471	0.130998
Znev_10456	turquoise		0.799922	0.00311551	0.711629	0.0140463
Znev_10498	turquoise	gb|KDR13110.1| Kinesin light chain, partial [Zootermopsis nevadensis]	0.799922	0.00311551	0.662401	0.0263631
Znev_10538	turquoise	gb|AEV89753.1| elongation factor 2 [Schistocerca gregaria] >gb|QVD39427.1| Elongation factor 2 [Schistocerca gregaria]	0.799922	0.00311551	0.882591	0.000320933
Znev_10561	turquoise	ref|XP_015602725.1| ATP-binding cassette sub-family G member 4 isoform X1 [Cephus cinctus]	0.799922	0.00311551	0.836968	0.00131237
Znev_10562	turquoise	ref|XP_021939654.1| ATP-binding cassette sub-family G member 1 isoform X1 [Zootermopsis nevadensis] >gb|KDR08338.1| ATP-binding cassette sub-family G member 1 [Zootermopsis nevadensis]	0.799922	0.00311551	0.321139	0.335576
Znev_10665	turquoise	ref|XP_021941771.1| sterile alpha and TIR motif-containing protein 1 isoform X1 [Zootermopsis nevadensis]	0.799922	0.00311551	0.737426	0.00959995
Znev_10687	turquoise	ref|XP_021937278.1| mediator of RNA polymerase II transcription subunit 14 isoform X1 [Zootermopsis nevadensis] >ref|XP_021937279.1| mediator of RNA polymerase II transcription subunit 14 isoform X1 [Zootermopsis nevadensis] >gb|KDR09873.1| Mediator of RNA polymerase II transcription subunit 14 [Zootermopsis nevadensis]	0.799922	0.00311551	0.8752	0.000417753
Znev_10698	turquoise	gb|KDR21784.1| Zinc-type alcohol dehydrogenase-like protein [Zootermopsis nevadensis]	0.799922	0.00311551	0.672644	0.0233367
Znev_10743	turquoise		0.799922	0.00311551	0.616188	0.0435122
Znev_10744	turquoise		0.799922	0.00311551	0.725095	0.011573
Znev_10791	turquoise	gb|KDR16648.1| Hemocyte protein-glutamine gamma-glutamyltransferase, partial [Zootermopsis nevadensis]	0.799922	0.00311551	0.778683	0.00474657
Znev_10818	turquoise	gb|KDR15107.1| Carnitine O-acetyltransferase [Zootermopsis nevadensis]	0.799922	0.00311551	0.490557	0.125517
Znev_10863	turquoise	gb|KDR23040.1| Voltage-dependent calcium channel subunit alpha-2/delta-3 [Zootermopsis nevadensis]	0.799922	0.00311551	0.563324	0.0711429
Znev_10884	turquoise	gb|KDR11876.1| Dynein beta chain, ciliary, partial [Zootermopsis nevadensis]	0.799922	0.00311551	0.749567	0.00790835
Znev_10890	turquoise		0.799922	0.00311551	0.579514	0.0616919
Znev_10900	turquoise	gb|KDR20202.1| RIB43A-like with coiled-coils protein 1 [Zootermopsis nevadensis]	0.799922	0.00311551	0.355282	0.283622
Znev_10911	turquoise	ref|XP_021918439.1| patatin-like phospholipase domain-containing protein 2 [Zootermopsis nevadensis] >gb|KDR20213.1| Patatin-like phospholipase domain-containing protein 2 [Zootermopsis nevadensis]	0.799922	0.00311551	0.866902	0.000551192
Znev_10963	turquoise	ref|XP_021918971.1| zinc phosphodiesterase ELAC protein 1-like isoform X1 [Zootermopsis nevadensis] >gb|KDR19907.1| Zinc phosphodiesterase ELAC protein 1 [Zootermopsis nevadensis]	0.799922	0.00311551	0.807059	0.00267503
Znev_11001	turquoise	gb|KMQ87501.1| enzymatic polyprotein endonuclease reverse [Lasius niger]	0.799922	0.00311551	0.38615	0.240789
Znev_11008	turquoise	gb|KDR21235.1| Nose resistant to fluoxetine protein 6 [Zootermopsis nevadensis]	0.799922	0.00311551	0.567249	0.068768
Znev_11033	turquoise		0.799922	0.00311551	0.821192	0.00194135
Znev_11048	turquoise	gb|PSN30062.1| putative 28S ribosomal protein S6 [Blattella germanica]	0.799922	0.00311551	0.436286	0.179751
Znev_11087	turquoise	gb|KDR09398.1| Alanine--glyoxylate aminotransferase 2-like, partial [Zootermopsis nevadensis]	0.799922	0.00311551	0.567673	0.0685146
Znev_11099	turquoise	gb|PNF27058.1| Serine protease inhibitor 27A [Cryptotermes secundus]	0.799922	0.00311551	0.846669	0.0010106
Znev_11116	turquoise	gb|KDR16950.1| Anion exchange protein 2, partial [Zootermopsis nevadensis]	0.799922	0.00311551	0.729172	0.010891
Znev_11162	turquoise	gb|QVD39410.1| Alpha-2-macroglobulin receptor-associated protein [Schistocerca gregaria]	0.799922	0.00311551	0.717885	0.0128542
Znev_11235	turquoise	ref|XP_021919242.1| dual specificity protein phosphatase 14 isoform X1 [Zootermopsis nevadensis] >ref|XP_021919243.1| dual specificity protein phosphatase 14 isoform X1 [Zootermopsis nevadensis]	0.799922	0.00311551	0.766892	0.00588592
Znev_11282	turquoise	ref|XP_021921421.1| sequestosome-1 [Zootermopsis nevadensis] >ref|XP_021921422.1| sequestosome-1 [Zootermopsis nevadensis] >ref|XP_021921423.1| sequestosome-1 [Zootermopsis nevadensis] >gb|KDR18673.1| Sequestosome-1 [Zootermopsis nevadensis]	0.799922	0.00311551	0.814274	0.0022786
Znev_11313	turquoise	gb|KDR11233.1| cGMP-dependent protein kinase, isozyme 1 [Zootermopsis nevadensis]	0.799922	0.00311551	0.615876	0.043649
Znev_11334	turquoise	ref|WP_194812947.1| Ig-like domain-containing protein [Rodentibacter sp. DSM 111151] >gb|QPB43387.1| Ig-like domain-containing protein [Rodentibacter sp. DSM 111151]	0.799922	0.00311551	0.843347	0.00110733
Znev_11346	turquoise		0.799922	0.00311551	0.839145	0.00123943
Znev_11357	turquoise		0.799922	0.00311551	0.46005	0.154507
Znev_11378	turquoise	gb|KDR21770.1| DNA-directed RNA polymerases I, II, and III subunit RPABC3 [Zootermopsis nevadensis]	0.799922	0.00311551	0.818649	0.00206065
Znev_11510	turquoise	gb|PSN30901.1| Fibroblast growth factor 9 [Blattella germanica]	0.799922	0.00311551	0.464085	0.150454
Znev_11557	turquoise	gb|KDR20775.1| Four and a half LIM domains protein 2, partial [Zootermopsis nevadensis]	0.799922	0.00311551	0.526149	0.0964041
Znev_11601	turquoise	ref|XP_021940379.1| phytanoyl-CoA dioxygenase domain-containing protein 1 isoform X1 [Zootermopsis nevadensis]	0.799922	0.00311551	0.678761	0.0216516
Znev_11634	turquoise	gb|AGM32998.1| Cu/Zn superoxide dismutase [Coptotermes formosanus]	0.799922	0.00311551	0.721851	0.0121374
Znev_11661	turquoise	ref|XP_021940762.1| facilitated trehalose transporter Tret1-like [Zootermopsis nevadensis]	0.799922	0.00311551	0.408822	0.211875
Znev_11723	turquoise		0.799922	0.00311551	0.339739	0.306685
Znev_11786	turquoise	ref|XP_023701397.1| extracellular serine/threonine protein CG31145 [Cryptotermes secundus] >ref|XP_023701399.1| extracellular serine/threonine protein CG31145 [Cryptotermes secundus]	0.799922	0.00311551	0.736985	0.00966605
Znev_11790	turquoise	ref|XP_021938488.1| lactosylceramide 4-alpha-galactosyltransferase-like [Zootermopsis nevadensis] >ref|XP_021938489.1| lactosylceramide 4-alpha-galactosyltransferase-like [Zootermopsis nevadensis] >gb|KDR09058.1| Lactosylceramide 4-alpha-galactosyltransferase [Zootermopsis nevadensis]	0.799922	0.00311551	0.720658	0.01235
Znev_11940	turquoise	ref|XP_021936937.1| xylulose kinase-like isoform X1 [Zootermopsis nevadensis] >gb|KDR10119.1| Xylulose kinase [Zootermopsis nevadensis]	0.799922	0.00311551	0.699748	0.0165266
Znev_11987	turquoise	ref|XP_021937402.1| O-acyltransferase like protein-like isoform X1 [Zootermopsis nevadensis] >gb|KDR09756.1| Nose resistant to fluoxetine protein 6 [Zootermopsis nevadensis]	0.799922	0.00311551	0.565792	0.069643
Znev_11995	turquoise	gb|QVD39583.1| Dynein beta chain, ciliary [Schistocerca gregaria]	0.799922	0.00311551	0.817172	0.00213242
Znev_12051	turquoise	ref|XP_021939320.1| calcium-binding mitochondrial carrier protein Aralar1 isoform X1 [Zootermopsis nevadensis]	0.799922	0.00311551	0.153621	0.652013
Znev_12056	turquoise	gb|KDR08522.1| Ribosomal protein S6 kinase alpha-5 [Zootermopsis nevadensis]	0.799922	0.00311551	0.511693	0.107631
Znev_12072	turquoise		0.799922	0.00311551	0.54122	0.0855486
Znev_12073	turquoise		0.799922	0.00311551	0.427613	0.189553
Znev_12090	turquoise	ref|XP_021937163.1| MLX-interacting protein isoform X1 [Zootermopsis nevadensis]	0.799922	0.00311551	0.662275	0.026402
Znev_12109	turquoise		0.799922	0.00311551	0.378316	0.251282
Znev_12112	turquoise	gb|KDR10789.1| FucU-like protein [Zootermopsis nevadensis]	0.799922	0.00311551	0.75196	0.0076026
Znev_12158	turquoise	gb|KDR08710.1| putative tRNA pseudouridine synthase 1 [Zootermopsis nevadensis]	0.799922	0.00311551	0.267788	0.42596
Znev_12161	turquoise	ref|XP_021939076.1| LOW QUALITY PROTEIN: sodium-coupled monocarboxylate transporter 2 [Zootermopsis nevadensis]	0.799922	0.00311551	0.569938	0.0671721
Znev_12195	turquoise		0.799922	0.00311551	0.796557	0.00334092
Znev_12207	turquoise	ref|XP_023709183.1| transcriptional regulator EFH1 isoform X3 [Cryptotermes secundus]	0.799922	0.00311551	0.634388	0.0360402
Znev_12216	turquoise	ref|XP_023709193.1| dopamine N-acetyltransferase isoform X2 [Cryptotermes secundus]	0.799922	0.00311551	0.602715	0.0496892
Znev_12235	turquoise	ref|XP_021935046.1| dehydrogenase/reductase SDR family member 4 isoform X1 [Zootermopsis nevadensis] >ref|XP_021935048.1| dehydrogenase/reductase SDR family member 4 isoform X1 [Zootermopsis nevadensis] >ref|XP_021935049.1| dehydrogenase/reductase SDR family member 4 isoform X1 [Zootermopsis nevadensis] >gb|KDR11131.1| Dehydrogenase/reductase SDR family member 4 [Zootermopsis nevadensis]	0.799922	0.00311551	0.338318	0.308843
Znev_12253	turquoise		0.799922	0.00311551	0.708523	0.0146669
Znev_12365	turquoise	ref|XP_021939263.1| carbonic anhydrase 9-like isoform X1 [Zootermopsis nevadensis]	0.799922	0.00311551	0.528638	0.0945522
Znev_12417	turquoise	gb|PSN52296.1| UNC93-like protein [Blattella germanica]	0.799922	0.00311551	0.474745	0.140068
Znev_12421	turquoise	ref|XP_021929726.1| farnesol dehydrogenase-like isoform X1 [Zootermopsis nevadensis]	0.799922	0.00311551	0.479355	0.135721
Znev_12463	turquoise	ref|XP_021940593.1| receptor-type tyrosine-protein phosphatase H-like isoform X1 [Zootermopsis nevadensis] >ref|XP_021940594.1| receptor-type tyrosine-protein phosphatase H-like isoform X1 [Zootermopsis nevadensis]	0.799922	0.00311551	0.716172	0.0131732
Znev_12500	turquoise	gb|KDR18686.1| Urea transporter, erythrocyte [Zootermopsis nevadensis]	0.799922	0.00311551	0.745251	0.00848252
Znev_12543	turquoise	gb|AMA98131.1| chemosensory protein [Blattella germanica]	0.799922	0.00311551	0.67915	0.0215476
Znev_12568	turquoise	gb|PSN49772.1| Coiled-coil and C2 domain-containing-like protein 1 [Blattella germanica]	0.799922	0.00311551	0.75211	0.00758377
Znev_12612	turquoise	gb|AMA98162.1| chemosensory protein [Blattella germanica]	0.799922	0.00311551	0.731294	0.0105477
Znev_12617	turquoise		0.799922	0.00311551	0.763772	0.00621825
Znev_12619	turquoise	gb|PNF26301.1| HIG1 domain family member 2A, mitochondrial [Cryptotermes secundus]	0.799922	0.00311551	0.601047	0.0504938
Znev_12622	turquoise		0.799922	0.00311551	0.604224	0.0489695
Znev_12704	turquoise	gb|KDR12775.1| Esterase FE4 [Zootermopsis nevadensis]	0.799922	0.00311551	0.592908	0.0545473
Znev_12834	turquoise	ref|XP_021928270.1| trichohyalin-like [Zootermopsis nevadensis] >ref|XP_021928271.1| trichohyalin-like [Zootermopsis nevadensis] >ref|XP_021928272.1| trichohyalin-like [Zootermopsis nevadensis] >ref|XP_021928273.1| trichohyalin-like [Zootermopsis nevadensis] >ref|XP_021928274.1| trichohyalin-like [Zootermopsis nevadensis] >gb|KDR15058.1| Neurensin-1 [Zootermopsis nevadensis]	0.799922	0.00311551	0.813507	0.00231851
Znev_12886	turquoise	ref|XP_021918052.1| CAP-Gly domain-containing linker protein 1-like isoform X1 [Zootermopsis nevadensis]	0.799922	0.00311551	0.528296	0.0948053
Znev_12901	turquoise	gb|KDR20887.1| putative cytochrome P450 301a1, mitochondrial, partial [Zootermopsis nevadensis]	0.799922	0.00311551	0.46731	0.147263
Znev_13033	turquoise	ref|XP_021938547.1| selenium-binding protein 1-A isoform X1 [Zootermopsis nevadensis] >gb|KDR09028.1| Selenium-binding protein 1-A [Zootermopsis nevadensis]	0.799922	0.00311551	0.594947	0.0535116
Znev_13040	turquoise	ref|XP_021937479.1| cob(I)yrinic acid a,c-diamide adenosyltransferase, mitochondrial-like [Zootermopsis nevadensis] >gb|KDR09740.1| Cob(I)yrinic acid a,c-diamide adenosyltransferase, mitochondrial [Zootermopsis nevadensis]	0.799922	0.00311551	0.567077	0.0688708
Znev_13065	turquoise	ref|XP_021924526.1| macrophage erythroblast attacher [Zootermopsis nevadensis] >gb|KDR16975.1| Macrophage erythroblast attacher [Zootermopsis nevadensis]	0.799922	0.00311551	0.074588	0.827466
Znev_13102	turquoise	ref|XP_021936676.1| leucine-rich repeat and fibronectin type III domain-containing protein 1-like protein isoform X1 [Zootermopsis nevadensis] >ref|XP_021936677.1| leucine-rich repeat and fibronectin type III domain-containing protein 1-like protein isoform X1 [Zootermopsis nevadensis] >gb|KDR10269.1| Slit-like protein 1 protein [Zootermopsis nevadensis]	0.799922	0.00311551	0.777102	0.00488895
Znev_13136	turquoise		0.799922	0.00311551	0.679607	0.0214256
Znev_13213	turquoise	ref|XP_021928769.1| delta(3,5)-Delta(2,4)-dienoyl-CoA isomerase, mitochondrial isoform X2 [Zootermopsis nevadensis] >gb|KDR14796.1| Delta(3,5)-Delta(2,4)-dienoyl-CoA isomerase, mitochondrial [Zootermopsis nevadensis]	0.799922	0.00311551	0.643739	0.0325727
Znev_13222	turquoise	ref|XP_021938793.1| protein MLP1 homolog isoform X1 [Zootermopsis nevadensis] >ref|XP_021938794.1| protein MLP1 homolog isoform X1 [Zootermopsis nevadensis]	0.799922	0.00311551	0.845356	0.00104803
Znev_13256	turquoise	gb|KDR11525.1| Innexin shaking-B [Zootermopsis nevadensis]	0.799922	0.00311551	0.845204	0.00105244
Znev_13279	turquoise	ref|XP_021928114.1| protein WAP-3-like [Zootermopsis nevadensis]	0.799922	0.00311551	0.830237	0.00155835
Znev_13280	turquoise		0.799922	0.00311551	0.514904	0.105067
Znev_13302	turquoise		0.799922	0.00311551	0.763136	0.00628777
Znev_13361	turquoise	ref|XP_021928035.1| Krueppel-like factor 17 [Zootermopsis nevadensis] >gb|KDR15174.1| Krueppel-like factor 10 [Zootermopsis nevadensis]	0.799922	0.00311551	0.600081	0.050964
Znev_13394	turquoise	ref|XP_021932460.1| protein patched homolog 3-like [Zootermopsis nevadensis] >ref|XP_021932461.1| protein patched homolog 3-like [Zootermopsis nevadensis] >gb|KDR12704.1| Patched domain-containing protein 3 [Zootermopsis nevadensis]	0.799922	0.00311551	0.650442	0.0302358
Znev_13422	turquoise	gb|EZA60741.1| Putative protein kinase C delta type-like protein [Ooceraea biroi]	0.799922	0.00311551	0.634986	0.0358109
Znev_13457	turquoise	gb|KDR09628.1| Vacuolar protein sorting-associated protein 4A [Zootermopsis nevadensis]	0.799922	0.00311551	0.17347	0.609987
Znev_13462	turquoise	ref|XP_021922124.1| SH3 domain-containing protein C23A1.17 isoform X2 [Zootermopsis nevadensis]	0.799922	0.00311551	0.938329	1.92302e-05
Znev_13562	turquoise	ref|XP_021927077.1| retinol dehydrogenase 12-like [Zootermopsis nevadensis]	0.799922	0.00311551	0.532464	0.0917515
Znev_13563	turquoise		0.799922	0.00311551	0.379699	0.249411
Znev_13564	turquoise		0.799922	0.00311551	0.545857	0.0823792
Znev_13597	turquoise	gb|KDR23088.1| Long-chain-fatty-acid--CoA ligase ACSBG2, partial [Zootermopsis nevadensis]	0.799922	0.00311551	0.750937	0.00773223
Znev_13698	turquoise		0.799922	0.00311551	0.374139	0.256983
Znev_13830	turquoise	gb|PNF21513.1| UV-stimulated scaffold protein A [Cryptotermes secundus] >gb|PNF21517.1| UV-stimulated scaffold protein A [Cryptotermes secundus]	0.799922	0.00311551	0.687366	0.0194306
Znev_13834	turquoise	gb|PSN33759.1| Protein I'm not dead yet [Blattella germanica]	0.799922	0.00311551	0.707456	0.0148847
Znev_13847	turquoise	ref|XP_021937584.1| neuropeptide CCHamide-2 receptor-like isoform X1 [Zootermopsis nevadensis]	0.799922	0.00311551	0.735143	0.00994528
Znev_13848	turquoise	ref|XP_021937589.1| neuropeptide CCHamide-2 receptor-like isoform X4 [Zootermopsis nevadensis] >gb|KDR09648.1| Neuromedin-B receptor [Zootermopsis nevadensis]	0.799922	0.00311551	0.535775	0.0893723
Znev_13849	turquoise	gb|KDR09649.1| Solute carrier family 2, facilitated glucose transporter member 6, partial [Zootermopsis nevadensis]	0.799922	0.00311551	0.619989	0.0418705
Znev_13850	turquoise	gb|KDR09650.1| Protein bric-a-brac 1 [Zootermopsis nevadensis]	0.799922	0.00311551	0.611698	0.0455083
Znev_13857	turquoise	ref|XP_021941735.1| cyclin-L1 [Zootermopsis nevadensis] >gb|KDQ97905.1| Cyclin-L1 [Zootermopsis nevadensis]	0.799922	0.00311551	0.544919	0.0830138
Znev_13947	turquoise		0.799922	0.00311551	0.49674	0.120101
Znev_13949	turquoise	gb|KDR11512.1| Formimidoyltransferase-cyclodeaminase, partial [Zootermopsis nevadensis]	0.799922	0.00311551	0.703707	0.0156678
Znev_14061	turquoise	ref|XP_021931295.1| serine/threonine-protein phosphatase alpha-2 isoform-like isoform X1 [Zootermopsis nevadensis] >ref|XP_021931296.1| serine/threonine-protein phosphatase alpha-2 isoform-like isoform X1 [Zootermopsis nevadensis]	0.799922	0.00311551	0.691985	0.0183079
Znev_14073	turquoise		0.799922	0.00311551	0.889731	0.000244594
Znev_14096	turquoise	gb|KDR22769.1| UDP-glucuronosyltransferase 2C1 [Zootermopsis nevadensis]	0.799922	0.00311551	0.457909	0.156685
Znev_14097	turquoise	gb|KDR22770.1| UDP-glucuronosyltransferase 2B1, partial [Zootermopsis nevadensis]	0.799922	0.00311551	0.696199	0.0173247
Znev_14125	turquoise	gb|PNF33330.1| Calcium-binding protein E63-1 [Cryptotermes secundus]	0.799922	0.00311551	0.714336	0.0135211
Znev_14143	turquoise	gb|PNF27066.1| Cytochrome P450 4C1 [Cryptotermes secundus]	0.799922	0.00311551	0.779851	0.00464326
Znev_14194	turquoise	ref|XP_021918961.1| F-box/LRR-repeat protein 2-like [Zootermopsis nevadensis] >ref|XP_021918962.1| F-box/LRR-repeat protein 2-like [Zootermopsis nevadensis] >gb|KDR19903.1| F-box/LRR-repeat protein 2 [Zootermopsis nevadensis]	0.799922	0.00311551	0.72939	0.0108553
Znev_14227	turquoise	gb|KDR11500.1| Scavenger receptor class B member 1, partial [Zootermopsis nevadensis]	0.799922	0.00311551	0.714924	0.013409
Znev_14274	turquoise	ref|XP_021940839.1| E3 ubiquitin-protein ligase siah-1-like [Zootermopsis nevadensis] >ref|XP_021940840.1| E3 ubiquitin-protein ligase siah-1-like [Zootermopsis nevadensis] >gb|KDR07292.1| E3 ubiquitin-protein ligase sina [Zootermopsis nevadensis]	0.799922	0.00311551	0.595901	0.0530315
Znev_14279	turquoise	ref|XP_021940834.1| E3 ubiquitin-protein ligase sina-like [Zootermopsis nevadensis] >ref|XP_021940835.1| E3 ubiquitin-protein ligase sina-like [Zootermopsis nevadensis] >ref|XP_021940836.1| E3 ubiquitin-protein ligase sina-like [Zootermopsis nevadensis]	0.799922	0.00311551	0.805408	0.00277255
Znev_14286	turquoise	gb|AGQ48062.1| cytochrome P450 monooxygenase [Coptotermes formosanus]	0.799922	0.00311551	0.663817	0.025929
Znev_14304	turquoise	emb|CEP28036.1| Caspase-1, partial [Blattella germanica]	0.799922	0.00311551	0.569027	0.0677099
Znev_14322	turquoise	ref|XP_021938791.1| forkhead box protein O-like [Zootermopsis nevadensis] >gb|KDR08870.1| Forkhead box protein O [Zootermopsis nevadensis]	0.799922	0.00311551	0.866442	0.000559417
Znev_14332	turquoise		0.799922	0.00311551	0.694004	0.017832
Znev_14336	turquoise	gb|KDR06847.1| Elongation of very long chain fatty acids protein [Zootermopsis nevadensis]	0.799922	0.00311551	0.8856	0.000286841
Znev_14473	turquoise	ref|XP_023718401.1| vascular endothelial growth factor A-A [Cryptotermes secundus]	0.799922	0.00311551	0.947544	9.40901e-06
Znev_14499	turquoise	gb|KDR16094.1| ABC transporter G family member 20 [Zootermopsis nevadensis]	0.799922	0.00311551	0.689775	0.018839
Znev_14500	turquoise	ref|XP_021926121.1| ADP-ribosylation factor-like protein 3 isoform X1 [Zootermopsis nevadensis] >ref|XP_021926122.1| ADP-ribosylation factor-like protein 3 isoform X1 [Zootermopsis nevadensis] >ref|XP_021926123.1| ADP-ribosylation factor-like protein 3 isoform X1 [Zootermopsis nevadensis] >gb|KDR16095.1| ADP-ribosylation factor-like protein 3 [Zootermopsis nevadensis]	0.799922	0.00311551	0.74283	0.00881749
Znev_14541	turquoise	emb|CAB3361916.1| Hypothetical predicted protein [Cloeon dipterum]	0.799922	0.00311551	0.6054	0.048413
Znev_14542	turquoise	gb|KDR07465.1| Trophoblast glycoprotein [Zootermopsis nevadensis]	0.799922	0.00311551	0.879653	0.000357109
Znev_14543	turquoise	gb|KDR07466.1| Leucine-rich repeat-containing protein 70 [Zootermopsis nevadensis]	0.799922	0.00311551	0.814053	0.00229008
Znev_14544	turquoise	ref|XP_021940691.1| leucine-rich repeat-containing protein 70-like [Zootermopsis nevadensis] >gb|KDR07467.1| Reticulon-4 receptor [Zootermopsis nevadensis]	0.799922	0.00311551	0.894145	0.000204858
Znev_14590	turquoise	gb|PNF34046.1| Cytochrome P450 4C1 [Cryptotermes secundus] >gb|PNF34047.1| Cytochrome P450 4C1 [Cryptotermes secundus]	0.799922	0.00311551	0.287793	0.390799
Znev_14617	turquoise	ref|XP_002425451.1| dynein beta chain, ciliary, putative [Pediculus humanus corporis] >gb|EEB12713.1| dynein beta chain, ciliary, putative [Pediculus humanus corporis]	0.799922	0.00311551	0.466682	0.147881
Znev_14632	turquoise	gb|AGM32644.1| cytochrome P450, partial [Coptotermes formosanus]	0.799922	0.00311551	0.607031	0.047649
Znev_14677	turquoise	gb|KDR14000.1| Cytochrome P450 6k1 [Zootermopsis nevadensis]	0.799922	0.00311551	0.75777	0.00689623
Znev_14712	turquoise	ref|XP_021931824.1| ankyrin repeat and SOCS box protein 1-like isoform X1 [Zootermopsis nevadensis] >gb|KDR13077.1| Ankyrin repeat and SOCS box protein 1 [Zootermopsis nevadensis]	0.799922	0.00311551	0.875657	0.00041119
Znev_14717	turquoise	gb|KDR09330.1| Nesprin-1 [Zootermopsis nevadensis]	0.799922	0.00311551	0.637996	0.0346731
Znev_14718	turquoise		0.799922	0.00311551	0.65067	0.0301583
Znev_14773	turquoise	gb|KDR08705.1| Acyl-CoA Delta(11) desaturase [Zootermopsis nevadensis]	0.799922	0.00311551	0.616241	0.043489
Znev_14802	turquoise	ref|XP_021923331.1| LOW QUALITY PROTEIN: probable cytochrome P450 6a14 [Zootermopsis nevadensis]	0.799922	0.00311551	0.661548	0.0266271
Znev_14822	turquoise		0.799922	0.00311551	0.467613	0.146966
Znev_14837	turquoise	gb|KDQ84856.1| Sodium-dependent nutrient amino acid transporter 1 [Zootermopsis nevadensis]	0.799922	0.00311551	0.697378	0.0170567
Znev_14898	turquoise	ref|XP_021923839.1| fatty acyl-CoA reductase wat-like isoform X1 [Zootermopsis nevadensis] >ref|XP_021923840.1| fatty acyl-CoA reductase wat-like isoform X1 [Zootermopsis nevadensis]	0.799922	0.00311551	0.832183	0.00148397
Znev_14931	turquoise		0.799922	0.00311551	0.6406	0.0337092
Znev_14960	turquoise	ref|XP_021919719.1| retinol-binding protein pinta-like isoform X1 [Zootermopsis nevadensis] >ref|XP_021919720.1| retinol-binding protein pinta-like isoform X2 [Zootermopsis nevadensis] >ref|XP_021919721.1| retinol-binding protein pinta-like isoform X1 [Zootermopsis nevadensis] >ref|XP_021919722.1| retinol-binding protein pinta-like isoform X2 [Zootermopsis nevadensis] >gb|KDR19510.1| Alpha-tocoph…	0.799922	0.00311551	0.751436	0.0076688
Znev_14961	turquoise	gb|KDR19511.1| Alpha-tocopherol transfer protein-like [Zootermopsis nevadensis]	0.799922	0.00311551	0.749074	0.00797244
Znev_15008	turquoise	gb|KDR16995.1| Major facilitator superfamily domain-containing protein 1 [Zootermopsis nevadensis]	0.799922	0.00311551	0.731141	0.0105722
Znev_15082	turquoise	gb|KDR22757.1| Neuropeptides capa receptor, partial [Zootermopsis nevadensis]	0.799922	0.00311551	0.68599	0.0197742
Znev_15101	turquoise	ref|XP_021924758.1| LOW QUALITY PROTEIN: protein takeout-like [Zootermopsis nevadensis]	0.799922	0.00311551	0.752036	0.00759298
Znev_15109	turquoise	gb|KDR16721.1| Myosin heavy chain, non-muscle [Zootermopsis nevadensis]	0.799922	0.00311551	0.531904	0.0921579
Znev_15212	turquoise		0.799922	0.00311551	0.563447	0.0710678
Znev_15235	turquoise	ref|XP_012234197.1| PREDICTED: LOW QUALITY PROTEIN: fatty acid synthase-like [Linepithema humile]	0.799922	0.00311551	0.762666	0.00633939
Znev_15254	turquoise	gb|QVD39254.1| E3 ubiquitin-protein ligase parkin [Schistocerca gregaria]	0.799922	0.00311551	0.45777	0.156828
Znev_15296	turquoise		0.799922	0.00311551	0.748882	0.00799756
Znev_15374	turquoise	dbj|BAA87882.1| soldier-caste specific protein 1 [Hodotermopsis japonica]	0.799922	0.00311551	0.236336	0.484144
Znev_15455	turquoise	gb|KDR18677.1| ATP-binding cassette sub-family A member 5 [Zootermopsis nevadensis]	0.799922	0.00311551	0.411499	0.208603
Znev_15471	turquoise	gb|KDR14340.1| Dentin matrix protein 4, partial [Zootermopsis nevadensis]	0.799922	0.00311551	0.745928	0.00839045
Znev_15515	turquoise	ref|XP_023720441.2| serine-rich adhesin for platelets [Cryptotermes secundus] >ref|XP_033610175.1| serine-rich adhesin for platelets [Cryptotermes secundus]	0.799922	0.00311551	0.72875	0.0109601
Znev_15537	turquoise	gb|KDR12622.1| Lachesin [Zootermopsis nevadensis]	0.799922	0.00311551	0.49577	0.12094
Znev_15547	turquoise	gb|PNF41841.1| Cell division cycle protein 20-like protein [Cryptotermes secundus]	0.799922	0.00311551	0.278098	0.407654
Znev_15617	turquoise	gb|KDR02968.1| Putative fatty acyl-CoA reductase [Zootermopsis nevadensis]	0.799922	0.00311551	0.901905	0.000147121
Znev_15619	turquoise	gb|KDR02970.1| Putative fatty acyl-CoA reductase, partial [Zootermopsis nevadensis]	0.799922	0.00311551	0.93869	1.87388e-05
Znev_15638	turquoise	gb|KDR14072.1| Cytochrome P450 6j1, partial [Zootermopsis nevadensis]	0.799922	0.00311551	0.841296	0.00117041
Znev_15639	turquoise	gb|PSN57836.1| putative tyramine receptor 2 [Blattella germanica]	0.799922	0.00311551	0.942413	1.42124e-05
Znev_15640	turquoise	emb|SNT95699.1| PeaTAR1B [Periplaneta americana]	0.799922	0.00311551	0.463798	0.15074
Znev_15734	turquoise	gb|KDQ87993.1| Xanthine dehydrogenase, partial [Zootermopsis nevadensis]	0.799922	0.00311551	0.586525	0.0578775
Znev_16075	turquoise		0.799922	0.00311551	0.522088	0.0994766
Znev_16089	turquoise	ref|XP_021942112.1| putative fatty acyl-CoA reductase CG5065 [Zootermopsis nevadensis] >gb|KDQ65284.1| Putative fatty acyl-CoA reductase [Zootermopsis nevadensis]	0.799922	0.00311551	0.666559	0.025103
Znev_16125	turquoise	gb|KDQ77054.1| Cytochrome P450 6j1, partial [Zootermopsis nevadensis]	0.799922	0.00311551	0.475769	0.139095
Znev_16187	turquoise	ref|XP_021924758.1| LOW QUALITY PROTEIN: protein takeout-like [Zootermopsis nevadensis]	0.799922	0.00311551	0.831948	0.0014928
Znev_16222	turquoise	gb|KDR02319.1| Calcium/calmodulin-dependent protein kinase kinase 2 [Zootermopsis nevadensis]	0.799922	0.00311551	0.69049	0.018666
Znev_16223	turquoise	gb|ABB86762.2| CYP4U3v1 [Reticulitermes flavipes]	0.799922	0.00311551	0.892065	0.000222918
Znev_16354	turquoise	gb|KDQ86641.1| Nuclear RNA export factor 1 [Zootermopsis nevadensis]	0.799922	0.00311551	0.781817	0.00447329
Znev_16380	turquoise		0.799922	0.00311551	0.406718	0.214467
Znev_16384	turquoise		0.799922	0.00311551	0.42748	0.189705
Znev_16404	turquoise	ref|XP_021937129.1| polycystic kidney disease 2-like 1 protein [Zootermopsis nevadensis]	0.799922	0.00311551	0.838952	0.00124578
Znev_16439	turquoise	gb|KDQ65314.1| putative cytochrome P450 12b2, mitochondrial, partial [Zootermopsis nevadensis]	0.799922	0.00311551	0.533703	0.0908559
Znev_16486	turquoise	ref|XP_021914894.1| CAP-Gly domain-containing linker protein 1-like, partial [Zootermopsis nevadensis]	0.799922	0.00311551	0.644954	0.03214
Znev_16524	turquoise		0.799922	0.00311551	0.529223	0.0941208
Znev_16589	turquoise	gb|QCW07581.1| fatty acid synthase 1 [Blattella germanica]	0.799922	0.00311551	0.879456	0.000359643
Znev_16597	turquoise		0.799922	0.00311551	0.864242	0.000600117
Znev_16680	turquoise		0.799922	0.00311551	0.437217	0.178718
Znev_16699	turquoise	gb|PSN55195.1| Acyl-CoA Delta(11) desaturase [Blattella germanica]	0.799922	0.00311551	0.577119	0.0630326
Znev_16743	turquoise	gb|PSN51489.1| Multidrug resistance-associated protein 5 [Blattella germanica]	0.799922	0.00311551	0.452424	0.162352
Znev_16771	turquoise	gb|KDQ77054.1| Cytochrome P450 6j1, partial [Zootermopsis nevadensis]	0.799922	0.00311551	0.707387	0.0148988
Znev_16790	turquoise	ref|XP_021924967.1| E3 ubiquitin-protein ligase AMFR-like [Zootermopsis nevadensis]	0.799922	0.00311551	0.582053	0.0602914
Znev_16827	turquoise	ref|XP_021917055.1| probable serine hydrolase isoform X2 [Zootermopsis nevadensis]	0.799922	0.00311551	0.650653	0.0301639
Znev_17043	turquoise	gb|KDR02970.1| Putative fatty acyl-CoA reductase, partial [Zootermopsis nevadensis]	0.799922	0.00311551	0.753918	0.00735888
Znev_17100	turquoise		0.799922	0.00311551	0.694143	0.0177994
Znev_17110	turquoise	gb|PNF28315.1| putative peptidase C1-like protein F26E4.3 [Cryptotermes secundus]	0.799922	0.00311551	0.624447	0.0400003
Znev_17338	turquoise	ref|XP_021939759.1| waprin-Thr1 [Zootermopsis nevadensis]	0.799922	0.00311551	0.841069	0.00117757
Znev_17347	turquoise		0.799922	0.00311551	0.559468	0.0735287
Znev_17387	turquoise	gb|QGZ00537.1| acetyl CoA carboxylase [Bemisia tabaci]	0.799922	0.00311551	0.782638	0.00440368
Znev_17443	turquoise	ref|XP_021924134.1| xanthine dehydrogenase-like [Zootermopsis nevadensis]	0.799922	0.00311551	0.568986	0.0677343
Znev_17559	turquoise	ref|XP_021939660.1| ATP-binding cassette sub-family G member 1 isoform X1 [Zootermopsis nevadensis] >ref|XP_021939661.1| ATP-binding cassette sub-family G member 1 isoform X1 [Zootermopsis nevadensis] >ref|XP_021939662.1| ATP-binding cassette sub-family G member 1 isoform X2 [Zootermopsis nevadensis] >ref|XP_021939666.1| ATP-binding cassette sub-family G member 1 isoform X1 [Zootermopsis nevadens…	0.799922	0.00311551	0.822665	0.00187462
Znev_17585	turquoise	ref|XP_021935064.1| voltage-dependent L-type calcium channel subunit beta-1 isoform X1 [Zootermopsis nevadensis]	0.799922	0.00311551	0.400221	0.222589
Znev_17657	turquoise	gb|KDR17044.1| Regucalcin, partial [Zootermopsis nevadensis]	0.799922	0.00311551	0.585439	0.0584575
Znev_17694	turquoise	gb|PNF30277.1| Carbonic anhydrase 7 [Cryptotermes secundus] >gb|PNF30280.1| Carbonic anhydrase 7 [Cryptotermes secundus]	0.799922	0.00311551	0.733072	0.0102663
Znev_17970	turquoise	ref|XP_021926097.1| scavenger receptor class B member 1 isoform X1 [Zootermopsis nevadensis]	0.799922	0.00311551	0.739202	0.0093374
Znev_17971	turquoise	ref|XP_024946166.1| serine/threonine-protein kinase Genghis Khan isoform X4 [Cephus cinctus]	0.799922	0.00311551	0.712181	0.0139381
Znev_17990	turquoise	ref|XP_023712378.1| methyltransferase N6AMT1 isoform X1 [Cryptotermes secundus] >gb|PNF28789.1| HemK methyltransferase family member 2 [Cryptotermes secundus]	0.799922	0.00311551	0.654339	0.0289324
Znev_18025	turquoise	ref|XP_021940619.1| mothers against decapentaplegic homolog 6 isoform X1 [Zootermopsis nevadensis]	0.799922	0.00311551	0.664237	0.0258013
Znev_18064	turquoise	ref|XP_021931752.1| glycerol-3-phosphate acyltransferase 4 isoform X1 [Zootermopsis nevadensis]	0.799922	0.00311551	0.703133	0.0157903
Znev_18067	turquoise	ref|XP_021921354.1| lipase 3-like isoform X1 [Zootermopsis nevadensis]	0.799922	0.00311551	0.640413	0.0337779
Znev_18124	turquoise	gb|AEW67361.1| beta-glucosidase [Coptotermes formosanus]	0.799922	0.00311551	0.491632	0.124565
Znev_18154	turquoise	ref|XP_021931880.1| transcription factor EC isoform X1 [Zootermopsis nevadensis]	0.799922	0.00311551	0.718617	0.0127197
Znev_18158	turquoise	ref|XP_021193994.1| bestrophin-4 isoform X2 [Helicoverpa armigera]	0.799922	0.00311551	0.605195	0.0485098
Znev_18266	turquoise	ref|XP_021934631.1| isochorismatase domain-containing protein 1-like [Zootermopsis nevadensis]	0.799922	0.00311551	0.777096	0.00488951
Znev_18317	turquoise	gb|PSN47937.1| Calcium uniporter protein [Blattella germanica]	0.799922	0.00311551	0.367035	0.266845
Znev_18366	turquoise	ref|XP_021936744.1| facilitated trehalose transporter Tret1-like [Zootermopsis nevadensis]	0.799922	0.00311551	0.82871	0.00161865
Znev_18410	turquoise	ref|XP_021931372.1| phospholipid transfer protein C2CD2L isoform X3 [Zootermopsis nevadensis]	0.799922	0.00311551	0.629464	0.0379659
Znev_18420	turquoise	gb|PNF21590.1| Ras-related protein Rab-7L1 [Cryptotermes secundus]	0.799922	0.00311551	0.738247	0.00947795
Znev_18423	turquoise	ref|XP_014283018.1| potassium channel subfamily K member 18 [Halyomorpha halys]	0.799922	0.00311551	0.628727	0.0382599
Znev_18448	turquoise	gb|PSN37892.1| Pyrokinin-1 receptor [Blattella germanica]	0.799922	0.00311551	0.728584	0.0109875
Znev_18502	turquoise	ref|XP_018909660.1| PREDICTED: glycine receptor subunit alpha-2-like isoform X1 [Bemisia tabaci] >ref|XP_018909661.1| PREDICTED: glycine receptor subunit alpha-2-like isoform X1 [Bemisia tabaci] >ref|XP_018909662.1| PREDICTED: glycine receptor subunit alpha-2-like isoform X1 [Bemisia tabaci]	0.799922	0.00311551	0.811082	0.00244818
Znev_18544	turquoise	ref|XP_021930292.1| lysoplasmalogenase-like protein TMEM86A isoform X1 [Zootermopsis nevadensis]	0.799922	0.00311551	0.616626	0.0433208
Znev_18616	turquoise	ref|XP_021941167.1| elongation of very long chain fatty acids protein 7-like isoform X1 [Zootermopsis nevadensis] >ref|XP_021941168.1| elongation of very long chain fatty acids protein 7-like isoform X1 [Zootermopsis nevadensis] >ref|XP_021941169.1| elongation of very long chain fatty acids protein 7-like isoform X1 [Zootermopsis nevadensis] >ref|XP_021941170.1| elongation of very long chain fatt…	0.799922	0.00311551	0.911727	9.28594e-05
Znev_18633	turquoise	ref|XP_023711458.1| ryanodine receptor isoform X1 [Cryptotermes secundus]	0.799922	0.00311551	0.798511	0.0032086
Znev_18696	turquoise	gb|PSN35923.1| Tryptophan 2 [Blattella germanica]	0.799922	0.00311551	0.421228	0.196971
Znev_18769	turquoise	ref|XP_024083804.1| heterogeneous nuclear ribonucleoprotein C-like [Cimex lectularius]	0.799922	0.00311551	0.524137	0.0979186
Znev_18789	turquoise	ref|XP_021932504.1| neuropeptide Y receptor type 4-like [Zootermopsis nevadensis]	0.799922	0.00311551	0.570937	0.0665851
Znev_18792	turquoise	ref|XP_021913366.1| 5-hydroxytryptamine receptor 1-like [Zootermopsis nevadensis]	0.799922	0.00311551	0.489494	0.126463
Znev_18809	turquoise	gb|PSN29963.1| Ionotropic receptor 75y [Blattella germanica]	0.799922	0.00311551	0.68322	0.0204793
Znev_18822	turquoise	ref|XP_021925945.1| gustatory receptor for sugar taste 64e-like isoform X1 [Zootermopsis nevadensis]	0.799922	0.00311551	0.602481	0.0498018
Znev_18846	turquoise	gb|PSN56982.1| Odorant receptor 35 [Blattella germanica]	0.799922	0.00311551	0.627974	0.0385621
Znev_18930	turquoise	ref|XP_021923877.1| glutamate receptor ionotropic, kainate 5-like isoform X1 [Zootermopsis nevadensis]	0.799922	0.00311551	0.817184	0.00213184
Znev_18964	turquoise	ref|XP_023713960.1| gustatory and odorant receptor 24-like [Cryptotermes secundus] >ref|XP_033608755.1| gustatory and odorant receptor 24-like [Cryptotermes secundus]	0.799922	0.00311551	0.598441	0.0517684
Znev_18971	turquoise		0.799922	0.00311551	0.698377	0.0168318
Znev_19047	turquoise	gb|AMA98157.1| chemosensory protein [Blattella germanica]	0.799922	0.00311551	0.525313	0.0970318
Znev_19051	turquoise	ref|XP_021938303.1| glutamate receptor ionotropic, kainate 2-like isoform X1 [Zootermopsis nevadensis]	0.799922	0.00311551	0.736651	0.00971626
Znev_19052	turquoise	gb|PNF30819.1| Glutamate receptor ionotropic, kainate 2 [Cryptotermes secundus]	0.799922	0.00311551	0.804101	0.00285153
Znev_19066	turquoise	gb|PSN41556.1| Ionotropic receptor 590 [Blattella germanica]	0.799922	0.00311551	0.427997	0.189112
Znev_00099	salmon4	gb|EFN66225.1| Syntaxin-binding protein 5 [Camponotus floridanus]	0.783874	0.00430033	0.815614	0.0022101
Znev_00199	salmon4	gb|PNF16102.1| Nuclear pore complex protein Nup98-Nup96 [Cryptotermes secundus]	0.783874	0.00430033	0.291243	0.384888
Znev_00365	salmon4	ref|XP_014606206.1| PREDICTED: histone demethylase UTY isoform X1 [Polistes canadensis]	0.783874	0.00430033	0.91264	8.87365e-05
Znev_00577	salmon4		0.783874	0.00430033	0.70635	0.0151127
Znev_00580	salmon4	ref|XP_021933569.1| probable E3 ubiquitin-protein ligase HERC1 isoform X1 [Zootermopsis nevadensis] >ref|XP_021933577.1| probable E3 ubiquitin-protein ligase HERC1 isoform X1 [Zootermopsis nevadensis] >ref|XP_021933586.1| probable E3 ubiquitin-protein ligase HERC1 isoform X1 [Zootermopsis nevadensis]	0.783874	0.00430033	0.61177	0.0454757
Znev_01163	salmon4	gb|KDR14977.1| Sphingosine kinase 2 [Zootermopsis nevadensis]	0.783874	0.00430033	0.628967	0.0381641
Znev_01169	salmon4	gb|KDR14983.1| Sodium/hydrogen exchanger 3, partial [Zootermopsis nevadensis]	0.783874	0.00430033	0.841528	0.00116315
Znev_01388	salmon4		0.783874	0.00430033	0.778206	0.0047892
Znev_01394	salmon4	gb|PSN34160.1| Sterol O-acyltransferase 1 [Blattella germanica]	0.783874	0.00430033	0.809139	0.00255588
Znev_01781	salmon4	ref|XP_021927588.1| CUE domain-containing protein 1 [Zootermopsis nevadensis] >ref|XP_021927589.1| CUE domain-containing protein 1 [Zootermopsis nevadensis] >ref|XP_021927590.1| CUE domain-containing protein 1 [Zootermopsis nevadensis] >gb|KDR15443.1| CUE domain-containing protein 1 [Zootermopsis nevadensis]	0.783874	0.00430033	0.849372	0.000936686
Znev_01851	salmon4	gb|QVD39276.1| Anoctamin (Ca-activated Cl channel) [Schistocerca gregaria]	0.783874	0.00430033	0.415878	0.203318
Znev_01884	salmon4	ref|XP_015591585.1| lysosomal-trafficking regulator isoform X4 [Cephus cinctus]	0.783874	0.00430033	0.68584	0.019812
Znev_02008	salmon4	ref|XP_021914482.1| mushroom body large-type Kenyon cell-specific protein 1 isoform X1 [Zootermopsis nevadensis] >gb|KDR22086.1| Mushroom body large-type Kenyon cell-specific protein 1 [Zootermopsis nevadensis]	0.783874	0.00430033	0.882729	0.000319307
Znev_02214	salmon4	ref|XP_033608968.1| serine-rich adhesin for platelets [Cryptotermes secundus]	0.783874	0.00430033	0.74067	0.0091245
Znev_02319	salmon4	gb|KDR17123.1| Transcription factor GATA-4 [Zootermopsis nevadensis]	0.783874	0.00430033	0.871695	0.000470706
Znev_02320	salmon4		0.783874	0.00430033	0.904351	0.0001318
Znev_02403	salmon4	ref|XP_021914688.1| trafficking protein particle complex subunit 8 isoform X1 [Zootermopsis nevadensis] >gb|KDR22025.1| TRS85-like protein [Zootermopsis nevadensis]	0.783874	0.00430033	0.787145	0.00403556
Znev_02685	salmon4	gb|QBB20747.1| insulin receptor-like protein, partial [Prorhinotermes simplex]	0.783874	0.00430033	0.816127	0.00218428
Znev_03053	salmon4	ref|XP_021924689.1| epoxide hydrolase 4-like [Zootermopsis nevadensis] >gb|KDR16900.1| Epoxide hydrolase 4 [Zootermopsis nevadensis]	0.783874	0.00430033	0.604625	0.0487789
Znev_03121	salmon4	gb|KDR22242.1| Leucine-rich repeat and WD repeat-containing protein [Zootermopsis nevadensis]	0.783874	0.00430033	0.284176	0.397046
Znev_03540	salmon4	ref|XP_021914209.1| breast cancer anti-estrogen resistance protein 3 homolog, partial [Zootermopsis nevadensis]	0.783874	0.00430033	0.839403	0.001231
Znev_03878	salmon4	ref|XP_021935585.1| G protein-activated inward rectifier potassium channel 3-like isoform X1 [Zootermopsis nevadensis]	0.783874	0.00430033	0.767001	0.00587451
Znev_04060	salmon4	gb|PSN32304.1| CSC1-like protein 2 [Blattella germanica]	0.783874	0.00430033	0.744131	0.00863623
Znev_04426	salmon4	ref|XP_021913811.1| kinesin heavy chain isoform X1 [Zootermopsis nevadensis]	0.783874	0.00430033	0.434689	0.181532
Znev_04527	salmon4	ref|XP_021920916.1| androgen-induced gene 1 protein-like isoform X1 [Zootermopsis nevadensis] >gb|KDR24056.1| Androgen-induced protein 1 [Zootermopsis nevadensis]	0.783874	0.00430033	0.624694	0.0398982
Znev_04569	salmon4	ref|XP_021913705.1| forkhead box protein N3 [Zootermopsis nevadensis] >ref|XP_021913706.1| forkhead box protein N3 [Zootermopsis nevadensis] >ref|XP_021913707.1| forkhead box protein N3 [Zootermopsis nevadensis] >ref|XP_021913708.1| forkhead box protein N3 [Zootermopsis nevadensis] >ref|XP_021913709.1| forkhead box protein N3 [Zootermopsis nevadensis] >ref|XP_021913710.1| forkhead box protein N3 …	0.783874	0.00430033	0.415872	0.203325
Znev_04874	salmon4		0.783874	0.00430033	0.824608	0.00178926
Znev_05068	salmon4	ref|XP_021929262.1| tensin-3 isoform X6 [Zootermopsis nevadensis]	0.783874	0.00430033	0.873545	0.000442161
Znev_05289	salmon4	ref|XP_021939705.1| ralBP1-associated Eps domain-containing protein 1 [Zootermopsis nevadensis] >gb|KDR08227.1| RalBP1-associated Eps domain-containing protein 2 [Zootermopsis nevadensis]	0.783874	0.00430033	0.579282	0.0618211
Znev_05554	salmon4	gb|PSN40265.1| Protein phosphatase 1L [Blattella germanica]	0.783874	0.00430033	0.80974	0.00252221
Znev_05690	salmon4	ref|XP_021931241.1| protein artichoke [Zootermopsis nevadensis] >gb|KDR13467.1| Insulin-like growth factor-binding protein complex acid labile chain [Zootermopsis nevadensis]	0.783874	0.00430033	0.809015	0.00256284
Znev_05704	salmon4	ref|XP_021919324.1| segmentation protein cap'n'collar isoform X1 [Zootermopsis nevadensis] >ref|XP_021919325.1| segmentation protein cap'n'collar isoform X1 [Zootermopsis nevadensis] >ref|XP_021919326.1| segmentation protein cap'n'collar isoform X1 [Zootermopsis nevadensis]	0.783874	0.00430033	0.754339	0.00730722
Znev_05761	salmon4	ref|XP_021919865.1| centrosomal protein of 162 kDa-like isoform X1 [Zootermopsis nevadensis] >ref|XP_021919866.1| centrosomal protein of 162 kDa-like isoform X1 [Zootermopsis nevadensis] >gb|KDR19445.1| Ankyrin-3 [Zootermopsis nevadensis]	0.783874	0.00430033	0.878437	0.000372957
Znev_06131	salmon4	ref|XP_021932576.1| alanine aminotransferase 1 isoform X1 [Zootermopsis nevadensis] >gb|KDR12685.1| Alanine aminotransferase 2 [Zootermopsis nevadensis]	0.783874	0.00430033	0.168856	0.619668
Znev_06394	salmon4	gb|KDR17854.1| Apolipophorin [Zootermopsis nevadensis]	0.783874	0.00430033	0.782021	0.00445591
Znev_06434	salmon4	ref|XP_021934114.1| protein retinal degeneration B isoform X1 [Zootermopsis nevadensis] >ref|XP_021934115.1| protein retinal degeneration B isoform X1 [Zootermopsis nevadensis] >ref|XP_021934116.1| protein retinal degeneration B isoform X1 [Zootermopsis nevadensis] >ref|XP_021934117.1| protein retinal degeneration B isoform X1 [Zootermopsis nevadensis] >ref|XP_021934118.1| protein retinal degener…	0.783874	0.00430033	0.39328	0.231463
Znev_06719	salmon4	gb|KDR14705.1| Vascular endothelial growth factor receptor 2 [Zootermopsis nevadensis]	0.783874	0.00430033	0.707466	0.0148827
Znev_06736	salmon4	gb|KDR22302.1| putative E3 ubiquitin-protein ligase HERC2 [Zootermopsis nevadensis]	0.783874	0.00430033	0.643473	0.032668
Znev_06918	salmon4	ref|XP_013874611.1| PREDICTED: zinc finger protein OZF-like [Austrofundulus limnaeus]	0.783874	0.00430033	0.715535	0.0132931
Znev_07210	salmon4	gb|KDR17623.1| Diacylglycerol kinase beta [Zootermopsis nevadensis]	0.783874	0.00430033	0.291363	0.384682
Znev_07481	salmon4	gb|KDR23868.1| Serine-enriched protein [Zootermopsis nevadensis]	0.783874	0.00430033	0.728513	0.0109991
Znev_07980	salmon4	gb|KDR08967.1| Mediator of RNA polymerase II transcription subunit 12 [Zootermopsis nevadensis]	0.783874	0.00430033	0.42095	0.197297
Znev_08079	salmon4	ref|XP_021921210.1| double-stranded RNA-binding protein Staufen homolog 2 isoform X1 [Zootermopsis nevadensis]	0.783874	0.00430033	0.441252	0.174282
Znev_08245	salmon4	emb|CAB3364125.1| Hypothetical predicted protein [Cloeon dipterum]	0.783874	0.00430033	0.511808	0.107538
Znev_08856	salmon4	ref|XP_021920032.1| myosin-I heavy chain isoform X2 [Zootermopsis nevadensis]	0.783874	0.00430033	0.551752	0.0784637
Znev_09185	salmon4	gb|KDR16591.1| Regulatory-associated protein of mTOR [Zootermopsis nevadensis]	0.783874	0.00430033	0.807201	0.00266674
Znev_09252	salmon4	gb|PNF36857.1| TRPL translocation defect protein 14 [Cryptotermes secundus]	0.783874	0.00430033	0.525043	0.0972345
Znev_09571	salmon4	dbj|BAR92640.1| methoprene tolerant, partial [Zootermopsis nevadensis]	0.783874	0.00430033	0.673207	0.0231778
Znev_09864	salmon4	gb|KDR10600.1| Deoxyribonuclease tatD, partial [Zootermopsis nevadensis]	0.783874	0.00430033	0.394225	0.230242
Znev_10177	salmon4	ref|XP_021922927.1| protein unc-13 homolog B isoform X9 [Zootermopsis nevadensis]	0.783874	0.00430033	0.479734	0.135367
Znev_10431	salmon4	gb|KDR18080.1| Sarcosine dehydrogenase, mitochondrial, partial [Zootermopsis nevadensis]	0.783874	0.00430033	0.759261	0.00672297
Znev_10586	salmon4	gb|KDR18287.1| AP2-associated protein kinase 1 [Zootermopsis nevadensis]	0.783874	0.00430033	0.553818	0.0771216
Znev_10638	salmon4	gb|KDR06553.1| Basigin [Zootermopsis nevadensis]	0.783874	0.00430033	0.421522	0.196626
Znev_10731	salmon4	gb|KDR17480.1| Teneurin-3, partial [Zootermopsis nevadensis]	0.783874	0.00430033	0.307651	0.357392
Znev_10851	salmon4	gb|KDR15497.1| RAG1-activating protein 1-like protein [Zootermopsis nevadensis]	0.783874	0.00430033	0.596729	0.0526174
Znev_10946	salmon4	gb|PSN51957.1| Octopamine receptor beta-2R [Blattella germanica]	0.783874	0.00430033	0.77222	0.00534871
Znev_11089	salmon4		0.783874	0.00430033	0.661543	0.0266285
Znev_11335	salmon4	gb|KDR09464.1| Receptor-type tyrosine-protein phosphatase kappa, partial [Zootermopsis nevadensis]	0.783874	0.00430033	0.765617	0.00602008
Znev_11439	salmon4	gb|KDR16621.1| Breast carcinoma-amplified sequence 3-like protein [Zootermopsis nevadensis]	0.783874	0.00430033	0.624794	0.0398573
Znev_11473	salmon4	ref|XP_021914366.1| KICSTOR complex protein SZT2-like [Zootermopsis nevadensis]	0.783874	0.00430033	0.689818	0.0188285
Znev_11980	salmon4	gb|KDR06670.1| Estrogen-related receptor gamma [Zootermopsis nevadensis]	0.783874	0.00430033	0.706504	0.0150808
Znev_12014	salmon4	gb|KRT78214.1| WD40 domain-containing protein, partial [Oryctes borbonicus]	0.783874	0.00430033	0.525102	0.0971906
Znev_12089	salmon4	ref|XP_021937163.1| MLX-interacting protein isoform X1 [Zootermopsis nevadensis]	0.783874	0.00430033	0.538974	0.087112
Znev_12121	salmon4	gb|PNF13850.1| Sortilin-related receptor, partial [Cryptotermes secundus]	0.783874	0.00430033	0.94847	8.69622e-06
Znev_12582	salmon4	gb|KDR15276.1| Sorbin and SH3 domain-containing protein 1, partial [Zootermopsis nevadensis]	0.783874	0.00430033	0.705512	0.0152872
Znev_12715	salmon4	ref|XP_021936481.1| probable E3 ubiquitin-protein ligase HERC4 isoform X1 [Zootermopsis nevadensis] >gb|KDR10359.1| putative E3 ubiquitin-protein ligase HERC4 [Zootermopsis nevadensis]	0.783874	0.00430033	0.458355	0.15623
Znev_12819	salmon4	gb|PNF35181.1| Transmembrane protein 11, mitochondrial [Cryptotermes secundus]	0.783874	0.00430033	0.358172	0.279443
Znev_12986	salmon4	ref|XP_021922428.1| sialin isoform X1 [Zootermopsis nevadensis]	0.783874	0.00430033	0.747711	0.00815161
Znev_13025	salmon4		0.783874	0.00430033	0.712054	0.013963
Znev_13026	salmon4	ref|XP_021938533.1| TOM1-like protein 2 isoform X1 [Zootermopsis nevadensis] >gb|KDR09020.1| TOM1-like protein 2 [Zootermopsis nevadensis]	0.783874	0.00430033	0.546354	0.0820441
Znev_13205	salmon4	gb|EFN80085.1| Thioredoxin, mitochondrial [Harpegnathos saltator]	0.783874	0.00430033	0.502818	0.114925
Znev_13370	salmon4	ref|XP_021915570.1| fatty acid hydroxylase domain-containing protein 2 isoform X2 [Zootermopsis nevadensis] >ref|XP_021915576.1| fatty acid hydroxylase domain-containing protein 2 isoform X2 [Zootermopsis nevadensis]	0.783874	0.00430033	0.834316	0.00140551
Znev_13454	salmon4	dbj|BAU68125.1| carbonic anhydrase [Nasutitermes takasagoensis]	0.783874	0.00430033	0.860713	0.000669999
Znev_13479	salmon4	ref|XP_021932692.1| inositol hexakisphosphate and diphosphoinositol-pentakisphosphate kinase-like isoform X1 [Zootermopsis nevadensis] >ref|XP_021932693.1| inositol hexakisphosphate and diphosphoinositol-pentakisphosphate kinase-like isoform X1 [Zootermopsis nevadensis] >ref|XP_021932694.1| inositol hexakisphosphate and diphosphoinositol-pentakisphosphate kinase-like isoform X1 [Zootermopsis neva…	0.783874	0.00430033	0.514064	0.105733
Znev_13692	salmon4	gb|KDR20894.1| Abhydrolase domain-containing protein 3, partial [Zootermopsis nevadensis]	0.783874	0.00430033	0.666082	0.0252455
Znev_14004	salmon4	gb|PNF21608.1| Autophagy-related protein 2-like protein B [Cryptotermes secundus]	0.783874	0.00430033	0.649256	0.0306403
Znev_14117	salmon4		0.783874	0.00430033	0.879535	0.000358623
Znev_14287	salmon4	gb|KDR19531.1| Cytochrome P450 2J3 [Zootermopsis nevadensis]	0.783874	0.00430033	0.649926	0.0304113
Znev_14569	salmon4		0.783874	0.00430033	0.561951	0.0719865
Znev_14587	salmon4		0.783874	0.00430033	0.407678	0.213282
Znev_15139	salmon4		0.783874	0.00430033	0.583629	0.0594328
Znev_15162	salmon4		0.783874	0.00430033	0.441784	0.173702
Znev_16009	salmon4	gb|KDQ71472.1| Protein kinase DC2 [Zootermopsis nevadensis]	0.783874	0.00430033	0.30378	0.363784
Znev_16607	salmon4	gb|PNF32491.1| Protein vav [Cryptotermes secundus]	0.783874	0.00430033	0.816653	0.00215806
Znev_16688	salmon4	gb|PSN36157.1| F-box only protein 28 [Blattella germanica]	0.783874	0.00430033	0.543454	0.0840113
Znev_17475	salmon4	ref|XP_021915830.1| proton-coupled amino acid transporter-like protein pathetic isoform X1 [Zootermopsis nevadensis] >ref|XP_021915831.1| proton-coupled amino acid transporter-like protein pathetic isoform X1 [Zootermopsis nevadensis]	0.783874	0.00430033	0.254503	0.450114
Znev_17621	salmon4	ref|XP_021920481.1| anoctamin-4-like [Zootermopsis nevadensis]	0.783874	0.00430033	0.696351	0.01729
Znev_17878	salmon4	gb|PNF25094.1| Cytidine deaminase, partial [Cryptotermes secundus]	0.783874	0.00430033	0.707878	0.0147983
Znev_18641	salmon4	ref|XP_021942435.1| glutamate-gated chloride channel isoform X9 [Zootermopsis nevadensis]	0.783874	0.00430033	0.620928	0.0414718
Znev_18714	salmon4	ref|XP_023717688.1| mucin-12 isoform X1 [Cryptotermes secundus]	0.783874	0.00430033	0.692357	0.0182194
Znev_00051	darkgrey	ref|XP_023708308.1| RNA pseudouridylate synthase domain-containing protein 2 isoform X1 [Cryptotermes secundus]	0.699645	0.0165495	0.639764	0.0340165
Znev_00363	darkgrey	gb|KDR16190.1| Leucine carboxyl methyltransferase 1 [Zootermopsis nevadensis]	0.699645	0.0165495	0.882173	0.000325902
Znev_00625	darkgrey	gb|PSN40838.1| FMRFamide receptor [Blattella germanica]	0.699645	0.0165495	0.315009	0.345402
Znev_00698	darkgrey	gb|KDR18226.1| Proto-oncogene tyrosine-protein kinase receptor ret [Zootermopsis nevadensis]	0.699645	0.0165495	0.48397	0.131456
Znev_00763	darkgrey	gb|KDR23219.1| Vacuolar protein sorting-associated protein 13A [Zootermopsis nevadensis]	0.699645	0.0165495	0.587187	0.0575259
Znev_00884	darkgrey	gb|KDR22929.1| Organic cation transporter protein, partial [Zootermopsis nevadensis]	0.699645	0.0165495	0.52509	0.0971991
Znev_01271	darkgrey	gb|TGZ57360.1| Septin-1 [Temnothorax longispinosus]	0.699645	0.0165495	0.745208	0.00848839
Znev_01324	darkgrey	ref|XP_021920332.1| protein FAM214A isoform X2 [Zootermopsis nevadensis] >ref|XP_021920333.1| protein FAM214A isoform X2 [Zootermopsis nevadensis] >ref|XP_021920334.1| protein FAM214A isoform X2 [Zootermopsis nevadensis] >ref|XP_021920335.1| protein FAM214A isoform X2 [Zootermopsis nevadensis] >ref|XP_021920337.1| protein FAM214A isoform X2 [Zootermopsis nevadensis] >ref|XP_021920338.1| protein F…	0.699645	0.0165495	0.339663	0.3068
Znev_01337	darkgrey	gb|KDR19229.1| [Pyruvate dehydrogenase [lipoamide]] kinase, mitochondrial [Zootermopsis nevadensis]	0.699645	0.0165495	0.565875	0.0695931
Znev_01503	darkgrey	gb|KDR11038.1| Extended synaptotagmin-2, partial [Zootermopsis nevadensis]	0.699645	0.0165495	0.587347	0.0574409
Znev_01509	darkgrey	gb|KDR11045.1| Bestrophin-2 [Zootermopsis nevadensis]	0.699645	0.0165495	0.379958	0.249062
Znev_01512	darkgrey	ref|XP_021935182.1| mucin-5B-like [Zootermopsis nevadensis] >gb|KDR11048.1| Polycomb complex protein BMI-1 [Zootermopsis nevadensis]	0.699645	0.0165495	0.609809	0.0463664
Znev_01545	darkgrey	ref|XP_021935224.1| UPF0415 protein C7orf25 homolog isoform X1 [Zootermopsis nevadensis] >ref|XP_021935225.1| UPF0415 protein C7orf25 homolog isoform X1 [Zootermopsis nevadensis]	0.699645	0.0165495	0.295215	0.378136
Znev_01695	darkgrey	gb|KDR18954.1| Neuroligin-3 [Zootermopsis nevadensis]	0.699645	0.0165495	0.630174	0.0376838
Znev_01725	darkgrey	gb|PSN51247.1| High affinity cGMP-specific 3' [Blattella germanica]	0.699645	0.0165495	0.722422	0.0120368
Znev_01852	darkgrey	ref|XP_021935439.1| ATP-dependent RNA helicase DDX3X isoform X1 [Zootermopsis nevadensis] >gb|KDR10924.1| ATP-dependent RNA helicase DDX3X [Zootermopsis nevadensis]	0.699645	0.0165495	0.439471	0.176231
Znev_02027	darkgrey	ref|XP_021914463.1| 6-phosphofructo-2-kinase/fructose-2,6-bisphosphatase-like [Zootermopsis nevadensis] >gb|KDR22105.1| 6PF-2-K/Fru-2,6-P2ASE liver/muscle isozymes [Zootermopsis nevadensis]	0.699645	0.0165495	0.655937	0.0284098
Znev_02130	darkgrey	gb|PSN40625.1| Protein phosphatase PTC7 [Blattella germanica]	0.699645	0.0165495	0.520369	0.100796
Znev_02153	darkgrey	ref|XP_021942263.1| protein KIAA0100 isoform X1 [Zootermopsis nevadensis] >ref|XP_021942265.1| protein KIAA0100 isoform X2 [Zootermopsis nevadensis]	0.699645	0.0165495	0.551741	0.0784705
Znev_02166	darkgrey	gb|KDR23132.1| Trafficking kinesin-binding protein 1 [Zootermopsis nevadensis]	0.699645	0.0165495	0.59699	0.0524877
Znev_02189	darkgrey	ref|XP_012268560.1| hyccin isoform X1 [Athalia rosae]	0.699645	0.0165495	0.616748	0.0432674
Znev_02356	darkgrey	ref|XP_021924289.1| GRIP and coiled-coil domain-containing protein 2 [Zootermopsis nevadensis]	0.699645	0.0165495	0.818498	0.00206789
Znev_02367	darkgrey	ref|XP_021924259.1| exostosin-3 [Zootermopsis nevadensis] >gb|KDR17166.1| Exostosin-3 [Zootermopsis nevadensis]	0.699645	0.0165495	-0.00854803	0.9801
Znev_02419	darkgrey	ref|XP_023727845.1| protein lifeguard 1 [Cryptotermes secundus]	0.699645	0.0165495	0.727687	0.011136
Znev_02479	darkgrey	gb|KDR23588.1| Syndecan [Zootermopsis nevadensis]	0.699645	0.0165495	0.534993	0.0899304
Znev_02515	darkgrey	gb|KDR23987.1| Inactive dipeptidyl peptidase 10 [Zootermopsis nevadensis]	0.699645	0.0165495	0.484876	0.130629
Znev_02576	darkgrey	ref|XP_021924005.1| tetratricopeptide repeat protein 7B isoform X1 [Zootermopsis nevadensis] >ref|XP_021924006.1| tetratricopeptide repeat protein 7B isoform X1 [Zootermopsis nevadensis] >ref|XP_021924007.1| tetratricopeptide repeat protein 7B isoform X1 [Zootermopsis nevadensis] >gb|KDR17261.1| Tetratricopeptide repeat protein 7B [Zootermopsis nevadensis]	0.699645	0.0165495	0.51683	0.103549
Znev_02720	darkgrey		0.699645	0.0165495	0.490018	0.125996
Znev_02766	darkgrey	ref|XP_021918001.1| protein FAM160B1-like isoform X1 [Zootermopsis nevadensis]	0.699645	0.0165495	0.634246	0.0360948
Znev_02861	darkgrey		0.699645	0.0165495	0.410722	0.20955
Znev_03203	darkgrey	ref|XP_021915292.1| protein phosphatase 1 regulatory subunit 12A isoform X1 [Zootermopsis nevadensis] >ref|XP_021915293.1| protein phosphatase 1 regulatory subunit 12A isoform X1 [Zootermopsis nevadensis]	0.699645	0.0165495	0.324049	0.330964
Znev_03268	darkgrey	ref|XP_021916559.1| coiled-coil domain-containing protein 18-like isoform X2 [Zootermopsis nevadensis]	0.699645	0.0165495	0.150927	0.657789
Znev_03288	darkgrey	gb|QVD39494.1| Enoyl-[acyl-carrier-protein] reductase [Schistocerca gregaria]	0.699645	0.0165495	0.504751	0.11331
Znev_03554	darkgrey	gb|PSN30635.1| Vacuolar protein sorting-associated protein 16 [Blattella germanica]	0.699645	0.0165495	0.668387	0.0245626
Znev_03697	darkgrey	ref|XP_021917407.1| 2-hydroxyacylsphingosine 1-beta-galactosyltransferase-like [Zootermopsis nevadensis] >ref|XP_021917408.1| 2-hydroxyacylsphingosine 1-beta-galactosyltransferase-like [Zootermopsis nevadensis] >gb|KDR20747.1| UDP-glucuronosyltransferase 2B30 [Zootermopsis nevadensis]	0.699645	0.0165495	0.643674	0.0325959
Znev_03793	darkgrey	gb|KDR17585.1| Neurexin-4 [Zootermopsis nevadensis]	0.699645	0.0165495	0.613575	0.0446661
Znev_03954	darkgrey	gb|PNF23502.1| Signal transducer and activator of transcription 5B [Cryptotermes secundus]	0.699645	0.0165495	0.303154	0.364823
Znev_03956	darkgrey	ref|XP_021921252.1| solute carrier family 25 member 44 [Zootermopsis nevadensis] >gb|KDR18765.1| Solute carrier family 25 member 44 [Zootermopsis nevadensis]	0.699645	0.0165495	0.489176	0.126748
Znev_04042	darkgrey	ref|XP_021931530.1| zinc finger protein ubi-d4 B-like isoform X1 [Zootermopsis nevadensis]	0.699645	0.0165495	0.472144	0.142559
Znev_04168	darkgrey	gb|PNF26011.1| Endonuclease/exonuclease/phosphatase family domain-containing protein 1 [Cryptotermes secundus] >gb|PNF26012.1| Endonuclease/exonuclease/phosphatase family domain-containing protein 1 [Cryptotermes secundus]	0.699645	0.0165495	0.579685	0.0615967
Znev_04224	darkgrey		0.699645	0.0165495	0.614771	0.0441354
Znev_04278	darkgrey	gb|PNF21282.1| Frataxin-like protein, mitochondrial [Cryptotermes secundus]	0.699645	0.0165495	0.514898	0.105072
Znev_04279	darkgrey		0.699645	0.0165495	0.615821	0.043673
Znev_04423	darkgrey	ref|XP_021913850.1| E3 ubiquitin-protein ligase HECW2-like isoform X1 [Zootermopsis nevadensis]	0.699645	0.0165495	0.218149	0.519313
Znev_04503	darkgrey	ref|XP_021926843.1| E3 ubiquitin-protein ligase RNF34 [Zootermopsis nevadensis] >gb|KDR15775.1| E3 ubiquitin-protein ligase rififylin [Zootermopsis nevadensis]	0.699645	0.0165495	0.416624	0.202426
Znev_04546	darkgrey	ref|XP_021921311.1| 2-phosphoxylose phosphatase 1 [Zootermopsis nevadensis] >gb|KDR24075.1| Acid phosphatase-like protein 2 [Zootermopsis nevadensis]	0.699645	0.0165495	0.213895	0.527692
Znev_04555	darkgrey		0.699645	0.0165495	0.600174	0.0509181
Znev_04570	darkgrey	ref|XP_021913703.1| zinc finger FYVE domain-containing protein 1-like isoform X1 [Zootermopsis nevadensis] >gb|KDR22394.1| Zinc finger FYVE domain-containing protein 1 [Zootermopsis nevadensis]	0.699645	0.0165495	0.334519	0.314653
Znev_04652	darkgrey	ref|XP_021932002.1| PX domain-containing protein kinase-like protein isoform X1 [Zootermopsis nevadensis] >gb|KDR12927.1| PX domain-containing protein kinase-like protein [Zootermopsis nevadensis]	0.699645	0.0165495	0.752003	0.0075972
Znev_04659	darkgrey	ref|XP_023719107.1| Down syndrome cell adhesion molecule-like protein Dscam2 [Cryptotermes secundus]	0.699645	0.0165495	0.489764	0.126222
Znev_04737	darkgrey	gb|KDR19045.1| Multiple inositol polyphosphate phosphatase 1 [Zootermopsis nevadensis]	0.699645	0.0165495	0.825717	0.00174187
Znev_05036	darkgrey	ref|XP_021915163.1| 72 kDa inositol polyphosphate 5-phosphatase [Zootermopsis nevadensis] >gb|KDR24280.1| 72 kDa inositol polyphosphate 5-phosphatase [Zootermopsis nevadensis]	0.699645	0.0165495	0.508941	0.10986
Znev_05210	darkgrey	gb|PSN32841.1| Heat shock 70 kDa protein cognate 5 [Blattella germanica]	0.699645	0.0165495	0.696996	0.0171431
Znev_05232	darkgrey	gb|KDR16058.1| Homeobox protein DBX1-A [Zootermopsis nevadensis]	0.699645	0.0165495	0.529171	0.0941588
Znev_05254	darkgrey	ref|XP_002428152.1| ras GTP exchange factor, son of sevenless, putative [Pediculus humanus corporis] >gb|EEB15414.1| ras GTP exchange factor, son of sevenless, putative [Pediculus humanus corporis]	0.699645	0.0165495	0.604911	0.0486437
Znev_05405	darkgrey		0.699645	0.0165495	0.713058	0.0137673
Znev_05408	darkgrey	ref|XP_021929317.1| protein cortex-like [Zootermopsis nevadensis] >gb|KDR14508.1| Cell division cycle protein 20-like protein [Zootermopsis nevadensis]	0.699645	0.0165495	0.415157	0.204183
Znev_05503	darkgrey	gb|AGG40975.1| sodium channel auxiliary subunit TEH1-like transcript variant TEH1C [Periplaneta americana]	0.699645	0.0165495	0.500455	0.11692
Znev_05539	darkgrey	gb|PBC34685.1| Rho guanine nucleotide exchange factor [Apis cerana cerana]	0.699645	0.0165495	0.666482	0.0251258
Znev_05553	darkgrey	gb|KDR21325.1| Dedicator of cytokinesis protein 9 [Zootermopsis nevadensis]	0.699645	0.0165495	0.365475	0.269039
Znev_05678	darkgrey		0.699645	0.0165495	0.502965	0.114802
Znev_05703	darkgrey	ref|XP_021919322.1| endoplasmic reticulum aminopeptidase 1-like isoform X1 [Zootermopsis nevadensis] >gb|KDR19722.1| Endoplasmic reticulum aminopeptidase 1 [Zootermopsis nevadensis]	0.699645	0.0165495	0.558143	0.0743612
Znev_05755	darkgrey	gb|KDR19439.1| Structural maintenance of chromosomes protein 3 [Zootermopsis nevadensis]	0.699645	0.0165495	0.47318	0.141564
Znev_05876	darkgrey	gb|KDR23915.1| ATP-dependent DNA helicase PIF1 [Zootermopsis nevadensis]	0.699645	0.0165495	0.749742	0.00788568
Znev_05938	darkgrey	ref|XP_021928525.1| lysosomal alpha-glucosidase-like [Zootermopsis nevadensis] >gb|KDR14932.1| Lysosomal alpha-glucosidase [Zootermopsis nevadensis]	0.699645	0.0165495	0.383313	0.244559
Znev_05961	darkgrey	ref|XP_021935341.1| bis(5'-nucleosyl)-tetraphosphatase [asymmetrical]-like isoform X1 [Zootermopsis nevadensis] >ref|XP_021935366.1| bis(5'-nucleosyl)-tetraphosphatase [asymmetrical]-like isoform X1 [Zootermopsis nevadensis]	0.699645	0.0165495	0.424178	0.193523
Znev_05967	darkgrey	ref|XP_021935232.1| fanconi-associated nuclease 1-like isoform X1 [Zootermopsis nevadensis] >gb|KDR23438.1| Coiled-coil domain-containing protein MTMR15 [Zootermopsis nevadensis]	0.699645	0.0165495	0.638171	0.0346077
Znev_06098	darkgrey	gb|KDR24259.1| KH domain-containing, RNA-binding, signal transduction-associated protein 2 [Zootermopsis nevadensis]	0.699645	0.0165495	0.825307	0.00175927
Znev_06248	darkgrey		0.699645	0.0165495	0.659573	0.0272451
Znev_06517	darkgrey	gb|KDR20323.1| Adenylate cyclase type 2 [Zootermopsis nevadensis]	0.699645	0.0165495	0.446132	0.169007
Znev_06575	darkgrey	gb|KDR23639.1| FYVE, RhoGEF and PH domain-containing protein 4 [Zootermopsis nevadensis]	0.699645	0.0165495	0.474134	0.140652
Znev_06659	darkgrey	ref|XP_021917731.1| KN motif and ankyrin repeat domain-containing protein 2-like isoform X1 [Zootermopsis nevadensis] >ref|XP_021917733.1| KN motif and ankyrin repeat domain-containing protein 2-like isoform X1 [Zootermopsis nevadensis] >gb|KDR20563.1| KN motif and ankyrin repeat domain-containing protein 1 [Zootermopsis nevadensis]	0.699645	0.0165495	0.356678	0.2816
Znev_06790	darkgrey	gb|KDR09168.1| Glutamate receptor, ionotropic kainate 3 [Zootermopsis nevadensis]	0.699645	0.0165495	0.703816	0.0156447
Znev_06838	darkgrey		0.699645	0.0165495	0.748333	0.00806955
Znev_06970	darkgrey		0.699645	0.0165495	0.414107	0.205446
Znev_07256	darkgrey	ref|XP_021929920.1| tyrosine-protein kinase CSK isoform X1 [Zootermopsis nevadensis] >ref|XP_021929922.1| tyrosine-protein kinase CSK isoform X1 [Zootermopsis nevadensis] >ref|XP_021929923.1| tyrosine-protein kinase CSK isoform X1 [Zootermopsis nevadensis] >ref|XP_021929924.1| tyrosine-protein kinase CSK isoform X1 [Zootermopsis nevadensis] >ref|XP_021929925.1| tyrosine-protein kinase CSK isoform…	0.699645	0.0165495	0.572532	0.0656562
Znev_07315	darkgrey	ref|XP_021923602.1| DDB1- and CUL4-associated factor 5 [Zootermopsis nevadensis] >gb|KDR17529.1| WD repeat-containing protein 22 [Zootermopsis nevadensis]	0.699645	0.0165495	0.556156	0.0756208
Znev_07334	darkgrey		0.699645	0.0165495	0.694155	0.0177968
Znev_07640	darkgrey		0.699645	0.0165495	0.643924	0.0325064
Znev_07852	darkgrey	gb|KDR17657.1| Vacuolar protein sorting-associated protein 13C [Zootermopsis nevadensis]	0.699645	0.0165495	0.31965	0.337949
Znev_07973	darkgrey		0.699645	0.0165495	0.552963	0.077675
Znev_08016	darkgrey	ref|XP_021918418.1| zinc finger protein OZF-like [Zootermopsis nevadensis]	0.699645	0.0165495	0.331029	0.320041
Znev_08108	darkgrey	ref|XP_021937952.1| heat shock factor protein isoform X1 [Zootermopsis nevadensis] >gb|KDR09427.1| Heat shock factor protein [Zootermopsis nevadensis]	0.699645	0.0165495	0.723844	0.0117884
Znev_08416	darkgrey	ref|XP_021919093.1| neuropeptide CCHamide-2 receptor-like isoform X2 [Zootermopsis nevadensis] >gb|KDR19848.1| Substance-K receptor [Zootermopsis nevadensis]	0.699645	0.0165495	0.928642	3.65529e-05
Znev_08829	darkgrey	ref|XP_023711244.1| proton-coupled folate transporter isoform X2 [Cryptotermes secundus]	0.699645	0.0165495	0.539979	0.0864103
Znev_08838	darkgrey	ref|XP_021919996.1| leucine-rich repeat-containing protein 69-like isoform X1 [Zootermopsis nevadensis] >gb|KDR19349.1| Leucine-rich repeat-containing protein 8A [Zootermopsis nevadensis]	0.699645	0.0165495	0.534682	0.0901533
Znev_08855	darkgrey	gb|KDR19364.1| Calcium-independent protein kinase C [Zootermopsis nevadensis]	0.699645	0.0165495	0.639247	0.0342075
Znev_08978	darkgrey	gb|KDR22956.1| Neural proliferation differentiation and control protein 1 [Zootermopsis nevadensis]	0.699645	0.0165495	0.698363	0.0168349
Znev_08979	darkgrey	gb|KDR22957.1| Cell division protein kinase 9 [Zootermopsis nevadensis]	0.699645	0.0165495	0.583938	0.0592656
Znev_09197	darkgrey	ref|XP_021915637.1| adhesion G protein-coupled receptor B2-like isoform X1 [Zootermopsis nevadensis]	0.699645	0.0165495	0.366074	0.268195
Znev_09208	darkgrey	gb|KDR21590.1| Protein-L-isoaspartate O-methyltransferase domain-containing protein 1 [Zootermopsis nevadensis]	0.699645	0.0165495	0.455672	0.158981
Znev_09251	darkgrey	ref|XP_021916036.1| protein-tyrosine sulfotransferase-like [Zootermopsis nevadensis] >ref|XP_021916037.1| protein-tyrosine sulfotransferase-like [Zootermopsis nevadensis] >ref|XP_021916038.1| protein-tyrosine sulfotransferase-like [Zootermopsis nevadensis] >ref|XP_021916039.1| protein-tyrosine sulfotransferase-like [Zootermopsis nevadensis] >gb|KDR21420.1| Protein-tyrosine sulfotransferase [Zoote…	0.699645	0.0165495	0.583783	0.0593497
Znev_09558	darkgrey		0.699645	0.0165495	0.545319	0.0827424
Znev_09587	darkgrey		0.699645	0.0165495	0.431882	0.184689
Znev_09630	darkgrey	gb|EZA61783.1| Guanine nucleotide-binding protein G(q) subunit alpha [Ooceraea biroi]	0.699645	0.0165495	0.537787	0.0879463
Znev_09793	darkgrey	ref|XP_021921387.1| probable N-acetyltransferase CML3 [Zootermopsis nevadensis] >gb|KDR18719.1| putative N-acetyltransferase CML3 [Zootermopsis nevadensis]	0.699645	0.0165495	0.416776	0.202245
Znev_09876	darkgrey	ref|XP_023708008.1| MAGUK p55 subfamily member 5 isoform X1 [Cryptotermes secundus]	0.699645	0.0165495	0.755093	0.0072155
Znev_09918	darkgrey	gb|PSN47433.1| Oxysterol-binding protein 1 [Blattella germanica]	0.699645	0.0165495	0.600794	0.0506168
Znev_10015	darkgrey		0.699645	0.0165495	0.338847	0.308039
Znev_10021	darkgrey	ref|XP_021914428.1| protein takeout-like [Zootermopsis nevadensis] >gb|KDR22099.1| Protein takeout [Zootermopsis nevadensis]	0.699645	0.0165495	0.225874	0.504245
Znev_10085	darkgrey		0.699645	0.0165495	0.238031	0.480921
Znev_10086	darkgrey	ref|XP_021925502.1| regulator of G-protein signaling 20, partial [Zootermopsis nevadensis]	0.699645	0.0165495	0.623133	0.0405452
Znev_10122	darkgrey	gb|KDR08794.1| Transient receptor potential cation channel subfamily A member 1 [Zootermopsis nevadensis]	0.699645	0.0165495	0.733162	0.0102521
Znev_10178	darkgrey		0.699645	0.0165495	0.536429	0.0889068
Znev_10214	darkgrey	ref|XP_021927585.1| venom carboxylesterase-6-like [Zootermopsis nevadensis]	0.699645	0.0165495	0.140655	0.679974
Znev_10385	darkgrey	ref|XP_025195704.1| piggyBac transposable element-derived protein 4-like [Melanaphis sacchari]	0.699645	0.0165495	0.552963	0.077675
Znev_10531	darkgrey		0.699645	0.0165495	0.426903	0.190369
Znev_10639	darkgrey	gb|KDR06554.1| Tyrosine-protein kinase hopscotch [Zootermopsis nevadensis]	0.699645	0.0165495	0.229234	0.497749
Znev_10923	darkgrey	gb|KDR17393.1| Toll-like receptor 13 [Zootermopsis nevadensis]	0.699645	0.0165495	0.305471	0.360984
Znev_10950	darkgrey		0.699645	0.0165495	0.839176	0.00123842
Znev_11205	darkgrey		0.699645	0.0165495	0.616199	0.0435074
Znev_11206	darkgrey	gb|KDR10348.1| Ankyrin-2 [Zootermopsis nevadensis]	0.699645	0.0165495	0.666235	0.0251997
Znev_11283	darkgrey	ref|XP_021929197.1| voltage-dependent T-type calcium channel subunit alpha-1H-like isoform X1 [Zootermopsis nevadensis]	0.699645	0.0165495	0.781261	0.00452087
Znev_11383	darkgrey	gb|EFA07128.1| Protein UBASH3A homolog-like Protein [Tribolium castaneum]	0.699645	0.0165495	0.322791	0.332954
Znev_11505	darkgrey	gb|KDR16497.1| FERM and PDZ domain-containing protein 4 [Zootermopsis nevadensis]	0.699645	0.0165495	0.0975578	0.775369
Znev_11521	darkgrey	ref|XP_021928688.1| reticulocalbin-2 [Zootermopsis nevadensis] >gb|KDR14829.1| Reticulocalbin-2 [Zootermopsis nevadensis]	0.699645	0.0165495	0.532623	0.0916361
Znev_11562	darkgrey	ref|XP_021917350.1| metal regulatory transcription factor 1-like isoform X1 [Zootermopsis nevadensis] >gb|KDR20780.1| Metal regulatory transcription factor 1 [Zootermopsis nevadensis]	0.699645	0.0165495	0.618457	0.0425269
Znev_11655	darkgrey	gb|KDR07360.1| Potassium voltage-gated channel subfamily H member 6, partial [Zootermopsis nevadensis]	0.699645	0.0165495	0.533854	0.0907479
Znev_11673	darkgrey	ref|XP_021936377.1| WD repeat-containing protein 7 isoform X1 [Zootermopsis nevadensis]	0.699645	0.0165495	0.614794	0.0441255
Znev_11787	darkgrey	gb|KDR09055.1| Cytohesin-1 [Zootermopsis nevadensis]	0.699645	0.0165495	0.376571	0.253655
Znev_11794	darkgrey		0.699645	0.0165495	0.675716	0.0224793
Znev_11798	darkgrey	ref|XP_021938497.1| hydroxyacylglutathione hydrolase, mitochondrial isoform X1 [Zootermopsis nevadensis] >ref|XP_021938498.1| hydroxyacylglutathione hydrolase, mitochondrial isoform X1 [Zootermopsis nevadensis] >gb|KDR09065.1| Hydroxyacylglutathione hydrolase, mitochondrial [Zootermopsis nevadensis]	0.699645	0.0165495	0.421731	0.196381
Znev_11804	darkgrey	gb|KDR10806.1| Quinone oxidoreductase-like protein 1 [Zootermopsis nevadensis]	0.699645	0.0165495	0.684489	0.020154
Znev_11864	darkgrey		0.699645	0.0165495	0.558596	0.0740762
Znev_11943	darkgrey	ref|XP_021936967.1| transcription factor E2F8-like isoform X2 [Zootermopsis nevadensis]	0.699645	0.0165495	0.684572	0.020133
Znev_12048	darkgrey	gb|AMZ80114.1| acetylcholinesterase 2 [Blattella nipponica]	0.699645	0.0165495	0.428186	0.188895
Znev_12135	darkgrey	gb|KDR19335.1| Glucose-fructose oxidoreductase domain-containing protein 1 [Zootermopsis nevadensis] >gb|KDR19336.1| Glucose-fructose oxidoreductase domain-containing protein 1 [Zootermopsis nevadensis]	0.699645	0.0165495	0.481675	0.133566
Znev_12183	darkgrey	gb|KDR21491.1| Sodium/potassium/calcium exchanger Nckx30C, partial [Zootermopsis nevadensis]	0.699645	0.0165495	0.529034	0.0942596
Znev_12196	darkgrey		0.699645	0.0165495	0.558232	0.0743052
Znev_12251	darkgrey	ref|XP_023727979.1| centrosomal protein of 164 kDa isoform X1 [Cryptotermes secundus]	0.699645	0.0165495	0.514271	0.105569
Znev_12597	darkgrey		0.699645	0.0165495	0.604458	0.0488581
Znev_12648	darkgrey	dbj|GBP18681.1| Phosphatidylinositol 3-kinase catalytic subunit type 3 [Eumeta japonica]	0.699645	0.0165495	0.547987	0.0809495
Znev_12800	darkgrey	ref|XP_021940603.1| adenomatous polyposis coli protein-like [Zootermopsis nevadensis]	0.699645	0.0165495	0.457936	0.156658
Znev_12985	darkgrey	ref|XP_023728015.1| zinc finger protein 615 [Cryptotermes secundus]	0.699645	0.0165495	0.556906	0.075144
Znev_13115	darkgrey		0.699645	0.0165495	0.541672	0.0852358
Znev_13142	darkgrey	gb|EFN75267.1| Protein FAM38B, partial [Harpegnathos saltator]	0.699645	0.0165495	0.684805	0.0200737
Znev_13476	darkgrey	gb|PNF23629.1| Dihydroxyacetone phosphate acyltransferase [Cryptotermes secundus]	0.699645	0.0165495	0.406177	0.215137
Znev_13681	darkgrey	gb|KDR19023.1| Ankyrin repeat domain-containing protein 56, partial [Zootermopsis nevadensis]	0.699645	0.0165495	0.676076	0.0223801
Znev_13734	darkgrey	gb|KDR23651.1| Retrovirus-related Pol polyprotein from transposon 17.6, partial [Zootermopsis nevadensis]	0.699645	0.0165495	0.506927	0.11151
Znev_13887	darkgrey	ref|XP_021939106.1| ubiquitin thioesterase otulin-like isoform X1 [Zootermopsis nevadensis]	0.699645	0.0165495	0.566454	0.0692445
Znev_14111	darkgrey	ref|XP_021925623.1| opioid-binding protein/cell adhesion molecule-like isoform X1 [Zootermopsis nevadensis] >gb|KDR16345.1| Opioid-binding protein/cell adhesion molecule [Zootermopsis nevadensis]	0.699645	0.0165495	0.644703	0.0322291
Znev_14168	darkgrey	ref|XP_021939301.1| LOW QUALITY PROTEIN: dynactin subunit 1-like [Zootermopsis nevadensis]	0.699645	0.0165495	0.645217	0.0320468
Znev_14296	darkgrey	gb|KDR07871.1| Potassium voltage-gated channel subfamily KQT member 5 [Zootermopsis nevadensis]	0.699645	0.0165495	0.480861	0.13432
Znev_14324	darkgrey		0.699645	0.0165495	0.552963	0.077675
Znev_14350	darkgrey		0.699645	0.0165495	0.736096	0.00980003
Znev_14351	darkgrey		0.699645	0.0165495	0.601353	0.0503454
Znev_14426	darkgrey	ref|XP_021937750.1| myotubularin-related protein 13 [Zootermopsis nevadensis] >gb|KDR09530.1| Myotubularin-related protein 13 [Zootermopsis nevadensis]	0.699645	0.0165495	0.625256	0.0396673
Znev_14598	darkgrey		0.699645	0.0165495	0.567272	0.0687541
Znev_14844	darkgrey	ref|XP_021914266.1| protein KIAA0556-like isoform X1 [Zootermopsis nevadensis]	0.699645	0.0165495	0.380657	0.24812
Znev_14913	darkgrey	gb|KDR17747.1| BAI1-associated protein 3, partial [Zootermopsis nevadensis]	0.699645	0.0165495	0.355851	0.282797
Znev_14959	darkgrey	gb|KDR19509.1| Potassium channel subfamily K member 1 [Zootermopsis nevadensis]	0.699645	0.0165495	0.70207	0.016019
Znev_15103	darkgrey		0.699645	0.0165495	0.552963	0.077675
Znev_15128	darkgrey	gb|KDR07162.1| Kinesin-like protein KIF13A [Zootermopsis nevadensis]	0.699645	0.0165495	0.697575	0.0170122
Znev_15189	darkgrey	ref|XP_021931850.1| fibroblast growth factor receptor-like 1 isoform X1 [Zootermopsis nevadensis] >ref|XP_021931851.1| fibroblast growth factor receptor-like 1 isoform X1 [Zootermopsis nevadensis] >ref|XP_021931852.1| fibroblast growth factor receptor-like 1 isoform X1 [Zootermopsis nevadensis] >gb|KDR13049.1| Fibroblast growth factor receptor-like 1 [Zootermopsis nevadensis]	0.699645	0.0165495	0.612695	0.0450595
Znev_15481	darkgrey	gb|KDR18899.1| B-cell receptor CD22 [Zootermopsis nevadensis]	0.699645	0.0165495	0.56296	0.0713657
Znev_15681	darkgrey		0.699645	0.0165495	0.466803	0.147762
Znev_16240	darkgrey	ref|XP_021936890.1| HIV Tat-specific factor 1 homolog isoform X1 [Zootermopsis nevadensis]	0.699645	0.0165495	0.633486	0.0363875
Znev_16295	darkgrey	gb|KDR11756.1| Nesprin-1 [Zootermopsis nevadensis]	0.699645	0.0165495	0.803731	0.00287423
Znev_16411	darkgrey	gb|KDR09337.1| Centaurin-gamma-1A [Zootermopsis nevadensis]	0.699645	0.0165495	0.529911	0.0936143
Znev_16690	darkgrey	gb|PSN35805.1| Endoplasmic reticulum metallopeptidase 1 [Blattella germanica]	0.699645	0.0165495	0.623628	0.0403395
Znev_16723	darkgrey	gb|PSN33081.1| Adenylyl cyclase-associated protein 1 [Blattella germanica]	0.699645	0.0165495	0.399566	0.223417
Znev_16845	darkgrey	gb|PSN36020.1| DNA-binding protein SMUBP-2 [Blattella germanica]	0.699645	0.0165495	0.48829	0.127541
Znev_16920	darkgrey	ref|XP_021937982.1| ATP-binding cassette sub-family A member 1-like [Zootermopsis nevadensis]	0.699645	0.0165495	0.31411	0.346856
Znev_17168	darkgrey	ref|XP_021915722.1| serine/threonine-protein kinase 3 isoform X1 [Zootermopsis nevadensis] >ref|XP_021915723.1| serine/threonine-protein kinase 3 isoform X1 [Zootermopsis nevadensis]	0.699645	0.0165495	0.453783	0.160936
Znev_17250	darkgrey	ref|XP_021935286.1| tubulin polyglutamylase complex subunit 2 isoform X1 [Zootermopsis nevadensis] >ref|XP_021935298.1| tubulin polyglutamylase complex subunit 2 isoform X1 [Zootermopsis nevadensis]	0.699645	0.0165495	0.701824	0.0160723
Znev_17524	darkgrey	ref|XP_014242827.1| nascent polypeptide-associated complex subunit alpha, muscle-specific form-like isoform X2 [Cimex lectularius]	0.699645	0.0165495	0.365897	0.268444
Znev_17975	darkgrey	gb|PNF16716.1| Synaptotagmin-11, partial [Cryptotermes secundus]	0.699645	0.0165495	0.221493	0.512766
Znev_18090	darkgrey	ref|XP_021928725.1| beta-1,3-galactosyltransferase 1-like isoform X1 [Zootermopsis nevadensis] >ref|XP_021928726.1| beta-1,3-galactosyltransferase 1-like isoform X1 [Zootermopsis nevadensis] >ref|XP_021928727.1| beta-1,3-galactosyltransferase 1-like isoform X1 [Zootermopsis nevadensis] >ref|XP_021928728.1| beta-1,3-galactosyltransferase 1-like isoform X1 [Zootermopsis nevadensis] >ref|XP_02192872…	0.699645	0.0165495	0.494532	0.122018
Znev_18100	darkgrey	ref|XP_021928818.1| LOW QUALITY PROTEIN: lysophospholipid acyltransferase 1 [Zootermopsis nevadensis]	0.699645	0.0165495	0.46166	0.152882
Znev_18253	darkgrey	ref|XP_021938704.1| phosphorylated CTD-interacting factor 1 isoform X1 [Zootermopsis nevadensis]	0.699645	0.0165495	0.450952	0.163894
Znev_18360	darkgrey	ref|XP_015431702.1| PREDICTED: long-chain fatty acid transport protein 4 [Dufourea novaeangliae] >gb|KZC09870.1| Long-chain fatty acid transport protein 4 [Dufourea novaeangliae]	0.699645	0.0165495	0.388349	0.23789
Znev_18438	darkgrey	gb|KDR07625.1| Histone-lysine N-methyltransferase SETMAR, partial [Zootermopsis nevadensis]	0.699645	0.0165495	0.480861	0.13432
Znev_18586	darkgrey	gb|PNF16411.1| Murinoglobulin-1 [Cryptotermes secundus]	0.699645	0.0165495	0.612569	0.0451162
Znev_18605	darkgrey	gb|KDR13490.1| Bestrophin-3, partial [Zootermopsis nevadensis]	0.699645	0.0165495	0.775866	0.00500249
Znev_18614	darkgrey	gb|PSN45521.1| Ras-related protein Rab-3 [Blattella germanica]	0.699645	0.0165495	0.308042	0.356749
Znev_18757	darkgrey	gb|PNF33815.1| Tyrosine-protein phosphatase non-receptor type 9 [Cryptotermes secundus]	0.699645	0.0165495	0.551734	0.0784752
Znev_18774	darkgrey	gb|KMQ82585.1| transposase-like protein, partial [Lasius niger]	0.699645	0.0165495	0.419384	0.199145
Znev_18896	darkgrey		0.699645	0.0165495	0.657666	0.0278516
Znev_00177	lightcyan1	ref|XP_021936356.1| GTPase-activating protein and VPS9 domain-containing protein 1 isoform X1 [Zootermopsis nevadensis] >ref|XP_021936366.1| GTPase-activating protein and VPS9 domain-containing protein 1 isoform X1 [Zootermopsis nevadensis] >gb|KDR23316.1| GTPase-activating protein and VPS9 domain-containing protein 1 [Zootermopsis nevadensis]	0.666929	0.0249928	0.637937	0.0346953
Znev_00349	lightcyan1	gb|KDR16176.1| Histone deacetylase 4, partial [Zootermopsis nevadensis]	0.666929	0.0249928	0.538094	0.0877299
Znev_00359	lightcyan1	ref|XP_021925906.1| sodium/hydrogen exchanger 9 isoform X1 [Zootermopsis nevadensis]	0.666929	0.0249928	0.447354	0.167701
Znev_00397	lightcyan1	ref|XP_021925964.1| patched domain-containing protein 3-like isoform X1 [Zootermopsis nevadensis] >gb|KDR16223.1| Patched domain-containing protein 3 [Zootermopsis nevadensis]	0.666929	0.0249928	0.642168	0.033138
Znev_01027	lightcyan1	gb|KDR10673.1| Metal transporter CNNM2 [Zootermopsis nevadensis]	0.666929	0.0249928	0.605527	0.0483531
Znev_01261	lightcyan1	ref|XP_021921533.1| DENN domain-containing protein 1B-like isoform X1 [Zootermopsis nevadensis]	0.666929	0.0249928	0.5514	0.0786938
Znev_01520	lightcyan1	ref|XP_021935092.1| cullin-2 isoform X1 [Zootermopsis nevadensis]	0.666929	0.0249928	0.675214	0.0226179
Znev_01650	lightcyan1	gb|KDR12981.1| Trinucleotide repeat-containing gene 6C protein [Zootermopsis nevadensis]	0.666929	0.0249928	0.410603	0.209695
Znev_01678	lightcyan1	gb|KDR13008.1| TATA-binding protein-associated factor 172 [Zootermopsis nevadensis]	0.666929	0.0249928	0.397843	0.225606
Znev_01980	lightcyan1	ref|XP_021932965.1| type I inositol 3,4-bisphosphate 4-phosphatase isoform X1 [Zootermopsis nevadensis] >ref|XP_021932966.1| type I inositol 3,4-bisphosphate 4-phosphatase isoform X1 [Zootermopsis nevadensis] >ref|XP_021932967.1| type I inositol 3,4-bisphosphate 4-phosphatase isoform X1 [Zootermopsis nevadensis] >gb|KDR12444.1| Type I inositol-3,4-bisphosphate 4-phosphatase [Zootermopsis nevadens…	0.666929	0.0249928	0.540662	0.0859355
Znev_02038	lightcyan1	ref|XP_021914425.1| plexin domain-containing protein 2 isoform X1 [Zootermopsis nevadensis] >ref|XP_021914426.1| plexin domain-containing protein 2 isoform X1 [Zootermopsis nevadensis] >gb|KDR22116.1| Plexin domain-containing protein 2 [Zootermopsis nevadensis]	0.666929	0.0249928	0.61725	0.043049
Znev_02070	lightcyan1	ref|XP_021934282.1| ubiquitin carboxyl-terminal hydrolase 8 isoform X1 [Zootermopsis nevadensis] >gb|KDR11612.1| Ubiquitin carboxyl-terminal hydrolase 8 [Zootermopsis nevadensis]	0.666929	0.0249928	0.493747	0.122704
Znev_02161	lightcyan1	gb|PSN57541.1| Farnesyl pyrophosphate synthase, partial [Blattella germanica]	0.666929	0.0249928	0.740687	0.00912196
Znev_02233	lightcyan1	ref|XP_017787336.1| PREDICTED: beta-arrestin-1 isoform X1 [Nicrophorus vespilloides]	0.666929	0.0249928	0.423843	0.193911
Znev_02300	lightcyan1	gb|PSN48934.1| BTB/POZ domain-containing protein 9 [Blattella germanica]	0.666929	0.0249928	0.328227	0.324402
Znev_02354	lightcyan1	gb|KDR17153.1| Interleukin-1 receptor-like 1 [Zootermopsis nevadensis]	0.666929	0.0249928	0.790428	0.0037822
Znev_02879	lightcyan1	gb|KDR19308.1| CD109 antigen [Zootermopsis nevadensis]	0.666929	0.0249928	0.841675	0.00115856
Znev_03155	lightcyan1	ref|XP_023707681.1| PR domain zinc finger protein 10 [Cryptotermes secundus]	0.666929	0.0249928	0.643069	0.0328128
Znev_03315	lightcyan1	ref|XP_021919466.1| transient receptor potential cation channel trpm isoform X1 [Zootermopsis nevadensis]	0.666929	0.0249928	0.714741	0.0134438
Znev_03515	lightcyan1		0.666929	0.0249928	0.577499	0.0628188
Znev_03535	lightcyan1		0.666929	0.0249928	0.57549	0.0639564
Znev_03645	lightcyan1	gb|KDR20647.1| Mitogen-activated protein kinase kinase kinase kinase 3 [Zootermopsis nevadensis]	0.666929	0.0249928	0.382005	0.246309
Znev_03646	lightcyan1	gb|KDR20648.1| Ryanodine receptor 44F [Zootermopsis nevadensis]	0.666929	0.0249928	0.8103	0.00249109
Znev_03652	lightcyan1		0.666929	0.0249928	0.580826	0.0609655
Znev_03819	lightcyan1	gb|KDR21147.1| Acyloxyacyl hydrolase [Zootermopsis nevadensis]	0.666929	0.0249928	0.730676	0.0106468
Znev_03879	lightcyan1	ref|XP_021935583.1| G protein-activated inward rectifier potassium channel 3-like isoform X1 [Zootermopsis nevadensis] >gb|KDR10854.1| Inward rectifier potassium channel 2 [Zootermopsis nevadensis]	0.666929	0.0249928	0.613144	0.0448588
Znev_03944	lightcyan1		0.666929	0.0249928	0.648328	0.0309593
Znev_04225	lightcyan1		0.666929	0.0249928	0.525349	0.0970044
Znev_04237	lightcyan1	ref|XP_021927801.1| stromal interaction molecule homolog isoform X1 [Zootermopsis nevadensis] >gb|KDR23729.1| Stromal interaction molecule-like protein [Zootermopsis nevadensis]	0.666929	0.0249928	0.797614	0.00326887
Znev_04353	lightcyan1	gb|KDR08914.1| UHRF1-binding protein 1-like [Zootermopsis nevadensis]	0.666929	0.0249928	0.539714	0.0865949
Znev_04414	lightcyan1	gb|KDR14387.1| Kinesin-like protein KIF13B [Zootermopsis nevadensis]	0.666929	0.0249928	0.607505	0.0474282
Znev_04436	lightcyan1	gb|KDR22340.1| Calmodulin-binding transcription activator 1 [Zootermopsis nevadensis]	0.666929	0.0249928	0.476467	0.138435
Znev_04471	lightcyan1	gb|KDR15744.1| Zinc finger MYND domain-containing protein 10 [Zootermopsis nevadensis]	0.666929	0.0249928	0.802399	0.00295697
Znev_04472	lightcyan1		0.666929	0.0249928	0.615709	0.0437222
Znev_04519	lightcyan1	gb|KDR24048.1| Disks large-like protein 5 [Zootermopsis nevadensis]	0.666929	0.0249928	0.526954	0.0958028
Znev_04730	lightcyan1	gb|KDR19039.1| Rho/Cdc42/Rac GTPase-activating protein RICS [Zootermopsis nevadensis]	0.666929	0.0249928	0.285216	0.395245
Znev_04740	lightcyan1	gb|KDR19048.1| Tyrosine-protein phosphatase 10D, partial [Zootermopsis nevadensis]	0.666929	0.0249928	0.621951	0.0410399
Znev_04872	lightcyan1	ref|XP_023709608.1| protein CREBRF homolog [Cryptotermes secundus]	0.666929	0.0249928	0.724942	0.0115992
Znev_05074	lightcyan1	ref|XP_012262187.1| multiple epidermal growth factor-like domains protein 8 [Athalia rosae] >ref|XP_012262188.1| multiple epidermal growth factor-like domains protein 8 [Athalia rosae] >ref|XP_012262189.1| multiple epidermal growth factor-like domains protein 8 [Athalia rosae] >ref|XP_012262190.1| multiple epidermal growth factor-like domains protein 8 [Athalia rosae] >ref|XP_020710076.1| multipl…	0.666929	0.0249928	0.442314	0.173125
Znev_05240	lightcyan1	ref|XP_033610852.1| LOW QUALITY PROTEIN: transmembrane protein KIAA1109 [Cryptotermes secundus]	0.666929	0.0249928	0.792689	0.00361465
Znev_05466	lightcyan1	gb|PNF15832.1| Myosin-IA [Cryptotermes secundus]	0.666929	0.0249928	0.740715	0.00911795
Znev_05507	lightcyan1	ref|XP_021927765.1| transmembrane protein 164 isoform X3 [Zootermopsis nevadensis]	0.666929	0.0249928	0.554938	0.0764002
Znev_05620	lightcyan1	gb|KDR11963.1| Casein kinase I isoform gamma-3 [Zootermopsis nevadensis]	0.666929	0.0249928	0.484936	0.130574
Znev_05641	lightcyan1	ref|XP_021933701.1| unconventional myosin-IXa-like isoform X1 [Zootermopsis nevadensis] >ref|XP_021933702.1| unconventional myosin-IXa-like isoform X1 [Zootermopsis nevadensis] >gb|KDR11981.1| Myosin-IXa [Zootermopsis nevadensis]	0.666929	0.0249928	0.655049	0.0286993
Znev_05706	lightcyan1	gb|KDR19724.1| Segmentation protein cap'n'collar [Zootermopsis nevadensis]	0.666929	0.0249928	0.658735	0.0275105
Znev_05936	lightcyan1	gb|KDR14930.1| Protein cueball [Zootermopsis nevadensis]	0.666929	0.0249928	0.482795	0.132533
Znev_06078	lightcyan1	gb|PNF34496.1| RNA-binding protein fusilli, partial [Cryptotermes secundus]	0.666929	0.0249928	0.715782	0.0132466
Znev_06104	lightcyan1	gb|PNF25690.1| Ethanolamine-phosphate cytidylyltransferase [Cryptotermes secundus]	0.666929	0.0249928	0.379043	0.250298
Znev_06153	lightcyan1	ref|XP_021925944.1| transmembrane protein 245 isoform X1 [Zootermopsis nevadensis]	0.666929	0.0249928	0.470782	0.143875
Znev_06222	lightcyan1	gb|KDR14758.1| Multiple epidermal growth factor-like domains 11, partial [Zootermopsis nevadensis]	0.666929	0.0249928	0.692425	0.0182033
Znev_06278	lightcyan1	gb|KDR10207.1| Actin-binding LIM protein 1 [Zootermopsis nevadensis]	0.666929	0.0249928	0.770627	0.00550537
Znev_06279	lightcyan1	gb|PSN44204.1| Ubiquitin thioesterase trabid [Blattella germanica]	0.666929	0.0249928	0.614271	0.044357
Znev_06796	lightcyan1	ref|XP_021920581.1| prestin-like isoform X1 [Zootermopsis nevadensis]	0.666929	0.0249928	0.52285	0.098895
Znev_06806	lightcyan1	gb|KDR19096.1| FYVE, RhoGEF and PH domain-containing protein 6 [Zootermopsis nevadensis]	0.666929	0.0249928	0.633634	0.0363304
Znev_06964	lightcyan1	ref|XP_021933529.1| mucin-17-like isoform X2 [Zootermopsis nevadensis]	0.666929	0.0249928	0.691753	0.018363
Znev_06980	lightcyan1	gb|KDR12058.1| CLIP-associating protein 1 [Zootermopsis nevadensis]	0.666929	0.0249928	0.527736	0.0952209
Znev_07000	lightcyan1	gb|KDR19681.1| Phosphoglycolate phosphatase [Zootermopsis nevadensis]	0.666929	0.0249928	0.507985	0.11064
Znev_07172	lightcyan1	emb|CAB3371925.1| Hypothetical predicted protein [Cloeon dipterum]	0.666929	0.0249928	0.608572	0.0469347
Znev_07310	lightcyan1		0.666929	0.0249928	0.908936	0.000106379
Znev_07801	lightcyan1		0.666929	0.0249928	0.533442	0.0910443
Znev_07880	lightcyan1	gb|PSN51361.1| RILP-like protein [Blattella germanica]	0.666929	0.0249928	0.716386	0.0131329
Znev_08005	lightcyan1	ref|XP_021940137.1| E3 ubiquitin-protein ligase UBR3 [Zootermopsis nevadensis]	0.666929	0.0249928	0.576796	0.0632152
Znev_08189	lightcyan1	gb|KDR19475.1| Brefeldin A-inhibited guanine nucleotide-exchange protein 1 [Zootermopsis nevadensis]	0.666929	0.0249928	0.512964	0.106611
Znev_08505	lightcyan1	ref|XP_021935572.1| calcineurin-binding protein cabin-1-like isoform X1 [Zootermopsis nevadensis]	0.666929	0.0249928	0.540372	0.0861369
Znev_08527	lightcyan1	gb|KDR18932.1| Leucine-rich repeat serine/threonine-protein kinase 1, partial [Zootermopsis nevadensis]	0.666929	0.0249928	0.475143	0.13969
Znev_08828	lightcyan1	ref|XP_023711244.1| proton-coupled folate transporter isoform X2 [Cryptotermes secundus]	0.666929	0.0249928	0.777937	0.00481332
Znev_08858	lightcyan1	ref|XP_021920033.1| kinesin-like protein Klp98A [Zootermopsis nevadensis]	0.666929	0.0249928	0.642526	0.0330085
Znev_09028	lightcyan1	ref|XP_021936550.1| poly(A) RNA polymerase gld-2 homolog A-like isoform X1 [Zootermopsis nevadensis] >ref|XP_021936551.1| poly(A) RNA polymerase gld-2 homolog A-like isoform X1 [Zootermopsis nevadensis] >ref|XP_021936552.1| poly(A) RNA polymerase gld-2 homolog A-like isoform X1 [Zootermopsis nevadensis] >ref|XP_021936553.1| poly(A) RNA polymerase gld-2 homolog A-like isoform X1 [Zootermopsis neva…	0.666929	0.0249928	0.638614	0.0344427
Znev_09179	lightcyan1	ref|XP_006572241.1| tuberin isoform X1 [Apis mellifera]	0.666929	0.0249928	0.708984	0.0145737
Znev_09374	lightcyan1	ref|XP_021942869.1| ras-GEF domain-containing family member 1B-like isoform X3 [Zootermopsis nevadensis] >ref|XP_021942870.1| ras-GEF domain-containing family member 1B-like isoform X3 [Zootermopsis nevadensis]	0.666929	0.0249928	0.372093	0.259802
Znev_09588	lightcyan1	ref|XP_021933098.1| hepatic leukemia factor, partial [Zootermopsis nevadensis]	0.666929	0.0249928	0.612973	0.0449352
Znev_09725	lightcyan1		0.666929	0.0249928	0.68468	0.0201054
Znev_09897	lightcyan1	ref|XP_021932799.1| dyslexia-associated protein KIAA0319-like protein isoform X1 [Zootermopsis nevadensis]	0.666929	0.0249928	0.644869	0.0321701
Znev_09944	lightcyan1	ref|XP_021934950.1| probable ubiquitin carboxyl-terminal hydrolase FAF-X isoform X1 [Zootermopsis nevadensis] >ref|XP_021935038.1| probable ubiquitin carboxyl-terminal hydrolase FAF-X isoform X1 [Zootermopsis nevadensis] >ref|XP_021935124.1| probable ubiquitin carboxyl-terminal hydrolase FAF-X isoform X1 [Zootermopsis nevadensis] >gb|KDR24425.1| putative ubiquitin carboxyl-terminal hydrolase FAF-…	0.666929	0.0249928	0.505709	0.112515
Znev_10035	lightcyan1	ref|XP_021923902.1| DENN domain-containing protein 5A isoform X1 [Zootermopsis nevadensis]	0.666929	0.0249928	0.524557	0.097601
Znev_10573	lightcyan1	ref|XP_021922177.1| hypoxia-inducible factor 1-alpha inhibitor-like [Zootermopsis nevadensis] >ref|XP_021922178.1| hypoxia-inducible factor 1-alpha inhibitor-like [Zootermopsis nevadensis] >ref|XP_021922179.1| hypoxia-inducible factor 1-alpha inhibitor-like [Zootermopsis nevadensis] >ref|XP_021922180.1| hypoxia-inducible factor 1-alpha inhibitor-like [Zootermopsis nevadensis] >ref|XP_021922181.1|…	0.666929	0.0249928	0.556659	0.0753005
Znev_10748	lightcyan1	ref|XP_021936409.1| glycoprotein-N-acetylgalactosamine 3-beta-galactosyltransferase 1 isoform X1 [Zootermopsis nevadensis]	0.666929	0.0249928	0.465675	0.148875
Znev_10845	lightcyan1	gb|KDR15493.1| Protein alan shepard [Zootermopsis nevadensis]	0.666929	0.0249928	0.44058	0.175015
Znev_10889	lightcyan1		0.666929	0.0249928	0.563201	0.0712181
Znev_11462	lightcyan1	gb|PNF21608.1| Autophagy-related protein 2-like protein B [Cryptotermes secundus]	0.666929	0.0249928	0.702785	0.015865
Znev_11470	lightcyan1	gb|PSN35432.1| Protein SZT2 [Blattella germanica]	0.666929	0.0249928	0.507946	0.110673
Znev_11719	lightcyan1	gb|KDR06355.1| Glycerophosphodiester phosphodiesterase domain-containing protein 1 [Zootermopsis nevadensis]	0.666929	0.0249928	0.645043	0.0321085
Znev_11992	lightcyan1	ref|XP_021937448.1| serine/arginine repetitive matrix protein 2-like [Zootermopsis nevadensis]	0.666929	0.0249928	0.507047	0.111411
Znev_12063	lightcyan1	gb|KDR11902.1| Potassium/sodium hyperpolarization-activated cyclic nucleotide-gated channel 4, partial [Zootermopsis nevadensis]	0.666929	0.0249928	0.649894	0.0304222
Znev_12312	lightcyan1	ref|XP_023721894.1| gastrula zinc finger protein XlCGF57.1 isoform X13 [Cryptotermes secundus]	0.666929	0.0249928	0.641411	0.033413
Znev_12536	lightcyan1	gb|KDR12311.1| Serine/threonine-protein kinase QSK [Zootermopsis nevadensis]	0.666929	0.0249928	0.541014	0.0856915
Znev_12955	lightcyan1		0.666929	0.0249928	0.607539	0.0474128
Znev_13296	lightcyan1		0.666929	0.0249928	0.592798	0.0546035
Znev_13308	lightcyan1	ref|XP_021916077.1| grainyhead-like protein 2 homolog isoform X2 [Zootermopsis nevadensis]	0.666929	0.0249928	0.68073	0.0211282
Znev_14104	lightcyan1	gb|KDR16339.1| Thyroid receptor-interacting protein 11 [Zootermopsis nevadensis]	0.666929	0.0249928	0.584297	0.0590714
Znev_14170	lightcyan1	gb|KDR08547.1| Low-density lipoprotein receptor-related protein 6 [Zootermopsis nevadensis]	0.666929	0.0249928	0.464748	0.149795
Znev_14618	lightcyan1	ref|XP_021912922.1| forkhead box protein K1-like [Zootermopsis nevadensis] >gb|KDR22767.1| Forkhead box protein K2 [Zootermopsis nevadensis]	0.666929	0.0249928	0.622564	0.0407831
Znev_14633	lightcyan1	gb|KDR08608.1| CD82 antigen, partial [Zootermopsis nevadensis]	0.666929	0.0249928	0.596468	0.0527478
Znev_14649	lightcyan1	gb|KDR22146.1| Potassium voltage-gated channel subfamily KQT member 5, partial [Zootermopsis nevadensis]	0.666929	0.0249928	0.855879	0.000775485
Znev_14873	lightcyan1	ref|XP_029048461.1| zinc transporter ZIP2 [Osmia bicornis bicornis]	0.666929	0.0249928	0.563378	0.0711096
Znev_14904	lightcyan1	gb|KDR09720.1| Kelch-like protein 17 [Zootermopsis nevadensis]	0.666929	0.0249928	0.70964	0.0144416
Znev_15163	lightcyan1	gb|KDR09075.1| Endoglucanase G [Zootermopsis nevadensis]	0.666929	0.0249928	0.667365	0.0248637
Znev_15394	lightcyan1	ref|XP_033608741.1| titin homolog, partial [Cryptotermes secundus]	0.666929	0.0249928	0.589517	0.0562995
Znev_15480	lightcyan1	ref|XP_021920980.1| rho guanine nucleotide exchange factor 7 isoform X1 [Zootermopsis nevadensis] >ref|XP_021920981.1| rho guanine nucleotide exchange factor 7 isoform X1 [Zootermopsis nevadensis]	0.666929	0.0249928	0.69534	0.0175219
Znev_15683	lightcyan1		0.666929	0.0249928	0.721425	0.012213
Znev_15894	lightcyan1	ref|XP_023718429.1| inositol hexakisphosphate and diphosphoinositol-pentakisphosphate kinase 2 isoform X1 [Cryptotermes secundus] >ref|XP_023718430.1| inositol hexakisphosphate and diphosphoinositol-pentakisphosphate kinase 2 isoform X1 [Cryptotermes secundus] >ref|XP_023718431.1| inositol hexakisphosphate and diphosphoinositol-pentakisphosphate kinase 2 isoform X1 [Cryptotermes secundus]	0.666929	0.0249928	0.671016	0.0238002
Znev_16563	lightcyan1		0.666929	0.0249928	0.350703	0.290313
Znev_16675	lightcyan1	gb|PNF23499.1| Signal transducer and activator of transcription 5B [Cryptotermes secundus]	0.666929	0.0249928	0.562616	0.0715769
Znev_16732	lightcyan1	ref|XP_021930667.1| FERM domain-containing protein 5 isoform X1 [Zootermopsis nevadensis]	0.666929	0.0249928	0.453478	0.161253
Znev_16820	lightcyan1	ref|XP_021927701.1| GATOR complex protein WDR59-like isoform X1 [Zootermopsis nevadensis]	0.666929	0.0249928	0.532401	0.0917972
Znev_16896	lightcyan1	ref|XP_021929625.1| excitatory amino acid transporter 1 isoform X1 [Zootermopsis nevadensis]	0.666929	0.0249928	0.560471	0.0729029
Znev_16903	lightcyan1	ref|XP_021913733.1| ectonucleoside triphosphate diphosphohydrolase 5 isoform X1 [Zootermopsis nevadensis]	0.666929	0.0249928	0.533523	0.0909862
Znev_16992	lightcyan1		0.666929	0.0249928	0.555962	0.0757448
Znev_17149	lightcyan1	ref|XP_021917571.1| LOW QUALITY PROTEIN: 1-phosphatidylinositol 4,5-bisphosphate phosphodiesterase classes I and II-like [Zootermopsis nevadensis]	0.666929	0.0249928	0.672775	0.0232995
Znev_17497	lightcyan1	ref|XP_021916657.1| low-density lipoprotein receptor-related protein 1, partial [Zootermopsis nevadensis]	0.666929	0.0249928	0.650497	0.0302168
Znev_17668	lightcyan1	ref|XP_021924728.1| monocarboxylate transporter 12 [Zootermopsis nevadensis]	0.666929	0.0249928	0.504455	0.113557
Znev_17777	lightcyan1	ref|XP_021930340.1| dynamin-binding protein-like [Zootermopsis nevadensis]	0.666929	0.0249928	0.595422	0.0532724
Znev_18231	lightcyan1	ref|XP_021941502.1| rab GTPase-binding effector protein 1 [Zootermopsis nevadensis]	0.666929	0.0249928	0.69538	0.0175126
Znev_18365	lightcyan1	gb|PSN44197.1| Mitoferrin-2 [Blattella germanica]	0.666929	0.0249928	0.720566	0.0123664
Znev_18389	lightcyan1	ref|XP_021930774.1| serine/threonine-protein kinase 10 [Zootermopsis nevadensis]	0.666929	0.0249928	0.51091	0.108261
Znev_00021	darkred	gb|KDR22568.1| G-protein coupled receptor GRL101 [Zootermopsis nevadensis]	0.606278	0.0480007	0.485042	0.130477
Znev_00031	darkred	gb|AGM32524.1| putative cyclohex-1-ene-1-carboxyl-coA hydratase, partial [Coptotermes formosanus]	0.606278	0.0480007	0.169643	0.618014
Znev_00098	darkred		0.606278	0.0480007	0.600792	0.0506173
Znev_00119	darkred	ref|XP_021913128.1| activating transcription factor 3 isoform X1 [Zootermopsis nevadensis] >ref|XP_021913129.1| activating transcription factor 3 isoform X1 [Zootermopsis nevadensis] >gb|KDR22659.1| Proto-oncogene protein c-fos [Zootermopsis nevadensis]	0.606278	0.0480007	0.448658	0.166315
Znev_00159	darkred	ref|XP_021913319.1| ABC transporter G family member 20 isoform X1 [Zootermopsis nevadensis]	0.606278	0.0480007	0.348416	0.293687
Znev_00263	darkred	gb|KDR23394.1| E3 ubiquitin-protein ligase siah2 [Zootermopsis nevadensis]	0.606278	0.0480007	0.570167	0.0670369
Znev_00616	darkred	ref|XP_021934193.1| folylpolyglutamate synthase, mitochondrial-like isoform X1 [Zootermopsis nevadensis] >gb|KDR23523.1| Folylpolyglutamate synthase, mitochondrial [Zootermopsis nevadensis]	0.606278	0.0480007	0.207771	0.539852
Znev_00709	darkred	gb|KDR18235.1| Inositol polyphosphate multikinase [Zootermopsis nevadensis]	0.606278	0.0480007	0.516898	0.103495
Znev_00766	darkred	gb|KDR23222.1| Guanine deaminase [Zootermopsis nevadensis]	0.606278	0.0480007	0.356854	0.281345
Znev_00817	darkred	gb|AFZ78680.1| glutathione S-transferase [Coptotermes formosanus]	0.606278	0.0480007	0.138504	0.684649
Znev_00818	darkred	ref|XP_021942858.1| pyrimidodiazepine synthase-like isoform X1 [Zootermopsis nevadensis]	0.606278	0.0480007	0.342258	0.30288
Znev_00829	darkred	ref|XP_021942788.1| U7 snRNA-associated Sm-like protein LSm11 [Zootermopsis nevadensis]	0.606278	0.0480007	0.0975989	0.775277
Znev_00853	darkred	gb|KDR22901.1| Organic cation transporter protein, partial [Zootermopsis nevadensis]	0.606278	0.0480007	0.488534	0.127322
Znev_01013	darkred	ref|XP_021936052.1| arginine/serine-rich coiled-coil protein 2-like isoform X1 [Zootermopsis nevadensis]	0.606278	0.0480007	0.4246	0.193032
Znev_01031	darkred	ref|XP_021935976.1| transmembrane protein 151B-like isoform X1 [Zootermopsis nevadensis] >ref|XP_021935977.1| transmembrane protein 151B-like isoform X2 [Zootermopsis nevadensis]	0.606278	0.0480007	0.501798	0.115784
Znev_01052	darkred		0.606278	0.0480007	0.70604	0.015177
Znev_01159	darkred	gb|KDR14974.1| Transient receptor potential cation channel protein painless, partial [Zootermopsis nevadensis]	0.606278	0.0480007	0.615265	0.0439177
Znev_01335	darkred	gb|PNF41182.1| putative gamma-glutamylcyclotransferase CG2811, partial [Cryptotermes secundus]	0.606278	0.0480007	0.348106	0.294147
Znev_01348	darkred	ref|XP_021920399.1| putative helicase mov-10-B.2 isoform X1 [Zootermopsis nevadensis] >ref|XP_021920401.1| putative helicase mov-10-B.2 isoform X1 [Zootermopsis nevadensis] >ref|XP_021920402.1| putative helicase mov-10-B.2 isoform X2 [Zootermopsis nevadensis] >gb|KDR19239.1| Putative helicase mov-10-A [Zootermopsis nevadensis]	0.606278	0.0480007	0.499351	0.117859
Znev_01386	darkred	gb|KDR20996.1| Acyl-CoA-binding protein-like protein, partial [Zootermopsis nevadensis]	0.606278	0.0480007	0.0707975	0.836129
Znev_01415	darkred	ref|XP_021917002.1| apolipoprotein D-like [Zootermopsis nevadensis] >ref|XP_021917003.1| apolipoprotein D-like [Zootermopsis nevadensis] >gb|KDR21026.1| Apolipoprotein D [Zootermopsis nevadensis]	0.606278	0.0480007	0.517921	0.102695
Znev_01418	darkred	ref|XP_021916994.1| 1,5-anhydro-D-fructose reductase-like isoform X1 [Zootermopsis nevadensis] >gb|KDR21029.1| 1,5-anhydro-D-fructose reductase [Zootermopsis nevadensis]	0.606278	0.0480007	0.291126	0.385086
Znev_01441	darkred	gb|KDR21529.1| Globin [Zootermopsis nevadensis]	0.606278	0.0480007	0.728774	0.0109562
Znev_01466	darkred	ref|XP_021915696.1| acyl-CoA synthetase family member 2, mitochondrial-like isoform X1 [Zootermopsis nevadensis]	0.606278	0.0480007	0.19203	0.571623
Znev_01492	darkred	gb|KDR21578.1| Exostosin-1 [Zootermopsis nevadensis]	0.606278	0.0480007	0.627934	0.0385783
Znev_01582	darkred	ref|XP_021920985.1| kelch-like protein 18 isoform X1 [Zootermopsis nevadensis] >gb|KDR18849.1| Kelch-like protein 18 [Zootermopsis nevadensis]	0.606278	0.0480007	0.493471	0.122945
Znev_01707	darkred	gb|KDR18962.1| Heterogeneous nuclear ribonucleoprotein A1, A2/B1-like protein [Zootermopsis nevadensis]	0.606278	0.0480007	0.756498	0.00704662
Znev_01760	darkred	gb|PNF43386.1| COBW domain-containing protein 1 [Cryptotermes secundus]	0.606278	0.0480007	0.760509	0.00658048
Znev_01931	darkred	ref|XP_021916868.1| protein FAM151B isoform X2 [Zootermopsis nevadensis]	0.606278	0.0480007	0.425859	0.191573
Znev_01947	darkred	ref|XP_021932825.1| radical S-adenosyl methionine domain-containing protein 2-like [Zootermopsis nevadensis] >gb|KDR12415.1| Radical S-adenosyl methionine domain-containing protein 2 [Zootermopsis nevadensis]	0.606278	0.0480007	0.791185	0.00372546
Znev_02013	darkred		0.606278	0.0480007	0.414212	0.20532
Znev_02014	darkred	emb|CAI26307.1| beta-alanyl conjugating enzyme [Periplaneta americana]	0.606278	0.0480007	0.360892	0.275543
Znev_02204	darkred	gb|PSN47545.1| Transcription and mRNA export factor ENY2 [Blattella germanica]	0.606278	0.0480007	0.698154	0.0168818
Znev_02264	darkred	ref|XP_021942546.1| nuclear distribution protein nudE-like 1-B isoform X1 [Zootermopsis nevadensis] >ref|XP_021942548.1| nuclear distribution protein nudE-like 1-B isoform X1 [Zootermopsis nevadensis] >ref|XP_021942549.1| nuclear distribution protein nudE-like 1-B isoform X1 [Zootermopsis nevadensis] >ref|XP_021942550.1| nuclear distribution protein nudE-like 1-B isoform X1 [Zootermopsis nevadens…	0.606278	0.0480007	0.537871	0.0878872
Znev_02280	darkred	ref|XP_021942489.1| hematopoietically-expressed homeobox protein hhex-like [Zootermopsis nevadensis] >gb|KDR23001.1| Hematopoietically-expressed homeobox protein hhex [Zootermopsis nevadensis]	0.606278	0.0480007	0.447221	0.167842
Znev_02339	darkred		0.606278	0.0480007	0.82767	0.00166068
Znev_02359	darkred	gb|PNF29365.1| Transport and Golgi organization protein 11 [Cryptotermes secundus]	0.606278	0.0480007	0.759205	0.00672943
Znev_02456	darkred	gb|PNF26416.1| putative cytochrome P450 4aa1 [Cryptotermes secundus]	0.606278	0.0480007	0.262592	0.435333
Znev_02678	darkred	ref|XP_021916218.1| leucine-rich repeat-containing protein 58 isoform X1 [Zootermopsis nevadensis] >ref|XP_021916219.1| leucine-rich repeat-containing protein 58 isoform X1 [Zootermopsis nevadensis] >ref|XP_021916220.1| leucine-rich repeat-containing protein 58 isoform X1 [Zootermopsis nevadensis] >ref|XP_021916221.1| leucine-rich repeat-containing protein 58 isoform X1 [Zootermopsis nevadensis] …	0.606278	0.0480007	0.566758	0.0690618
Znev_02848	darkred	ref|XP_021920114.1| GRAM domain-containing protein 2A-like isoform X1 [Zootermopsis nevadensis]	0.606278	0.0480007	0.422503	0.195475
Znev_03176	darkred	gb|PSN35987.1| Palmitoyltransferase ZDHHC3 [Blattella germanica]	0.606278	0.0480007	0.471183	0.143487
Znev_03234	darkred	ref|XP_021916528.1| methyltransferase-like protein 22 isoform X1 [Zootermopsis nevadensis] >ref|XP_021916529.1| methyltransferase-like protein 22 isoform X1 [Zootermopsis nevadensis] >ref|XP_021916530.1| methyltransferase-like protein 22 isoform X1 [Zootermopsis nevadensis]	0.606278	0.0480007	-0.0789507	0.817517
Znev_03368	darkred	ref|XP_021918683.1| E3 ubiquitin-protein ligase Bre1 isoform X1 [Zootermopsis nevadensis] >ref|XP_021918685.1| E3 ubiquitin-protein ligase Bre1 isoform X1 [Zootermopsis nevadensis]	0.606278	0.0480007	0.736347	0.00976206
Znev_03426	darkred	gb|AGM32526.1| hemolymph juvenile hormone binding protein (JHBP) [Coptotermes formosanus]	0.606278	0.0480007	0.411652	0.208418
Znev_03443	darkred		0.606278	0.0480007	0.789515	0.00385145
Znev_03456	darkred		0.606278	0.0480007	0.607523	0.04742
Znev_03468	darkred	ref|XP_023725915.1| probable serine/threonine-protein kinase DDB_G0282963 [Cryptotermes secundus] >ref|XP_033611391.1| probable serine/threonine-protein kinase DDB_G0282963 [Cryptotermes secundus]	0.606278	0.0480007	0.318635	0.339572
Znev_03573	darkred		0.606278	0.0480007	0.884275	0.000301496
Znev_03627	darkred	gb|PNF32444.1| Tubulin-specific chaperone E [Cryptotermes secundus]	0.606278	0.0480007	0.616696	0.0432905
Znev_03743	darkred	gb|KDR16714.1| Dipeptidase 1, partial [Zootermopsis nevadensis]	0.606278	0.0480007	0.0598482	0.861242
Znev_03941	darkred	ref|XP_021913649.1| serine protease gd-like isoform X1 [Zootermopsis nevadensis]	0.606278	0.0480007	0.416053	0.203108
Znev_04231	darkred	ref|XP_021927845.1| branched-chain-amino-acid aminotransferase, cytosolic isoform X1 [Zootermopsis nevadensis] >gb|KDR23724.1| Branched-chain-amino-acid aminotransferase [Zootermopsis nevadensis]	0.606278	0.0480007	0.590634	0.0557179
Znev_04259	darkred		0.606278	0.0480007	0.431944	0.184619
Znev_04294	darkred	ref|XP_021923235.1| centrosomal protein of 89 kDa-like isoform X1 [Zootermopsis nevadensis] >gb|KDR17714.1| Coiled-coil domain-containing protein 123, mitochondrial [Zootermopsis nevadensis]	0.606278	0.0480007	0.581004	0.0608674
Znev_04327	darkred		0.606278	0.0480007	0.387299	0.239271
Znev_04454	darkred	ref|XP_021913890.1| biogenesis of lysosome-related organelles complex 1 subunit 1 isoform X1 [Zootermopsis nevadensis] >gb|KDR22358.1| Biogenesis of lysosome-related organelles complex 1 subunit 1 [Zootermopsis nevadensis]	0.606278	0.0480007	0.570222	0.0670045
Znev_04480	darkred	ref|XP_021926906.1| zinc finger MYND domain-containing protein 11-like [Zootermopsis nevadensis]	0.606278	0.0480007	0.35375	0.285852
Znev_04490	darkred	ref|XP_021926886.1| gamma-glutamyltranspeptidase 1-like isoform X1 [Zootermopsis nevadensis] >ref|XP_021926887.1| gamma-glutamyltranspeptidase 1-like isoform X1 [Zootermopsis nevadensis] >ref|XP_021926888.1| gamma-glutamyltranspeptidase 1-like isoform X1 [Zootermopsis nevadensis] >ref|XP_021926889.1| gamma-glutamyltranspeptidase 1-like isoform X1 [Zootermopsis nevadensis] >ref|XP_021926890.1| gam…	0.606278	0.0480007	0.58371	0.0593892
Znev_04494	darkred	ref|XP_023723980.1| translation initiation factor IF-2 isoform X1 [Cryptotermes secundus]	0.606278	0.0480007	0.455463	0.159197
Znev_04631	darkred	gb|KDR21694.1| Ovochymase-2 [Zootermopsis nevadensis]	0.606278	0.0480007	0.301623	0.367373
Znev_04843	darkred	gb|PSN46715.1| E3 ubiquitin-protein ligase [Blattella germanica]	0.606278	0.0480007	0.18261	0.590978
Znev_04866	darkred	ref|XP_021919549.1| serine/threonine-protein kinase ULK3-like isoform X1 [Zootermopsis nevadensis]	0.606278	0.0480007	0.435355	0.180788
Znev_04902	darkred	gb|KDR21619.1| putative serine/threonine-protein kinase [Zootermopsis nevadensis]	0.606278	0.0480007	0.536437	0.0889016
Znev_04935	darkred	gb|KDR21652.1| Serine/threonine-protein phosphatase 6 regulatory ankyrin repeat subunit B, partial [Zootermopsis nevadensis]	0.606278	0.0480007	-0.133782	0.694944
Znev_05132	darkred	gb|KDR16132.1| Sn1-specific diacylglycerol lipase alpha [Zootermopsis nevadensis]	0.606278	0.0480007	0.46544	0.149108
Znev_05161	darkred	ref|XP_021913598.1| ATP-dependent Clp protease proteolytic subunit isoform X1 [Zootermopsis nevadensis] >gb|KDR22478.1| Putative ATP-dependent Clp protease proteolytic subunit, mitochondrial [Zootermopsis nevadensis]	0.606278	0.0480007	-0.0396354	0.907889
Znev_05193	darkred	ref|XP_021939196.1| tryptase isoform X1 [Zootermopsis nevadensis]	0.606278	0.0480007	0.576858	0.0631801
Znev_05234	darkred		0.606278	0.0480007	0.86671	0.000554618
Znev_05287	darkred	ref|XP_021939764.1| homogentisate 1,2-dioxygenase isoform X1 [Zootermopsis nevadensis] >ref|XP_021939765.1| homogentisate 1,2-dioxygenase isoform X1 [Zootermopsis nevadensis] >ref|XP_021939766.1| homogentisate 1,2-dioxygenase isoform X1 [Zootermopsis nevadensis] >ref|XP_021939767.1| homogentisate 1,2-dioxygenase isoform X2 [Zootermopsis nevadensis] >gb|KDR08225.1| Homogentisate 1,2-dioxygenase [Z…	0.606278	0.0480007	0.628282	0.0384385
Znev_05406	darkred	gb|KDR14506.1| Glutamate [NMDA] receptor subunit 3A [Zootermopsis nevadensis]	0.606278	0.0480007	0.842448	0.00113465
Znev_05454	darkred	ref|XP_021934619.1| E3 ubiquitin-protein ligase MIB2 [Zootermopsis nevadensis] >ref|XP_021934620.1| E3 ubiquitin-protein ligase MIB2 [Zootermopsis nevadensis] >gb|KDR11449.1| E3 ubiquitin-protein ligase MIB2 [Zootermopsis nevadensis]	0.606278	0.0480007	0.539219	0.086941
Znev_05558	darkred	ref|XP_021916308.1| U2 small nuclear ribonucleoprotein auxiliary factor 35 kDa subunit-related protein 1 isoform X1 [Zootermopsis nevadensis] >ref|XP_021916309.1| U2 small nuclear ribonucleoprotein auxiliary factor 35 kDa subunit-related protein 1 isoform X1 [Zootermopsis nevadensis] >ref|XP_021916310.1| U2 small nuclear ribonucleoprotein auxiliary factor 35 kDa subunit-related protein 1 isoform …	0.606278	0.0480007	0.174372	0.608101
Znev_05644	darkred	gb|KDR11983.1| Fem-1-like protein, partial [Zootermopsis nevadensis]	0.606278	0.0480007	0.323064	0.332522
Znev_05726	darkred	gb|AAN03488.1| transferrin [Mastotermes darwiniensis]	0.606278	0.0480007	0.861485	0.000654213
Znev_05765	darkred	gb|KDR19449.1| Interferon-related developmental regulator 1 [Zootermopsis nevadensis]	0.606278	0.0480007	0.490903	0.12521
Znev_05899	darkred	gb|KDR14655.1| Gelsolin, cytoplasmic, partial [Zootermopsis nevadensis]	0.606278	0.0480007	0.25006	0.458332
Znev_05922	darkred		0.606278	0.0480007	0.787589	0.00400059
Znev_06068	darkred	gb|KDR24236.1| Major facilitator superfamily domain-containing protein 9 [Zootermopsis nevadensis]	0.606278	0.0480007	0.4857	0.129879
Znev_06088	darkred	ref|XP_022193782.1| neuropilin and tolloid-like protein 2 [Nilaparvata lugens] >ref|XP_022193783.1| neuropilin and tolloid-like protein 2 [Nilaparvata lugens] >ref|XP_039298965.1| neuropilin and tolloid-like protein 2 [Nilaparvata lugens]	0.606278	0.0480007	0.393369	0.231347
Znev_06221	darkred	gb|AFD33366.1| laccase [Macrotermes barneyi]	0.606278	0.0480007	0.360708	0.275806
Znev_06251	darkred	gb|PNF39200.1| Saccharopine dehydrogenase-like oxidoreductase [Cryptotermes secundus]	0.606278	0.0480007	0.912075	9.12701e-05
Znev_06332	darkred	gb|KDR23065.1| Solute carrier family 2, facilitated glucose transporter member 6, partial [Zootermopsis nevadensis]	0.606278	0.0480007	0.37773	0.252078
Znev_06345	darkred		0.606278	0.0480007	0.401893	0.220482
Znev_06526	darkred	gb|KDR20258.1| Phosphoenolpyruvate carboxykinase [GTP] [Zootermopsis nevadensis]	0.606278	0.0480007	0.204158	0.547078
Znev_06880	darkred	gb|KDR16035.1| Selenoprotein Pb [Zootermopsis nevadensis]	0.606278	0.0480007	0.842784	0.00112437
Znev_07059	darkred		0.606278	0.0480007	0.580821	0.0609683
Znev_07087	darkred	gb|KDR09005.1| Anoctamin-8 [Zootermopsis nevadensis]	0.606278	0.0480007	-0.135836	0.69046
Znev_07309	darkred	gb|PNF29545.1| Luciferin 4-monooxygenase [Cryptotermes secundus] >gb|PNF29546.1| Luciferin 4-monooxygenase [Cryptotermes secundus] >gb|PNF29547.1| Luciferin 4-monooxygenase [Cryptotermes secundus] >gb|PNF29548.1| Luciferin 4-monooxygenase [Cryptotermes secundus] >gb|PNF29549.1| Luciferin 4-monooxygenase [Cryptotermes secundus]	0.606278	0.0480007	-0.0638343	0.852085
Znev_07385	darkred	gb|KDR19382.1| Transmembrane channel-like protein 5 [Zootermopsis nevadensis]	0.606278	0.0480007	0.382382	0.245804
Znev_07553	darkred		0.606278	0.0480007	0.804595	0.00282148
Znev_07557	darkred	gb|KDR11394.1| Zinc metalloproteinase nas-13 [Zootermopsis nevadensis]	0.606278	0.0480007	0.385824	0.24122
Znev_07625	darkred	gb|PSN58468.1| Vacuolar sorting-associated 26B-like protein [Blattella germanica]	0.606278	0.0480007	0.291078	0.385169
Znev_07762	darkred	gb|KDR16436.1| Ectonucleotide pyrophosphatase/phosphodiesterase family member 5 [Zootermopsis nevadensis]	0.606278	0.0480007	0.195775	0.563999
Znev_07866	darkred		0.606278	0.0480007	0.175814	0.605091
Znev_07877	darkred		0.606278	0.0480007	0.398227	0.225117
Znev_07989	darkred	ref|XP_021940119.1| arginine/serine-rich coiled-coil protein 2-like isoform X1 [Zootermopsis nevadensis]	0.606278	0.0480007	0.556007	0.0757158
Znev_08409	darkred	ref|XP_021919108.1| fibroin heavy chain [Zootermopsis nevadensis]	0.606278	0.0480007	0.576225	0.0635386
Znev_08425	darkred		0.606278	0.0480007	0.536656	0.088746
Znev_08570	darkred	gb|PSN44032.1| putative cytochrome P450 6a14 [Blattella germanica]	0.606278	0.0480007	0.699267	0.0166332
Znev_08642	darkred		0.606278	0.0480007	-0.135683	0.690794
Znev_08988	darkred	ref|XP_021942603.1| protein kinase C and casein kinase substrate in neurons protein 1 isoform X1 [Zootermopsis nevadensis] >ref|XP_021942604.1| protein kinase C and casein kinase substrate in neurons protein 1 isoform X1 [Zootermopsis nevadensis] >ref|XP_021942605.1| protein kinase C and casein kinase substrate in neurons protein 1 isoform X1 [Zootermopsis nevadensis] >ref|XP_021942606.1| protein…	0.606278	0.0480007	0.344072	0.300156
Znev_09130	darkred		0.606278	0.0480007	0.789768	0.00383215
Znev_09132	darkred	ref|XP_021930858.1| probable cytochrome P450 49a1 [Zootermopsis nevadensis] >ref|XP_021930859.1| probable cytochrome P450 49a1 [Zootermopsis nevadensis] >ref|XP_021930860.1| probable cytochrome P450 49a1 [Zootermopsis nevadensis] >gb|KDR13690.1| putative cytochrome P450 49a1 [Zootermopsis nevadensis]	0.606278	0.0480007	-0.16167	0.634853
Znev_09369	darkred	gb|KDR19873.1| Tax1-binding protein 1-like protein [Zootermopsis nevadensis]	0.606278	0.0480007	0.904645	0.000130045
Znev_09371	darkred	ref|XP_021942876.1| EF-hand calcium-binding domain-containing protein 4A-like [Zootermopsis nevadensis] >ref|XP_021942877.1| EF-hand calcium-binding domain-containing protein 4A-like [Zootermopsis nevadensis] >ref|XP_021942878.1| EF-hand calcium-binding domain-containing protein 4A-like [Zootermopsis nevadensis] >gb|KDR22840.1| EF-hand calcium-binding domain-containing protein 4B [Zootermopsis ne…	0.606278	0.0480007	0.320438	0.336693
Znev_09554	darkred	ref|XP_021923653.1| UPF0598 protein CG30010 isoform X2 [Zootermopsis nevadensis]	0.606278	0.0480007	0.165068	0.627658
Znev_09747	darkred	dbj|BBH72798.1| isopentenyl diphosphate isomerase [Nasutitermes takasagoensis]	0.606278	0.0480007	0.806941	0.0026819
Znev_09896	darkred	ref|XP_021932776.1| V-type proton ATPase subunit H isoform X1 [Zootermopsis nevadensis] >gb|KDR12485.1| V-type proton ATPase subunit H [Zootermopsis nevadensis]	0.606278	0.0480007	0.211049	0.533329
Znev_09952	darkred	gb|KDR10127.1| Nuclear hormone receptor FTZ-F1 [Zootermopsis nevadensis]	0.606278	0.0480007	0.080529	0.813923
Znev_10027	darkred		0.606278	0.0480007	0.274697	0.41365
Znev_10038	darkred		0.606278	0.0480007	0.640496	0.0337474
Znev_10112	darkred	ref|XP_021938965.1| GATOR complex protein NPRL2-like isoform X1 [Zootermopsis nevadensis] >ref|XP_021938966.1| GATOR complex protein NPRL2-like isoform X2 [Zootermopsis nevadensis] >gb|KDR08783.1| Tumor suppressor candidate 4 [Zootermopsis nevadensis]	0.606278	0.0480007	0.456362	0.158271
Znev_10133	darkred	gb|KDR07131.1| Reticulocyte-binding protein 2-like protein a [Zootermopsis nevadensis]	0.606278	0.0480007	0.632412	0.0368046
Znev_10230	darkred	gb|KDR23281.1| Unc-13-like protein D [Zootermopsis nevadensis]	0.606278	0.0480007	0.794616	0.00347627
Znev_10344	darkred		0.606278	0.0480007	0.729953	0.0107637
Znev_10758	darkred	ref|XP_021923283.1| cytoplasmic dynein 2 light intermediate chain 1 isoform X1 [Zootermopsis nevadensis] >gb|KDR17682.1| Cytoplasmic dynein 2 light intermediate chain 1 [Zootermopsis nevadensis]	0.606278	0.0480007	0.793121	0.00358329
Znev_10897	darkred		0.606278	0.0480007	0.648191	0.0310069
Znev_11011	darkred	gb|KDR21237.1| Nose resistant to fluoxetine protein 6 [Zootermopsis nevadensis]	0.606278	0.0480007	0.25951	0.440937
Znev_11017	darkred		0.606278	0.0480007	0.146993	0.666257
Znev_11031	darkred		0.606278	0.0480007	0.515999	0.104202
Znev_11207	darkred	gb|KDR10349.1| Glutathione peroxidase 6 [Zootermopsis nevadensis]	0.606278	0.0480007	0.454636	0.160052
Znev_11331	darkred		0.606278	0.0480007	-0.0325745	0.924254
Znev_11585	darkred	ref|XP_021931642.1| phospholipase D1 isoform X1 [Zootermopsis nevadensis] >gb|KDR13167.1| Phospholipase D1 [Zootermopsis nevadensis]	0.606278	0.0480007	0.434308	0.181958
Znev_11602	darkred	ref|XP_021940372.1| transcriptional protein SWT1 isoform X2 [Zootermopsis nevadensis]	0.606278	0.0480007	0.70099	0.0162537
Znev_11617	darkred		0.606278	0.0480007	-0.0284019	0.933937
Znev_11659	darkred	gb|KDR07364.1| Solute carrier family 2, facilitated glucose transporter member 8 [Zootermopsis nevadensis]	0.606278	0.0480007	0.589532	0.0562918
Znev_11664	darkred	gb|KDR07368.1| Sugar transporter ERD6-like 7, partial [Zootermopsis nevadensis]	0.606278	0.0480007	0.561773	0.0720961
Znev_11843	darkred	ref|XP_021929170.1| inhibitor of growth protein 3 isoform X1 [Zootermopsis nevadensis] >gb|KDR14582.1| Inhibitor of growth protein 3 [Zootermopsis nevadensis]	0.606278	0.0480007	0.227942	0.500242
Znev_11874	darkred	ref|XP_021937202.1| lipase 1-like isoform X1 [Zootermopsis nevadensis] >gb|KDR09957.1| Lipase 1 [Zootermopsis nevadensis]	0.606278	0.0480007	0.485305	0.130238
Znev_11972	darkred	gb|KDR06662.1| Egl nine-like protein 1 [Zootermopsis nevadensis]	0.606278	0.0480007	0.792464	0.00363112
Znev_11996	darkred	gb|KDR09764.1| Transient receptor potential-gamma protein, partial [Zootermopsis nevadensis]	0.606278	0.0480007	0.81014	0.00249994
Znev_12046	darkred	ref|XP_014601492.1| PREDICTED: protein ECT2 isoform X7 [Polistes canadensis]	0.606278	0.0480007	0.388047	0.238287
Znev_12099	darkred	gb|PNF36557.1| L-galactose dehydrogenase [Cryptotermes secundus]	0.606278	0.0480007	0.598871	0.0515566
Znev_12147	darkred		0.606278	0.0480007	0.548274	0.0807585
Znev_12233	darkred	ref|XP_021927847.1| T-complex-associated testis-expressed protein 1 [Zootermopsis nevadensis] >gb|KDR15318.1| T-complex-associated testis-expressed protein 1 [Zootermopsis nevadensis]	0.606278	0.0480007	0.368208	0.265202
Znev_12261	darkred		0.606278	0.0480007	0.764044	0.00618881
Znev_12264	darkred	ref|XP_021928660.1| RING finger and transmembrane domain-containing protein 2-like isoform X1 [Zootermopsis nevadensis] >ref|XP_021928661.1| RING finger and transmembrane domain-containing protein 2-like isoform X1 [Zootermopsis nevadensis] >ref|XP_021928662.1| RING finger and transmembrane domain-containing protein 2-like isoform X1 [Zootermopsis nevadensis] >ref|XP_021928663.1| RING finger and …	0.606278	0.0480007	0.405892	0.21549
Znev_12422	darkred	gb|KDR14276.1| Dehydrogenase/reductase SDR family member 11, partial [Zootermopsis nevadensis]	0.606278	0.0480007	0.172468	0.612085
Znev_12570	darkred	gb|KDR19518.1| Peptidyl-prolyl cis-trans isomerase SDCCAG10, partial [Zootermopsis nevadensis]	0.606278	0.0480007	0.808202	0.00260903
Znev_12596	darkred		0.606278	0.0480007	0.493841	0.122621
Znev_12681	darkred	ref|XP_021940260.1| short-chain specific acyl-CoA dehydrogenase, mitochondrial-like [Zootermopsis nevadensis] >gb|KDR07800.1| Short-chain specific acyl-CoA dehydrogenase, mitochondrial [Zootermopsis nevadensis]	0.606278	0.0480007	0.158905	0.640731
Znev_12813	darkred	ref|XP_021928078.1| RING finger protein nhl-1 isoform X1 [Zootermopsis nevadensis] >ref|XP_021928079.1| RING finger protein nhl-1 isoform X1 [Zootermopsis nevadensis] >ref|XP_021928080.1| RING finger protein nhl-1 isoform X1 [Zootermopsis nevadensis] >ref|XP_021928081.1| RING finger protein nhl-1 isoform X1 [Zootermopsis nevadensis] >ref|XP_021928082.1| RING finger protein nhl-1 isoform X1 [Zoote…	0.606278	0.0480007	0.302423	0.366039
Znev_12899	darkred	gb|PSN49516.1| Facilitated trehalose transporter Tret1 [Blattella germanica]	0.606278	0.0480007	-0.153487	0.652299
Znev_12979	darkred		0.606278	0.0480007	0.0542669	0.874089
Znev_13015	darkred		0.606278	0.0480007	0.511036	0.108159
Znev_13041	darkred	ref|XP_021937477.1| 3-oxoacyl-[acyl-carrier-protein] synthase, mitochondrial isoform X1 [Zootermopsis nevadensis] >gb|KDR09741.1| 3-oxoacyl-[acyl-carrier-protein] synthase, mitochondrial [Zootermopsis nevadensis]	0.606278	0.0480007	0.448223	0.166777
Znev_13077	darkred		0.606278	0.0480007	0.00815617	0.981012
Znev_13248	darkred	ref|XP_021932200.1| protein tumorous imaginal discs, mitochondrial-like isoform X1 [Zootermopsis nevadensis]	0.606278	0.0480007	0.373245	0.258212
Znev_13470	darkred	ref|XP_021933910.1| retinol dehydrogenase 12-like [Zootermopsis nevadensis] >ref|XP_021933911.1| retinol dehydrogenase 12-like [Zootermopsis nevadensis] >ref|XP_021933912.1| retinol dehydrogenase 12-like [Zootermopsis nevadensis] >gb|KDR11839.1| Retinol dehydrogenase 12 [Zootermopsis nevadensis]	0.606278	0.0480007	0.314918	0.345549
Znev_13541	darkred	ref|XP_021916637.1| putative aminopeptidase W07G4.4 isoform X1 [Zootermopsis nevadensis] >gb|KDR21177.1| Putative aminopeptidase W07G4.4 [Zootermopsis nevadensis]	0.606278	0.0480007	0.731588	0.0105008
Znev_13735	darkred		0.606278	0.0480007	0.00457178	0.989356
Znev_14105	darkred	ref|XP_033611716.1| thyroid receptor-interacting protein 11 isoform X3 [Cryptotermes secundus]	0.606278	0.0480007	0.733279	0.0102338
Znev_14300	darkred	gb|KDR06612.1| putative cytochrome P450 305a1 [Zootermopsis nevadensis]	0.606278	0.0480007	0.301079	0.36828
Znev_14386	darkred	gb|KDR10718.1| Neural cell adhesion molecule 2, partial [Zootermopsis nevadensis]	0.606278	0.0480007	0.612899	0.044968
Znev_14616	darkred	gb|KDR22766.1| Sodium-dependent nutrient amino acid transporter 1, partial [Zootermopsis nevadensis]	0.606278	0.0480007	0.469021	0.145588
Znev_14670	darkred		0.606278	0.0480007	0.686123	0.0197408
Znev_15092	darkred		0.606278	0.0480007	0.416258	0.202864
Znev_15102	darkred	gb|KDR23866.1| Protein takeout [Zootermopsis nevadensis]	0.606278	0.0480007	0.533309	0.0911406
Znev_15308	darkred	gb|PSN31521.1| Facilitated trehalose transporter Tret1 [Blattella germanica]	0.606278	0.0480007	0.227101	0.501867
Znev_15321	darkred	gb|KDR07599.1| Trehalase, partial [Zootermopsis nevadensis]	0.606278	0.0480007	0.454998	0.159678
Znev_15376	darkred	ref|XP_021941982.1| microtubule-associated protein RP/EB family member 1-like [Zootermopsis nevadensis]	0.606278	0.0480007	0.793369	0.00356537
Znev_15416	darkred	gb|KDR09882.1| Endocuticle structural glycoprotein SgAbd-2, partial [Zootermopsis nevadensis]	0.606278	0.0480007	0.136137	0.689802
Znev_15435	darkred	gb|KDR19760.1| Sialin [Zootermopsis nevadensis]	0.606278	0.0480007	0.546462	0.0819715
Znev_15472	darkred		0.606278	0.0480007	0.778808	0.00473539
Znev_15605	darkred	ref|XP_021938237.1| probable GPI-anchored adhesin-like protein PGA55 isoform X2 [Zootermopsis nevadensis]	0.606278	0.0480007	0.26527	0.43049
Znev_15882	darkred	gb|PSN30895.1| Chitinase-like protein EN03, partial [Blattella germanica]	0.606278	0.0480007	0.296926	0.375246
Znev_15896	darkred	gb|KDR12782.1| Glucose dehydrogenase [acceptor], partial [Zootermopsis nevadensis]	0.606278	0.0480007	0.690106	0.0187588
Znev_15911	darkred	gb|KDR06730.1| Thyrotropin receptor [Zootermopsis nevadensis]	0.606278	0.0480007	0.423947	0.193791
Znev_16221	darkred	gb|EAT45718.1| AAEL003028-PA [Aedes aegypti]	0.606278	0.0480007	0.350612	0.290447
Znev_16250	darkred	gb|KDQ65266.1| Ribonuclease H2 subunit B, partial [Zootermopsis nevadensis]	0.606278	0.0480007	0.309379	0.354556
Znev_16304	darkred		0.606278	0.0480007	0.424945	0.192631
Znev_16659	darkred	gb|KOX70482.1| Lachesin [Melipona quadrifasciata]	0.606278	0.0480007	0.888625	0.000255406
Znev_16860	darkred	ref|XP_021935479.1| probable phospholipid-transporting ATPase IF isoform X1 [Zootermopsis nevadensis]	0.606278	0.0480007	0.516602	0.103728
Znev_16999	darkred	ref|XP_021928322.1| sialin isoform X1 [Zootermopsis nevadensis]	0.606278	0.0480007	0.826639	0.00170318
Znev_17659	darkred	ref|XP_021925397.1| Down syndrome cell adhesion molecule-like protein Dscam2 isoform X1 [Zootermopsis nevadensis]	0.606278	0.0480007	0.888034	0.000261327
Znev_17771	darkred	gb|PSN41506.1| L-serine dehydratase/L-threonine deaminase [Blattella germanica]	0.606278	0.0480007	0.649962	0.030399
Znev_17830	darkred	ref|XP_021919153.1| S phase cyclin A-associated protein in the endoplasmic reticulum-like, partial [Zootermopsis nevadensis]	0.606278	0.0480007	0.500371	0.116991
Znev_17889	darkred	gb|PNF39008.1| Muskelin [Cryptotermes secundus]	0.606278	0.0480007	0.145889	0.66864
Znev_17934	darkred	ref|XP_015191597.1| PREDICTED: kelch-like protein 10 [Polistes dominula]	0.606278	0.0480007	0.473571	0.14119
Znev_17950	darkred	ref|XP_021941394.1| protein ABHD4 isoform X1 [Zootermopsis nevadensis]	0.606278	0.0480007	0.138243	0.685216
Znev_18092	darkred	ref|XP_021933183.1| solute carrier family 41 member 1, partial [Zootermopsis nevadensis]	0.606278	0.0480007	0.682141	0.0207588
Znev_18259	darkred	ref|XP_021941277.1| nuclear hormone receptor FTZ-F1-like [Zootermopsis nevadensis]	0.606278	0.0480007	0.0955937	0.779795
Znev_18449	darkred	gb|KDR22770.1| UDP-glucuronosyltransferase 2B1, partial [Zootermopsis nevadensis]	0.606278	0.0480007	0.354786	0.284344
Znev_18531	darkred	gb|PSN34543.1| PQ-loop repeat-containing protein 3 [Blattella germanica]	0.606278	0.0480007	0.430548	0.186201
Znev_18770	darkred	gb|KDR09882.1| Endocuticle structural glycoprotein SgAbd-2, partial [Zootermopsis nevadensis]	0.606278	0.0480007	0.273142	0.416404
Znev_18801	darkred	ref|XP_021935836.1| putative gustatory receptor 2a [Zootermopsis nevadensis]	0.606278	0.0480007	0.807626	0.00264215
Znev_18919	darkred	ref|XP_021923388.1| probable glutamate receptor [Zootermopsis nevadensis]	0.606278	0.0480007	0.43319	0.183214
Znev_18966	darkred	ref|XP_021918944.1| putative gustatory receptor 28a, partial [Zootermopsis nevadensis]	0.606278	0.0480007	0.554041	0.0769771
Znev_19034	darkred		0.606278	0.0480007	0.217574	0.520441
