# Supplementary material for: A genetic toolkit underlying the queen phenotype in termites with totipotent workers
Source: Sci Rep. 2024 Jan 26;14:2214. doi: 10.1038/s41598-024-51772-7 (PMC10817970; doi:10.1038/s41598-024-51772-7)
Supplement: Supplementary file 9 — Supplementary Information. [file 41598_2024_51772_MOESM9_ESM.xlsx]

## Sheet: Sheet1
Supplementary Data S8. Modules that were specific to workers’ abdomens compared to queens.
geneID	Module	annotation	module_caste_correlation	module_caste_pvalue	gene_caste_correlation	gene_caste_pvalue
Znev_00127	black	gb|PSN40619.1| Glutaredoxin-related protein 5 [Blattella germanica]	-0.811408	0.00135594	0.26909	0.397695
Znev_00291	black	gb|KDR23412.1| Cell division cycle protein 20-like protein [Zootermopsis nevadensis]	-0.811408	0.00135594	-0.370687	0.235543
Znev_00328	black		-0.811408	0.00135594	-0.274139	0.388551
Znev_00389	black		-0.811408	0.00135594	-0.790447	0.00221153
Znev_00399	black		-0.811408	0.00135594	0.149287	0.643315
Znev_00413	black	ref|XP_021925777.1| protein PIH1D3 [Zootermopsis nevadensis]	-0.811408	0.00135594	0.427787	0.165366
Znev_00491	black	ref|XP_021927131.1| death ligand signal enhancer-like isoform X1 [Zootermopsis nevadensis]	-0.811408	0.00135594	-0.455538	0.136692
Znev_00521	black		-0.811408	0.00135594	0.244124	0.444476
Znev_00542	black	emb|CAB3383352.1| Hypothetical predicted protein [Cloeon dipterum]	-0.811408	0.00135594	0.518552	0.0841147
Znev_00547	black	ref|XP_021934652.1| protein pygopus [Zootermopsis nevadensis] >gb|KDR23458.1| Protein pygopus [Zootermopsis nevadensis]	-0.811408	0.00135594	-0.806822	0.00151648
Znev_00566	black		-0.811408	0.00135594	0.08598	0.79048
Znev_00569	black	ref|XP_021932883.1| DNA-dependent protein kinase catalytic subunit-like isoform X1 [Zootermopsis nevadensis] >gb|KDR23479.1| DNA-dependent protein kinase catalytic subunit [Zootermopsis nevadensis]	-0.811408	0.00135594	-0.766217	0.0036573
Znev_00603	black	gb|KDR23512.1| A disintegrin and metalloproteinase with thrombospondin motifs 7, partial [Zootermopsis nevadensis]	-0.811408	0.00135594	-0.712175	0.00936205
Znev_00696	black		-0.811408	0.00135594	-0.477255	0.116655
Znev_00751	black		-0.811408	0.00135594	-0.472246	0.121093
Znev_00778	black		-0.811408	0.00135594	-0.0757919	0.814902
Znev_00836	black		-0.811408	0.00135594	-0.751874	0.00479777
Znev_00943	black	gb|KDR21908.1| Mitogen-activated protein kinase 1 [Zootermopsis nevadensis]	-0.811408	0.00135594	0.201585	0.529827
Znev_00959	black		-0.811408	0.00135594	0.207239	0.518098
Znev_01075	black	gb|AGM32505.1| putative NADH: ubiquinone dehydrogenase [Coptotermes formosanus]	-0.811408	0.00135594	-0.743512	0.005576
Znev_01077	black		-0.811408	0.00135594	-0.712523	0.00931172
Znev_01153	black	ref|XP_021928421.1| CCAAT/enhancer-binding protein gamma-like isoform X1 [Zootermopsis nevadensis] >ref|XP_021928422.1| CCAAT/enhancer-binding protein gamma-like isoform X1 [Zootermopsis nevadensis] >gb|KDR14967.1| CCAAT/enhancer-binding protein gamma [Zootermopsis nevadensis]	-0.811408	0.00135594	-0.593485	0.041919
Znev_01277	black	gb|KDR18634.1| Phosphorylase b kinase gamma catalytic chain, skeletal muscle isoform [Zootermopsis nevadensis]	-0.811408	0.00135594	-0.890661	0.000102164
Znev_01398	black	gb|KDR21009.1| Echinoderm microtubule-associated protein-like [Zootermopsis nevadensis]	-0.811408	0.00135594	-0.442857	0.149362
Znev_01441	black	gb|KDR21529.1| Globin [Zootermopsis nevadensis]	-0.811408	0.00135594	-0.433985	0.158659
Znev_01452	black	gb|KDR21541.1| Sodium channel protein Nach [Zootermopsis nevadensis]	-0.811408	0.00135594	-0.673262	0.0164023
Znev_01544	black	ref|XP_021935223.1| zinc finger protein 385C-like [Zootermopsis nevadensis] >gb|KDR11076.1| Zinc finger matrin-type protein 3 [Zootermopsis nevadensis]	-0.811408	0.00135594	-0.852539	0.000426383
Znev_01546	black	gb|KDR11078.1| Tetratricopeptide repeat protein 12 [Zootermopsis nevadensis]	-0.811408	0.00135594	-0.383503	0.218466
Znev_01584	black	gb|KDR18851.1| CDC42 small effector protein-like protein [Zootermopsis nevadensis]	-0.811408	0.00135594	-0.715988	0.00882069
Znev_01607	black		-0.811408	0.00135594	-0.783161	0.00258929
Znev_01626	black	gb|KDR18889.1| SAFB-like transcription modulator [Zootermopsis nevadensis]	-0.811408	0.00135594	-0.365101	0.243226
Znev_01653	black	ref|XP_021931993.1| putative RNA-binding protein Luc7-like 2 isoform X1 [Zootermopsis nevadensis] >gb|KDR12984.1| Putative RNA-binding protein Luc7-like 2 [Zootermopsis nevadensis]	-0.811408	0.00135594	-0.821562	0.00104705
Znev_01660	black	ref|XP_021931963.1| cytosolic endo-beta-N-acetylglucosaminidase isoform X1 [Zootermopsis nevadensis] >ref|XP_021931964.1| cytosolic endo-beta-N-acetylglucosaminidase isoform X1 [Zootermopsis nevadensis] >ref|XP_021931965.1| cytosolic endo-beta-N-acetylglucosaminidase isoform X1 [Zootermopsis nevadensis] >gb|KDR12991.1| Cytosolic endo-beta-N-acetylglucosaminidase [Zootermopsis nevadensis]	-0.811408	0.00135594	-0.500424	0.0975247
Znev_01704	black	gb|KDR18959.1| putative glutamyl-tRNA synthetase, mitochondrial [Zootermopsis nevadensis]	-0.811408	0.00135594	-0.249661	0.43388
Znev_01718	black	gb|KDR18973.1| putative polyol transporter 6 [Zootermopsis nevadensis]	-0.811408	0.00135594	-0.895346	8.27424e-05
Znev_01722	black	gb|PSN33168.1| Twist-related protein 2 [Blattella germanica]	-0.811408	0.00135594	-0.746057	0.00532975
Znev_01727	black	gb|KDR18981.1| Transcriptional adapter 2-alpha [Zootermopsis nevadensis]	-0.811408	0.00135594	-0.0945555	0.770057
Znev_01755	black	ref|XP_021920839.1| ankyrin-3 isoform X1 [Zootermopsis nevadensis] >ref|XP_021920841.1| ankyrin-3 isoform X1 [Zootermopsis nevadensis] >ref|XP_021920842.1| ankyrin-3 isoform X1 [Zootermopsis nevadensis] >gb|KDR19008.1| Ankyrin-3 [Zootermopsis nevadensis]	-0.811408	0.00135594	-0.815649	0.00121943
Znev_01766	black	gb|AGM32796.1| cold shock protein domain protein [Coptotermes formosanus]	-0.811408	0.00135594	-0.785296	0.00247385
Znev_01772	black	gb|KDR15435.1| Sodium-dependent serotonin transporter, partial [Zootermopsis nevadensis]	-0.811408	0.00135594	-0.58813	0.0442851
Znev_01873	black	ref|XP_023710035.1| probable glutamate receptor [Cryptotermes secundus]	-0.811408	0.00135594	-0.523032	0.0810045
Znev_01903	black	gb|KDR24192.1| Spermatogenesis-associated protein 5 [Zootermopsis nevadensis]	-0.811408	0.00135594	-0.637985	0.0256002
Znev_01913	black	gb|KDR24201.1| Protein kinase-like protein SgK493 [Zootermopsis nevadensis]	-0.811408	0.00135594	-0.532184	0.0748968
Znev_01931	black	ref|XP_021916868.1| protein FAM151B isoform X2 [Zootermopsis nevadensis]	-0.811408	0.00135594	-0.383608	0.218329
Znev_02015	black	gb|KDR22093.1| Hexosaminidase domain-containing protein, partial [Zootermopsis nevadensis]	-0.811408	0.00135594	-0.760702	0.00406823
Znev_02026	black		-0.811408	0.00135594	-0.746587	0.00527955
Znev_02039	black	gb|KDR22117.1| Sterol regulatory element-binding protein cleavage-activating protein [Zootermopsis nevadensis]	-0.811408	0.00135594	-0.583454	0.0464274
Znev_02111	black	dbj|BAR72390.1| Vacuolar-type H+-ATPase subunit G [Nasutitermes takasagoensis]	-0.811408	0.00135594	-0.795489	0.00197592
Znev_02210	black	gb|PNF26132.1| Mitochondrial intermediate peptidase [Cryptotermes secundus]	-0.811408	0.00135594	-0.597049	0.0403948
Znev_02235	black	gb|KDR24395.1| Serine protease nudel [Zootermopsis nevadensis]	-0.811408	0.00135594	-0.722316	0.00797438
Znev_02327	black	gb|PNF28451.1| Ras-like GTP-binding protein RhoL [Cryptotermes secundus]	-0.811408	0.00135594	-0.370894	0.235261
Znev_02365	black	gb|AGM32806.1| zinc finger, C3HC4 type (RING finger), partial [Coptotermes formosanus]	-0.811408	0.00135594	0.0779982	0.8096
Znev_02394	black	ref|XP_021914667.1| protein disabled isoform X1 [Zootermopsis nevadensis]	-0.811408	0.00135594	-0.547318	0.0655018
Znev_02417	black		-0.811408	0.00135594	-0.64281	0.0241622
Znev_02497	black	ref|XP_021922408.1| nuclear factor of activated T-cells 5 isoform X1 [Zootermopsis nevadensis]	-0.811408	0.00135594	-0.874259	0.000199703
Znev_02535	black	gb|KDR24000.1| Junctophilin-3, partial [Zootermopsis nevadensis]	-0.811408	0.00135594	-0.382201	0.220166
Znev_02570	black	gb|KDR17255.1| Succinate dehydrogenase cytochrome b560 subunit, mitochondrial, partial [Zootermopsis nevadensis]	-0.811408	0.00135594	-0.750348	0.00493327
Znev_02613	black	gb|KDR23776.1| Putative methyltransferase [Zootermopsis nevadensis]	-0.811408	0.00135594	0.0624528	0.847104
Znev_02646	black	gb|PSN53637.1| Outer dense fiber protein 3 [Blattella germanica]	-0.811408	0.00135594	-0.487985	0.107512
Znev_02689	black	ref|XP_021916094.1| arginase, hepatic [Zootermopsis nevadensis] >gb|KDR21371.1| Arginase, non-hepatic 1 [Zootermopsis nevadensis]	-0.811408	0.00135594	-0.678497	0.0152808
Znev_02707	black	ref|XP_021916168.1| diphthine--ammonia ligase isoform X1 [Zootermopsis nevadensis] >ref|XP_021916169.1| diphthine--ammonia ligase isoform X1 [Zootermopsis nevadensis]	-0.811408	0.00135594	-0.888058	0.000114398
Znev_02752	black		-0.811408	0.00135594	-0.246338	0.440225
Znev_02841	black		-0.811408	0.00135594	-0.592644	0.0422847
Znev_02855	black	gb|KDR19285.1| Leucine-rich repeat-containing protein 20 [Zootermopsis nevadensis]	-0.811408	0.00135594	-0.493429	0.103061
Znev_02943	black	gb|PNF36420.1| N-terminal kinase-like protein [Cryptotermes secundus]	-0.811408	0.00135594	-0.772411	0.00323413
Znev_03060	black	ref|XP_021924684.1| molybdenum cofactor biosynthesis protein 1 isoform X1 [Zootermopsis nevadensis]	-0.811408	0.00135594	-0.885775	0.000126049
Znev_03091	black	gb|KAF0297829.1| APOBEC1 complementation factor [Amphibalanus amphitrite]	-0.811408	0.00135594	-0.814027	0.00127032
Znev_03145	black	ref|XP_021914087.1| sister chromatid cohesion protein DCC1 isoform X1 [Zootermopsis nevadensis] >gb|KDR22266.1| Sister chromatid cohesion protein DCC1 [Zootermopsis nevadensis]	-0.811408	0.00135594	-0.691796	0.0126859
Znev_03252	black		-0.811408	0.00135594	-0.295755	0.350642
Znev_03307	black		-0.811408	0.00135594	0.127758	0.692338
Znev_03317	black	emb|CAB3364039.1| Hypothetical predicted protein [Cloeon dipterum]	-0.811408	0.00135594	-0.905553	5.04175e-05
Znev_03358	black	gb|PNF14248.1| C-factor [Cryptotermes secundus]	-0.811408	0.00135594	-0.614809	0.0333815
Znev_03399	black	ref|XP_021930013.1| matrix metalloproteinase-14-like [Zootermopsis nevadensis] >gb|KDR14088.1| Matrix metalloproteinase-14 [Zootermopsis nevadensis]	-0.811408	0.00135594	-0.576206	0.0498907
Znev_03442	black		-0.811408	0.00135594	-0.200645	0.531788
Znev_03468	black	ref|XP_023725915.1| probable serine/threonine-protein kinase DDB_G0282963 [Cryptotermes secundus] >ref|XP_033611391.1| probable serine/threonine-protein kinase DDB_G0282963 [Cryptotermes secundus]	-0.811408	0.00135594	-0.515638	0.0861803
Znev_03495	black	ref|XP_021914226.1| ras-related protein Rab-30 isoform X1 [Zootermopsis nevadensis] >ref|XP_021914228.1| ras-related protein Rab-30 isoform X1 [Zootermopsis nevadensis] >ref|XP_021914229.1| ras-related protein Rab-30 isoform X1 [Zootermopsis nevadensis] >ref|XP_021914230.1| ras-related protein Rab-30 isoform X1 [Zootermopsis nevadensis] >gb|KDR22192.1| GTP-binding protein ypt4 [Zootermopsis nevad…	-0.811408	0.00135594	-0.541045	0.0692907
Znev_03531	black	ref|XP_011499764.1| PREDICTED: zinc finger protein with KRAB and SCAN domains 1-like [Ceratosolen solmsi marchali]	-0.811408	0.00135594	-0.518296	0.0842948
Znev_03709	black	gb|KDR16688.1| Transcription factor HNF-4-like protein, partial [Zootermopsis nevadensis]	-0.811408	0.00135594	-0.725803	0.00753479
Znev_03780	black	gb|KDR17572.1| Sodium/hydrogen exchanger 8, partial [Zootermopsis nevadensis]	-0.811408	0.00135594	-0.719139	0.00839125
Znev_03819	black	gb|KDR21147.1| Acyloxyacyl hydrolase [Zootermopsis nevadensis]	-0.811408	0.00135594	-0.812964	0.00130456
Znev_03835	black	ref|XP_021916781.1| ras-related protein Rab-8B [Zootermopsis nevadensis] >gb|KDR21162.1| Ras-related protein Rab-8B [Zootermopsis nevadensis]	-0.811408	0.00135594	-0.606525	0.0365341
Znev_03871	black	gb|AGM32834.1| putative GTP-binding protein RAY-like protein [Coptotermes formosanus]	-0.811408	0.00135594	-0.696153	0.0119114
Znev_03921	black	gb|KDR22442.1| Nuclear receptor corepressor 1, partial [Zootermopsis nevadensis]	-0.811408	0.00135594	-0.489285	0.106438
Znev_03936	black	gb|ALI59676.1| spermatophylax protein 13, partial [Gryllodes sigillatus]	-0.811408	0.00135594	-0.665368	0.0182064
Znev_03941	black	ref|XP_021913649.1| serine protease gd-like isoform X1 [Zootermopsis nevadensis]	-0.811408	0.00135594	-0.831245	0.000805955
Znev_03954	black	gb|PNF23502.1| Signal transducer and activator of transcription 5B [Cryptotermes secundus]	-0.811408	0.00135594	-0.528855	0.0770808
Znev_03967	black		-0.811408	0.00135594	0.169125	0.599263
Znev_03970	black	gb|KDR18777.1| Serine protease snake, partial [Zootermopsis nevadensis]	-0.811408	0.00135594	-0.541277	0.069148
Znev_04038	black		-0.811408	0.00135594	-0.584806	0.0458007
Znev_04047	black		-0.811408	0.00135594	0.125579	0.697364
Znev_04115	black	ref|XP_023726925.1| UBA-like domain-containing protein 2-A isoform X1 [Cryptotermes secundus] >gb|PNF13618.1| UBA-like domain-containing protein 2 [Cryptotermes secundus]	-0.811408	0.00135594	-0.81764	0.00115912
Znev_04121	black	gb|KDR09511.1| Maternal protein tudor, partial [Zootermopsis nevadensis]	-0.811408	0.00135594	-0.101087	0.75459
Znev_04183	black	gb|KDR24131.1| Zinc finger RNA-binding protein, partial [Zootermopsis nevadensis]	-0.811408	0.00135594	-0.730792	0.00693774
Znev_04226	black		-0.811408	0.00135594	0.0891956	0.782807
Znev_04252	black	gb|KDR23744.1| Magnesium-dependent phosphatase 1 [Zootermopsis nevadensis]	-0.811408	0.00135594	0.292608	0.356034
Znev_04258	black	gb|PNF13882.1| Ras-related and estrogen-regulated growth inhibitor [Cryptotermes secundus]	-0.811408	0.00135594	-0.644746	0.0236022
Znev_04282	black	gb|PSN52584.1| Sodium- and chloride-dependent glycine transporter 2 [Blattella germanica]	-0.811408	0.00135594	-0.521696	0.0819234
Znev_04351	black	ref|XP_021938764.1| signal recognition particle receptor subunit alpha homolog [Zootermopsis nevadensis] >gb|KDR08912.1| Signal recognition particle receptor subunit alpha [Zootermopsis nevadensis]	-0.811408	0.00135594	-0.598773	0.039672
Znev_04392	black	ref|XP_021929542.1| galectin-8-like isoform X1 [Zootermopsis nevadensis] >ref|XP_021929543.1| galectin-8-like isoform X1 [Zootermopsis nevadensis] >gb|KDR14367.1| Galectin-8 [Zootermopsis nevadensis]	-0.811408	0.00135594	-0.154762	0.631045
Znev_04401	black	gb|EFN60720.1| Down syndrome cell adhesion molecule-like protein 1 [Camponotus floridanus]	-0.811408	0.00135594	-0.875223	0.000192483
Znev_04500	black	gb|PNF39092.1| Argininosuccinate lyase [Cryptotermes secundus]	-0.811408	0.00135594	-0.709403	0.00977089
Znev_04562	black		-0.811408	0.00135594	-0.591447	0.0428086
Znev_04565	black	ref|XP_021913767.1| galactoside 2-alpha-L-fucosyltransferase 2-like [Zootermopsis nevadensis] >gb|KDR22390.1| Galactoside 2-alpha-L-fucosyltransferase 2 [Zootermopsis nevadensis]	-0.811408	0.00135594	-0.546944	0.0657236
Znev_04582	black	gb|KDR22405.1| putative E3 ubiquitin-protein ligase HECTD2 [Zootermopsis nevadensis]	-0.811408	0.00135594	-0.7382	0.00611756
Znev_04685	black	gb|PSN51087.1| Transcription factor RFX3 [Blattella germanica]	-0.811408	0.00135594	-0.823713	0.000989232
Znev_04781	black	ref|XP_021927281.1| zinc finger protein 77-like [Zootermopsis nevadensis]	-0.811408	0.00135594	-0.0150496	0.962975
Znev_04814	black	ref|XP_021930365.1| integrator complex subunit 12 [Zootermopsis nevadensis] >gb|KDR13946.1| Integrator complex subunit 12 [Zootermopsis nevadensis]	-0.811408	0.00135594	0.142006	0.659759
Znev_04853	black	ref|XP_011057739.1| PREDICTED: ras-like GTP-binding protein Rho1 isoform X1 [Acromyrmex echinatior] >ref|XP_011057740.1| PREDICTED: ras-like GTP-binding protein Rho1 isoform X1 [Acromyrmex echinatior] >ref|XP_011057741.1| PREDICTED: ras-like GTP-binding protein Rho1 isoform X1 [Acromyrmex echinatior] >ref|XP_018060449.1| PREDICTED: ras-like GTP-binding protein Rho1 isoform X2 [Atta colombica] >re…	-0.811408	0.00135594	-0.716216	0.0087892
Znev_04864	black		-0.811408	0.00135594	-0.308731	0.328874
Znev_04868	black	gb|KDR19560.1| Calcium/calmodulin-dependent protein kinase type IV [Zootermopsis nevadensis]	-0.811408	0.00135594	-0.296099	0.350056
Znev_04977	black	ref|XP_021922875.1| transcriptional repressor scratch 1-like isoform X1 [Zootermopsis nevadensis] >ref|XP_021922876.1| transcriptional repressor scratch 1-like isoform X1 [Zootermopsis nevadensis] >ref|XP_021922878.1| transcriptional repressor scratch 1-like isoform X1 [Zootermopsis nevadensis] >gb|KDR17912.1| Transcriptional repressor scratch 1 [Zootermopsis nevadensis]	-0.811408	0.00135594	-0.695362	0.0120494
Znev_04982	black		-0.811408	0.00135594	-0.671859	0.016713
Znev_05041	black		-0.811408	0.00135594	-0.5431	0.0680335
Znev_05044	black	ref|XP_021914914.1| zinc finger protein 1-like [Zootermopsis nevadensis]	-0.811408	0.00135594	-0.766572	0.00363195
Znev_05051	black	gb|KDR24295.1| TBC1 domain family member 16, partial [Zootermopsis nevadensis]	-0.811408	0.00135594	-0.84517	0.000537077
Znev_05071	black	gb|KDR23674.1| Tensin, partial [Zootermopsis nevadensis]	-0.811408	0.00135594	-0.590772	0.0431062
Znev_05098	black	gb|PSN55434.1| UPF0184 protein [Blattella germanica]	-0.811408	0.00135594	-0.742786	0.0056478
Znev_05131	black	ref|XP_021926107.1| LOW QUALITY PROTEIN: fibrillin-1-like, partial [Zootermopsis nevadensis]	-0.811408	0.00135594	-0.839996	0.000627246
Znev_05158	black	ref|XP_021913588.1| A disintegrin and metalloproteinase with thrombospondin motifs adt-2-like [Zootermopsis nevadensis]	-0.811408	0.00135594	-0.562776	0.0567808
Znev_05252	black	ref|XP_021926183.1| adenosine kinase-like isoform X1 [Zootermopsis nevadensis] >gb|KDR16076.1| Adenosine kinase [Zootermopsis nevadensis]	-0.811408	0.00135594	-0.635655	0.0263162
Znev_05275	black		-0.811408	0.00135594	-0.562111	0.057138
Znev_05312	black	ref|XP_023706219.1| zinc finger protein 260 isoform X2 [Cryptotermes secundus]	-0.811408	0.00135594	-0.187891	0.558696
Znev_05322	black	gb|PSN36892.1| Sperm-associated antigen 7 [Blattella germanica]	-0.811408	0.00135594	-0.262606	0.409597
Znev_05342	black	gb|PSN40166.1| NADH dehydrogenase [ubiquinone] 1 alpha subcomplex subunit 10 [Blattella germanica]	-0.811408	0.00135594	-0.724143	0.00774167
Znev_05348	black	ref|XP_023716825.1| pseudouridine-5'-phosphate glycosidase isoform X2 [Cryptotermes secundus]	-0.811408	0.00135594	0.449183	0.142951
Znev_05399	black	gb|PSN35021.1| Translation initiation factor eIF-2B subunit gamma [Blattella germanica]	-0.811408	0.00135594	-0.62477	0.0298546
Znev_05443	black	ref|XP_012272842.1| chymotrypsinogen B isoform X2 [Orussus abietinus]	-0.811408	0.00135594	-0.822609	0.00101857
Znev_05456	black		-0.811408	0.00135594	-0.75564	0.00447542
Znev_05522	black	ref|XP_021927717.1| repressor of RNA polymerase III transcription MAF1 homolog isoform X1 [Zootermopsis nevadensis] >ref|XP_021927718.1| repressor of RNA polymerase III transcription MAF1 homolog isoform X1 [Zootermopsis nevadensis] >gb|KDR15362.1| Repressor of RNA polymerase III transcription MAF1-like protein [Zootermopsis nevadensis]	-0.811408	0.00135594	-0.889031	0.000109697
Znev_05610	black	ref|XP_021921754.1| LOW QUALITY PROTEIN: sodium channel protein 60E [Zootermopsis nevadensis]	-0.811408	0.00135594	-0.743315	0.00559547
Znev_05670	black	gb|KDR13447.1| Protein SERAC1 [Zootermopsis nevadensis]	-0.811408	0.00135594	-0.129783	0.687677
Znev_05673	black	gb|KDR13450.1| Leucine-rich repeat and fibronectin type-III domain-containing protein 4 [Zootermopsis nevadensis]	-0.811408	0.00135594	-0.383079	0.219019
Znev_05940	black	ref|XP_021928536.1| serine/threonine-protein kinase SBK1 isoform X1 [Zootermopsis nevadensis] >gb|KDR14934.1| Serine/threonine-protein kinase SBK1 [Zootermopsis nevadensis]	-0.811408	0.00135594	-0.493441	0.103051
Znev_06012	black	ref|XP_021923107.1| helicase SKI2W isoform X1 [Zootermopsis nevadensis] >gb|KDR17792.1| Helicase SKI2W [Zootermopsis nevadensis]	-0.811408	0.00135594	-0.611568	0.0345909
Znev_06132	black		-0.811408	0.00135594	-0.014186	0.965099
Znev_06135	black	ref|XP_021928128.1| WD repeat-containing protein 60 isoform X1 [Zootermopsis nevadensis]	-0.811408	0.00135594	-0.373383	0.231886
Znev_06164	black	ref|XP_021931050.1| major facilitator superfamily domain-containing protein 6 [Zootermopsis nevadensis] >gb|KDR24471.1| Major facilitator superfamily domain-containing protein 6 [Zootermopsis nevadensis]	-0.811408	0.00135594	-0.627607	0.0289013
Znev_06187	black	gb|KDR20543.1| Potassium voltage-gated channel protein Shaker, partial [Zootermopsis nevadensis]	-0.811408	0.00135594	-0.43532	0.157236
Znev_06196	black		-0.811408	0.00135594	-0.577937	0.0490477
Znev_06207	black	gb|ALG35940.1| CRF-DH precursor, partial [Periplaneta americana]	-0.811408	0.00135594	-0.607839	0.0360206
Znev_06224	black	gb|PNF14816.1| Protein Mpv17 [Cryptotermes secundus]	-0.811408	0.00135594	-0.569421	0.0532933
Znev_06230	black	gb|KDR14765.1| Leukocyte elastase inhibitor B [Zootermopsis nevadensis]	-0.811408	0.00135594	-0.755315	0.00450255
Znev_06265	black	ref|XP_021932612.1| run domain Beclin-1-interacting and cysteine-rich domain-containing protein isoform X2 [Zootermopsis nevadensis]	-0.811408	0.00135594	-0.812498	0.00131979
Znev_06270	black	emb|CAD6208552.1| GSCOCG00010545001-RA-CDS [Cotesia congregata]	-0.811408	0.00135594	-0.459622	0.132766
Znev_06307	black	ref|XP_021936766.1| BTB/POZ domain-containing protein 2-like isoform X1 [Zootermopsis nevadensis] >ref|XP_021936768.1| BTB/POZ domain-containing protein 2-like isoform X1 [Zootermopsis nevadensis] >ref|XP_021936769.1| BTB/POZ domain-containing protein 2-like isoform X1 [Zootermopsis nevadensis]	-0.811408	0.00135594	-0.636085	0.0261829
Znev_06401	black	gb|PSN51915.1| Galactosylgalactosylxylosylprotein 3-beta-glucuronosyltransferase S [Blattella germanica]	-0.811408	0.00135594	-0.571639	0.0521639
Znev_06540	black	ref|XP_021918289.1| ATP-sensitive inward rectifier potassium channel 8-like isoform X1 [Zootermopsis nevadensis] >gb|KDR20272.1| ATP-sensitive inward rectifier potassium channel 8 [Zootermopsis nevadensis]	-0.811408	0.00135594	0.0814879	0.801228
Znev_06582	black	ref|XP_021930170.1| Krueppel-like factor 4 [Zootermopsis nevadensis] >gb|KDR23645.1| Krueppel-like factor 4 [Zootermopsis nevadensis]	-0.811408	0.00135594	-0.859536	0.000338535
Znev_06597	black		-0.811408	0.00135594	-0.560357	0.0580885
Znev_06853	black	gb|PNF40391.1| Protein anon-73B1 [Cryptotermes secundus]	-0.811408	0.00135594	-0.637815	0.0256518
Znev_06854	black	gb|KDR16326.1| Histone-lysine N-methyltransferase MLL5 [Zootermopsis nevadensis]	-0.811408	0.00135594	-0.522501	0.0813692
Znev_06881	black	ref|XP_015588785.1| sushi, von Willebrand factor type A, EGF and pentraxin domain-containing protein 1 [Cephus cinctus]	-0.811408	0.00135594	-0.666975	0.0178279
Znev_06883	black		-0.811408	0.00135594	-0.486931	0.108388
Znev_06942	black	gb|KDR09558.1| Endothelin-converting enzyme 1 [Zootermopsis nevadensis]	-0.811408	0.00135594	-0.695736	0.011984
Znev_06957	black		-0.811408	0.00135594	-0.619307	0.0317538
Znev_06968	black	gb|KDR12046.1| Putative ammonium transporter 1 [Zootermopsis nevadensis]	-0.811408	0.00135594	-0.318206	0.313458
Znev_07036	black	ref|XP_011153834.1| RNA-binding protein 1 isoform X3 [Harpegnathos saltator]	-0.811408	0.00135594	-0.730141	0.00701354
Znev_07050	black	gb|KDR21966.1| Myosin-IB [Zootermopsis nevadensis]	-0.811408	0.00135594	-0.52447	0.0800232
Znev_07058	black	gb|PNF36093.1| UDP-glucose 4-epimerase [Cryptotermes secundus]	-0.811408	0.00135594	-0.696047	0.0119299
Znev_07059	black		-0.811408	0.00135594	-0.347497	0.268395
Znev_07071	black		-0.811408	0.00135594	-0.775129	0.00306069
Znev_07075	black	gb|KDR08993.1| putative protein BRICK1-B, partial [Zootermopsis nevadensis]	-0.811408	0.00135594	-0.624757	0.0298591
Znev_07086	black	ref|XP_021938629.1| meckelin isoform X1 [Zootermopsis nevadensis] >gb|KDR09004.1| Meckelin [Zootermopsis nevadensis]	-0.811408	0.00135594	-0.787167	0.00237596
Znev_07116	black	gb|KDR07625.1| Histone-lysine N-methyltransferase SETMAR, partial [Zootermopsis nevadensis]	-0.811408	0.00135594	-0.152703	0.635649
Znev_07129	black		-0.811408	0.00135594	0.00236001	0.994192
Znev_07160	black	gb|PSN58508.1| putative tRNA (cytidine(32)/guanosine(34)-2'-O)-methyltransferase [Blattella germanica]	-0.811408	0.00135594	-0.514908	0.0867031
Znev_07282	black		-0.811408	0.00135594	-0.253772	0.426094
Znev_07299	black		-0.811408	0.00135594	-0.637573	0.0257257
Znev_07308	black		-0.811408	0.00135594	0.434309	0.158312
Znev_07396	black	gb|PNF16687.1| WD repeat-containing protein 13 [Cryptotermes secundus]	-0.811408	0.00135594	-0.620789	0.0312302
Znev_07581	black	gb|KDR15186.1| F-box/WD repeat-containing protein 5 [Zootermopsis nevadensis]	-0.811408	0.00135594	-0.804089	0.00161885
Znev_07622	black	ref|XP_021927351.1| ninjurin-1-like [Zootermopsis nevadensis] >ref|XP_021927352.1| ninjurin-1-like [Zootermopsis nevadensis] >ref|XP_021927354.1| ninjurin-1-like [Zootermopsis nevadensis] >gb|KDR15522.1| Ninjurin-1 [Zootermopsis nevadensis]	-0.811408	0.00135594	-0.677162	0.0155611
Znev_07634	black		-0.811408	0.00135594	0.120103	0.710045
Znev_07715	black	gb|KDR18543.1| Serrate protein, partial [Zootermopsis nevadensis]	-0.811408	0.00135594	-0.65819	0.0199696
Znev_07841	black		-0.811408	0.00135594	-0.329398	0.295774
Znev_07988	black	gb|PNF15542.1| Retinol dehydrogenase 14 [Cryptotermes secundus]	-0.811408	0.00135594	-0.728378	0.00722201
Znev_08020	black		-0.811408	0.00135594	0.296715	0.349006
Znev_08039	black	gb|KDR20244.1| Multidrug resistance-associated protein 5 [Zootermopsis nevadensis]	-0.811408	0.00135594	-0.206332	0.519971
Znev_08122	black	ref|XP_020708926.1| peroxisomal leader peptide-processing protease isoform X3 [Athalia rosae]	-0.811408	0.00135594	0.222632	0.486746
Znev_08141	black		-0.811408	0.00135594	-0.736903	0.00625561
Znev_08144	black	gb|KOX77626.1| DNA-directed RNA polymerases I, II, and III subunit RPABC5 [Melipona quadrifasciata]	-0.811408	0.00135594	-0.50905	0.0909767
Znev_08146	black	gb|KDR21984.1| Tumor susceptibility gene 101 protein, partial [Zootermopsis nevadensis]	-0.811408	0.00135594	-0.24443	0.443887
Znev_08214	black	ref|XP_021919774.1| neuroendocrine protein 7B2 isoform X3 [Zootermopsis nevadensis] >gb|KDR19503.1| Neuroendocrine protein 7B2 [Zootermopsis nevadensis]	-0.811408	0.00135594	-0.438927	0.153436
Znev_08276	black	gb|KDR15846.1| Histone-lysine N-methyltransferase PRDM9 [Zootermopsis nevadensis]	-0.811408	0.00135594	-0.382072	0.220334
Znev_08316	black		-0.811408	0.00135594	-0.633186	0.0270906
Znev_08330	black	ref|XP_021918150.1| serine/threonine-protein kinase PITSLRE-like isoform X2 [Zootermopsis nevadensis]	-0.811408	0.00135594	0.166383	0.605285
Znev_08370	black	ref|XP_021938419.1| kynurenine formamidase isoform X2 [Zootermopsis nevadensis]	-0.811408	0.00135594	-0.759239	0.00418292
Znev_08379	black		-0.811408	0.00135594	-0.713688	0.00914446
Znev_08380	black	gb|KDR09108.1| Homeobox protein B-H2 [Zootermopsis nevadensis]	-0.811408	0.00135594	-0.766805	0.00361538
Znev_08391	black	gb|KDR09117.1| Exportin-4 [Zootermopsis nevadensis]	-0.811408	0.00135594	-0.779611	0.00279027
Znev_08420	black		-0.811408	0.00135594	-0.515298	0.0864235
Znev_08436	black	ref|XP_021913505.1| caspase-1-like isoform X1 [Zootermopsis nevadensis] >ref|XP_021913514.1| caspase-1-like isoform X1 [Zootermopsis nevadensis] >gb|KDR24332.1| Caspase-1 [Zootermopsis nevadensis]	-0.811408	0.00135594	-0.683032	0.0143557
Znev_08487	black		-0.811408	0.00135594	-0.458401	0.133932
Znev_08591	black		-0.811408	0.00135594	-0.786283	0.00242183
Znev_08607	black	ref|XP_021925362.1| serine/threonine-protein kinase CST20-like isoform X1 [Zootermopsis nevadensis]	-0.811408	0.00135594	-0.507261	0.09231
Znev_08705	black	ref|XP_021933936.1| glutamate synthase [NADH], amyloplastic isoform X1 [Zootermopsis nevadensis] >ref|XP_021933939.1| glutamate synthase [NADH], amyloplastic isoform X1 [Zootermopsis nevadensis] >ref|XP_021933940.1| glutamate synthase [NADH], amyloplastic isoform X1 [Zootermopsis nevadensis] >ref|XP_021933941.1| glutamate synthase [NADH], amyloplastic isoform X1 [Zootermopsis nevadensis] >ref|XP_…	-0.811408	0.00135594	-0.540953	0.0693473
Znev_08711	black	ref|XP_021933989.1| venom protease-like isoform X1 [Zootermopsis nevadensis] >ref|XP_021933990.1| venom protease-like isoform X1 [Zootermopsis nevadensis] >gb|KDR11815.1| Serine protease snake [Zootermopsis nevadensis]	-0.811408	0.00135594	-0.723722	0.00779484
Znev_08838	black	ref|XP_021919996.1| leucine-rich repeat-containing protein 69-like isoform X1 [Zootermopsis nevadensis] >gb|KDR19349.1| Leucine-rich repeat-containing protein 8A [Zootermopsis nevadensis]	-0.811408	0.00135594	-0.791426	0.00216421
Znev_08873	black	gb|AAN15921.1| odorant-binding protein 1 precursor [Zootermopsis nevadensis]	-0.811408	0.00135594	-0.589106	0.043847
Znev_08894	black	gb|KDR21803.1| Zinc finger and BTB domain-containing protein 48 [Zootermopsis nevadensis]	-0.811408	0.00135594	-0.878834	0.000167251
Znev_08902	black	gb|KDR21810.1| Longitudinals lacking protein, isoforms A/B/D/L [Zootermopsis nevadensis]	-0.811408	0.00135594	-0.263289	0.408336
Znev_08959	black	ref|XP_021922717.1| cytosolic carboxypeptidase 6 isoform X1 [Zootermopsis nevadensis]	-0.811408	0.00135594	-0.567832	0.0541133
Znev_09041	black	ref|XP_021936629.1| ankyrin repeat and death domain-containing protein 1A-like isoform X1 [Zootermopsis nevadensis]	-0.811408	0.00135594	-0.737396	0.00620283
Znev_09172	black	gb|PSN35001.1| tRNA wybutosine-synthesizing protein 5 [Blattella germanica]	-0.811408	0.00135594	0.135665	0.674196
Znev_09266	black	ref|XP_021916016.1| calcium-transporting ATPase sarcoplasmic/endoplasmic reticulum type isoform X1 [Zootermopsis nevadensis] >gb|KDR21433.1| Calcium-transporting ATPase sarcoplasmic/endoplasmic reticulum type [Zootermopsis nevadensis]	-0.811408	0.00135594	-0.744317	0.00549725
Znev_09278	black	gb|QVD39249.1| Glycine receptor alpha subunit [Schistocerca gregaria]	-0.811408	0.00135594	-0.914182	3.16947e-05
Znev_09337	black	gb|KDR09701.1| Inhibin beta B chain [Zootermopsis nevadensis]	-0.811408	0.00135594	-0.339398	0.28046
Znev_09362	black	gb|PSN41889.1| Tyrosine 3-monooxygenase [Blattella germanica]	-0.811408	0.00135594	-0.417237	0.17719
Znev_09558	black		-0.811408	0.00135594	-0.561278	0.0575882
Znev_09611	black		-0.811408	0.00135594	-0.638877	0.0253299
Znev_09669	black		-0.811408	0.00135594	0.412842	0.182267
Znev_09732	black	ref|XP_023711917.1| protein FAM184A isoform X4 [Cryptotermes secundus]	-0.811408	0.00135594	-0.63374	0.0269155
Znev_09733	black	ref|XP_021940328.1| protein FAM184A-like [Zootermopsis nevadensis]	-0.811408	0.00135594	-0.637181	0.0258455
Znev_09746	black	gb|KDR07728.1| Exonuclease 3'-5' domain-containing protein 2 [Zootermopsis nevadensis]	-0.811408	0.00135594	0.275652	0.385832
Znev_09862	black	ref|XP_021934480.1| methionine aminopeptidase 1D, mitochondrial isoform X1 [Zootermopsis nevadensis] >gb|KDR11489.1| Methionine aminopeptidase 1D, mitochondrial [Zootermopsis nevadensis]	-0.811408	0.00135594	-0.457552	0.134747
Znev_09877	black	gb|KDR10611.1| MAGUK p55 subfamily member 5 [Zootermopsis nevadensis]	-0.811408	0.00135594	-0.221799	0.488422
Znev_09905	black		-0.811408	0.00135594	-0.534397	0.0734685
Znev_10063	black		-0.811408	0.00135594	-0.366495	0.241294
Znev_10090	black	ref|XP_021925493.1| phosphatidylinositol glycan anchor biosynthesis class U protein isoform X1 [Zootermopsis nevadensis] >gb|KDR16382.1| Phosphatidylinositol glycan anchor biosynthesis class U protein [Zootermopsis nevadensis]	-0.811408	0.00135594	-0.27922	0.379458
Znev_10167	black	ref|XP_021941643.1| cilia- and flagella-associated protein 36 [Zootermopsis nevadensis] >ref|XP_021941644.1| cilia- and flagella-associated protein 36 [Zootermopsis nevadensis] >gb|KDR03829.1| Coiled-coil domain-containing protein 104 [Zootermopsis nevadensis]	-0.811408	0.00135594	-0.604853	0.0371955
Znev_10203	black	gb|KDR06593.1| Mitochondrial import inner membrane translocase subunit Tim16 [Zootermopsis nevadensis]	-0.811408	0.00135594	0.383889	0.217963
Znev_10352	black		-0.811408	0.00135594	-0.507772	0.0919275
Znev_10392	black		-0.811408	0.00135594	-0.767843	0.00354238
Znev_10434	black		-0.811408	0.00135594	-0.0823941	0.799058
Znev_10461	black	gb|KDR21865.1| RNA-binding protein 38 [Zootermopsis nevadensis]	-0.811408	0.00135594	-0.782257	0.00263938
Znev_10492	black	gb|KDR13104.1| Alkylated DNA repair protein alkB-like protein 1, partial [Zootermopsis nevadensis]	-0.811408	0.00135594	-0.118609	0.713518
Znev_10547	black	ref|XP_012263314.1| trans-1,2-dihydrobenzene-1,2-diol dehydrogenase-like [Athalia rosae]	-0.811408	0.00135594	-0.830622	0.000820017
Znev_10578	black		-0.811408	0.00135594	0.261695	0.411283
Znev_10587	black		-0.811408	0.00135594	-0.600234	0.0390663
Znev_10594	black	gb|KDR16352.1| Metallophosphoesterase 1 [Zootermopsis nevadensis]	-0.811408	0.00135594	-0.709994	0.00968274
Znev_10628	black		-0.811408	0.00135594	-0.808079	0.00147112
Znev_10645	black	gb|PSN55884.1| GPI ethanolamine phosphate transferase 3 [Blattella germanica]	-0.811408	0.00135594	-0.807775	0.001482
Znev_10648	black		-0.811408	0.00135594	-0.584839	0.0457856
Znev_10665	black	ref|XP_021941771.1| sterile alpha and TIR motif-containing protein 1 isoform X1 [Zootermopsis nevadensis]	-0.811408	0.00135594	-0.712696	0.00928673
Znev_10778	black	ref|XP_021925104.1| methenyltetrahydrofolate synthase domain-containing protein [Zootermopsis nevadensis] >gb|KDR16635.1| Methenyltetrahydrofolate synthetase domain-containing protein [Zootermopsis nevadensis]	-0.811408	0.00135594	-0.901112	6.2953e-05
Znev_10802	black	ref|XP_018897697.1| PREDICTED: octopamine receptor Oamb-like isoform X1 [Bemisia tabaci] >ref|XP_018897698.1| PREDICTED: octopamine receptor Oamb-like isoform X2 [Bemisia tabaci]	-0.811408	0.00135594	-0.436094	0.156416
Znev_10810	black	gb|PNF19953.1| Zinc transporter ZIP13-like protein [Cryptotermes secundus]	-0.811408	0.00135594	-0.601717	0.0384587
Znev_10831	black		-0.811408	0.00135594	-0.657595	0.020121
Znev_10842	black		-0.811408	0.00135594	-0.77725	0.00293033
Znev_10981	black	gb|PSN35927.1| putative asparagine--tRNA ligase [Blattella germanica]	-0.811408	0.00135594	-0.350209	0.264423
Znev_11038	black	ref|XP_021934756.1| protoheme IX farnesyltransferase, mitochondrial [Zootermopsis nevadensis] >ref|XP_021934759.1| protoheme IX farnesyltransferase, mitochondrial [Zootermopsis nevadensis] >ref|XP_021934760.1| protoheme IX farnesyltransferase, mitochondrial [Zootermopsis nevadensis] >gb|KDR11312.1| Protoheme IX farnesyltransferase, mitochondrial [Zootermopsis nevadensis]	-0.811408	0.00135594	0.188352	0.557714
Znev_11064	black	gb|KDR18099.1| Down syndrome cell adhesion molecule-like protein CG42256, partial [Zootermopsis nevadensis]	-0.811408	0.00135594	-0.225417	0.481169
Znev_11077	black	gb|KDR18113.1| Nitrilase and fragile histidine triad fusion protein NitFhit [Zootermopsis nevadensis]	-0.811408	0.00135594	-0.547746	0.0652486
Znev_11151	black	ref|XP_021923024.1| armadillo repeat-containing protein 2 isoform X1 [Zootermopsis nevadensis]	-0.811408	0.00135594	-0.40613	0.190194
Znev_11165	black	gb|KDR06506.1| putative phenylalanyl-tRNA synthetase beta chain, partial [Zootermopsis nevadensis]	-0.811408	0.00135594	-0.548596	0.0647475
Znev_11247	black	gb|KDR13362.1| Nucleoporin GLE1 [Zootermopsis nevadensis]	-0.811408	0.00135594	0.467553	0.12535
Znev_11278	black		-0.811408	0.00135594	0.227853	0.476314
Znev_11304	black	gb|KDR11224.1| Inactive ubiquitin carboxyl-terminal hydrolase 54 [Zootermopsis nevadensis]	-0.811408	0.00135594	-0.447428	0.144712
Znev_11312	black	gb|KDR11232.1| HIG1 domain family member 1A [Zootermopsis nevadensis]	-0.811408	0.00135594	-0.179704	0.576257
Znev_11361	black		-0.811408	0.00135594	-0.367212	0.240305
Znev_11436	black	gb|KDR16618.1| Delta-sarcoglycan, partial [Zootermopsis nevadensis]	-0.811408	0.00135594	-0.861377	0.000317951
Znev_11454	black	gb|KDR16662.1| Maltase 2, partial [Zootermopsis nevadensis]	-0.811408	0.00135594	-0.686489	0.0136787
Znev_11461	black	ref|XP_021925046.1| protein distal antenna-like [Zootermopsis nevadensis] >gb|KDR16669.1| Protein distal antenna [Zootermopsis nevadensis]	-0.811408	0.00135594	-0.854091	0.000405521
Znev_11567	black	gb|KDR18393.1| Nucleosome-remodeling factor subunit [Zootermopsis nevadensis]	-0.811408	0.00135594	-0.566325	0.0548991
Znev_11684	black	gb|KDR24028.1| Tubulin beta chain [Zootermopsis nevadensis]	-0.811408	0.00135594	-0.545013	0.0668766
Znev_11704	black	ref|XP_021929435.1| coiled-coil domain-containing protein 39-like isoform X1 [Zootermopsis nevadensis]	-0.811408	0.00135594	-0.574345	0.0508084
Znev_11714	black		-0.811408	0.00135594	-0.807839	0.00147969
Znev_11715	black	ref|XP_021929432.1| pituitary homeobox 2 [Zootermopsis nevadensis]	-0.811408	0.00135594	-0.747264	0.00521595
Znev_11758	black	ref|XP_015518272.1| PREDICTED: integrator complex subunit 2 isoform X1 [Neodiprion lecontei]	-0.811408	0.00135594	-0.680851	0.0147952
Znev_11841	black	gb|KDR14580.1| MOXD1-like protein 1 [Zootermopsis nevadensis]	-0.811408	0.00135594	-0.924371	1.71456e-05
Znev_11846	black	gb|KDR14585.1| Msx2-interacting protein [Zootermopsis nevadensis]	-0.811408	0.00135594	-0.286792	0.366114
Znev_11938	black	ref|XP_021936942.1| fizzy-related protein homolog isoform X1 [Zootermopsis nevadensis] >ref|XP_021936943.1| fizzy-related protein homolog isoform X1 [Zootermopsis nevadensis] >ref|XP_021936944.1| fizzy-related protein homolog isoform X1 [Zootermopsis nevadensis] >ref|XP_021936945.1| fizzy-related protein homolog isoform X1 [Zootermopsis nevadensis]	-0.811408	0.00135594	-0.668237	0.0175347
Znev_12011	black	ref|XP_012224226.1| PREDICTED: craniofacial development protein 2-like [Linepithema humile]	-0.811408	0.00135594	-0.106385	0.742103
Znev_12067	black	ref|XP_021933800.1| centromere protein X-like [Zootermopsis nevadensis] >gb|KDR11906.1| Centromere protein X [Zootermopsis nevadensis]	-0.811408	0.00135594	-0.36918	0.237601
Znev_12079	black		-0.811408	0.00135594	-0.664633	0.0183814
Znev_12146	black	emb|CAB3363788.1| Hypothetical predicted protein [Cloeon dipterum]	-0.811408	0.00135594	-0.674087	0.0162218
Znev_12176	black		-0.811408	0.00135594	-0.449538	0.142596
Znev_12260	black	gb|KDR19938.1| Fasciclin-2, partial [Zootermopsis nevadensis]	-0.811408	0.00135594	-0.694748	0.0121572
Znev_12293	black		-0.811408	0.00135594	-0.487784	0.107679
Znev_12352	black		-0.811408	0.00135594	0.477734	0.116236
Znev_12441	black		-0.811408	0.00135594	-0.642949	0.0241218
Znev_12442	black	ref|XP_021914304.1| transmembrane protein 181 isoform X2 [Zootermopsis nevadensis]	-0.811408	0.00135594	-0.576463	0.049765
Znev_12515	black	gb|MBF0172118.1| DUF4347 domain-containing protein [Magnetococcales bacterium]	-0.811408	0.00135594	-0.162416	0.614033
Znev_12554	black		-0.811408	0.00135594	-0.697065	0.0117539
Znev_12557	black	gb|KAF0715267.1| protein ALP1-like [Aphis craccivora]	-0.811408	0.00135594	-0.488806	0.106833
Znev_12603	black	gb|EZA51885.1| Homeobox protein homothorax [Ooceraea biroi]	-0.811408	0.00135594	-0.739046	0.00602884
Znev_12648	black	dbj|GBP18681.1| Phosphatidylinositol 3-kinase catalytic subunit type 3 [Eumeta japonica]	-0.811408	0.00135594	-0.617286	0.032478
Znev_12682	black		-0.811408	0.00135594	-0.0184443	0.95463
Znev_12883	black	gb|KDR20365.1| G1/S-specific cyclin-D2, partial [Zootermopsis nevadensis]	-0.811408	0.00135594	-0.509662	0.0905235
Znev_12910	black	ref|XP_021924380.1| multidrug resistance-associated protein 7 isoform X1 [Zootermopsis nevadensis] >ref|XP_021924381.1| multidrug resistance-associated protein 7 isoform X1 [Zootermopsis nevadensis] >ref|XP_021924382.1| multidrug resistance-associated protein 7 isoform X1 [Zootermopsis nevadensis] >gb|KDR17053.1| Multidrug resistance-associated protein 7 [Zootermopsis nevadensis]	-0.811408	0.00135594	-0.797584	0.00188387
Znev_13015	black		-0.811408	0.00135594	-0.438185	0.154213
Znev_13044	black	gb|AGM32406.1| troponin C [Coptotermes formosanus]	-0.811408	0.00135594	-0.701793	0.0109617
Znev_13101	black		-0.811408	0.00135594	-0.0220466	0.94578
Znev_13159	black	gb|PNF37440.1| GTP-binding protein 10 [Cryptotermes secundus]	-0.811408	0.00135594	-0.267217	0.401116
Znev_13277	black	gb|KDR15140.1| UXT-like protein [Zootermopsis nevadensis]	-0.811408	0.00135594	0.327825	0.298224
Znev_13281	black	ref|XP_021928094.1| E3 ubiquitin-protein ligase SHPRH isoform X1 [Zootermopsis nevadensis] >gb|KDR15144.1| E3 ubiquitin-protein ligase SHPRH [Zootermopsis nevadensis]	-0.811408	0.00135594	-0.783554	0.00256774
Znev_13292	black	ref|XP_021933213.1| fas-binding factor 1 isoform X1 [Zootermopsis nevadensis] >ref|XP_021933214.1| fas-binding factor 1 isoform X1 [Zootermopsis nevadensis] >ref|XP_021933215.1| fas-binding factor 1 isoform X1 [Zootermopsis nevadensis] >ref|XP_021933216.1| fas-binding factor 1 isoform X1 [Zootermopsis nevadensis] >ref|XP_021933217.1| fas-binding factor 1 isoform X1 [Zootermopsis nevadensis] >gb|K…	-0.811408	0.00135594	-0.471709	0.121575
Znev_13319	black	gb|AMA98144.1| chemosensory protein [Blattella germanica]	-0.811408	0.00135594	-0.138017	0.66883
Znev_13321	black	gb|AMA98137.1| chemosensory protein [Blattella germanica]	-0.811408	0.00135594	-0.577362	0.0493263
Znev_13375	black	gb|KDR09213.1| Vesicle-fusing ATPase 1 [Zootermopsis nevadensis]	-0.811408	0.00135594	-0.298972	0.345176
Znev_13474	black	gb|KDR11843.1| Voltage-dependent calcium channel subunit alpha-2/delta-3 [Zootermopsis nevadensis]	-0.811408	0.00135594	-0.501784	0.0964723
Znev_13497	black	gb|AAO16241.1| effector caspase [Spodoptera littoralis] >gb|AFA43940.1| caspase-1 [Spodoptera litura]	-0.811408	0.00135594	0.201655	0.529681
Znev_13538	black		-0.811408	0.00135594	-0.667775	0.0176417
Znev_13542	black	ref|XP_023716465.1| pro-corazonin [Cryptotermes secundus] >gb|PNF24585.1| Pro-corazonin [Cryptotermes secundus]	-0.811408	0.00135594	-0.493703	0.10284
Znev_13565	black		-0.811408	0.00135594	-0.108233	0.737762
Znev_13589	black	ref|XP_023721181.1| lachesin, partial [Cryptotermes secundus]	-0.811408	0.00135594	-0.195924	0.541683
Znev_13591	black		-0.811408	0.00135594	0.0500941	0.877133
Znev_13613	black		-0.811408	0.00135594	0.0988954	0.75977
Znev_13614	black	gb|PNF27413.1| putative influenza virus NS1A-binding protein [Cryptotermes secundus]	-0.811408	0.00135594	-0.4714	0.121853
Znev_13626	black	ref|XP_021930566.1| spondin-1-like isoform X1 [Zootermopsis nevadensis] >gb|KDR13866.1| Spondin-1 [Zootermopsis nevadensis]	-0.811408	0.00135594	0.132287	0.681927
Znev_13654	black		-0.811408	0.00135594	-0.314504	0.319433
Znev_13661	black	gb|KDR12706.1| RNA-binding protein Musashi-like protein Rbp6, partial [Zootermopsis nevadensis]	-0.811408	0.00135594	-0.444424	0.147757
Znev_13736	black	emb|VVC43859.1| Hypothetical protein CINCED_3A022683 [Cinara cedri]	-0.811408	0.00135594	-0.0010872	0.997324
Znev_13782	black	ref|XP_021940242.1| protein phosphatase 1 regulatory subunit 7 [Zootermopsis nevadensis] >gb|KDR07843.1| Protein phosphatase 1 regulatory subunit 7 [Zootermopsis nevadensis]	-0.811408	0.00135594	0.0919789	0.77618
Znev_13786	black	ref|XP_002429641.1| protein bowel, putative [Pediculus humanus corporis] >gb|EEB16903.1| protein bowel, putative [Pediculus humanus corporis]	-0.811408	0.00135594	-0.775309	0.00304948
Znev_13857	black	ref|XP_021941735.1| cyclin-L1 [Zootermopsis nevadensis] >gb|KDQ97905.1| Cyclin-L1 [Zootermopsis nevadensis]	-0.811408	0.00135594	-0.687412	0.013502
Znev_13974	black	ref|XP_021930936.1| insulin receptor substrate 2 isoform X1 [Zootermopsis nevadensis] >gb|KDR13634.1| Insulin receptor substrate 1 [Zootermopsis nevadensis]	-0.811408	0.00135594	-0.630348	0.028001
Znev_13986	black	gb|EEC17038.1| RAB-33, putative [Ixodes scapularis]	-0.811408	0.00135594	-0.753357	0.00466882
Znev_14054	black	gb|PNF38939.1| RAD50-interacting protein 1 [Cryptotermes secundus]	-0.811408	0.00135594	-0.138008	0.668849
Znev_14119	black		-0.811408	0.00135594	-0.551058	0.0633118
Znev_14159	black	gb|KDR13839.1| Roundabout-like protein 2 [Zootermopsis nevadensis]	-0.811408	0.00135594	-0.630123	0.0280742
Znev_14193	black		-0.811408	0.00135594	-0.477555	0.116393
Znev_14239	black	ref|XP_021942022.1| adenosine receptor A2b-like [Zootermopsis nevadensis] >gb|KDQ71520.1| Adenosine receptor A2b [Zootermopsis nevadensis]	-0.811408	0.00135594	-0.643257	0.0240321
Znev_14280	black	ref|XP_021919697.1| collagen alpha-2(I) chain-like, partial [Zootermopsis nevadensis]	-0.811408	0.00135594	-0.655169	0.0207474
Znev_14290	black		-0.811408	0.00135594	-0.133982	0.678044
Znev_14299	black	gb|ACN93795.1| cytochrome p450 [Reticulitermes flavipes]	-0.811408	0.00135594	-0.856895	0.000369846
Znev_14357	black		-0.811408	0.00135594	-0.050508	0.876125
Znev_14374	black		-0.811408	0.00135594	-0.460259	0.13216
Znev_14446	black	gb|KDR12635.1| Brefeldin A-inhibited guanine nucleotide-exchange protein 1 [Zootermopsis nevadensis]	-0.811408	0.00135594	-0.67591	0.0158276
Znev_14469	black	gb|KDR07911.1| C-myc promoter-binding protein [Zootermopsis nevadensis]	-0.811408	0.00135594	-0.633965	0.0268446
Znev_14471	black	gb|PSN49787.1| Ras-like protein 1 [Blattella germanica]	-0.811408	0.00135594	-0.58721	0.0447009
Znev_14491	black	gb|KDR08157.1| Unc-112-related protein [Zootermopsis nevadensis]	-0.811408	0.00135594	-0.670997	0.016906
Znev_14508	black	ref|XP_021938360.1| proliferation marker protein Ki-67-like isoform X1 [Zootermopsis nevadensis] >ref|XP_021938361.1| proliferation marker protein Ki-67-like isoform X1 [Zootermopsis nevadensis] >ref|XP_021938362.1| proliferation marker protein Ki-67-like isoform X1 [Zootermopsis nevadensis] >ref|XP_021938363.1| proliferation marker protein Ki-67-like isoform X1 [Zootermopsis nevadensis] >ref|XP_…	-0.811408	0.00135594	-0.557391	0.0597207
Znev_14602	black	ref|XP_021928186.1| sodium/hydrogen exchanger 9B2 [Zootermopsis nevadensis] >gb|KDR15092.1| Mitochondrial sodium/hydrogen exchanger NHA2 [Zootermopsis nevadensis]	-0.811408	0.00135594	-0.820262	0.00108323
Znev_14719	black	gb|KDR09332.1| Nesprin-1 [Zootermopsis nevadensis]	-0.811408	0.00135594	-0.63248	0.0273151
Znev_14721	black	gb|KDR07744.1| SPARC-related modular calcium-binding protein 1, partial [Zootermopsis nevadensis]	-0.811408	0.00135594	-0.611685	0.0345464
Znev_14735	black	gb|KDR10285.1| DNA polymerase subunit gamma-2, mitochondrial [Zootermopsis nevadensis]	-0.811408	0.00135594	-0.379979	0.223085
Znev_14742	black	gb|AAM77026.1| olfactory binding protein [Rhyparobia maderae]	-0.811408	0.00135594	-0.680552	0.0148562
Znev_14782	black		-0.811408	0.00135594	-0.785315	0.00247285
Znev_14978	black		-0.811408	0.00135594	-0.606741	0.0364492
Znev_15042	black	gb|KDR07923.1| Ribosomal protein S6 kinase alpha-5 [Zootermopsis nevadensis]	-0.811408	0.00135594	-0.717958	0.00855039
Znev_15045	black		-0.811408	0.00135594	-0.517514	0.0848464
Znev_15070	black	gb|KDR13715.1| Sodium channel protein Nach [Zootermopsis nevadensis]	-0.811408	0.00135594	0.266904	0.401688
Znev_15141	black	ref|XP_033611678.1| microtubule-associated protein futsch isoform X2 [Cryptotermes secundus]	-0.811408	0.00135594	-0.824689	0.000963822
Znev_15150	black		-0.811408	0.00135594	-0.620779	0.0312337
Znev_15179	black	ref|XP_021941446.1| ryanodine receptor-like [Zootermopsis nevadensis] >gb|KDR06459.1| Ryanodine receptor 44F [Zootermopsis nevadensis]	-0.811408	0.00135594	-0.399549	0.19817
Znev_15255	black	gb|KDR02444.1| Tubulin alpha-1 chain [Zootermopsis nevadensis]	-0.811408	0.00135594	-0.465391	0.127345
Znev_15294	black	gb|KDR07104.1| Ribosomal protein S6 kinase alpha-5 [Zootermopsis nevadensis]	-0.811408	0.00135594	-0.401903	0.195294
Znev_15302	black		-0.811408	0.00135594	0.149127	0.643674
Znev_15371	black	gb|KDQ71696.1| U2-associated protein SR140 [Zootermopsis nevadensis]	-0.811408	0.00135594	-0.772157	0.00325069
Znev_15391	black	gb|KDR14532.1| Zinc transporter 5 [Zootermopsis nevadensis]	-0.811408	0.00135594	-0.677255	0.0155415
Znev_15453	black	ref|XP_021918535.1| pro-resilin-like isoform X1 [Zootermopsis nevadensis]	-0.811408	0.00135594	-0.132159	0.682222
Znev_15490	black	gb|KDR14136.1| Kelch-like protein 10, partial [Zootermopsis nevadensis]	-0.811408	0.00135594	-0.0359727	0.911626
Znev_15507	black		-0.811408	0.00135594	-0.377906	0.225829
Znev_15512	black	ref|XP_021924061.1| ski oncogene [Zootermopsis nevadensis]	-0.811408	0.00135594	-0.625544	0.0295922
Znev_15531	black		-0.811408	0.00135594	-0.472713	0.120674
Znev_15575	black	gb|KDQ89562.1| Calcineurin-binding protein cabin-1 [Zootermopsis nevadensis]	-0.811408	0.00135594	-0.586854	0.0448628
Znev_15597	black		-0.811408	0.00135594	-0.534343	0.0735031
Znev_15650	black	gb|PSN47858.1| Fizzy-related protein [Blattella germanica]	-0.811408	0.00135594	-0.58443	0.0459746
Znev_15706	black	gb|KDR24478.1| MOXD1-like protein 2 [Zootermopsis nevadensis]	-0.811408	0.00135594	-0.791879	0.00214255
Znev_15721	black	ref|XP_021937348.1| YTH domain-containing protein 1-like [Zootermopsis nevadensis]	-0.811408	0.00135594	-0.758717	0.00422441
Znev_15838	black	ref|XP_023720609.1| NADH dehydrogenase [ubiquinone] 1 beta subcomplex subunit 4 [Cryptotermes secundus]	-0.811408	0.00135594	-0.733225	0.00665979
Znev_15846	black	gb|KDR09627.1| Kelch-like protein 10, partial [Zootermopsis nevadensis]	-0.811408	0.00135594	-0.125724	0.697029
Znev_15867	black	gb|PSN32474.1| Non-structural maintenance of chromosomes element 3 [Blattella germanica]	-0.811408	0.00135594	-0.131174	0.684481
Znev_15916	black	gb|KDR07762.1| Polycystic kidney disease protein 1-like 2 [Zootermopsis nevadensis]	-0.811408	0.00135594	-0.424608	0.168875
Znev_15969	black	ref|XP_021929879.1| geranylgeranyl transferase type-2 subunit beta isoform X1 [Zootermopsis nevadensis] >gb|KDR14173.1| Geranylgeranyl transferase type-2 subunit beta [Zootermopsis nevadensis]	-0.811408	0.00135594	-0.721775	0.00804427
Znev_15983	black	gb|KDR08317.1| NHL repeat-containing protein 2 [Zootermopsis nevadensis]	-0.811408	0.00135594	-0.594698	0.0413956
Znev_16005	black		-0.811408	0.00135594	-0.630346	0.0280016
Znev_16006	black		-0.811408	0.00135594	-0.611206	0.0347276
Znev_16062	black		-0.811408	0.00135594	0.0010285	0.997469
Znev_16102	black	ref|XP_021925066.1| pachytene checkpoint protein 2 homolog [Zootermopsis nevadensis] >gb|KDR16657.1| Thyroid receptor-interacting protein 13 [Zootermopsis nevadensis]	-0.811408	0.00135594	-0.30698	0.331768
Znev_16130	black		-0.811408	0.00135594	-0.559388	0.0586182
Znev_16163	black		-0.811408	0.00135594	0.195471	0.542636
Znev_16244	black	gb|PNF26216.1| RuvB-like 1 [Cryptotermes secundus]	-0.811408	0.00135594	0.300991	0.341768
Znev_16293	black	gb|KDQ65249.1| Integrin alpha-PS1 [Zootermopsis nevadensis]	-0.811408	0.00135594	-0.619284	0.031762
Znev_16304	black		-0.811408	0.00135594	-0.0125573	0.969104
Znev_16422	black	gb|KDQ65255.1| Nipped-B-like protein, partial [Zootermopsis nevadensis]	-0.811408	0.00135594	0.184219	0.566546
Znev_16592	black		-0.811408	0.00135594	-0.581076	0.0475442
Znev_16638	black	gb|KAG5310086.1| SETMR methyltransferase, partial [Acromyrmex insinuator]	-0.811408	0.00135594	-0.628977	0.0284488
Znev_16739	black	ref|XP_021930660.1| chondroitin sulfate proteoglycan 4 [Zootermopsis nevadensis]	-0.811408	0.00135594	-0.724513	0.00769518
Znev_16755	black		-0.811408	0.00135594	-0.344192	0.273282
Znev_16778	black	ref|XP_021920011.1| iron-sulfur cluster assembly 2 homolog, mitochondrial-like isoform X1 [Zootermopsis nevadensis]	-0.811408	0.00135594	-0.413907	0.181028
Znev_16818	black		-0.811408	0.00135594	-0.508863	0.0911155
Znev_16819	black		-0.811408	0.00135594	-0.565466	0.0553503
Znev_17103	black	gb|ARK07245.1| tachykinin receptor [Periplaneta americana]	-0.811408	0.00135594	0.327472	0.298775
Znev_17176	black		-0.811408	0.00135594	-0.267236	0.401081
Znev_17197	black		-0.811408	0.00135594	-0.629391	0.0283131
Znev_17406	black		-0.811408	0.00135594	-0.327859	0.29817
Znev_17453	black	ref|XP_021929290.1| achaete-scute complex protein T3-like [Zootermopsis nevadensis]	-0.811408	0.00135594	-0.875452	0.000190803
Znev_17635	black	gb|PNF24362.1| Inactive dipeptidyl peptidase 10 [Cryptotermes secundus]	-0.811408	0.00135594	-0.621004	0.0311547
Znev_17665	black	gb|PNF34227.1| UDP-N-acetylglucosamine transferase subunit ALG13-like protein [Cryptotermes secundus]	-0.811408	0.00135594	-0.632294	0.0273744
Znev_17716	black	ref|XP_021925340.1| calcium uptake protein 3, mitochondrial isoform X2 [Zootermopsis nevadensis]	-0.811408	0.00135594	-0.0987422	0.760133
Znev_17959	black	ref|XP_021930259.1| protein singles bar [Zootermopsis nevadensis]	-0.811408	0.00135594	-0.731608	0.00684356
Znev_18085	black		-0.811408	0.00135594	-0.0853993	0.791868
Znev_18227	black	ref|XP_021923864.1| PR domain zinc finger protein 16-like isoform X1 [Zootermopsis nevadensis]	-0.811408	0.00135594	-0.583418	0.046444
Znev_18256	black		-0.811408	0.00135594	-0.664633	0.0183814
Znev_18523	black		-0.811408	0.00135594	-0.692592	0.0125417
Znev_18556	black	ref|XP_021940047.1| protein suppressor of white apricot [Zootermopsis nevadensis]	-0.811408	0.00135594	-0.488775	0.106858
Znev_18738	black	gb|PNF39523.1| Anoctamin-7 [Cryptotermes secundus]	-0.811408	0.00135594	-0.900542	6.47239e-05
Znev_18826	black	ref|XP_021942723.1| glutamate receptor 1-like [Zootermopsis nevadensis]	-0.811408	0.00135594	-0.822589	0.0010191
Znev_18885	black	ref|XP_021920430.1| glutamate receptor ionotropic, delta-2-like [Zootermopsis nevadensis]	-0.811408	0.00135594	-0.104575	0.746364
Znev_18889	black	gb|PSN31720.1| Ionotropic receptor 875 [Blattella germanica]	-0.811408	0.00135594	-0.297932	0.346939
Znev_18964	black	ref|XP_023713960.1| gustatory and odorant receptor 24-like [Cryptotermes secundus] >ref|XP_033608755.1| gustatory and odorant receptor 24-like [Cryptotermes secundus]	-0.811408	0.00135594	-0.642867	0.0241456
Znev_18974	black	ref|XP_021923879.1| glutamate receptor ionotropic, kainate 5-like isoform X3 [Zootermopsis nevadensis]	-0.811408	0.00135594	-0.0154406	0.962014
Znev_19050	black	ref|XP_021938126.1| probable glutamate receptor [Zootermopsis nevadensis]	-0.811408	0.00135594	-0.673007	0.0164585
Znev_19052	black	gb|PNF30819.1| Glutamate receptor ionotropic, kainate 2 [Cryptotermes secundus]	-0.811408	0.00135594	-0.443012	0.149203
Znev_19055	black		-0.811408	0.00135594	0.153082	0.6348
Znev_00021	brown	gb|KDR22568.1| G-protein coupled receptor GRL101 [Zootermopsis nevadensis]	-0.837435	0.000675985	-0.601566	0.0385202
Znev_00043	brown		-0.837435	0.000675985	-0.832213	0.000784447
Znev_00045	brown	gb|PNF32925.1| Pyruvate carboxylase, mitochondrial [Cryptotermes secundus]	-0.837435	0.000675985	-0.144711	0.653633
Znev_00100	brown	gb|PNF42455.1| Oxygen-dependent coproporphyrinogen-III oxidase [Cryptotermes secundus]	-0.837435	0.000675985	-0.0983392	0.761087
Znev_00109	brown	gb|KDR22650.1| Slit-like protein 1 protein [Zootermopsis nevadensis]	-0.837435	0.000675985	-0.762977	0.0038947
Znev_00116	brown	gb|KDR22657.1| Mitogen-activated protein kinase kinase kinase 9 [Zootermopsis nevadensis]	-0.837435	0.000675985	-0.869349	0.000239789
Znev_00125	brown	gb|KDR22665.1| Calcineurin subunit B type 2, partial [Zootermopsis nevadensis]	-0.837435	0.000675985	-0.784517	0.00251553
Znev_00132	brown	gb|KDR22672.1| Basic fibroblast growth factor receptor 1, partial [Zootermopsis nevadensis]	-0.837435	0.000675985	-0.838441	0.00065651
Znev_00163	brown	gb|AWK21962.1| putative TWiK family of potassium channels protein 18, partial [Neoconocephalus triops]	-0.837435	0.000675985	-0.89485	8.46484e-05
Znev_00181	brown	gb|KDR23320.1| Collagen alpha-1(XI) chain, partial [Zootermopsis nevadensis]	-0.837435	0.000675985	-0.825788	0.00093582
Znev_00211	brown	ref|XP_021935938.1| major facilitator superfamily domain-containing protein 8 isoform X1 [Zootermopsis nevadensis] >ref|XP_021935946.1| major facilitator superfamily domain-containing protein 8 isoform X2 [Zootermopsis nevadensis] >gb|KDR23350.1| Major facilitator superfamily domain-containing protein 8 [Zootermopsis nevadensis]	-0.837435	0.000675985	-0.086469	0.789312
Znev_00227	brown	ref|XP_021936798.1| lysosomal aspartic protease-like isoform X1 [Zootermopsis nevadensis] >gb|KDR23365.1| Lysosomal aspartic protease [Zootermopsis nevadensis]	-0.837435	0.000675985	-0.303879	0.336927
Znev_00230	brown	gb|PNF16136.1| cAMP-dependent protein kinase catalytic subunit, partial [Cryptotermes secundus]	-0.837435	0.000675985	-0.827252	0.000899503
Znev_00249	brown	ref|XP_021936819.1| kelch-like protein 5 isoform X1 [Zootermopsis nevadensis] >ref|XP_021936829.1| kelch-like protein 5 isoform X1 [Zootermopsis nevadensis] >ref|XP_021936837.1| kelch-like protein 5 isoform X1 [Zootermopsis nevadensis] >ref|XP_021936846.1| kelch-like protein 5 isoform X1 [Zootermopsis nevadensis] >ref|XP_021936855.1| kelch-like protein 5 isoform X1 [Zootermopsis nevadensis] >ref|…	-0.837435	0.000675985	-0.585624	0.0454243
Znev_00320	brown	gb|KDR23422.1| Furin-like protease 2 [Zootermopsis nevadensis]	-0.837435	0.000675985	-0.818019	0.00114791
Znev_00323	brown	gb|PNF33199.1| Furin-like protease 2 [Cryptotermes secundus] >gb|PNF33201.1| Furin-like protease 2 [Cryptotermes secundus]	-0.837435	0.000675985	-0.683593	0.0142441
Znev_00332	brown	gb|PNF34620.1| Nuclear hormone receptor FTZ-F1 beta [Cryptotermes secundus]	-0.837435	0.000675985	-0.231054	0.46997
Znev_00344	brown		-0.837435	0.000675985	-0.343595	0.27417
Znev_00348	brown	ref|XP_021925954.1| transmembrane protein 19 isoform X2 [Zootermopsis nevadensis]	-0.837435	0.000675985	-0.289172	0.361972
Znev_00401	brown	gb|PNF37983.1| Spectrin beta chain [Cryptotermes secundus]	-0.837435	0.000675985	-0.779692	0.00278551
Znev_00406	brown	gb|KMQ87707.1| alpha- sarcomeric, partial [Lasius niger]	-0.837435	0.000675985	-0.646556	0.0230873
Znev_00411	brown	gb|PNF37972.1| Protein phosphatase PHLPP-like protein [Cryptotermes secundus]	-0.837435	0.000675985	-0.787663	0.00235053
Znev_00456	brown		-0.837435	0.000675985	-0.582603	0.0468248
Znev_00466	brown	ref|XP_021926942.1| peroxisomal biogenesis factor 3 [Zootermopsis nevadensis] >gb|KDR15659.1| Peroxisomal biogenesis factor 3 [Zootermopsis nevadensis]	-0.837435	0.000675985	0.164692	0.609008
Znev_00482	brown		-0.837435	0.000675985	0.160226	0.618882
Znev_00511	brown	ref|XP_021926987.1| src substrate cortactin isoform X1 [Zootermopsis nevadensis] >ref|XP_021926988.1| src substrate cortactin isoform X1 [Zootermopsis nevadensis] >ref|XP_021926989.1| src substrate cortactin isoform X1 [Zootermopsis nevadensis] >ref|XP_021926990.1| src substrate cortactin isoform X1 [Zootermopsis nevadensis] >gb|KDR15704.1| Src substrate cortactin [Zootermopsis nevadensis]	-0.837435	0.000675985	0.00484803	0.98807
Znev_00538	brown	gb|KDR15730.1| Endoribonuclease Dicer [Zootermopsis nevadensis]	-0.837435	0.000675985	-0.271853	0.392678
Znev_00575	brown		-0.837435	0.000675985	-0.839797	0.000630929
Znev_00595	brown	gb|KDR23504.1| Spectrin alpha chain [Zootermopsis nevadensis]	-0.837435	0.000675985	-0.697085	0.0117504
Znev_00608	brown	gb|KDR23516.1| Aquaporin AQPcic [Zootermopsis nevadensis]	-0.837435	0.000675985	-0.750047	0.00496036
Znev_00635	brown	ref|XP_021922319.1| protein spaetzle 3-like [Zootermopsis nevadensis]	-0.837435	0.000675985	-0.726219	0.00748362
Znev_00701	brown	ref|XP_021922405.1| proto-oncogene tyrosine-protein kinase receptor Ret [Zootermopsis nevadensis]	-0.837435	0.000675985	-0.814291	0.00126195
Znev_00752	brown		-0.837435	0.000675985	-0.757962	0.004285
Znev_00773	brown	ref|XP_021941514.1| eukaryotic translation initiation factor 4B isoform X1 [Zootermopsis nevadensis]	-0.837435	0.000675985	-0.137631	0.669708
Znev_00794	brown	gb|KDR23246.1| Dynein intermediate chain, cytosolic [Zootermopsis nevadensis]	-0.837435	0.000675985	-0.782807	0.0026088
Znev_00870	brown	ref|XP_021942824.1| CAAX prenyl protease 1 homolog [Zootermopsis nevadensis] >gb|KDR22915.1| CAAX prenyl protease 1-like protein [Zootermopsis nevadensis]	-0.837435	0.000675985	0.0545265	0.866344
Znev_00871	brown	ref|XP_021942816.1| triokinase/FMN cyclase-like isoform X1 [Zootermopsis nevadensis] >ref|XP_021942817.1| triokinase/FMN cyclase-like isoform X1 [Zootermopsis nevadensis] >gb|KDR22916.1| Bifunctional ATP-dependent dihydroxyacetone kinase/FAD-AMP lyase (cyclizing) [Zootermopsis nevadensis]	-0.837435	0.000675985	-0.137619	0.669736
Znev_00882	brown	gb|KDR22927.1| Solute carrier family 22 member 21, partial [Zootermopsis nevadensis]	-0.837435	0.000675985	-0.194971	0.543691
Znev_00963	brown	ref|XP_019554443.2| 39S ribosomal protein L16, mitochondrial-like [Aedes albopictus]	-0.837435	0.000675985	-0.0310207	0.923758
Znev_00967	brown	ref|XP_021914885.1| transmembrane protein 132E isoform X1 [Zootermopsis nevadensis]	-0.837435	0.000675985	-0.243688	0.445315
Znev_00974	brown	ref|XP_021914849.1| glyoxalase domain-containing protein 4 [Zootermopsis nevadensis] >gb|KDR21937.1| Glyoxalase domain-containing protein 4 [Zootermopsis nevadensis]	-0.837435	0.000675985	-0.250829	0.431661
Znev_00985	brown	ref|XP_021915669.1| acylcarnitine hydrolase-like isoform X1 [Zootermopsis nevadensis] >ref|XP_021915670.1| acylcarnitine hydrolase-like isoform X1 [Zootermopsis nevadensis]	-0.837435	0.000675985	-0.723876	0.00777536
Znev_00989	brown	gb|KDR10636.1| Calpain-A [Zootermopsis nevadensis]	-0.837435	0.000675985	-0.783266	0.00258352
Znev_01006	brown	ref|XP_021935889.1| copine-8-like isoform X1 [Zootermopsis nevadensis]	-0.837435	0.000675985	-0.886738	0.000121027
Znev_01092	brown	gb|ATU82953.1| secreted Twisted gastrulation-like protein [Pristhesancus plagipennis]	-0.837435	0.000675985	-0.771796	0.00327439
Znev_01184	brown	ref|XP_021928371.1| multidrug resistance-associated protein 5-like isoform X1 [Zootermopsis nevadensis] >gb|KDR15000.1| Multidrug resistance-associated protein 5 [Zootermopsis nevadensis]	-0.837435	0.000675985	-0.853732	0.000410276
Znev_01190	brown	gb|PSN35550.1| Heterogeneous nuclear ribonucleoprotein H [Blattella germanica]	-0.837435	0.000675985	-0.618351	0.032095
Znev_01215	brown	gb|KDR15030.1| MOXD1-like protein 2 [Zootermopsis nevadensis]	-0.837435	0.000675985	-0.774279	0.00311417
Znev_01240	brown	ref|XP_021921649.1| protein fuzzy homolog isoform X1 [Zootermopsis nevadensis] >gb|KDR18596.1| Protein fuzzy [Zootermopsis nevadensis]	-0.837435	0.000675985	-0.73238	0.0067553
Znev_01268	brown	ref|XP_021921520.1| flotillin-1 isoform X1 [Zootermopsis nevadensis]	-0.837435	0.000675985	-0.414645	0.180173
Znev_01297	brown	gb|KDR19184.1| Sugar transporter ERD6-like 6, partial [Zootermopsis nevadensis]	-0.837435	0.000675985	-0.842133	0.000588674
Znev_01319	brown	gb|KDR19212.1| Talin-1 [Zootermopsis nevadensis]	-0.837435	0.000675985	-0.785615	0.00245698
Znev_01328	brown	ref|XP_021920434.1| chaoptin isoform X1 [Zootermopsis nevadensis]	-0.837435	0.000675985	-0.891236	9.96057e-05
Znev_01360	brown	gb|KDR19250.1| Tight junction protein ZO-1 [Zootermopsis nevadensis]	-0.837435	0.000675985	-0.839657	0.000633536
Znev_01367	brown	ref|XP_023709715.1| M-phase-specific PLK1-interacting protein-like [Cryptotermes secundus]	-0.837435	0.000675985	-0.945701	3.39239e-06
Znev_01371	brown	gb|KDR20981.1| Solute carrier family 2, facilitated glucose transporter member 8 [Zootermopsis nevadensis]	-0.837435	0.000675985	-0.733846	0.0065902
Znev_01380	brown		-0.837435	0.000675985	-0.315622	0.317621
Znev_01388	brown		-0.837435	0.000675985	-0.639055	0.025276
Znev_01393	brown	gb|PSN34155.1| Dolichyl-diphosphooligosaccharide--protein glycosyltransferase 48 kDa subunit [Blattella germanica]	-0.837435	0.000675985	-0.178009	0.579919
Znev_01461	brown	gb|PNF24210.1| Protein tyrosine phosphatase type IVA 1 [Cryptotermes secundus]	-0.837435	0.000675985	-0.742261	0.00570021
Znev_01462	brown	gb|KDR21550.1| Solute carrier organic anion transporter family member 5A1, partial [Zootermopsis nevadensis]	-0.837435	0.000675985	-0.464452	0.128217
Znev_01491	brown	ref|XP_021915669.1| acylcarnitine hydrolase-like isoform X1 [Zootermopsis nevadensis] >ref|XP_021915670.1| acylcarnitine hydrolase-like isoform X1 [Zootermopsis nevadensis]	-0.837435	0.000675985	-0.891274	9.94388e-05
Znev_01503	brown	gb|KDR11038.1| Extended synaptotagmin-2, partial [Zootermopsis nevadensis]	-0.837435	0.000675985	-0.746712	0.00526779
Znev_01509	brown	gb|KDR11045.1| Bestrophin-2 [Zootermopsis nevadensis]	-0.837435	0.000675985	-0.638932	0.0253132
Znev_01611	brown	ref|XP_021921166.1| clarin-2 isoform X1 [Zootermopsis nevadensis] >gb|KDR18874.1| Clarin-3 [Zootermopsis nevadensis]	-0.837435	0.000675985	-0.745986	0.00533657
Znev_01619	brown	ref|XP_021921142.1| B-cell linker protein-like isoform X1 [Zootermopsis nevadensis] >gb|KDR18881.1| B-cell linker protein [Zootermopsis nevadensis]	-0.837435	0.000675985	-0.813941	0.00127308
Znev_01634	brown	gb|PBC28369.1| Splicing factor, arginine/serine-rich [Apis cerana cerana]	-0.837435	0.000675985	-0.883536	0.000138356
Znev_01637	brown	gb|KDR12969.1| putative N(2),N(2)-dimethylguanosine tRNA methyltransferase, partial [Zootermopsis nevadensis]	-0.837435	0.000675985	-0.101666	0.753222
Znev_01668	brown		-0.837435	0.000675985	-0.798489	0.00184515
Znev_01736	brown	gb|KDR18990.1| Cordon-bleu protein-like 1 [Zootermopsis nevadensis]	-0.837435	0.000675985	-0.689629	0.0130846
Znev_01738	brown	ref|XP_021920798.1| probable G-protein coupled receptor No18 isoform X1 [Zootermopsis nevadensis] >ref|XP_021920799.1| probable G-protein coupled receptor No18 isoform X1 [Zootermopsis nevadensis] >ref|XP_021920800.1| probable G-protein coupled receptor No18 isoform X1 [Zootermopsis nevadensis] >ref|XP_021920801.1| probable G-protein coupled receptor No18 isoform X1 [Zootermopsis nevadensis] >ref…	-0.837435	0.000675985	-0.753159	0.00468582
Znev_01803	brown	ref|XP_002429862.1| Uronyl 2-sulfotransferase, putative [Pediculus humanus corporis] >gb|EEB17124.1| Uronyl 2-sulfotransferase, putative [Pediculus humanus corporis]	-0.837435	0.000675985	-0.68372	0.0142189
Znev_01808	brown	ref|XP_021927523.1| prostate stem cell antigen [Zootermopsis nevadensis]	-0.837435	0.000675985	-0.769268	0.00344391
Znev_01817	brown	ref|XP_021927558.1| annexin B9-like [Zootermopsis nevadensis] >gb|KDR15476.1| Annexin-B9 [Zootermopsis nevadensis]	-0.837435	0.000675985	-0.743759	0.00555181
Znev_01844	brown	ref|XP_021935469.1| carboxylesterase 1E isoform X1 [Zootermopsis nevadensis] >gb|KDR10916.1| Neuroligin-4, Y-linked [Zootermopsis nevadensis]	-0.837435	0.000675985	-0.803252	0.00165125
Znev_01851	brown	gb|QVD39276.1| Anoctamin (Ca-activated Cl channel) [Schistocerca gregaria]	-0.837435	0.000675985	-0.807307	0.00149886
Znev_01891	brown	ref|XP_021917481.1| signal-induced proliferation-associated 1-like protein 2 isoform X1 [Zootermopsis nevadensis] >ref|XP_021917490.1| signal-induced proliferation-associated 1-like protein 2 isoform X1 [Zootermopsis nevadensis] >ref|XP_021917499.1| signal-induced proliferation-associated 1-like protein 2 isoform X1 [Zootermopsis nevadensis] >gb|KDR24180.1| Signal-induced proliferation-associated…	-0.837435	0.000675985	-0.304358	0.336127
Znev_01923	brown	ref|XP_021917050.1| serine hydrolase-like protein isoform X2 [Zootermopsis nevadensis] >gb|KDR24211.1| Serine hydrolase-like protein [Zootermopsis nevadensis]	-0.837435	0.000675985	-0.86107	0.000321314
Znev_01936	brown	gb|KDR24224.1| Protein decapentaplegic, partial [Zootermopsis nevadensis]	-0.837435	0.000675985	-0.804496	0.0016033
Znev_01967	brown	gb|PSN38372.1| Tetratricopeptide repeat protein 36 [Blattella germanica]	-0.837435	0.000675985	-0.682796	0.0144028
Znev_01970	brown	ref|XP_021932982.1| trifunctional purine biosynthetic protein adenosine-3 [Zootermopsis nevadensis] >gb|KDR12436.1| Trifunctional purine biosynthetic protein adenosine-3 [Zootermopsis nevadensis]	-0.837435	0.000675985	-0.0539048	0.867856
Znev_02027	brown	ref|XP_021914463.1| 6-phosphofructo-2-kinase/fructose-2,6-bisphosphatase-like [Zootermopsis nevadensis] >gb|KDR22105.1| 6PF-2-K/Fru-2,6-P2ASE liver/muscle isozymes [Zootermopsis nevadensis]	-0.837435	0.000675985	-0.774037	0.00312948
Znev_02096	brown	gb|KDR11639.1| Filamin-A [Zootermopsis nevadensis]	-0.837435	0.000675985	-0.772439	0.0032323
Znev_02121	brown	ref|XP_021934242.1| F-box only protein 22-like [Zootermopsis nevadensis] >ref|XP_021934243.1| F-box only protein 22-like [Zootermopsis nevadensis] >ref|XP_021934244.1| F-box only protein 22-like [Zootermopsis nevadensis] >ref|XP_021934245.1| F-box only protein 22-like [Zootermopsis nevadensis] >ref|XP_021934246.1| F-box only protein 22-like [Zootermopsis nevadensis] >ref|XP_021934247.1| F-box onl…	-0.837435	0.000675985	-0.0800002	0.804795
Znev_02146	brown	ref|XP_021942313.1| putative aldehyde dehydrogenase family 7 member A1 homolog isoform X1 [Zootermopsis nevadensis] >ref|XP_021942314.1| putative aldehyde dehydrogenase family 7 member A1 homolog isoform X1 [Zootermopsis nevadensis] >gb|KDR23109.1| Alpha-aminoadipic semialdehyde dehydrogenase [Zootermopsis nevadensis]	-0.837435	0.000675985	-0.756671	0.00439004
Znev_02190	brown	gb|PNF22115.1| Irregular chiasm C-roughest protein [Cryptotermes secundus]	-0.837435	0.000675985	-0.822327	0.00102618
Znev_02195	brown	ref|XP_021942459.1| ras-related protein Rab-5B isoform X1 [Zootermopsis nevadensis] >gb|KDR24359.1| Ras-related protein Rab-5B [Zootermopsis nevadensis]	-0.837435	0.000675985	-0.70498	0.0104507
Znev_02213	brown	gb|KDR24374.1| Mitogen-activated protein kinase 14B, partial [Zootermopsis nevadensis]	-0.837435	0.000675985	-0.272571	0.39138
Znev_02277	brown	gb|KDR22998.1| Homeobox protein Nkx-6.1 [Zootermopsis nevadensis]	-0.837435	0.000675985	-0.574849	0.0505586
Znev_02344	brown	ref|XP_023711859.1| serine/threonine-protein phosphatase 2A regulatory subunit B'' subunit alpha isoform X1 [Cryptotermes secundus] >ref|XP_023711861.1| serine/threonine-protein phosphatase 2A regulatory subunit B'' subunit alpha isoform X1 [Cryptotermes secundus] >ref|XP_023711862.1| serine/threonine-protein phosphatase 2A regulatory subunit B'' subunit alpha isoform X1 [Cryptotermes secundus]	-0.837435	0.000675985	-0.695045	0.0121049
Znev_02348	brown	ref|XP_021924281.1| probable serine incorporator isoform X1 [Zootermopsis nevadensis] >gb|KDR17149.1| putative serine incorporator [Zootermopsis nevadensis]	-0.837435	0.000675985	-0.743736	0.00555408
Znev_02355	brown	ref|XP_021924169.1| interleukin-1 receptor accessory protein-like 1 isoform X1 [Zootermopsis nevadensis] >gb|KDR17154.1| X-linked interleukin-1 receptor accessory protein-like 1 [Zootermopsis nevadensis]	-0.837435	0.000675985	-0.521795	0.0818555
Znev_02367	brown	ref|XP_021924259.1| exostosin-3 [Zootermopsis nevadensis] >gb|KDR17166.1| Exostosin-3 [Zootermopsis nevadensis]	-0.837435	0.000675985	-0.833154	0.000763982
Znev_02391	brown	ref|XP_021914686.1| osteoclast-stimulating factor 1-like [Zootermopsis nevadensis] >gb|KDR22015.1| Osteoclast-stimulating factor 1 [Zootermopsis nevadensis]	-0.837435	0.000675985	-0.771261	0.00330974
Znev_02403	brown	ref|XP_021914688.1| trafficking protein particle complex subunit 8 isoform X1 [Zootermopsis nevadensis] >gb|KDR22025.1| TRS85-like protein [Zootermopsis nevadensis]	-0.837435	0.000675985	-0.860394	0.000328812
Znev_02493	brown	gb|PNF34343.1| Piezo-type mechanosensitive ion channel component 1 [Cryptotermes secundus]	-0.837435	0.000675985	-0.832157	0.000785678
Znev_02515	brown	gb|KDR23987.1| Inactive dipeptidyl peptidase 10 [Zootermopsis nevadensis]	-0.837435	0.000675985	-0.630738	0.0278746
Znev_02562	brown	gb|KDR17247.1| Potassium channel subfamily K member 1 [Zootermopsis nevadensis]	-0.837435	0.000675985	-0.33203	0.291698
Znev_02651	brown	ref|XP_021926317.1| high mobility group protein B2-like [Zootermopsis nevadensis]	-0.837435	0.000675985	-0.80295	0.00166305
Znev_02685	brown	gb|QBB20747.1| insulin receptor-like protein, partial [Prorhinotermes simplex]	-0.837435	0.000675985	-0.59373	0.0418128
Znev_02702	brown		-0.837435	0.000675985	-0.301911	0.340222
Znev_02722	brown	gb|KDR21401.1| Leucine-rich repeat-containing protein 4 [Zootermopsis nevadensis]	-0.837435	0.000675985	-0.787571	0.00235522
Znev_02736	brown	ref|XP_021918047.1| AP-4 complex subunit epsilon-1-like isoform X1 [Zootermopsis nevadensis] >gb|KDR20392.1| AP-4 complex subunit epsilon-1 [Zootermopsis nevadensis]	-0.837435	0.000675985	-0.87209	0.000216702
Znev_02745	brown	ref|XP_021917972.1| regulator of G-protein signaling loco isoform X1 [Zootermopsis nevadensis]	-0.837435	0.000675985	-0.434262	0.158363
Znev_02792	brown	ref|XP_021924898.1| chitooligosaccharidolytic beta-N-acetylglucosaminidase isoform X1 [Zootermopsis nevadensis] >ref|XP_021924899.1| chitooligosaccharidolytic beta-N-acetylglucosaminidase isoform X1 [Zootermopsis nevadensis] >gb|KDR16738.1| Chitooligosaccharidolytic beta-N-acetylglucosaminidase [Zootermopsis nevadensis]	-0.837435	0.000675985	-0.79168	0.00215206
Znev_02882	brown	gb|PSN35039.1| Sodium/hydrogen exchanger 9B2 [Blattella germanica]	-0.837435	0.000675985	-0.570834	0.0525719
Znev_02889	brown	gb|KDR19317.1| putative G-protein coupled receptor 158 [Zootermopsis nevadensis]	-0.837435	0.000675985	-0.683556	0.0142515
Znev_02890	brown	gb|KDR19318.1| putative G-protein coupled receptor 158 [Zootermopsis nevadensis]	-0.837435	0.000675985	-0.766131	0.00366343
Znev_02917	brown	ref|XP_021936113.1| rho guanine nucleotide exchange factor 18 isoform X1 [Zootermopsis nevadensis] >ref|XP_021936114.1| rho guanine nucleotide exchange factor 18 isoform X1 [Zootermopsis nevadensis] >ref|XP_021936115.1| rho guanine nucleotide exchange factor 18 isoform X1 [Zootermopsis nevadensis]	-0.837435	0.000675985	-0.83149	0.000800475
Znev_02940	brown	gb|PNF36510.1| Amyloid beta A4 protein [Cryptotermes secundus]	-0.837435	0.000675985	-0.724329	0.00771831
Znev_02957	brown	ref|XP_023705745.1| mucin-5AC isoform X1 [Cryptotermes secundus]	-0.837435	0.000675985	-0.782692	0.0026152
Znev_02986	brown		-0.837435	0.000675985	-0.650909	0.021882
Znev_02987	brown		-0.837435	0.000675985	-0.596541	0.0406098
Znev_02988	brown	ref|XP_021930739.1| multiple PDZ domain protein-like [Zootermopsis nevadensis] >gb|KDR13796.1| PDZ domain-containing protein 2 [Zootermopsis nevadensis]	-0.837435	0.000675985	-0.825815	0.00093514
Znev_03002	brown	ref|XP_021930702.1| MAU2 chromatid cohesion factor homolog isoform X1 [Zootermopsis nevadensis]	-0.837435	0.000675985	-0.882307	0.000145495
Znev_03123	brown	ref|XP_021914084.1| TLD domain-containing protein 1 isoform X1 [Zootermopsis nevadensis] >gb|KDR22244.1| TLD domain-containing protein [Zootermopsis nevadensis]	-0.837435	0.000675985	0.214631	0.502933
Znev_03125	brown	ref|XP_021914145.1| oxysterol-binding protein-related protein 6-like [Zootermopsis nevadensis] >ref|XP_021914146.1| oxysterol-binding protein-related protein 6-like [Zootermopsis nevadensis] >ref|XP_021914148.1| oxysterol-binding protein-related protein 6-like [Zootermopsis nevadensis] >ref|XP_021914149.1| oxysterol-binding protein-related protein 6-like [Zootermopsis nevadensis] >ref|XP_02191415…	-0.837435	0.000675985	-0.475532	0.118169
Znev_03132	brown	gb|KDR22253.1| Glucose-6-phosphate isomerase [Zootermopsis nevadensis]	-0.837435	0.000675985	-0.847406	0.000501373
Znev_03138	brown	ref|XP_021914049.1| peroxisomal membrane protein PEX13 isoform X1 [Zootermopsis nevadensis] >gb|KDR22259.1| Peroxisomal membrane protein PEX13 [Zootermopsis nevadensis]	-0.837435	0.000675985	-0.2656	0.40408
Znev_03164	brown	ref|XP_021914018.1| BSD domain-containing protein 1-like isoform X1 [Zootermopsis nevadensis] >gb|KDR22283.1| BSD domain-containing protein 1 [Zootermopsis nevadensis]	-0.837435	0.000675985	-0.537173	0.0717033
Znev_03166	brown	ref|XP_021914000.1| probable serine/threonine-protein kinase DDB_G0282963 [Zootermopsis nevadensis]	-0.837435	0.000675985	-0.58951	0.0436667
Znev_03250	brown	gb|KDR21204.1| Chitooligosaccharidolytic beta-N-acetylglucosaminidase, partial [Zootermopsis nevadensis]	-0.837435	0.000675985	-0.788339	0.00231619
Znev_03278	brown	ref|XP_021916523.1| LOW QUALITY PROTEIN: neurobeachin-like [Zootermopsis nevadensis]	-0.837435	0.000675985	-0.205895	0.520874
Znev_03288	brown	gb|QVD39494.1| Enoyl-[acyl-carrier-protein] reductase [Schistocerca gregaria]	-0.837435	0.000675985	0.145686	0.651431
Znev_03323	brown	gb|ALE32749.1| trehalose-6-phosphate synthase 1 [Blattella germanica]	-0.837435	0.000675985	-0.237052	0.458187
Znev_03327	brown	ref|XP_021919488.1| FAS-associated factor 2 [Zootermopsis nevadensis] >gb|KDR19659.1| FAS-associated factor 2 [Zootermopsis nevadensis]	-0.837435	0.000675985	-0.912206	3.53948e-05
Znev_03382	brown	ref|XP_021918749.1| SEC14-like protein 2 isoform X1 [Zootermopsis nevadensis]	-0.837435	0.000675985	-0.845734	0.000527884
Znev_03390	brown	ref|XP_014274084.1| MFS-type transporter SLC18B1 [Halyomorpha halys]	-0.837435	0.000675985	-0.722133	0.00799797
Znev_03412	brown		-0.837435	0.000675985	-0.691893	0.0126682
Znev_03433	brown	ref|XP_021930064.1| protein artichoke [Zootermopsis nevadensis]	-0.837435	0.000675985	-0.778136	0.00287713
Znev_03563	brown	gb|PNF37855.1| Transmembrane protein 161B, partial [Cryptotermes secundus]	-0.837435	0.000675985	-0.778375	0.00286294
Znev_03569	brown	ref|XP_021920227.1| mucin-17 [Zootermopsis nevadensis]	-0.837435	0.000675985	-0.830045	0.000833233
Znev_03579	brown	ref|XP_014283266.1| myosin-2 essential light chain isoform X1 [Halyomorpha halys]	-0.837435	0.000675985	-0.685142	0.0139397
Znev_03630	brown	ref|XP_021917682.1| group XV phospholipase A2-like isoform X1 [Zootermopsis nevadensis]	-0.837435	0.000675985	-0.824834	0.000960091
Znev_03652	brown		-0.837435	0.000675985	-0.0823626	0.799133
Znev_03700	brown	ref|XP_021925006.1| solute carrier family 2, facilitated glucose transporter member 10-like isoform X1 [Zootermopsis nevadensis] >gb|KDR16681.1| Solute carrier family 2, facilitated glucose transporter member 10 [Zootermopsis nevadensis]	-0.837435	0.000675985	-0.680799	0.0148059
Znev_03741	brown	ref|XP_021925030.1| death-associated protein 1 [Zootermopsis nevadensis]	-0.837435	0.000675985	-0.761849	0.00398001
Znev_03807	brown	gb|KDR21136.1| Cyclin-T [Zootermopsis nevadensis]	-0.837435	0.000675985	-0.216866	0.498388
Znev_03820	brown	gb|KDR21148.1| putative aminopeptidase NPEPL1 [Zootermopsis nevadensis]	-0.837435	0.000675985	-0.762354	0.00394167
Znev_03829	brown	gb|PNF36213.1| COMM domain-containing protein 2 [Cryptotermes secundus]	-0.837435	0.000675985	-0.243374	0.44592
Znev_03834	brown	gb|KDR21161.1| Choline-phosphate cytidylyltransferase B [Zootermopsis nevadensis]	-0.837435	0.000675985	-0.00416965	0.989739
Znev_03849	brown	ref|XP_021935608.1| methyltransferase-like protein 23 [Zootermopsis nevadensis]	-0.837435	0.000675985	-0.178299	0.579292
Znev_03853	brown	emb|CAB3373110.1| Hypothetical predicted protein [Cloeon dipterum]	-0.837435	0.000675985	-0.651553	0.0217077
Znev_03862	brown	gb|KDR10837.1| Guanine nucleotide-binding protein subunit gamma-e [Zootermopsis nevadensis]	-0.837435	0.000675985	-0.660494	0.0193906
Znev_03972	brown	ref|XP_021921318.1| protein hu-li tai shao isoform X1 [Zootermopsis nevadensis] >ref|XP_021921319.1| protein hu-li tai shao isoform X1 [Zootermopsis nevadensis] >ref|XP_021921320.1| protein hu-li tai shao isoform X1 [Zootermopsis nevadensis] >ref|XP_021921321.1| protein hu-li tai shao isoform X1 [Zootermopsis nevadensis] >gb|KDR18780.1| Protein hu-li tai shao [Zootermopsis nevadensis]	-0.837435	0.000675985	-0.778751	0.00284066
Znev_04028	brown	gb|KDR14469.1| Neurabin-1 [Zootermopsis nevadensis]	-0.837435	0.000675985	-0.251697	0.430015
Znev_04064	brown	ref|XP_021931485.1| poly(A) polymerase type 3 [Zootermopsis nevadensis] >ref|XP_021931486.1| poly(A) polymerase type 3 [Zootermopsis nevadensis] >gb|KDR13292.1| Poly(A) polymerase alpha [Zootermopsis nevadensis]	-0.837435	0.000675985	-0.858012	0.000356343
Znev_04065	brown	ref|XP_021931440.1| brain-specific angiogenesis inhibitor 1-like isoform X1 [Zootermopsis nevadensis]	-0.837435	0.000675985	-0.0751289	0.816497
Znev_04066	brown	ref|XP_021931449.1| protein enabled homolog isoform X1 [Zootermopsis nevadensis] >ref|XP_021931450.1| protein enabled homolog isoform X1 [Zootermopsis nevadensis] >ref|XP_021931451.1| protein enabled homolog isoform X1 [Zootermopsis nevadensis] >ref|XP_021931454.1| protein enabled homolog isoform X1 [Zootermopsis nevadensis]	-0.837435	0.000675985	-0.719438	0.00835132
Znev_04077	brown	gb|KDR13303.1| Integrin-alpha FG-GAP repeat-containing protein 2 [Zootermopsis nevadensis]	-0.837435	0.000675985	0.00781472	0.98077
Znev_04079	brown	gb|PNF42203.1| putative glycerol kinase 5, partial [Cryptotermes secundus]	-0.837435	0.000675985	-0.210432	0.511523
Znev_04100	brown	gb|KAF2363356.1| Crotonase superfamily [Trinorchestia longiramus]	-0.837435	0.000675985	-0.715233	0.00892603
Znev_04104	brown		-0.837435	0.000675985	-0.903765	5.52023e-05
Znev_04105	brown	emb|CAB3364317.1| Hypothetical predicted protein [Cloeon dipterum]	-0.837435	0.000675985	-0.718067	0.00853559
Znev_04107	brown	ref|XP_021937853.1| leukocyte receptor cluster member 8 homolog isoform X1 [Zootermopsis nevadensis] >gb|KDR09498.1| Leukocyte receptor cluster member 8-like protein [Zootermopsis nevadensis]	-0.837435	0.000675985	-0.68627	0.0137209
Znev_04139	brown		-0.837435	0.000675985	-0.785607	0.0024574
Znev_04171	brown	gb|KDR10994.1| Krueppel-like proteinous protein 1, partial [Zootermopsis nevadensis]	-0.837435	0.000675985	-0.726469	0.00745294
Znev_04208	brown	ref|XP_021917647.1| LOW QUALITY PROTEIN: sushi, von Willebrand factor type A, EGF and pentraxin domain-containing protein 1 [Zootermopsis nevadensis]	-0.837435	0.000675985	-0.686993	0.013582
Znev_04230	brown	gb|KDR23723.1| Transcription factor Sox-6 [Zootermopsis nevadensis]	-0.837435	0.000675985	-0.709322	0.00978313
Znev_04231	brown	ref|XP_021927845.1| branched-chain-amino-acid aminotransferase, cytosolic isoform X1 [Zootermopsis nevadensis] >gb|KDR23724.1| Branched-chain-amino-acid aminotransferase [Zootermopsis nevadensis]	-0.837435	0.000675985	0.24518	0.442446
Znev_04232	brown	ref|XP_021927938.1| probable cytochrome P450 301a1, mitochondrial isoform X1 [Zootermopsis nevadensis]	-0.837435	0.000675985	-0.796105	0.0019485
Znev_04255	brown	gb|KDR23747.1| Fasciculation and elongation protein zeta-2 [Zootermopsis nevadensis]	-0.837435	0.000675985	-0.759621	0.00415271
Znev_04341	brown	ref|XP_021938728.1| protein stoned-A [Zootermopsis nevadensis] >ref|XP_021938729.1| protein stoned-A [Zootermopsis nevadensis] >ref|XP_021938730.1| protein stoned-A [Zootermopsis nevadensis] >ref|XP_021938731.1| protein stoned-A [Zootermopsis nevadensis] >ref|XP_021938732.1| protein stoned-A [Zootermopsis nevadensis] >ref|XP_021938733.1| protein stoned-A [Zootermopsis nevadensis] >gb|KDR08902.1| …	-0.837435	0.000675985	-0.791696	0.00215129
Znev_04420	brown	ref|XP_021913854.1| integrin beta-PS isoform X1 [Zootermopsis nevadensis]	-0.837435	0.000675985	-0.566768	0.0546671
Znev_04426	brown	ref|XP_021913811.1| kinesin heavy chain isoform X1 [Zootermopsis nevadensis]	-0.837435	0.000675985	-0.293471	0.354551
Znev_04448	brown	ref|XP_021913808.1| vigilin [Zootermopsis nevadensis] >gb|KDR22351.1| Vigilin [Zootermopsis nevadensis]	-0.837435	0.000675985	-0.291325	0.358245
Znev_04460	brown	gb|PNF26231.1| Ubiquitin-like modifier-activating enzyme ATG7 [Cryptotermes secundus]	-0.837435	0.000675985	0.180222	0.575139
Znev_04506	brown	ref|XP_021926820.1| paxillin-like isoform X1 [Zootermopsis nevadensis]	-0.837435	0.000675985	-0.646532	0.0230939
Znev_04532	brown	gb|KDR24061.1| Bone morphogenetic protein 10 [Zootermopsis nevadensis]	-0.837435	0.000675985	-0.879647	0.000161943
Znev_04545	brown	gb|PNF23877.1| Mitochondrial 2-oxoglutarate/malate carrier protein [Cryptotermes secundus]	-0.837435	0.000675985	-0.229831	0.47239
Znev_04546	brown	ref|XP_021921311.1| 2-phosphoxylose phosphatase 1 [Zootermopsis nevadensis] >gb|KDR24075.1| Acid phosphatase-like protein 2 [Zootermopsis nevadensis]	-0.837435	0.000675985	0.237833	0.456663
Znev_04584	brown		-0.837435	0.000675985	-0.75651	0.0044033
Znev_04585	brown	gb|KDR22408.1| MAD protein [Zootermopsis nevadensis]	-0.837435	0.000675985	-0.768038	0.00352877
Znev_04607	brown	ref|XP_021915403.1| tetratricopeptide repeat protein 17 isoform X1 [Zootermopsis nevadensis] >gb|KDR21670.1| Tetratricopeptide repeat protein 17 [Zootermopsis nevadensis]	-0.837435	0.000675985	-0.127864	0.692093
Znev_04611	brown	ref|XP_021915373.1| pancreatic triacylglycerol lipase-like [Zootermopsis nevadensis]	-0.837435	0.000675985	-0.781454	0.0026845
Znev_04638	brown	ref|XP_021915436.1| GTP-binding protein 2 isoform X1 [Zootermopsis nevadensis] >ref|XP_021915437.1| GTP-binding protein 2 isoform X1 [Zootermopsis nevadensis] >ref|XP_021915440.1| GTP-binding protein 2 isoform X1 [Zootermopsis nevadensis] >ref|XP_021915441.1| GTP-binding protein 2 isoform X1 [Zootermopsis nevadensis] >ref|XP_021915442.1| GTP-binding protein 2 isoform X1 [Zootermopsis nevadensis] …	-0.837435	0.000675985	-0.862558	0.000305268
Znev_04675	brown	ref|XP_021932050.1| membrane-bound transcription factor site-1 protease isoform X1 [Zootermopsis nevadensis] >gb|KDR12950.1| Membrane-bound transcription factor site-1 protease [Zootermopsis nevadensis]	-0.837435	0.000675985	-0.900398	6.5176e-05
Znev_04682	brown		-0.837435	0.000675985	-0.689207	0.0131634
Znev_04683	brown	gb|PSN33314.1| GPI ethanolamine phosphate transferase 2 [Blattella germanica]	-0.837435	0.000675985	-0.722314	0.00797461
Znev_04692	brown		-0.837435	0.000675985	-0.600966	0.0387655
Znev_04705	brown	gb|PNF17643.1| CTL-like protein 1 [Cryptotermes secundus]	-0.837435	0.000675985	-0.763479	0.00385718
Znev_04729	brown	ref|XP_023702383.1| GTPase-activating protein CdGAPr isoform X1 [Cryptotermes secundus]	-0.837435	0.000675985	-0.83663	0.000691902
Znev_04730	brown	gb|KDR19039.1| Rho/Cdc42/Rac GTPase-activating protein RICS [Zootermopsis nevadensis]	-0.837435	0.000675985	-0.326054	0.300997
Znev_04735	brown	gb|PSN34766.1| Multiple inositol polyphosphate phosphatase 1 [Blattella germanica]	-0.837435	0.000675985	-0.781843	0.00266255
Znev_04745	brown	gb|KDR19053.1| BTB/POZ domain-containing protein KCTD5 [Zootermopsis nevadensis]	-0.837435	0.000675985	-0.570647	0.0526671
Znev_04751	brown	gb|KOC69409.1| Histone H3.3, partial [Habropoda laboriosa]	-0.837435	0.000675985	-0.811875	0.00134036
Znev_04755	brown		-0.837435	0.000675985	-0.681411	0.0146814
Znev_04762	brown	ref|XP_021920620.1| alpha-(1,3)-fucosyltransferase 7-like [Zootermopsis nevadensis] >gb|KDR19067.1| Glycoprotein 3-alpha-L-fucosyltransferase A [Zootermopsis nevadensis]	-0.837435	0.000675985	-0.810772	0.0013774
Znev_04792	brown	gb|PSN41829.1| Seipin [Blattella germanica]	-0.837435	0.000675985	-0.135362	0.674888
Znev_04807	brown	gb|KDR15593.1| MAP/microtubule affinity-regulating kinase 3, partial [Zootermopsis nevadensis]	-0.837435	0.000675985	-0.637961	0.0256075
Znev_04831	brown	ref|XP_021930417.1| synaptophysin-like protein 2 isoform X3 [Zootermopsis nevadensis]	-0.837435	0.000675985	-0.841592	0.000598272
Znev_04841	brown	ref|XP_021930341.1| WASH complex subunit 1-like [Zootermopsis nevadensis] >ref|XP_021930342.1| WASH complex subunit 1-like [Zootermopsis nevadensis] >ref|XP_021930343.1| WASH complex subunit 1-like [Zootermopsis nevadensis] >ref|XP_021930346.1| WASH complex subunit 1-like [Zootermopsis nevadensis] >ref|XP_021930347.1| WASH complex subunit 1-like [Zootermopsis nevadensis] >ref|XP_021930348.1| WASH…	-0.837435	0.000675985	0.0626825	0.846548
Znev_04844	brown		-0.837435	0.000675985	-0.837759	0.000669668
Znev_04888	brown	ref|XP_021919653.1| ADP-ribosylation factor-like protein 3 [Zootermopsis nevadensis] >ref|XP_021919654.1| ADP-ribosylation factor-like protein 3 [Zootermopsis nevadensis] >ref|XP_021919655.1| ADP-ribosylation factor-like protein 3 [Zootermopsis nevadensis] >ref|XP_021919656.1| ADP-ribosylation factor-like protein 3 [Zootermopsis nevadensis] >ref|XP_021919657.1| ADP-ribosylation factor-like protei…	-0.837435	0.000675985	-0.800596	0.00175735
Znev_04897	brown	ref|XP_014247811.1| protein Mo25 [Cimex lectularius] >ref|XP_014247812.1| protein Mo25 [Cimex lectularius] >ref|XP_024082953.1| protein Mo25 [Cimex lectularius]	-0.837435	0.000675985	-0.0734188	0.820613
Znev_04952	brown	gb|PSN37382.1| Retinol dehydrogenase 14 [Blattella germanica]	-0.837435	0.000675985	-0.641328	0.0245975
Znev_04958	brown	gb|PNF26741.1| Melanotransferrin [Cryptotermes secundus] >gb|PNF26742.1| Melanotransferrin [Cryptotermes secundus]	-0.837435	0.000675985	-0.731	0.00691361
Znev_04978	brown	ref|XP_021922891.1| elastin-like, partial [Zootermopsis nevadensis]	-0.837435	0.000675985	-0.870384	0.000230854
Znev_05030	brown	ref|XP_021914724.1| protein tweety-like isoform X1 [Zootermopsis nevadensis] >ref|XP_021914733.1| protein tweety-like isoform X1 [Zootermopsis nevadensis] >ref|XP_021914742.1| protein tweety-like isoform X1 [Zootermopsis nevadensis] >ref|XP_021914751.1| protein tweety-like isoform X1 [Zootermopsis nevadensis] >gb|KDR24275.1| Protein tweety [Zootermopsis nevadensis]	-0.837435	0.000675985	0.0348714	0.914323
Znev_05101	brown		-0.837435	0.000675985	-0.86984	0.000235515
Znev_05200	brown	gb|PSN55008.1| Annexin B9 [Blattella germanica]	-0.837435	0.000675985	-0.00550152	0.986462
Znev_05278	brown	gb|AAC05332.1| extra sex combs [Schistocerca americana]	-0.837435	0.000675985	-0.684826	0.0140014
Znev_05280	brown	gb|KDR08218.1| Frizzled-4, partial [Zootermopsis nevadensis]	-0.837435	0.000675985	-0.741155	0.00581165
Znev_05332	brown	gb|ABI63547.1| triosephosphate isomerase [Blattella germanica]	-0.837435	0.000675985	-0.776646	0.00296703
Znev_05339	brown	gb|KDR14071.1| Cytochrome P450 6k1 [Zootermopsis nevadensis]	-0.837435	0.000675985	-0.785973	0.00243811
Znev_05476	brown	ref|XP_018895730.1| PREDICTED: coronin-6 isoform X2 [Bemisia tabaci]	-0.837435	0.000675985	-0.728403	0.00721897
Znev_05505	brown	gb|KDR15347.1| Hrp65 protein [Zootermopsis nevadensis]	-0.837435	0.000675985	-0.15462	0.631361
Znev_05532	brown	ref|XP_021927782.1| elongation factor G, mitochondrial isoform X1 [Zootermopsis nevadensis] >gb|KDR15371.1| Elongation factor G, mitochondrial [Zootermopsis nevadensis]	-0.837435	0.000675985	-0.0807834	0.802917
Znev_05539	brown	gb|PBC34685.1| Rho guanine nucleotide exchange factor [Apis cerana cerana]	-0.837435	0.000675985	-0.677725	0.0154425
Znev_05567	brown	gb|KDR21339.1| Sorting nexin-6 [Zootermopsis nevadensis]	-0.837435	0.000675985	0.110358	0.732778
Znev_05572	brown	ref|XP_021916280.1| NADH-ubiquinone oxidoreductase 75 kDa subunit, mitochondrial [Zootermopsis nevadensis] >ref|XP_021916281.1| NADH-ubiquinone oxidoreductase 75 kDa subunit, mitochondrial [Zootermopsis nevadensis] >ref|XP_021916282.1| NADH-ubiquinone oxidoreductase 75 kDa subunit, mitochondrial [Zootermopsis nevadensis] >ref|XP_021916283.1| NADH-ubiquinone oxidoreductase 75 kDa subunit, mitochon…	-0.837435	0.000675985	-0.808672	0.00145006
Znev_05580	brown	gb|PSN41302.1| putative peptidyl-prolyl cis-trans isomerase dodo [Blattella germanica]	-0.837435	0.000675985	-0.756524	0.00440215
Znev_05587	brown	ref|XP_021921792.1| cytospin-A-like isoform X1 [Zootermopsis nevadensis]	-0.837435	0.000675985	-0.756046	0.00444162
Znev_05608	brown	gb|EAW94483.1| dynein, light chain, LC8-type 2, isoform CRA_a, partial [Homo sapiens]	-0.837435	0.000675985	-0.875373	0.000191382
Znev_05646	brown	gb|PSN45266.1| Myelin expression factor 2 [Blattella germanica]	-0.837435	0.000675985	-0.76533	0.00372115
Znev_05703	brown	ref|XP_021919322.1| endoplasmic reticulum aminopeptidase 1-like isoform X1 [Zootermopsis nevadensis] >gb|KDR19722.1| Endoplasmic reticulum aminopeptidase 1 [Zootermopsis nevadensis]	-0.837435	0.000675985	-0.777657	0.00290582
Znev_05760	brown	gb|KDR19444.1| Iporin [Zootermopsis nevadensis]	-0.837435	0.000675985	-0.121701	0.706338
Znev_05859	brown	ref|XP_021923945.1| zinc finger protein 32-like isoform X1 [Zootermopsis nevadensis]	-0.837435	0.000675985	0.148018	0.64617
Znev_06032	brown	gb|KDR10486.1| 5-hydroxytryptamine receptor 6 [Zootermopsis nevadensis]	-0.837435	0.000675985	-0.899781	6.71508e-05
Znev_06045	brown	gb|KDR10499.1| Proline dehydrogenase, mitochondrial, partial [Zootermopsis nevadensis]	-0.837435	0.000675985	-0.782521	0.00262468
Znev_06055	brown	ref|XP_021936305.1| N(G),N(G)-dimethylarginine dimethylaminohydrolase 1 isoform X1 [Zootermopsis nevadensis] >gb|KDR10508.1| N(G),N(G)-dimethylarginine dimethylaminohydrolase 1 [Zootermopsis nevadensis]	-0.837435	0.000675985	-0.766647	0.0036266
Znev_06056	brown	gb|PSN35353.1| Alpha-1,3-mannosyl-glycoprotein 4-beta-N-acetylglucosaminyltransferase B [Blattella germanica]	-0.837435	0.000675985	-0.660092	0.0194907
Znev_06065	brown	gb|PSN45802.1| Programmed cell death protein 6 [Blattella germanica]	-0.837435	0.000675985	-0.206152	0.520344
Znev_06099	brown	gb|AZA07512.1| low-density lipophorin receptor [Locusta migratoria]	-0.837435	0.000675985	-0.662179	0.018975
Znev_06104	brown	gb|PNF25690.1| Ethanolamine-phosphate cytidylyltransferase [Cryptotermes secundus]	-0.837435	0.000675985	-0.0121982	0.969987
Znev_06202	brown	ref|XP_021917816.1| nucleobindin-2 isoform X1 [Zootermopsis nevadensis] >gb|KDR20552.1| Nucleobindin-1 [Zootermopsis nevadensis]	-0.837435	0.000675985	-0.679848	0.0150007
Znev_06205	brown	gb|KDR20555.1| Ras-related protein Rab-27A, partial [Zootermopsis nevadensis]	-0.837435	0.000675985	-0.739998	0.00593008
Znev_06226	brown	ref|XP_021928863.1| 60S acidic ribosomal protein P0 [Zootermopsis nevadensis] >ref|XP_021928864.1| 60S acidic ribosomal protein P0 [Zootermopsis nevadensis] >gb|KDR14762.1| 60S acidic ribosomal protein P0 [Zootermopsis nevadensis]	-0.837435	0.000675985	-0.715449	0.00889579
Znev_06253	brown	gb|KDR12597.1| Coatomer subunit delta, partial [Zootermopsis nevadensis]	-0.837435	0.000675985	-0.0254631	0.937391
Znev_06289	brown		-0.837435	0.000675985	-0.744197	0.00550891
Znev_06296	brown	gb|PSN50545.1| Proline synthase co-transcribed bacterial protein [Blattella germanica]	-0.837435	0.000675985	-0.0193348	0.952442
Znev_06318	brown	ref|XP_021942381.1| inhibitor of Bruton tyrosine kinase [Zootermopsis nevadensis] >gb|KDR23055.1| Inhibitor of Bruton tyrosine kinase [Zootermopsis nevadensis]	-0.837435	0.000675985	-0.814243	0.00126346
Znev_06372	brown	gb|PNF21169.1| N-fatty-acyl-amino acid synthase/hydrolase PM20D1 [Cryptotermes secundus]	-0.837435	0.000675985	-0.790179	0.00222463
Znev_06376	brown	gb|PSN57344.1| DNA fragmentation factor subunit beta [Blattella germanica]	-0.837435	0.000675985	-0.928977	1.2622e-05
Znev_06387	brown	ref|XP_021922957.1| jmjC domain-containing protein 7-like isoform X1 [Zootermopsis nevadensis]	-0.837435	0.000675985	0.0311658	0.923402
Znev_06394	brown	gb|KDR17854.1| Apolipophorin [Zootermopsis nevadensis]	-0.837435	0.000675985	-0.0178867	0.956001
Znev_06398	brown	emb|CAB3365895.1| Hypothetical predicted protein [Cloeon dipterum]	-0.837435	0.000675985	-0.872491	0.000213477
Znev_06407	brown	ref|XP_021922976.1| alpha-aminoadipic semialdehyde synthase, mitochondrial isoform X1 [Zootermopsis nevadensis] >gb|KDR17867.1| Alpha-aminoadipic semialdehyde synthase, mitochondrial [Zootermopsis nevadensis]	-0.837435	0.000675985	-0.82881	0.000862058
Znev_06517	brown	gb|KDR20323.1| Adenylate cyclase type 2 [Zootermopsis nevadensis]	-0.837435	0.000675985	-0.73698	0.00624734
Znev_06575	brown	gb|KDR23639.1| FYVE, RhoGEF and PH domain-containing protein 4 [Zootermopsis nevadensis]	-0.837435	0.000675985	-0.214741	0.502709
Znev_06648	brown	ref|XP_021918650.1| signal peptide peptidase-like 3 [Zootermopsis nevadensis] >gb|KDR20116.1| Signal peptide peptidase-like 3 [Zootermopsis nevadensis]	-0.837435	0.000675985	-0.777591	0.00290978
Znev_06738	brown	ref|XP_021913966.1| transmembrane protein 115 [Zootermopsis nevadensis]	-0.837435	0.000675985	-0.581136	0.0475158
Znev_06826	brown		-0.837435	0.000675985	-0.919912	2.26582e-05
Znev_06845	brown	gb|QBH74177.1| eukaryotic translation initiation factor 3 subunit G [Brunneria borealis]	-0.837435	0.000675985	0.0870717	0.787873
Znev_06868	brown	ref|XP_021926255.1| carnitine O-palmitoyltransferase 2, mitochondrial isoform X1 [Zootermopsis nevadensis] >ref|XP_021926256.1| carnitine O-palmitoyltransferase 2, mitochondrial isoform X1 [Zootermopsis nevadensis] >ref|XP_021926257.1| carnitine O-palmitoyltransferase 2, mitochondrial isoform X1 [Zootermopsis nevadensis] >ref|XP_021926258.1| carnitine O-palmitoyltransferase 2, mitochondrial isofo…	-0.837435	0.000675985	-0.807049	0.00150823
Znev_06870	brown	gb|KDR16025.1| R3H domain-containing protein C19orf22-like protein [Zootermopsis nevadensis]	-0.837435	0.000675985	-0.754515	0.00456992
Znev_06916	brown	gb|KDR18522.1| Serine/threonine-protein kinase YPK2/YKR2 [Zootermopsis nevadensis]	-0.837435	0.000675985	-0.709317	0.00978382
Znev_06919	brown	gb|KDR20854.1| PDZ and LIM domain protein 4 [Zootermopsis nevadensis]	-0.837435	0.000675985	-0.834928	0.00072651
Znev_06920	brown	gb|KDR20855.1| LIM domain-binding protein 3 [Zootermopsis nevadensis]	-0.837435	0.000675985	-0.770747	0.00334393
Znev_06976	brown	gb|KDR12054.1| putative chitinase 2 [Zootermopsis nevadensis]	-0.837435	0.000675985	-0.596087	0.0408025
Znev_07033	brown		-0.837435	0.000675985	-0.842296	0.000585822
Znev_07041	brown	gb|PNF35617.1| PAB-dependent poly(A)-specific ribonuclease subunit PAN3 [Cryptotermes secundus]	-0.837435	0.000675985	-0.622998	0.0304613
Znev_07062	brown	ref|XP_018912616.1| PREDICTED: hillarin [Bemisia tabaci]	-0.837435	0.000675985	-0.598347	0.0398494
Znev_07077	brown	gb|KDR08994.1| Ras-like protein, partial [Zootermopsis nevadensis] >gb|KDR08995.1| Ras-like protein, partial [Zootermopsis nevadensis]	-0.837435	0.000675985	0.161579	0.615885
Znev_07103	brown		-0.837435	0.000675985	-0.797839	0.00187288
Znev_07186	brown	ref|XP_021917148.1| G protein pathway suppressor 2 isoform X1 [Zootermopsis nevadensis] >gb|KDR20945.1| G protein pathway suppressor 2 [Zootermopsis nevadensis]	-0.837435	0.000675985	-0.783694	0.00256008
Znev_07188	brown	ref|XP_021917089.1| homeobox protein six1-like [Zootermopsis nevadensis]	-0.837435	0.000675985	-0.92737	1.40776e-05
Znev_07226	brown	gb|KDR14599.1| Protein-L-isoaspartate(D-aspartate) O-methyltransferase [Zootermopsis nevadensis]	-0.837435	0.000675985	-0.916118	2.83715e-05
Znev_07229	brown	ref|XP_011314836.1| PREDICTED: nidogen-1 isoform X3 [Fopius arisanus]	-0.837435	0.000675985	-0.796305	0.00193967
Znev_07232	brown	gb|KDR14605.1| Solute carrier family 2, facilitated glucose transporter member 8 [Zootermopsis nevadensis]	-0.837435	0.000675985	0.169645	0.598125
Znev_07256	brown	ref|XP_021929920.1| tyrosine-protein kinase CSK isoform X1 [Zootermopsis nevadensis] >ref|XP_021929922.1| tyrosine-protein kinase CSK isoform X1 [Zootermopsis nevadensis] >ref|XP_021929923.1| tyrosine-protein kinase CSK isoform X1 [Zootermopsis nevadensis] >ref|XP_021929924.1| tyrosine-protein kinase CSK isoform X1 [Zootermopsis nevadensis] >ref|XP_021929925.1| tyrosine-protein kinase CSK isoform…	-0.837435	0.000675985	-0.353321	0.259908
Znev_07351	brown	gb|KDR10178.1| Ribose-phosphate pyrophosphokinase 2, partial [Zootermopsis nevadensis]	-0.837435	0.000675985	-0.2472	0.438574
Znev_07475	brown	ref|XP_021925904.1| apoptosis-resistant E3 ubiquitin protein ligase 1 [Zootermopsis nevadensis]	-0.837435	0.000675985	-0.575206	0.0503825
Znev_07500	brown	ref|XP_021924600.1| arginine-glutamic acid dipeptide repeats protein-like isoform X1 [Zootermopsis nevadensis] >ref|XP_021924609.1| arginine-glutamic acid dipeptide repeats protein-like isoform X2 [Zootermopsis nevadensis] >ref|XP_021924616.1| arginine-glutamic acid dipeptide repeats protein-like isoform X1 [Zootermopsis nevadensis] >ref|XP_021924624.1| arginine-glutamic acid dipeptide repeats pr…	-0.837435	0.000675985	-0.270532	0.395073
Znev_07568	brown	gb|KDR11404.1| Sushi, nidogen and EGF-like domain-containing protein 1, partial [Zootermopsis nevadensis]	-0.837435	0.000675985	-0.807843	0.00147957
Znev_07612	brown	ref|XP_021927384.1| DNA repair endonuclease XPF [Zootermopsis nevadensis] >gb|KDR15512.1| DNA repair endonuclease XPF [Zootermopsis nevadensis]	-0.837435	0.000675985	-0.919113	2.37777e-05
Znev_07651	brown	ref|XP_021939841.1| integrin beta-PS-like isoform X1 [Zootermopsis nevadensis]	-0.837435	0.000675985	0.096963	0.764346
Znev_07660	brown	gb|KDR08112.1| Iodotyrosine dehalogenase 1, partial [Zootermopsis nevadensis]	-0.837435	0.000675985	-0.770443	0.0033643
Znev_07677	brown	gb|KDR08458.1| Epidermal growth factor receptor kinase substrate 8, partial [Zootermopsis nevadensis]	-0.837435	0.000675985	-0.886371	0.000122921
Znev_07687	brown	emb|CAB3382400.1| Hypothetical predicted protein [Cloeon dipterum]	-0.837435	0.000675985	-0.783604	0.002565
Znev_07711	brown	gb|KDR18539.1| Putative epidermal cell surface receptor [Zootermopsis nevadensis]	-0.837435	0.000675985	-0.806429	0.0015309
Znev_07719	brown	gb|KDR18546.1| Protein jagged-1a [Zootermopsis nevadensis]	-0.837435	0.000675985	-0.712451	0.00932217
Znev_07782	brown	gb|PSN41239.1| Tether containing UBX domain for GLUT4 [Blattella germanica]	-0.837435	0.000675985	-0.855634	0.000385584
Znev_07810	brown	gb|KDR08387.1| Protein patched, partial [Zootermopsis nevadensis]	-0.837435	0.000675985	-0.2237	0.484604
Znev_07827	brown	ref|XP_021939614.1| mucin-17-like isoform X1 [Zootermopsis nevadensis] >ref|XP_021939615.1| mucin-17-like isoform X1 [Zootermopsis nevadensis]	-0.837435	0.000675985	-0.691002	0.012831
Znev_07884	brown		-0.837435	0.000675985	-0.834658	0.000732111
Znev_07886	brown		-0.837435	0.000675985	-0.780854	0.0027186
Znev_07888	brown	ref|XP_021918840.1| serine/arginine repetitive matrix protein 2 [Zootermopsis nevadensis]	-0.837435	0.000675985	-0.77383	0.00314265
Znev_07889	brown	ref|XP_021918840.1| serine/arginine repetitive matrix protein 2 [Zootermopsis nevadensis]	-0.837435	0.000675985	-0.735058	0.00645599
Znev_07905	brown		-0.837435	0.000675985	-0.889068	0.000109521
Znev_07946	brown	ref|XP_021924455.1| CRAL-TRIO domain-containing protein C3H8.02 isoform X1 [Zootermopsis nevadensis] >ref|XP_021924456.1| CRAL-TRIO domain-containing protein C3H8.02 isoform X1 [Zootermopsis nevadensis] >ref|XP_021924457.1| CRAL-TRIO domain-containing protein C3H8.02 isoform X1 [Zootermopsis nevadensis] >gb|KDR17021.1| CRAL-TRIO domain-containing protein C3H8.02 [Zootermopsis nevadensis]	-0.837435	0.000675985	-0.122927	0.703497
Znev_07995	brown	gb|QBH73429.1| bcr-associated protein [Eurycantha calcarata]	-0.837435	0.000675985	-0.271635	0.393072
Znev_07997	brown	gb|KDR07951.1| Sodium/potassium-transporting ATPase subunit beta-2, partial [Zootermopsis nevadensis]	-0.837435	0.000675985	-0.814828	0.001245
Znev_08034	brown	gb|QBH74013.1| pinch protein [Brunneria borealis]	-0.837435	0.000675985	-0.616418	0.0327926
Znev_08153	brown	gb|KDR21991.1| Protein singed wings 2 [Zootermopsis nevadensis]	-0.837435	0.000675985	-0.731452	0.00686144
Znev_08156	brown	gb|KDR21992.1| Protein singed wings 2 [Zootermopsis nevadensis]	-0.837435	0.000675985	-0.770641	0.00335106
Znev_08185	brown	gb|AGM32357.1| isovaleryl-coA dehydrogenase, mitochondrial-like protein [Coptotermes formosanus]	-0.837435	0.000675985	-0.180018	0.57558
Znev_08199	brown	gb|PNF40047.1| 85/88 kDa calcium-independent phospholipase A2 [Cryptotermes secundus]	-0.837435	0.000675985	-0.812106	0.0013327
Znev_08205	brown	gb|KDR19494.1| Anaphase-promoting complex subunit 11 [Zootermopsis nevadensis]	-0.837435	0.000675985	-0.104085	0.747518
Znev_08266	brown	gb|KDR06781.1| Ribosomal protein S6 kinase alpha-5 [Zootermopsis nevadensis]	-0.837435	0.000675985	-0.813884	0.00127488
Znev_08285	brown	ref|XP_021926639.1| bone morphogenetic protein 4 [Zootermopsis nevadensis]	-0.837435	0.000675985	-0.605939	0.0367651
Znev_08290	brown	ref|XP_021926651.1| vezatin-like isoform X3 [Zootermopsis nevadensis] >gb|KDR15859.1| Vezatin [Zootermopsis nevadensis]	-0.837435	0.000675985	-0.828916	0.00085955
Znev_08297	brown	ref|XP_021926607.1| contactin [Zootermopsis nevadensis] >ref|XP_021926608.1| contactin [Zootermopsis nevadensis] >gb|KDR15864.1| Contactin [Zootermopsis nevadensis]	-0.837435	0.000675985	-0.558142	0.0593045
Znev_08304	brown	ref|XP_021926601.1| laminin subunit beta-1 isoform X1 [Zootermopsis nevadensis] >ref|XP_021926602.1| laminin subunit beta-1 isoform X1 [Zootermopsis nevadensis] >ref|XP_021926604.1| laminin subunit beta-1 isoform X1 [Zootermopsis nevadensis]	-0.837435	0.000675985	-0.814153	0.00126634
Znev_08334	brown	ref|XP_021925255.1| mucin-5AC-like isoform X2 [Zootermopsis nevadensis]	-0.837435	0.000675985	-0.634532	0.0266663
Znev_08377	brown	gb|PSN45173.1| Phenylalanine--tRNA ligase alpha subunit [Blattella germanica]	-0.837435	0.000675985	-0.676267	0.0157514
Znev_08396	brown	ref|XP_021919133.1| transient receptor potential cation channel subfamily A member 1-like isoform X1 [Zootermopsis nevadensis] >gb|KDR19828.1| Transient receptor potential cation channel subfamily A member 1 [Zootermopsis nevadensis]	-0.837435	0.000675985	0.0320224	0.921302
Znev_08401	brown	gb|KDR19833.1| CREB-binding protein [Zootermopsis nevadensis]	-0.837435	0.000675985	-0.241964	0.448643
Znev_08441	brown	gb|KDR24337.1| Muscle LIM protein Mlp84B [Zootermopsis nevadensis]	-0.837435	0.000675985	-0.857912	0.000357529
Znev_08450	brown	gb|KDR21874.1| LAG1 longevity assurance-like protein 6, partial [Zootermopsis nevadensis]	-0.837435	0.000675985	-0.0269865	0.933652
Znev_08574	brown	ref|XP_021919189.1| sorting nexin-24-like isoform X1 [Zootermopsis nevadensis] >gb|KDR19803.1| Sorting nexin-24 [Zootermopsis nevadensis]	-0.837435	0.000675985	-0.189192	0.555928
Znev_08630	brown	ref|XP_004933216.3| otoferlin isoform X2 [Bombyx mori]	-0.837435	0.000675985	-0.892627	9.36238e-05
Znev_08671	brown	gb|KDR21519.1| Chondroadherin-like protein [Zootermopsis nevadensis]	-0.837435	0.000675985	0.345226	0.271748
Znev_08675	brown	gb|KDR12825.1| Sushi, von Willebrand factor type A, EGF and pentraxin domain-containing protein 1 [Zootermopsis nevadensis]	-0.837435	0.000675985	-0.784805	0.00250005
Znev_08812	brown	gb|PSN49120.1| Regulator of microtubule dynamics protein 3 [Blattella germanica]	-0.837435	0.000675985	-0.0723167	0.823268
Znev_08825	brown	gb|KDR06881.1| Zinc finger FYVE domain-containing protein 21 [Zootermopsis nevadensis]	-0.837435	0.000675985	-0.901702	6.116e-05
Znev_08920	brown	gb|KDR18338.1| Alpha-tocopherol transfer protein-like [Zootermopsis nevadensis]	-0.837435	0.000675985	-0.886625	0.000121609
Znev_08924	brown	gb|PSN46298.1| NADH dehydrogenase [ubiquinone] flavoprotein 1 [Blattella germanica]	-0.837435	0.000675985	-0.789493	0.00225843
Znev_08926	brown	gb|KDR18343.1| Tribbles-like protein 2, partial [Zootermopsis nevadensis]	-0.837435	0.000675985	-0.85014	0.00046027
Znev_08944	brown	ref|XP_021922721.1| guanine nucleotide exchange C9orf72 homolog [Zootermopsis nevadensis]	-0.837435	0.000675985	-0.00461897	0.988633
Znev_08947	brown	ref|XP_021922781.1| ER degradation-enhancing alpha-mannosidase-like protein 1 [Zootermopsis nevadensis] >gb|KDR17988.1| ER degradation-enhancing alpha-mannosidase-like 1 [Zootermopsis nevadensis]	-0.837435	0.000675985	0.172808	0.591216
Znev_08963	brown	gb|KDR18000.1| ELAV-like protein 4, partial [Zootermopsis nevadensis]	-0.837435	0.000675985	-0.801747	0.00171072
Znev_08969	brown	gb|KDR22947.1| Vacuolar protein sorting-associated protein 13B [Zootermopsis nevadensis]	-0.837435	0.000675985	-0.665288	0.0182256
Znev_08990	brown		-0.837435	0.000675985	-0.821989	0.00103535
Znev_08991	brown	emb|CAB3367869.1| Hypothetical predicted protein [Cloeon dipterum]	-0.837435	0.000675985	-0.816438	0.00119524
Znev_09031	brown	gb|KDR10317.1| Receptor-type tyrosine-protein phosphatase kappa [Zootermopsis nevadensis]	-0.837435	0.000675985	-0.609914	0.0352198
Znev_09035	brown	ref|XP_021936562.1| bumetanide-sensitive sodium-(potassium)-chloride cotransporter-like isoform X1 [Zootermopsis nevadensis]	-0.837435	0.000675985	-0.794354	0.00202718
Znev_09078	brown	gb|KDR18129.1| Host cell factor, partial [Zootermopsis nevadensis]	-0.837435	0.000675985	-0.93856	6.21571e-06
Znev_09094	brown		-0.837435	0.000675985	-0.889258	0.000108623
Znev_09171	brown	gb|PNF35369.1| Peroxisomal membrane protein 11B, partial [Cryptotermes secundus]	-0.837435	0.000675985	0.159658	0.620142
Znev_09208	brown	gb|KDR21590.1| Protein-L-isoaspartate O-methyltransferase domain-containing protein 1 [Zootermopsis nevadensis]	-0.837435	0.000675985	-0.613018	0.0340461
Znev_09223	brown	gb|KDR09251.1| Carbonic anhydrase 3 [Zootermopsis nevadensis]	-0.837435	0.000675985	-0.556085	0.0604496
Znev_09233	brown		-0.837435	0.000675985	-0.830021	0.000833789
Znev_09279	brown	ref|XP_021912804.1| elongation of very long chain fatty acids protein 4-like isoform X1 [Zootermopsis nevadensis]	-0.837435	0.000675985	-0.695303	0.0120597
Znev_09285	brown	gb|AAR19420.1| FMRFamide-like peptide precursor [Periplaneta americana]	-0.837435	0.000675985	-0.898474	7.14817e-05
Znev_09423	brown	gb|KDR18310.1| Death-associated protein kinase 1, partial [Zootermopsis nevadensis]	-0.837435	0.000675985	-0.763448	0.00385947
Znev_09434	brown	gb|KDR18320.1| Fructose-1,6-bisphosphatase 1 [Zootermopsis nevadensis]	-0.837435	0.000675985	0.0358114	0.912021
Znev_09438	brown	ref|XP_002427252.1| protein groucho, putative [Pediculus humanus corporis] >gb|EEB14514.1| protein groucho, putative [Pediculus humanus corporis]	-0.837435	0.000675985	-0.707479	0.0100624
Znev_09485	brown	ref|XP_021933255.1| ras-related protein Rab-23 [Zootermopsis nevadensis] >ref|XP_021933256.1| ras-related protein Rab-23 [Zootermopsis nevadensis] >gb|KDR12233.1| Ras-related protein Rab-23 [Zootermopsis nevadensis]	-0.837435	0.000675985	-0.759985	0.00412412
Znev_09494	brown	dbj|GAX94301.1| S-antigen protein [Pythium insidiosum]	-0.837435	0.000675985	-0.770962	0.00332961
Znev_09513	brown	gb|KDR08853.1| Rho-related BTB domain-containing protein 2, partial [Zootermopsis nevadensis]	-0.837435	0.000675985	-0.684038	0.0141563
Znev_09527	brown		-0.837435	0.000675985	-0.718133	0.00852674
Znev_09619	brown	gb|PSN38997.1| Ubiquitin thioesterase OTU1 [Blattella germanica]	-0.837435	0.000675985	-0.656243	0.0204684
Znev_09676	brown		-0.837435	0.000675985	-0.551194	0.0632332
Znev_09679	brown	ref|XP_023722688.1| anoctamin-5 isoform X3 [Cryptotermes secundus]	-0.837435	0.000675985	-0.65952	0.0196337
Znev_09715	brown	ref|XP_021939541.1| cationic amino acid transporter 4 isoform X1 [Zootermopsis nevadensis] >ref|XP_021939542.1| cationic amino acid transporter 4 isoform X1 [Zootermopsis nevadensis] >ref|XP_021939543.1| cationic amino acid transporter 4 isoform X1 [Zootermopsis nevadensis] >gb|KDR08430.1| Cationic amino acid transporter 4 [Zootermopsis nevadensis]	-0.837435	0.000675985	-0.897522	7.47743e-05
Znev_09768	brown	gb|KDR21274.1| Ras association domain-containing protein 1 [Zootermopsis nevadensis]	-0.837435	0.000675985	-0.896823	7.72646e-05
Znev_09769	brown	ref|XP_021916460.1| beta-1,3-galactosyltransferase 5-like isoform X1 [Zootermopsis nevadensis] >ref|XP_021916461.1| beta-1,3-galactosyltransferase 5-like isoform X1 [Zootermopsis nevadensis] >ref|XP_021916462.1| beta-1,3-galactosyltransferase 5-like isoform X1 [Zootermopsis nevadensis] >gb|KDR21275.1| Beta-1,3-galactosyltransferase 5 [Zootermopsis nevadensis]	-0.837435	0.000675985	-0.86825	0.000249563
Znev_09772	brown	gb|KOX79459.1| Filamin-A [Melipona quadrifasciata]	-0.837435	0.000675985	-0.583916	0.0462124
Znev_09796	brown	gb|KDR21113.1| Homeobox protein cut, partial [Zootermopsis nevadensis]	-0.837435	0.000675985	-0.790946	0.00218729
Znev_09821	brown	ref|XP_021934416.1| trypsin-3-like isoform X1 [Zootermopsis nevadensis] >gb|KDR11537.1| Tryptase-2 [Zootermopsis nevadensis]	-0.837435	0.000675985	-0.713049	0.00923582
Znev_09825	brown	ref|XP_021934418.1| mucin-2-like [Zootermopsis nevadensis]	-0.837435	0.000675985	-0.881365	0.000151165
Znev_09858	brown	gb|KDR11486.1| Acyl-CoA-binding domain-containing protein 5 [Zootermopsis nevadensis]	-0.837435	0.000675985	-0.0191153	0.952981
Znev_09864	brown	gb|KDR10600.1| Deoxyribonuclease tatD, partial [Zootermopsis nevadensis]	-0.837435	0.000675985	-0.756003	0.00444519
Znev_09876	brown	ref|XP_023708008.1| MAGUK p55 subfamily member 5 isoform X1 [Cryptotermes secundus]	-0.837435	0.000675985	-0.773762	0.00314698
Znev_09885	brown	ref|XP_021936090.1| synaptic vesicle glycoprotein 2B-like [Zootermopsis nevadensis] >gb|KDR10619.1| Synaptic vesicle glycoprotein 2B [Zootermopsis nevadensis]	-0.837435	0.000675985	-0.949178	2.45119e-06
Znev_09897	brown	ref|XP_021932799.1| dyslexia-associated protein KIAA0319-like protein isoform X1 [Zootermopsis nevadensis]	-0.837435	0.000675985	-0.667063	0.0178074
Znev_09949	brown	ref|XP_021935618.1| probable multidrug resistance-associated protein lethal(2)03659 isoform X1 [Zootermopsis nevadensis] >gb|KDR24430.1| putative multidrug resistance-associated protein [Zootermopsis nevadensis]	-0.837435	0.000675985	-0.846458	0.000516282
Znev_10096	brown	gb|KDR16387.1| Xaa-Pro dipeptidase [Zootermopsis nevadensis]	-0.837435	0.000675985	-0.0182314	0.955154
Znev_10196	brown		-0.837435	0.000675985	-0.625405	0.0296391
Znev_10202	brown	ref|XP_021941315.1| F-box/LRR-repeat protein 7-like [Zootermopsis nevadensis] >gb|KDR06592.1| F-box/LRR-repeat protein 7 [Zootermopsis nevadensis]	-0.837435	0.000675985	-0.804547	0.00160134
Znev_10243	brown	ref|XP_021925723.1| eukaryotic translation initiation factor 4H [Zootermopsis nevadensis] >gb|KDR16282.1| Eukaryotic translation initiation factor 4H [Zootermopsis nevadensis]	-0.837435	0.000675985	-0.0376551	0.907508
Znev_10244	brown	gb|KDR16283.1| Flotillin-2 [Zootermopsis nevadensis]	-0.837435	0.000675985	-0.292084	0.356936
Znev_10294	brown	gb|KDR17498.1| Microtubule-associated protein 2 [Zootermopsis nevadensis]	-0.837435	0.000675985	-0.883199	0.000140282
Znev_10339	brown	gb|KDR17088.1| Retinal homeobox protein Rx [Zootermopsis nevadensis]	-0.837435	0.000675985	-0.89457	8.57426e-05
Znev_10383	brown	gb|KDR11346.1| Serine-arginine protein 55, partial [Zootermopsis nevadensis]	-0.837435	0.000675985	-0.756596	0.00439621
Znev_10412	brown		-0.837435	0.000675985	-0.829154	0.000853944
Znev_10431	brown	gb|KDR18080.1| Sarcosine dehydrogenase, mitochondrial, partial [Zootermopsis nevadensis]	-0.837435	0.000675985	-0.141084	0.661851
Znev_10477	brown	ref|XP_021912871.1| E3 ubiquitin-protein ligase RNF123 [Zootermopsis nevadensis] >ref|XP_021912872.1| E3 ubiquitin-protein ligase RNF123 [Zootermopsis nevadensis] >ref|XP_021912873.1| E3 ubiquitin-protein ligase RNF123 [Zootermopsis nevadensis] >gb|KDR22786.1| E3 ubiquitin-protein ligase [Zootermopsis nevadensis]	-0.837435	0.000675985	-0.794821	0.00200597
Znev_10480	brown	ref|XP_021912834.1| F-box/WD repeat-containing protein 9-like isoform X1 [Zootermopsis nevadensis] >ref|XP_021912835.1| F-box/WD repeat-containing protein 9-like isoform X1 [Zootermopsis nevadensis] >ref|XP_021912836.1| F-box/WD repeat-containing protein 9-like isoform X1 [Zootermopsis nevadensis] >gb|KDR22788.1| F-box/WD repeat-containing protein 9 [Zootermopsis nevadensis]	-0.837435	0.000675985	-0.842473	0.000582712
Znev_10498	brown	gb|KDR13110.1| Kinesin light chain, partial [Zootermopsis nevadensis]	-0.837435	0.000675985	-0.886065	0.000124518
Znev_10508	brown	ref|XP_021931745.1| protein TANC2 isoform X1 [Zootermopsis nevadensis]	-0.837435	0.000675985	-0.695339	0.0120534
Znev_10533	brown	ref|XP_021938113.1| gonadotropin-releasing hormone receptor isoform X1 [Zootermopsis nevadensis]	-0.837435	0.000675985	-0.111349	0.730457
Znev_10546	brown	ref|XP_018304353.1| PREDICTED: ras-like GTP-binding protein Rho1 isoform X1 [Trachymyrmex zeteki] >ref|XP_018304354.1| PREDICTED: ras-like GTP-binding protein Rho1 isoform X1 [Trachymyrmex zeteki] >ref|XP_018304355.1| PREDICTED: ras-like GTP-binding protein Rho1 isoform X1 [Trachymyrmex zeteki]	-0.837435	0.000675985	-0.729463	0.00709315
Znev_10550	brown		-0.837435	0.000675985	-0.703532	0.0106805
Znev_10580	brown		-0.837435	0.000675985	-0.776463	0.00297821
Znev_10581	brown		-0.837435	0.000675985	-0.808782	0.00144619
Znev_10610	brown	emb|CZQ50751.1| SPARC [Blattella germanica]	-0.837435	0.000675985	-0.657112	0.0202445
Znev_10659	brown	gb|QSV39530.1| autophagy associated protein, partial [Locusta migratoria]	-0.837435	0.000675985	-0.589937	0.0434765
Znev_10712	brown	gb|KDR21797.1| Solute carrier family 41 member 2, partial [Zootermopsis nevadensis]	-0.837435	0.000675985	0.319651	0.311143
Znev_10803	brown		-0.837435	0.000675985	-0.644588	0.0236476
Znev_10818	brown	gb|KDR15107.1| Carnitine O-acetyltransferase [Zootermopsis nevadensis]	-0.837435	0.000675985	-0.925656	1.57723e-05
Znev_10873	brown	ref|XP_021933809.1| tyrosine-protein phosphatase Lar isoform X2 [Zootermopsis nevadensis]	-0.837435	0.000675985	-0.744493	0.00548016
Znev_10917	brown	gb|KDR17387.1| Fasciclin-3 [Zootermopsis nevadensis]	-0.837435	0.000675985	-0.69869	0.0114771
Znev_10995	brown	ref|XP_021923766.1| flocculation protein FLO11 isoform X1 [Zootermopsis nevadensis]	-0.837435	0.000675985	-0.686533	0.0136702
Znev_11022	brown	gb|KDR21248.1| Electron transfer flavoprotein-ubiquinone oxidoreductase, mitochondrial [Zootermopsis nevadensis]	-0.837435	0.000675985	-0.312252	0.323098
Znev_11068	brown	gb|PSN51723.1| Heterogeneous nuclear ribonucleoprotein D0 [Blattella germanica]	-0.837435	0.000675985	-0.510629	0.0898113
Znev_11069	brown	gb|KDR18104.1| putative protein-cysteine N-palmitoyltransferase porcupine [Zootermopsis nevadensis]	-0.837435	0.000675985	-0.687947	0.0134005
Znev_11074	brown	ref|XP_021922517.1| transketolase isoform X1 [Zootermopsis nevadensis] >gb|KDR18110.1| Transketolase [Zootermopsis nevadensis]	-0.837435	0.000675985	0.168381	0.600896
Znev_11120	brown	gb|KDR16954.1| Triple functional domain protein, partial [Zootermopsis nevadensis]	-0.837435	0.000675985	-0.341157	0.277813
Znev_11126	brown		-0.837435	0.000675985	0.204352	0.524072
Znev_11203	brown	ref|XP_021936541.1| NAD-dependent protein deacetylase sirtuin-1 isoform X1 [Zootermopsis nevadensis] >gb|KDR10345.1| NAD-dependent deacetylase sirtuin-1 [Zootermopsis nevadensis]	-0.837435	0.000675985	-0.80808	0.00147108
Znev_11234	brown	ref|XP_021919228.1| GPALPP motifs-containing protein 1-like isoform X1 [Zootermopsis nevadensis] >gb|KDR19772.1| MMP37-like protein, mitochondrial [Zootermopsis nevadensis]	-0.837435	0.000675985	0.0441826	0.891552
Znev_11240	brown	ref|XP_021919241.1| bifunctional purine biosynthesis protein PURH [Zootermopsis nevadensis] >gb|KDR19778.1| Bifunctional purine biosynthesis protein PURH [Zootermopsis nevadensis]	-0.837435	0.000675985	0.161892	0.615191
Znev_11255	brown	gb|KDR13369.1| Acetylcholine receptor subunit alpha-like 1 [Zootermopsis nevadensis]	-0.837435	0.000675985	-0.854995	0.000393745
Znev_11290	brown		-0.837435	0.000675985	-0.727906	0.0072786
Znev_11294	brown		-0.837435	0.000675985	-0.603279	0.0378254
Znev_11336	brown	ref|XP_021937905.1| protein bicaudal D [Zootermopsis nevadensis] >gb|KDR09465.1| Protein bicaudal D [Zootermopsis nevadensis]	-0.837435	0.000675985	-0.833569	0.000755067
Znev_11439	brown	gb|KDR16621.1| Breast carcinoma-amplified sequence 3-like protein [Zootermopsis nevadensis]	-0.837435	0.000675985	-0.526934	0.0783606
Znev_11466	brown	gb|KDR22155.1| MAM domain-containing glycosylphosphatidylinositol anchor protein 1, partial [Zootermopsis nevadensis]	-0.837435	0.000675985	-0.842542	0.000581512
Znev_11510	brown	gb|PSN30901.1| Fibroblast growth factor 9 [Blattella germanica]	-0.837435	0.000675985	-0.646454	0.023116
Znev_11517	brown	gb|KDR14826.1| Neural-cadherin [Zootermopsis nevadensis]	-0.837435	0.000675985	-0.777437	0.00291906
Znev_11557	brown	gb|KDR20775.1| Four and a half LIM domains protein 2, partial [Zootermopsis nevadensis]	-0.837435	0.000675985	-0.749641	0.00499703
Znev_11597	brown	gb|KDR13181.1| Otopetrin-3 [Zootermopsis nevadensis]	-0.837435	0.000675985	-0.747906	0.00515609
Znev_11619	brown	ref|XP_014253489.1| ras-related and estrogen-regulated growth inhibitor-like protein [Cimex lectularius] >ref|XP_014253490.1| ras-related and estrogen-regulated growth inhibitor-like protein [Cimex lectularius]	-0.837435	0.000675985	-0.810902	0.00137299
Znev_11633	brown	gb|KDR12361.1| Exportin-4, partial [Zootermopsis nevadensis]	-0.837435	0.000675985	-0.227075	0.477862
Znev_11671	brown	ref|XP_021936392.1| 3-hydroxyisobutyrate dehydrogenase, mitochondrial isoform X1 [Zootermopsis nevadensis] >gb|KDR10429.1| 3-hydroxyisobutyrate dehydrogenase, mitochondrial [Zootermopsis nevadensis]	-0.837435	0.000675985	-0.82043	0.00107847
Znev_11672	brown	gb|PSN52408.1| Protein lunapark-B [Blattella germanica]	-0.837435	0.000675985	-0.890814	0.000101476
Znev_11673	brown	ref|XP_021936377.1| WD repeat-containing protein 7 isoform X1 [Zootermopsis nevadensis]	-0.837435	0.000675985	-0.73222	0.00677353
Znev_11682	brown	gb|KDR10440.1| Hepatoma-derived growth factor-related protein 2 [Zootermopsis nevadensis]	-0.837435	0.000675985	-0.106531	0.74176
Znev_11690	brown	gb|PSN53980.1| Alkaline phosphatase 4 [Blattella germanica]	-0.837435	0.000675985	-0.215527	0.501109
Znev_11803	brown		-0.837435	0.000675985	-0.731691	0.00683403
Znev_11916	brown	gb|KDR21447.1| Dorsal-ventral patterning protein Sog, partial [Zootermopsis nevadensis]	-0.837435	0.000675985	-0.525712	0.079182
Znev_12004	brown	gb|KDR15085.1| Myotubularin-related protein 9 [Zootermopsis nevadensis]	-0.837435	0.000675985	-0.811104	0.00136617
Znev_12039	brown	ref|XP_021941834.1| lipoma HMGIC fusion partner-like 3 protein [Zootermopsis nevadensis] >gb|KDR23178.1| Lipoma HMGIC fusion partner-like 3 protein [Zootermopsis nevadensis]	-0.837435	0.000675985	-0.749234	0.00503399
Znev_12080	brown	gb|PNF22646.1| Receptor-type guanylate cyclase Gyc76C [Cryptotermes secundus]	-0.837435	0.000675985	-0.839593	0.000634716
Znev_12106	brown	ref|XP_021922339.1| 5'-AMP-activated protein kinase subunit gamma-2 isoform X1 [Zootermopsis nevadensis]	-0.837435	0.000675985	-0.694855	0.0121384
Znev_12200	brown	ref|XP_021928875.1| putative helicase mov-10-B.1 [Zootermopsis nevadensis] >gb|KDR14736.1| Putative helicase mov-10-A [Zootermopsis nevadensis]	-0.837435	0.000675985	-0.59556	0.0410268
Znev_12254	brown	gb|KDR19932.1| SET domain-containing protein 3 [Zootermopsis nevadensis]	-0.837435	0.000675985	-0.765216	0.0037294
Znev_12314	brown	gb|PNF18794.1| Zinc finger protein 208 [Cryptotermes secundus]	-0.837435	0.000675985	-0.182155	0.570977
Znev_12397	brown	gb|KDR09860.1| Homeobox protein extradenticle, partial [Zootermopsis nevadensis]	-0.837435	0.000675985	-0.700807	0.0111235
Znev_12411	brown		-0.837435	0.000675985	-0.760736	0.0040656
Znev_12555	brown	ref|XP_021934682.1| probable chitinase 2 [Zootermopsis nevadensis] >gb|KDR11366.1| putative chitinase 2 [Zootermopsis nevadensis]	-0.837435	0.000675985	-0.737223	0.00622131
Znev_12582	brown	gb|KDR15276.1| Sorbin and SH3 domain-containing protein 1, partial [Zootermopsis nevadensis]	-0.837435	0.000675985	-0.833782	0.000750535
Znev_12595	brown	ref|XP_021914575.1| papilin isoform X1 [Zootermopsis nevadensis] >gb|KDR22055.1| Papilin [Zootermopsis nevadensis]	-0.837435	0.000675985	-0.846251	0.000519581
Znev_12600	brown	gb|KDR22060.1| Homeobox protein homothorax [Zootermopsis nevadensis]	-0.837435	0.000675985	-0.606204	0.0366604
Znev_12611	brown		-0.837435	0.000675985	-0.865722	0.000273221
Znev_12613	brown		-0.837435	0.000675985	-0.248423	0.436239
Znev_12637	brown		-0.837435	0.000675985	-0.629424	0.0283021
Znev_12647	brown		-0.837435	0.000675985	-0.927325	1.41201e-05
Znev_12663	brown	ref|XP_021920455.1| lachesin [Zootermopsis nevadensis] >ref|XP_021920456.1| lachesin [Zootermopsis nevadensis] >ref|XP_021920457.1| lachesin [Zootermopsis nevadensis] >ref|XP_021920458.1| lachesin [Zootermopsis nevadensis] >gb|KDR19146.1| Lachesin [Zootermopsis nevadensis]	-0.837435	0.000675985	-0.627617	0.0288979
Znev_12677	brown	gb|PNF39050.1| ATP-citrate synthase [Cryptotermes secundus]	-0.837435	0.000675985	-0.497843	0.0995437
Znev_12714	brown	gb|KDR10358.1| Dorsal-ventral patterning tolloid-like protein 1, partial [Zootermopsis nevadensis]	-0.837435	0.000675985	-0.0218378	0.946293
Znev_12715	brown	ref|XP_021936481.1| probable E3 ubiquitin-protein ligase HERC4 isoform X1 [Zootermopsis nevadensis] >gb|KDR10359.1| putative E3 ubiquitin-protein ligase HERC4 [Zootermopsis nevadensis]	-0.837435	0.000675985	-0.138464	0.667811
Znev_12730	brown	gb|KDR11765.1| N-acetylated-alpha-linked acidic dipeptidase 2 [Zootermopsis nevadensis]	-0.837435	0.000675985	-0.912396	3.50246e-05
Znev_12736	brown	ref|XP_021934037.1| integrin-linked protein kinase [Zootermopsis nevadensis] >gb|KDR11771.1| Integrin-linked protein kinase [Zootermopsis nevadensis]	-0.837435	0.000675985	-0.730521	0.0069692
Znev_12771	brown		-0.837435	0.000675985	-0.540106	0.0698706
Znev_12772	brown	gb|KDR15334.1| Cubilin [Zootermopsis nevadensis]	-0.837435	0.000675985	-0.682776	0.0144067
Znev_12791	brown	gb|KDR07529.1| Peroxisomal membrane protein 11C [Zootermopsis nevadensis]	-0.837435	0.000675985	-0.181498	0.57239
Znev_12819	brown	gb|PNF35181.1| Transmembrane protein 11, mitochondrial [Cryptotermes secundus]	-0.837435	0.000675985	-0.362201	0.247273
Znev_12828	brown		-0.837435	0.000675985	0.0402813	0.901085
Znev_12840	brown	gb|KDR15063.1| Collagen alpha-1(XV) chain [Zootermopsis nevadensis]	-0.837435	0.000675985	-0.830179	0.000830158
Znev_13037	brown	gb|KDR09737.1| Protein phosphatase Slingshot, partial [Zootermopsis nevadensis]	-0.837435	0.000675985	-0.916151	2.83178e-05
Znev_13080	brown	gb|PNF22937.1| Tyrosine kinase receptor Cad96Ca [Cryptotermes secundus]	-0.837435	0.000675985	-0.768343	0.00350758
Znev_13100	brown		-0.837435	0.000675985	-0.813987	0.00127162
Znev_13137	brown		-0.837435	0.000675985	-0.515658	0.0861659
Znev_13191	brown	gb|KDR20793.1| SERTA domain-containing protein 2 [Zootermopsis nevadensis]	-0.837435	0.000675985	-0.653467	0.0211956
Znev_13202	brown	gb|KDR14718.1| Ankyrin-2 [Zootermopsis nevadensis]	-0.837435	0.000675985	-0.873274	0.000207291
Znev_13206	brown	gb|KDR14722.1| Disheveled-associated activator of morphogenesis 2 [Zootermopsis nevadensis]	-0.837435	0.000675985	-0.766022	0.00367125
Znev_13218	brown	ref|XP_021919540.1| death-associated inhibitor of apoptosis 1-like [Zootermopsis nevadensis] >gb|KDR19613.1| Apoptosis 1 inhibitor [Zootermopsis nevadensis]	-0.837435	0.000675985	-0.610744	0.034903
Znev_13221	brown	ref|XP_021938799.1| 5'-nucleotidase domain-containing protein 3 isoform X1 [Zootermopsis nevadensis]	-0.837435	0.000675985	-0.822391	0.00102447
Znev_13243	brown	ref|XP_021932176.1| vacuolar protein-sorting-associated protein 36 isoform X1 [Zootermopsis nevadensis] >ref|XP_021932177.1| vacuolar protein-sorting-associated protein 36 isoform X1 [Zootermopsis nevadensis] >ref|XP_021932178.1| vacuolar protein-sorting-associated protein 36 isoform X1 [Zootermopsis nevadensis] >ref|XP_021932179.1| vacuolar protein-sorting-associated protein 36 isoform X1 [Zoote…	-0.837435	0.000675985	0.188628	0.557127
Znev_13276	brown	ref|XP_002427668.1| homeobox protein prospero/prox-1/ceh-26, putative [Pediculus humanus corporis] >gb|EEB14930.1| homeobox protein prospero/prox-1/ceh-26, putative [Pediculus humanus corporis]	-0.837435	0.000675985	-0.874951	0.000194503
Znev_13299	brown	ref|XP_021936457.1| centrosome-associated zinc finger protein CP190 [Zootermopsis nevadensis] >ref|XP_021936458.1| centrosome-associated zinc finger protein CP190 [Zootermopsis nevadensis] >ref|XP_021936459.1| centrosome-associated zinc finger protein CP190 [Zootermopsis nevadensis] >ref|XP_021936460.1| centrosome-associated zinc finger protein CP190 [Zootermopsis nevadensis] >gb|KDR10373.1| Cent…	-0.837435	0.000675985	-0.742068	0.00571956
Znev_13327	brown	ref|XP_021930875.1| LOW QUALITY PROTEIN: protein sprint [Zootermopsis nevadensis]	-0.837435	0.000675985	-0.825798	0.000935567
Znev_13330	brown	ref|XP_021932758.1| spondin-1 [Zootermopsis nevadensis] >ref|XP_021932759.1| spondin-1 [Zootermopsis nevadensis] >gb|KDR12501.1| Spondin-1 [Zootermopsis nevadensis]	-0.837435	0.000675985	-0.761314	0.004021
Znev_13341	brown	ref|XP_021933459.1| cGMP-dependent protein kinase, isozyme 2 forms cD4/T1/T3A/T3B isoform X1 [Zootermopsis nevadensis]	-0.837435	0.000675985	-0.737911	0.00614809
Znev_13364	brown	gb|KDR24262.1| Low-density lipoprotein receptor-related protein 4, partial [Zootermopsis nevadensis]	-0.837435	0.000675985	-0.774902	0.00307491
Znev_13365	brown	gb|KDR24263.1| Abhydrolase domain-containing protein 14B, partial [Zootermopsis nevadensis]	-0.837435	0.000675985	-0.876718	0.000181705
Znev_13366	brown	gb|PNF39648.1| Gamma-aminobutyric acid receptor subunit beta-like [Cryptotermes secundus]	-0.837435	0.000675985	-0.874788	0.000195714
Znev_13411	brown	ref|XP_021930524.1| eukaryotic translation initiation factor 4 gamma 3-like isoform X1 [Zootermopsis nevadensis]	-0.837435	0.000675985	-0.16036	0.618585
Znev_13430	brown		-0.837435	0.000675985	-0.738465	0.00608965
Znev_13467	brown	ref|XP_021921592.1| b(0,+)-type amino acid transporter 1-like [Zootermopsis nevadensis] >ref|XP_021921593.1| b(0,+)-type amino acid transporter 1-like [Zootermopsis nevadensis] >gb|KDR18609.1| B(0,+)-type amino acid transporter 1 [Zootermopsis nevadensis]	-0.837435	0.000675985	-0.768615	0.00348878
Znev_13480	brown	gb|PSN30049.1| Aspartate--tRNA ligase [Blattella germanica]	-0.837435	0.000675985	-0.904204	5.39941e-05
Znev_13558	brown	ref|XP_021918492.1| ATP-binding cassette sub-family G member 5 [Zootermopsis nevadensis] >gb|KDR20187.1| ATP-binding cassette sub-family G member 5 [Zootermopsis nevadensis]	-0.837435	0.000675985	-0.699755	0.0112981
Znev_13645	brown		-0.837435	0.000675985	-0.512461	0.0884714
Znev_13647	brown	emb|CAB3386728.1| Hypothetical predicted protein [Cloeon dipterum]	-0.837435	0.000675985	-0.752061	0.00478131
Znev_13657	brown	gb|AXR98460.1| polypeptide N-acetilgalactosaminyltransferase 2, partial [Procambarus clarkii]	-0.837435	0.000675985	-0.890155	0.000104457
Znev_13679	brown	gb|KDR19021.1| Homeobox protein araucan, partial [Zootermopsis nevadensis]	-0.837435	0.000675985	-0.816574	0.00119112
Znev_13680	brown	gb|KDR19022.1| Homeobox protein araucan, partial [Zootermopsis nevadensis]	-0.837435	0.000675985	-0.885728	0.000126297
Znev_13700	brown	gb|KDR06525.1| Poly(rC)-binding protein 3 [Zootermopsis nevadensis]	-0.837435	0.000675985	-0.810221	0.0013962
Znev_13744	brown	gb|KDR07013.1| Collagen alpha-2(I) chain, partial [Zootermopsis nevadensis]	-0.837435	0.000675985	-0.8866	0.000121734
Znev_13758	brown	gb|KDR11468.1| Sodium-driven chloride bicarbonate exchanger [Zootermopsis nevadensis]	-0.837435	0.000675985	-0.807321	0.00149834
Znev_13844	brown	ref|XP_021937591.1| LOW QUALITY PROTEIN: protein slit-like [Zootermopsis nevadensis]	-0.837435	0.000675985	-0.891737	9.74181e-05
Znev_13897	brown		-0.837435	0.000675985	-0.830784	0.000816341
Znev_13966	brown	gb|EFN73646.1| Probable oxidoreductase KIAA1576 [Camponotus floridanus]	-0.837435	0.000675985	-0.699992	0.0112587
Znev_13982	brown	ref|XP_023725122.1| transmembrane protein 53 [Cryptotermes secundus]	-0.837435	0.000675985	-0.7961	0.00194872
Znev_14023	brown	gb|KDR23766.1| Basement membrane-specific heparan sulfate proteoglycan core protein [Zootermopsis nevadensis]	-0.837435	0.000675985	-0.663751	0.0185932
Znev_14064	brown	gb|KDR13407.1| Protein embryonic gonad [Zootermopsis nevadensis]	-0.837435	0.000675985	-0.699866	0.0112797
Znev_14134	brown		-0.837435	0.000675985	-0.892512	9.41056e-05
Znev_14135	brown		-0.837435	0.000675985	-0.701142	0.0110684
Znev_14139	brown	ref|XP_021930905.1| zinc finger CCCH-type with G patch domain-containing protein [Zootermopsis nevadensis] >gb|KDR13643.1| Zinc finger CCCH-type with G patch domain-containing protein [Zootermopsis nevadensis]	-0.837435	0.000675985	-0.348144	0.267445
Znev_14189	brown	ref|XP_021934015.1| importin-13 isoform X1 [Zootermopsis nevadensis] >ref|XP_021934016.1| importin-13 isoform X1 [Zootermopsis nevadensis] >gb|KDR11785.1| Importin-13 [Zootermopsis nevadensis]	-0.837435	0.000675985	-0.278083	0.381482
Znev_14206	brown	ref|XP_021921558.1| laminin subunit gamma-1 isoform X1 [Zootermopsis nevadensis]	-0.837435	0.000675985	-0.857942	0.000357176
Znev_14248	brown		-0.837435	0.000675985	-0.920528	2.18232e-05
Znev_14328	brown	ref|XP_021940213.1| probable Ras GTPase-activating protein isoform X6 [Zootermopsis nevadensis]	-0.837435	0.000675985	-0.804884	0.00158857
Znev_14342	brown	dbj|BBF94988.1| elongation of very long chain fatty acids protein 8 [Orthetrum albistylum]	-0.837435	0.000675985	-0.592191	0.0424822
Znev_14355	brown	ref|XP_021928238.1| LOW QUALITY PROTEIN: pancreatic triacylglycerol lipase-like [Zootermopsis nevadensis]	-0.837435	0.000675985	-0.539995	0.0699397
Znev_14392	brown	gb|KDR15838.1| Putative ATP-dependent RNA helicase me31b, partial [Zootermopsis nevadensis]	-0.837435	0.000675985	-0.11707	0.717097
Znev_14529	brown	gb|KDR13059.1| Homeobox protein unc-4 [Zootermopsis nevadensis]	-0.837435	0.000675985	-0.317931	0.3139
Znev_14540	brown		-0.837435	0.000675985	-0.29861	0.345788
Znev_14553	brown	gb|KDR18261.1| Methionine-R-sulfoxide reductase B1 [Zootermopsis nevadensis]	-0.837435	0.000675985	-0.575807	0.0500864
Znev_14589	brown	gb|KDR22529.1| Oxysterol-binding protein-related protein 1 [Zootermopsis nevadensis]	-0.837435	0.000675985	-0.632439	0.0273281
Znev_14603	brown	ref|XP_021928177.1| lisH domain-containing protein ARMC9-like isoform X1 [Zootermopsis nevadensis] >ref|XP_021928178.1| lisH domain-containing protein ARMC9-like isoform X1 [Zootermopsis nevadensis] >ref|XP_021928179.1| lisH domain-containing protein ARMC9-like isoform X1 [Zootermopsis nevadensis]	-0.837435	0.000675985	-0.790042	0.00223137
Znev_14607	brown	ref|XP_021928286.1| tumor necrosis factor alpha-induced protein 8-like protein isoform X1 [Zootermopsis nevadensis] >ref|XP_021928287.1| tumor necrosis factor alpha-induced protein 8-like protein isoform X1 [Zootermopsis nevadensis]	-0.837435	0.000675985	-0.580914	0.0476212
Znev_14646	brown	ref|XP_021928232.1| coiled-coil domain-containing protein AGAP005037 [Zootermopsis nevadensis]	-0.837435	0.000675985	-0.659004	0.0197635
Znev_14650	brown	gb|AGM32631.1| EF-hand domain containing protein [Coptotermes formosanus]	-0.837435	0.000675985	-0.816369	0.00119735
Znev_14713	brown	ref|XP_021931820.1| ATP-binding cassette sub-family G member 4 isoform X1 [Zootermopsis nevadensis] >ref|XP_021931821.1| ATP-binding cassette sub-family G member 4 isoform X1 [Zootermopsis nevadensis] >ref|XP_021931822.1| ATP-binding cassette sub-family G member 4 isoform X1 [Zootermopsis nevadensis] >gb|KDR13078.1| ATP-binding cassette sub-family G member 1 [Zootermopsis nevadensis]	-0.837435	0.000675985	-0.605389	0.0369823
Znev_14724	brown	gb|KDR07747.1| Beta-parvin [Zootermopsis nevadensis]	-0.837435	0.000675985	-0.808802	0.00144548
Znev_14733	brown		-0.837435	0.000675985	-0.853402	0.000414685
Znev_14756	brown	gb|KDR18259.1| Muscle segmentation homeobox [Zootermopsis nevadensis]	-0.837435	0.000675985	-0.832777	0.000772121
Znev_14758	brown	ref|XP_021940905.1| metaxin-2-like isoform X1 [Zootermopsis nevadensis] >gb|KDR07207.1| Metaxin-2 [Zootermopsis nevadensis]	-0.837435	0.000675985	-0.754183	0.00459811
Znev_14764	brown	gb|EZA59774.1| RNA binding protein fox-1-like protein [Ooceraea biroi]	-0.837435	0.000675985	-0.533277	0.074189
Znev_14765	brown		-0.837435	0.000675985	-0.636379	0.0260923
Znev_14863	brown	ref|XP_021934169.1| spermatogenesis-associated protein 13-like [Zootermopsis nevadensis] >gb|KDR11704.1| Spermatogenesis-associated protein 13 [Zootermopsis nevadensis]	-0.837435	0.000675985	-0.864511	0.000285161
Znev_14870	brown	ref|XP_021941817.1| m7GpppN-mRNA hydrolase isoform X1 [Zootermopsis nevadensis] >ref|XP_021941818.1| m7GpppN-mRNA hydrolase isoform X1 [Zootermopsis nevadensis] >gb|KDQ94595.1| mRNA-decapping enzyme 2 [Zootermopsis nevadensis]	-0.837435	0.000675985	0.0679004	0.833924
Znev_14933	brown	ref|XP_003396873.1| sodium-dependent neutral amino acid transporter B(0)AT3 [Bombus terrestris]	-0.837435	0.000675985	-0.703902	0.0106214
Znev_15076	brown	gb|KDR13939.1| Laminin subunit alpha, partial [Zootermopsis nevadensis]	-0.837435	0.000675985	-0.880731	0.000155076
Znev_15128	brown	gb|KDR07162.1| Kinesin-like protein KIF13A [Zootermopsis nevadensis]	-0.837435	0.000675985	-0.109272	0.735325
Znev_15132	brown	gb|PNF19401.1| putative tRNA (cytidine(32)/guanosine(34)-2'-O)-methyltransferase [Cryptotermes secundus]	-0.837435	0.000675985	-0.845194	0.000536678
Znev_15140	brown	ref|XP_033611678.1| microtubule-associated protein futsch isoform X2 [Cryptotermes secundus]	-0.837435	0.000675985	-0.661796	0.019069
Znev_15362	brown	ref|XP_010217878.1| PREDICTED: polyubiquitin-B isoform X2 [Tinamus guttatus] >ref|XP_010217879.1| PREDICTED: polyubiquitin-B isoform X3 [Tinamus guttatus] >ref|XP_012878626.1| PREDICTED: polyubiquitin-C [Dipodomys ordii] >ref|XP_024422849.1| polyubiquitin-C [Desmodus rotundus] >ref|XP_036907777.1| polyubiquitin [Sturnira hondurensis] >ref|XP_036907778.1| polyubiquitin [Sturnira hondurensis] >ref|…	-0.837435	0.000675985	0.25585	0.422184
Znev_15407	brown	ref|XP_021920508.1| JNK-interacting protein 3 isoform X1 [Zootermopsis nevadensis] >ref|XP_021920509.1| JNK-interacting protein 3 isoform X1 [Zootermopsis nevadensis] >ref|XP_021920510.1| JNK-interacting protein 3 isoform X1 [Zootermopsis nevadensis]	-0.837435	0.000675985	-0.141293	0.661377
Znev_15521	brown	gb|KDR02350.1| Neurobeachin [Zootermopsis nevadensis]	-0.837435	0.000675985	-0.314847	0.318876
Znev_15522	brown		-0.837435	0.000675985	-0.857785	0.000359058
Znev_15595	brown	gb|AGM32416.1| calponin-likey domain containing protein [Coptotermes formosanus]	-0.837435	0.000675985	-0.776487	0.0029767
Znev_15645	brown	ref|XP_021913435.1| kelch-like protein 10 isoform X1 [Zootermopsis nevadensis]	-0.837435	0.000675985	-0.854284	0.000402992
Znev_15660	brown	gb|EFN88930.1| Homeotic protein antennapedia [Harpegnathos saltator]	-0.837435	0.000675985	-0.314009	0.320237
Znev_15788	brown	gb|KDQ96254.1| Synaptosomal-associated protein 25 [Zootermopsis nevadensis]	-0.837435	0.000675985	-0.806072	0.00154409
Znev_15795	brown	ref|XP_021918362.1| pyrimidodiazepine synthase-like isoform X1 [Zootermopsis nevadensis]	-0.837435	0.000675985	-0.746224	0.00531389
Znev_15808	brown	gb|KAF2368123.1| PDZ domain [Trinorchestia longiramus]	-0.837435	0.000675985	-0.867318	0.000258092
Znev_15865	brown	gb|KDR12017.1| Protein kinase C iota type, partial [Zootermopsis nevadensis]	-0.837435	0.000675985	-0.684472	0.0140708
Znev_15894	brown	ref|XP_023718429.1| inositol hexakisphosphate and diphosphoinositol-pentakisphosphate kinase 2 isoform X1 [Cryptotermes secundus] >ref|XP_023718430.1| inositol hexakisphosphate and diphosphoinositol-pentakisphosphate kinase 2 isoform X1 [Cryptotermes secundus] >ref|XP_023718431.1| inositol hexakisphosphate and diphosphoinositol-pentakisphosphate kinase 2 isoform X1 [Cryptotermes secundus]	-0.837435	0.000675985	-0.258449	0.417321
Znev_15915	brown	emb|VDI14085.1| NADH dehydrogenase (ubiquinone) 1 alpha subcomplex subunit 2 [Mytilus galloprovincialis]	-0.837435	0.000675985	-0.913592	3.2767e-05
Znev_15927	brown	ref|XP_021941993.1| unc-112-related protein-like isoform X1 [Zootermopsis nevadensis] >gb|KDQ71557.1| Unc-112-related protein [Zootermopsis nevadensis]	-0.837435	0.000675985	-0.789356	0.00226525
Znev_15967	brown	gb|KDR10001.1| Cation transport regulator-like protein 1 [Zootermopsis nevadensis]	-0.837435	0.000675985	-0.664133	0.0185014
Znev_16116	brown		-0.837435	0.000675985	-0.804476	0.00160404
Znev_16124	brown		-0.837435	0.000675985	-0.840283	0.000621952
Znev_16142	brown	gb|KDR10456.1| Protein crumbs [Zootermopsis nevadensis]	-0.837435	0.000675985	-0.519023	0.0837838
Znev_16176	brown	gb|EFN74640.1| Myosin heavy chain, muscle [Camponotus floridanus]	-0.837435	0.000675985	-0.801554	0.00171848
Znev_16527	brown	ref|XP_021913236.1| endophilin-B1 [Zootermopsis nevadensis]	-0.837435	0.000675985	-0.684159	0.0141324
Znev_16584	brown	ref|XP_021921570.1| CCR4-NOT transcription complex subunit 1 isoform X3 [Zootermopsis nevadensis]	-0.837435	0.000675985	-0.739947	0.00593533
Znev_16590	brown	ref|XP_021921499.1| rho guanine nucleotide exchange factor 17 isoform X1 [Zootermopsis nevadensis]	-0.837435	0.000675985	-0.6581	0.0199924
Znev_16643	brown	ref|XP_021922388.1| chloride intracellular channel exc-4 isoform X1 [Zootermopsis nevadensis]	-0.837435	0.000675985	-0.645472	0.0233947
Znev_16687	brown	gb|PSN40336.1| GPI mannosyltransferase 1 [Blattella germanica]	-0.837435	0.000675985	-0.0477547	0.882835
Znev_16704	brown	ref|XP_021929201.1| spermatogenesis-associated protein 20 isoform X1 [Zootermopsis nevadensis]	-0.837435	0.000675985	-0.179167	0.577417
Znev_16727	brown		-0.837435	0.000675985	-0.938255	6.36839e-06
Znev_16759	brown	ref|XP_021936050.1| protein tincar [Zootermopsis nevadensis]	-0.837435	0.000675985	-0.401472	0.195819
Znev_16768	brown	gb|PSN44772.1| Cytosol aminopeptidase, partial [Blattella germanica]	-0.837435	0.000675985	-0.774129	0.00312364
Znev_16841	brown		-0.837435	0.000675985	-0.706197	0.0102603
Znev_16896	brown	ref|XP_021929625.1| excitatory amino acid transporter 1 isoform X1 [Zootermopsis nevadensis]	-0.837435	0.000675985	-0.764551	0.00377791
Znev_16902	brown	ref|XP_023717479.1| spondin-2 [Cryptotermes secundus]	-0.837435	0.000675985	-0.714557	0.00902111
Znev_16972	brown	ref|XP_021942918.1| LOW QUALITY PROTEIN: homeotic protein spalt-major-like [Zootermopsis nevadensis]	-0.837435	0.000675985	-0.86531	0.000277239
Znev_16987	brown	ref|XP_033610173.1| ornithine decarboxylase antizyme 1, partial [Cryptotermes secundus]	-0.837435	0.000675985	-0.834615	0.000733
Znev_17007	brown	ref|XP_021922793.1| nuclear factor 1 A-type isoform X6 [Zootermopsis nevadensis]	-0.837435	0.000675985	-0.780271	0.00275201
Znev_17062	brown	ref|XP_021930127.1| mucin-5AC [Zootermopsis nevadensis]	-0.837435	0.000675985	-0.727498	0.00732777
Znev_17140	brown	ref|XP_021929790.1| band 7 protein AGAP004871 isoform X1 [Zootermopsis nevadensis]	-0.837435	0.000675985	-0.655996	0.0205324
Znev_17148	brown	gb|PSN44104.1| Cleft lip and palate transmembrane protein 1 [Blattella germanica]	-0.837435	0.000675985	-0.807544	0.00149028
Znev_17207	brown	ref|XP_021914398.1| procollagen-lysine,2-oxoglutarate 5-dioxygenase 3 isoform X1 [Zootermopsis nevadensis]	-0.837435	0.000675985	-0.862465	0.000306249
Znev_17272	brown	ref|XP_021919588.1| collagen alpha-5(IV) chain-like isoform X1 [Zootermopsis nevadensis]	-0.837435	0.000675985	-0.705839	0.010316
Znev_17273	brown	gb|PSN48800.1| Collagen alpha-1(IV) chain [Blattella germanica]	-0.837435	0.000675985	-0.670687	0.0169757
Znev_17279	brown	ref|XP_020290708.1| LOW QUALITY PROTEIN: glycogen phosphorylase-like [Pseudomyrmex gracilis]	-0.837435	0.000675985	-0.854342	0.000402228
Znev_17281	brown	gb|ATU82862.1| secreted Ig-domain-containing protein [Pristhesancus plagipennis]	-0.837435	0.000675985	-0.763202	0.00387786
Znev_17343	brown	gb|PNF23209.1| Protein lethal(2) giant larvae [Cryptotermes secundus]	-0.837435	0.000675985	-0.828511	0.000869151
Znev_17358	brown	ref|XP_021937613.1| myc box-dependent-interacting protein 1 isoform X4 [Zootermopsis nevadensis]	-0.837435	0.000675985	-0.763556	0.00385144
Znev_17422	brown	ref|XP_021936622.1| neuroendocrine convertase 1-like isoform X1 [Zootermopsis nevadensis]	-0.837435	0.000675985	-0.61989	0.031547
Znev_17460	brown	ref|XP_021942297.1| BDNF/NT-3 growth factors receptor-like isoform X1 [Zootermopsis nevadensis]	-0.837435	0.000675985	-0.825174	0.000951377
Znev_17508	brown	ref|XP_021924839.1| IDLSRF-like peptide isoform X1 [Zootermopsis nevadensis]	-0.837435	0.000675985	-0.864551	0.000284764
Znev_17528	brown	ref|XP_021927085.1| spectrin beta chain, non-erythrocytic 1, partial [Zootermopsis nevadensis]	-0.837435	0.000675985	-0.418974	0.175208
Znev_17567	brown	gb|PSN34969.1| Smoothelin-like protein 2, partial [Blattella germanica]	-0.837435	0.000675985	-0.789741	0.0022462
Znev_17571	brown	ref|XP_021934941.1| cyclic nucleotide-gated cation channel subunit A-like isoform X1 [Zootermopsis nevadensis] >ref|XP_021934942.1| cyclic nucleotide-gated cation channel subunit A-like isoform X1 [Zootermopsis nevadensis] >ref|XP_021934943.1| cyclic nucleotide-gated cation channel subunit A-like isoform X1 [Zootermopsis nevadensis] >ref|XP_021934944.1| cyclic nucleotide-gated cation channel subu…	-0.837435	0.000675985	-0.863906	0.000291279
Znev_17603	brown	ref|XP_021937528.1| ceramide glucosyltransferase [Zootermopsis nevadensis]	-0.837435	0.000675985	-0.0159749	0.9607
Znev_17681	brown	ref|XP_021938036.1| FGGY carbohydrate kinase domain-containing protein isoform X1 [Zootermopsis nevadensis] >ref|XP_021938037.1| FGGY carbohydrate kinase domain-containing protein isoform X1 [Zootermopsis nevadensis] >ref|XP_021938038.1| FGGY carbohydrate kinase domain-containing protein isoform X1 [Zootermopsis nevadensis] >ref|XP_021938040.1| FGGY carbohydrate kinase domain-containing protein i…	-0.837435	0.000675985	-0.788222	0.00232208
Znev_17768	brown	ref|XP_021917873.1| bifunctional 3'-phosphoadenosine 5'-phosphosulfate synthase isoform X1 [Zootermopsis nevadensis]	-0.837435	0.000675985	-0.870599	0.000229035
Znev_17878	brown	gb|PNF25094.1| Cytidine deaminase, partial [Cryptotermes secundus]	-0.837435	0.000675985	-0.0707502	0.827045
Znev_17882	brown	ref|XP_021929849.1| ras association domain-containing protein 8 [Zootermopsis nevadensis]	-0.837435	0.000675985	-0.79333	0.00207433
Znev_17971	brown	ref|XP_024946166.1| serine/threonine-protein kinase Genghis Khan isoform X4 [Cephus cinctus]	-0.837435	0.000675985	-0.684326	0.0140994
Znev_17997	brown	ref|XP_021936089.1| MD-2-related lipid-recognition protein-like [Zootermopsis nevadensis]	-0.837435	0.000675985	-0.177536	0.580942
Znev_18025	brown	ref|XP_021940619.1| mothers against decapentaplegic homolog 6 isoform X1 [Zootermopsis nevadensis]	-0.837435	0.000675985	-0.638761	0.0253649
Znev_18037	brown	ref|XP_021927417.1| lethal(2)neighbour of Tid protein [Zootermopsis nevadensis]	-0.837435	0.000675985	-0.860315	0.000329702
Znev_18049	brown	ref|XP_021940797.1| bicaudal D-related protein homolog [Zootermopsis nevadensis]	-0.837435	0.000675985	-0.678273	0.0153276
Znev_18065	brown	gb|PNF20593.1| NHL repeat-containing protein 2 [Cryptotermes secundus]	-0.837435	0.000675985	-0.905076	5.16602e-05
Znev_18080	brown	ref|XP_021940557.1| mediator of RNA polymerase II transcription subunit 24, partial [Zootermopsis nevadensis]	-0.837435	0.000675985	-0.793922	0.00204699
Znev_18251	brown	gb|PSN32074.1| Uroporphyrinogen decarboxylase [Blattella germanica]	-0.837435	0.000675985	-0.175624	0.585089
Znev_18266	brown	ref|XP_021934631.1| isochorismatase domain-containing protein 1-like [Zootermopsis nevadensis]	-0.837435	0.000675985	0.0241545	0.940604
Znev_18277	brown	gb|PSN47858.1| Fizzy-related protein [Blattella germanica]	-0.837435	0.000675985	-0.901748	6.10226e-05
Znev_18291	brown	emb|CAB3386755.1| Hypothetical predicted protein, partial [Cloeon dipterum]	-0.837435	0.000675985	0.32966	0.295366
Znev_18372	brown	ref|XP_021937825.1| breast cancer anti-estrogen resistance protein 1 isoform X1 [Zootermopsis nevadensis]	-0.837435	0.000675985	-0.709494	0.00975731
Znev_18395	brown	ref|XP_021930092.1| sodium-dependent phosphate transporter 2-like [Zootermopsis nevadensis] >ref|XP_021930093.1| sodium-dependent phosphate transporter 2-like [Zootermopsis nevadensis] >ref|XP_021930094.1| sodium-dependent phosphate transporter 2-like [Zootermopsis nevadensis] >ref|XP_021930095.1| sodium-dependent phosphate transporter 2-like [Zootermopsis nevadensis]	-0.837435	0.000675985	-0.278326	0.381049
Znev_18429	brown	ref|XP_016977586.1| PREDICTED: ATP-binding cassette sub-family G member 4 isoform X1 [Drosophila rhopaloa]	-0.837435	0.000675985	-0.764263	0.00379912
Znev_18453	brown	ref|XP_021915582.1| sprouty-related, EVH1 domain-containing protein 2 isoform X2 [Zootermopsis nevadensis]	-0.837435	0.000675985	-0.703393	0.0107029
Znev_18492	brown	ref|XP_021937566.1| NEDD4 family-interacting protein 1 [Zootermopsis nevadensis]	-0.837435	0.000675985	-0.787089	0.00237999
Znev_18501	brown	ref|XP_021925536.1| calcium/calmodulin-dependent protein kinase type II alpha chain isoform X1 [Zootermopsis nevadensis]	-0.837435	0.000675985	-0.772488	0.0032291
Znev_18703	brown	ref|XP_021938267.1| KH domain-containing, RNA-binding, signal transduction-associated protein 3-like isoform X1 [Zootermopsis nevadensis] >ref|XP_021938268.1| KH domain-containing, RNA-binding, signal transduction-associated protein 3-like isoform X1 [Zootermopsis nevadensis]	-0.837435	0.000675985	-0.820753	0.00106944
Znev_18782	brown	emb|CAX65666.1| serotonin 5-HT1 receptor [Periplaneta americana]	-0.837435	0.000675985	-0.148448	0.645201
Znev_19039	brown	ref|XP_021936076.1| gustatory receptor for sugar taste 64f-like isoform X1 [Zootermopsis nevadensis]	-0.837435	0.000675985	-0.369707	0.236879
Znev_19047	brown	gb|AMA98157.1| chemosensory protein [Blattella germanica]	-0.837435	0.000675985	-0.850277	0.000458277
Znev_19053	brown		-0.837435	0.000675985	0.0756906	0.815146
Znev_00026	darkorange		-0.679852	0.0149998	-0.562098	0.0571453
Znev_00046	darkorange		-0.679852	0.0149998	-0.782793	0.00260957
Znev_00247	darkorange	gb|KDR14803.1| Apoptotic protease-activating factor 1 [Zootermopsis nevadensis]	-0.679852	0.0149998	-0.569548	0.0532284
Znev_00391	darkorange	ref|XP_021925982.1| alpha-sarcoglycan isoform X1 [Zootermopsis nevadensis]	-0.679852	0.0149998	-0.832677	0.000774304
Znev_00588	darkorange	ref|XP_021934990.1| DET1 homolog [Zootermopsis nevadensis] >ref|XP_021935000.1| DET1 homolog [Zootermopsis nevadensis] >ref|XP_021935009.1| DET1 homolog [Zootermopsis nevadensis] >gb|KDR23498.1| DET1-like protein [Zootermopsis nevadensis]	-0.679852	0.0149998	-0.649343	0.0223102
Znev_00590	darkorange	gb|PNF15907.1| Dual oxidase maturation factor 1 [Cryptotermes secundus]	-0.679852	0.0149998	-0.74044	0.00588462
Znev_00619	darkorange	ref|XP_021933775.1| SET and MYND domain-containing protein 4 [Zootermopsis nevadensis] >gb|KDR23527.1| SET and MYND domain-containing protein 4 [Zootermopsis nevadensis]	-0.679852	0.0149998	-0.820326	0.00108141
Znev_00625	darkorange	gb|PSN40838.1| FMRFamide receptor [Blattella germanica]	-0.679852	0.0149998	-0.63974	0.0250701
Znev_00739	darkorange	gb|PSN43467.1| Coenzyme Q-binding protein COQ10 A [Blattella germanica]	-0.679852	0.0149998	-0.747661	0.00517884
Znev_00745	darkorange		-0.679852	0.0149998	-0.422763	0.170932
Znev_01008	darkorange		-0.679852	0.0149998	-0.689754	0.0130614
Znev_01047	darkorange	ref|XP_021935936.1| F-box/WD repeat-containing protein 2-like [Zootermopsis nevadensis] >gb|KDR10691.1| F-box/WD repeat-containing protein 2 [Zootermopsis nevadensis]	-0.679852	0.0149998	-0.292859	0.355602
Znev_01154	darkorange	ref|XP_021928404.1| trafficking protein particle complex subunit 12 isoform X1 [Zootermopsis nevadensis] >ref|XP_021928405.1| trafficking protein particle complex subunit 12 isoform X1 [Zootermopsis nevadensis] >ref|XP_021928406.1| trafficking protein particle complex subunit 12 isoform X1 [Zootermopsis nevadensis] >ref|XP_021928407.1| trafficking protein particle complex subunit 12 isoform X1 [Z…	-0.679852	0.0149998	-0.517296	0.0850009
Znev_01161	darkorange	ref|XP_021928416.1| A-kinase anchor protein 7-like isoform X1 [Zootermopsis nevadensis] >ref|XP_021928417.1| A-kinase anchor protein 7-like isoform X1 [Zootermopsis nevadensis] >gb|KDR14975.1| A-kinase anchor protein 7 isoform gamma [Zootermopsis nevadensis]	-0.679852	0.0149998	-0.568697	0.0536659
Znev_01210	darkorange	gb|EFN72044.1| 14-3-3 protein zeta [Camponotus floridanus]	-0.679852	0.0149998	-0.859695	0.000336711
Znev_01226	darkorange	ref|XP_021921656.1| transcriptional regulator Kaiso-like isoform X1 [Zootermopsis nevadensis] >gb|KDR18579.1| Sex determination protein fruitless [Zootermopsis nevadensis]	-0.679852	0.0149998	-0.585375	0.0455389
Znev_01639	darkorange	gb|KDR12971.1| Glutamate receptor, ionotropic kainate 4 [Zootermopsis nevadensis]	-0.679852	0.0149998	-0.563216	0.0565449
Znev_01643	darkorange		-0.679852	0.0149998	-0.756873	0.00437349
Znev_01670	darkorange	ref|XP_021931946.1| clusterin-associated protein 1 homolog [Zootermopsis nevadensis] >gb|KDR13001.1| Clusterin-associated protein 1-like protein [Zootermopsis nevadensis]	-0.679852	0.0149998	-0.537056	0.0717771
Znev_01688	darkorange		-0.679852	0.0149998	-0.0485428	0.880914
Znev_01737	darkorange	gb|KDR12427.1| putative serine hydrolase [Zootermopsis nevadensis]	-0.679852	0.0149998	-0.491888	0.104309
Znev_01920	darkorange	gb|KDR24208.1| Pyridoxal kinase [Zootermopsis nevadensis]	-0.679852	0.0149998	-0.692981	0.0124716
Znev_01974	darkorange	ref|XP_021932945.1| zinc finger protein 768-like isoform X2 [Zootermopsis nevadensis]	-0.679852	0.0149998	-0.64287	0.0241448
Znev_02057	darkorange	ref|XP_021914438.1| latrophilin-like protein LAT-2 [Zootermopsis nevadensis]	-0.679852	0.0149998	-0.840045	0.00062634
Znev_02138	darkorange	ref|XP_021942207.1| ubiquitin carboxyl-terminal hydrolase 30 homolog isoform X1 [Zootermopsis nevadensis]	-0.679852	0.0149998	-0.652629	0.0214187
Znev_02139	darkorange	gb|KDR23102.1| NADH dehydrogenase [ubiquinone] 1 beta subcomplex subunit 11, mitochondrial [Zootermopsis nevadensis]	-0.679852	0.0149998	-0.716887	0.00869655
Znev_02172	darkorange	gb|PSN46686.1| DNA-directed RNA polymerase III subunit RPC9 [Blattella germanica]	-0.679852	0.0149998	-0.342308	0.27609
Znev_02286	darkorange		-0.679852	0.0149998	-0.340485	0.278822
Znev_02304	darkorange		-0.679852	0.0149998	-0.587456	0.0445895
Znev_02329	darkorange	gb|KDR17132.1| EF-hand domain-containing family member C2, partial [Zootermopsis nevadensis]	-0.679852	0.0149998	-0.525851	0.0790886
Znev_02500	darkorange	ref|XP_021922276.1| BTB/POZ domain-containing protein 6-B-like isoform X1 [Zootermopsis nevadensis]	-0.679852	0.0149998	-0.793125	0.00208387
Znev_02516	darkorange		-0.679852	0.0149998	-0.469791	0.123308
Znev_02712	darkorange		-0.679852	0.0149998	-0.817624	0.0011596
Znev_02948	darkorange	gb|KDR10584.1| Proto-oncogene protein c-fos, partial [Zootermopsis nevadensis]	-0.679852	0.0149998	-0.341579	0.277181
Znev_02954	darkorange	gb|AGM32453.1| heat shock protein-like protein [Coptotermes formosanus]	-0.679852	0.0149998	-0.289546	0.361323
Znev_03057	darkorange	gb|AGM32353.1| prefoldin subunit 2 [Coptotermes formosanus]	-0.679852	0.0149998	-0.80805	0.00147215
Znev_03065	darkorange	ref|XP_021924119.1| pre-mRNA-processing ATP-dependent RNA helicase prp5-like isoform X1 [Zootermopsis nevadensis]	-0.679852	0.0149998	-0.63248	0.027315
Znev_03314	darkorange	ref|XP_021919469.1| 5-formyltetrahydrofolate cyclo-ligase-like [Zootermopsis nevadensis] >gb|KDR19647.1| 5-formyltetrahydrofolate cyclo-ligase [Zootermopsis nevadensis]	-0.679852	0.0149998	-0.248589	0.435922
Znev_03525	darkorange	emb|CAB3371920.1| Hypothetical predicted protein [Cloeon dipterum]	-0.679852	0.0149998	-0.738322	0.00610476
Znev_03643	darkorange	gb|KDR20645.1| Sodium/potassium-transporting ATPase subunit beta-2 [Zootermopsis nevadensis]	-0.679852	0.0149998	-0.530446	0.0760312
Znev_03896	darkorange	gb|KDR10871.1| Hexosaminidase domain-containing protein [Zootermopsis nevadensis]	-0.679852	0.0149998	-0.759522	0.00416056
Znev_04003	darkorange	ref|XP_014257515.1| cytochrome c oxidase subunit 6B1-like isoform X3 [Cimex lectularius]	-0.679852	0.0149998	-0.650585	0.0219701
Znev_04037	darkorange	ref|XP_021929356.1| histone-lysine N-methyltransferase, H3 lysine-79 specific [Zootermopsis nevadensis]	-0.679852	0.0149998	-0.503285	0.0953192
Znev_04054	darkorange		-0.679852	0.0149998	-0.694048	0.0122811
Znev_04078	darkorange	ref|XP_012263395.1| trimeric intracellular cation channel type 1B.1 [Athalia rosae]	-0.679852	0.0149998	-0.638618	0.025408
Znev_04124	darkorange	gb|KDR09513.1| Eukaryotic translation initiation factor 3 subunit E [Zootermopsis nevadensis]	-0.679852	0.0149998	-0.676573	0.0156861
Znev_04177	darkorange	ref|XP_021935372.1| myosin-VIIa-like [Zootermopsis nevadensis]	-0.679852	0.0149998	-0.493284	0.103179
Znev_04182	darkorange	gb|KDR24130.1| F-box/LRR-repeat protein 2 [Zootermopsis nevadensis]	-0.679852	0.0149998	-0.508888	0.0910968
Znev_04265	darkorange		-0.679852	0.0149998	-0.66178	0.0190729
Znev_04279	darkorange		-0.679852	0.0149998	-0.726547	0.00744341
Znev_04336	darkorange		-0.679852	0.0149998	-0.523532	0.0806624
Znev_04433	darkorange		-0.679852	0.0149998	-0.545467	0.0666045
Znev_04441	darkorange	gb|KDR22344.1| Retinoid-inducible serine carboxypeptidase, partial [Zootermopsis nevadensis]	-0.679852	0.0149998	-0.762361	0.00394111
Znev_04720	darkorange	ref|XP_021916872.1| pickpocket protein 28-like isoform X1 [Zootermopsis nevadensis] >ref|XP_021916873.1| pickpocket protein 28-like isoform X1 [Zootermopsis nevadensis] >gb|KDR21106.1| Sodium channel protein Nach [Zootermopsis nevadensis]	-0.679852	0.0149998	-0.318353	0.313221
Znev_04938	darkorange	ref|XP_023713208.1| general transcription factor 3C polypeptide 4 isoform X1 [Cryptotermes secundus]	-0.679852	0.0149998	-0.201768	0.529444
Znev_04951	darkorange	gb|PNF26751.1| Uroporphyrinogen-III synthase [Cryptotermes secundus]	-0.679852	0.0149998	-0.527848	0.0777496
Znev_05031	darkorange	ref|XP_021914884.1| sodium-independent sulfate anion transporter-like [Zootermopsis nevadensis]	-0.679852	0.0149998	-0.72269	0.00792636
Znev_05299	darkorange	gb|KDR08237.1| Progestin and adipoQ receptor family member 4, partial [Zootermopsis nevadensis]	-0.679852	0.0149998	-0.713989	0.0091016
Znev_05302	darkorange	ref|XP_021939741.1| dual specificity protein kinase CLK2 isoform X1 [Zootermopsis nevadensis]	-0.679852	0.0149998	-0.591178	0.0429273
Znev_05611	darkorange	gb|KDR18514.1| Protein ECT2 [Zootermopsis nevadensis]	-0.679852	0.0149998	-0.705215	0.0104136
Znev_06201	darkorange		-0.679852	0.0149998	-0.322485	0.306629
Znev_06242	darkorange		-0.679852	0.0149998	-0.267141	0.401255
Znev_06326	darkorange	gb|PSN58202.1| Enhancer of split mgamma protein [Blattella germanica]	-0.679852	0.0149998	-0.884806	0.000131262
Znev_06330	darkorange	gb|PNF16179.1| Enhancer of split mbeta protein [Cryptotermes secundus]	-0.679852	0.0149998	-0.637045	0.0258873
Znev_06400	darkorange	gb|KDR17860.1| Histamine H1 receptor [Zootermopsis nevadensis]	-0.679852	0.0149998	-0.619452	0.0317021
Znev_06506	darkorange	ref|XP_021918241.1| glutamine and serine-rich protein 1-like isoform X2 [Zootermopsis nevadensis]	-0.679852	0.0149998	-0.472529	0.120839
Znev_06587	darkorange	dbj|BBC27274.1| putative DNA methyltransferase 3 [Reticulitermes speratus]	-0.679852	0.0149998	-0.148718	0.644594
Znev_06614	darkorange	gb|PSN29010.1| Hemolymph lipopolysaccharide-binding protein [Blattella germanica]	-0.679852	0.0149998	-0.640403	0.024872
Znev_07021	darkorange	ref|XP_021919388.1| WW domain-binding protein 4-like isoform X1 [Zootermopsis nevadensis]	-0.679852	0.0149998	-0.675079	0.0160063
Znev_07092	darkorange	gb|KDR14320.1| Xanthine dehydrogenase, partial [Zootermopsis nevadensis]	-0.679852	0.0149998	-0.283525	0.37184
Znev_07095	darkorange		-0.679852	0.0149998	-0.624777	0.0298522
Znev_07135	darkorange		-0.679852	0.0149998	-0.756537	0.00440106
Znev_07165	darkorange	gb|RZC37519.1| Acetyltransf 1 domain containing protein [Asbolus verrucosus]	-0.679852	0.0149998	-0.744648	0.00546513
Znev_07177	darkorange	gb|KDR20938.1| Replicase polyprotein 1a [Zootermopsis nevadensis]	-0.679852	0.0149998	-0.704741	0.0104883
Znev_07257	darkorange	ref|XP_021929927.1| protein FAM169B-like isoform X1 [Zootermopsis nevadensis]	-0.679852	0.0149998	-0.459137	0.133228
Znev_07333	darkorange	gb|KDR10160.1| Protein msta, isoform B [Zootermopsis nevadensis]	-0.679852	0.0149998	-0.778065	0.00288138
Znev_07385	darkorange	gb|KDR19382.1| Transmembrane channel-like protein 5 [Zootermopsis nevadensis]	-0.679852	0.0149998	-0.705273	0.0104046
Znev_07643	darkorange	gb|KDR08096.1| Serine/threonine-protein phosphatase 1 regulatory subunit 10 [Zootermopsis nevadensis]	-0.679852	0.0149998	-0.314645	0.319204
Znev_08120	darkorange	gb|PNF40623.1| Ion transport peptide-like [Cryptotermes secundus]	-0.679852	0.0149998	-0.622022	0.0307993
Znev_08244	darkorange	ref|XP_021916925.1| flightin [Zootermopsis nevadensis] >gb|KDR21073.1| Flightin [Zootermopsis nevadensis]	-0.679852	0.0149998	-0.697368	0.0117018
Znev_08269	darkorange	ref|XP_021924739.1| protein kinase PVPK-1-like isoform X6 [Zootermopsis nevadensis] >gb|KDR16842.1| Ribosomal protein S6 kinase alpha-4 [Zootermopsis nevadensis]	-0.679852	0.0149998	-0.369116	0.237688
Znev_08296	darkorange		-0.679852	0.0149998	-0.700336	0.0112015
Znev_08326	darkorange	ref|XP_021930247.1| protein borderless [Zootermopsis nevadensis] >ref|XP_021930248.1| protein borderless [Zootermopsis nevadensis] >ref|XP_021930249.1| protein borderless [Zootermopsis nevadensis] >ref|XP_021930251.1| protein borderless [Zootermopsis nevadensis] >gb|KDR14027.1| Protein turtle [Zootermopsis nevadensis]	-0.679852	0.0149998	-0.629725	0.0282039
Znev_08608	darkorange	emb|CAB3365787.1| Hypothetical predicted protein [Cloeon dipterum]	-0.679852	0.0149998	-0.419269	0.174872
Znev_08709	darkorange	gb|KDR11813.1| T-related protein [Zootermopsis nevadensis]	-0.679852	0.0149998	-0.612755	0.0341444
Znev_08770	darkorange	gb|KAF0745884.1| histone-lysine N-methyltransferase SETMAR-like [Aphis craccivora]	-0.679852	0.0149998	-0.28497	0.369302
Znev_08826	darkorange		-0.679852	0.0149998	-0.534376	0.0734818
Znev_08965	darkorange	ref|XP_021922778.1| putative hydroxypyruvate isomerase isoform X1 [Zootermopsis nevadensis]	-0.679852	0.0149998	-0.379352	0.223913
Znev_09099	darkorange	gb|PSN44505.1| Dynactin subunit 5 [Blattella germanica]	-0.679852	0.0149998	-0.531504	0.0753395
Znev_09111	darkorange	gb|RWS15763.1| zinc finger and SCAN domain-containing protein 2-like protein [Dinothrombium tinctorium]	-0.679852	0.0149998	-0.534987	0.0730907
Znev_09290	darkorange	ref|XP_021912813.1| alpha-crystallin B chain isoform X1 [Zootermopsis nevadensis] >gb|KDR22815.1| Protein lethal(2)essential for life [Zootermopsis nevadensis]	-0.679852	0.0149998	-0.888677	0.000111389
Znev_09360	darkorange	gb|KDR19866.1| Gamma-aminobutyric acid receptor subunit beta, partial [Zootermopsis nevadensis]	-0.679852	0.0149998	-0.77075	0.00334375
Znev_09579	darkorange	ref|XP_021933118.1| nitric oxide synthase-interacting protein homolog [Zootermopsis nevadensis] >ref|XP_021933119.1| nitric oxide synthase-interacting protein homolog [Zootermopsis nevadensis] >gb|KDR12336.1| Nitric oxide synthase-interacting protein-like protein [Zootermopsis nevadensis]	-0.679852	0.0149998	-0.619045	0.031847
Znev_09814	darkorange	gb|KDR21126.1| Vacuolar protein sorting-associated protein 53-like protein [Zootermopsis nevadensis]	-0.679852	0.0149998	-0.768958	0.00346513
Znev_09910	darkorange	gb|PSN41491.1| Peptidoglycan-recognition protein LB [Blattella germanica] >gb|PSN41492.1| Peptidoglycan-recognition protein LB [Blattella germanica]	-0.679852	0.0149998	-0.490679	0.105294
Znev_09987	darkorange		-0.679852	0.0149998	-0.352757	0.260723
Znev_09997	darkorange	ref|XP_021915884.1| probable cAMP-dependent protein kinase catalytic subunit isoform X1 [Zootermopsis nevadensis]	-0.679852	0.0149998	-0.527098	0.0782504
Znev_10130	darkorange	ref|XP_021940968.1| succinate dehydrogenase assembly factor 2, mitochondrial-like [Zootermopsis nevadensis] >gb|KDR07129.1| Succinate dehydrogenase subunit 5, mitochondrial [Zootermopsis nevadensis]	-0.679852	0.0149998	-0.706111	0.0102736
Znev_10155	darkorange	ref|XP_021941614.1| pleckstrin homology domain-containing family D member 1-like isoform X1 [Zootermopsis nevadensis]	-0.679852	0.0149998	-0.4219	0.171901
Znev_10233	darkorange	gb|KDR23284.1| WD repeat-containing protein C10orf79 [Zootermopsis nevadensis]	-0.679852	0.0149998	-0.797196	0.00190068
Znev_10286	darkorange	ref|WP_050806384.1| LPXTG cell wall anchor domain-containing protein [Ligilactobacillus salivarius]	-0.679852	0.0149998	-0.391618	0.208051
Znev_10312	darkorange		-0.679852	0.0149998	-0.463366	0.12923
Znev_10333	darkorange	gb|KDR17082.1| Trypsin-1 [Zootermopsis nevadensis]	-0.679852	0.0149998	-0.707219	0.0101023
Znev_10604	darkorange	gb|PSN41105.1| Vesicular acetylcholine transporter [Blattella germanica]	-0.679852	0.0149998	-0.779462	0.00279892
Znev_10721	darkorange	ref|XP_021923689.1| protein O-linked-mannose beta-1,2-N-acetylglucosaminyltransferase 1-like [Zootermopsis nevadensis] >ref|XP_021923690.1| protein O-linked-mannose beta-1,2-N-acetylglucosaminyltransferase 1-like [Zootermopsis nevadensis] >gb|KDR17470.1| Protein O-linked-mannose beta-1,2-N-acetylglucosaminyltransferase 1 [Zootermopsis nevadensis]	-0.679852	0.0149998	-0.391899	0.207696
Znev_10760	darkorange	ref|XP_021923288.1| neutral and basic amino acid transport protein rBAT-like isoform X1 [Zootermopsis nevadensis] >ref|XP_021923289.1| neutral and basic amino acid transport protein rBAT-like isoform X1 [Zootermopsis nevadensis] >gb|KDR17684.1| Maltase 1 [Zootermopsis nevadensis]	-0.679852	0.0149998	-0.377283	0.226658
Znev_10807	darkorange	gb|KDR22374.1| F-box/LRR-repeat protein 2, partial [Zootermopsis nevadensis]	-0.679852	0.0149998	-0.647209	0.0229032
Znev_11086	darkorange	gb|KDR09397.1| Chondroitin sulfate N-acetylgalactosaminyltransferase 2 [Zootermopsis nevadensis]	-0.679852	0.0149998	-0.873584	0.00020488
Znev_11155	darkorange	ref|XP_021923018.1| putative ATPase N2B isoform X1 [Zootermopsis nevadensis] >gb|KDR17842.1| Putative ATPase N2B [Zootermopsis nevadensis]	-0.679852	0.0149998	-0.720828	0.00816764
Znev_11228	darkorange	gb|KDR11163.1| Double-stranded RNA-specific editase 1 [Zootermopsis nevadensis]	-0.679852	0.0149998	-0.435038	0.157536
Znev_11296	darkorange	gb|KDR14568.1| TBC1 domain family member 19 [Zootermopsis nevadensis]	-0.679852	0.0149998	-0.568806	0.05361
Znev_11574	darkorange		-0.679852	0.0149998	-0.457829	0.13448
Znev_11656	darkorange	ref|XP_021940763.1| prohibitin-2 isoform X1 [Zootermopsis nevadensis] >ref|XP_021940764.1| prohibitin-2 isoform X1 [Zootermopsis nevadensis] >gb|KDR07361.1| Prohibitin-2 [Zootermopsis nevadensis]	-0.679852	0.0149998	-0.616002	0.0329439
Znev_11989	darkorange	ref|XP_021937460.1| 39S ribosomal protein L18, mitochondrial isoform X1 [Zootermopsis nevadensis]	-0.679852	0.0149998	-0.614033	0.0336681
Znev_12009	darkorange	gb|KDR15089.1| Methylcytosine dioxygenase TET1 [Zootermopsis nevadensis]	-0.679852	0.0149998	-0.191027	0.552028
Znev_12115	darkorange	gb|KDR10792.1| Poly(U)-binding-splicing factor half pint [Zootermopsis nevadensis]	-0.679852	0.0149998	-0.527273	0.0781334
Znev_12344	darkorange		-0.679852	0.0149998	-0.196592	0.540278
Znev_12361	darkorange	gb|PSN30013.1| Protein NipSnap, partial [Blattella germanica]	-0.679852	0.0149998	-0.902806	5.79129e-05
Znev_12432	darkorange	ref|XP_021914325.1| UDP-galactose:fucoside alpha-3-galactosyltransferase [Zootermopsis nevadensis] >gb|KDR22171.1| Myosin heavy chain kinase D [Zootermopsis nevadensis]	-0.679852	0.0149998	-0.198954	0.535325
Znev_12461	darkorange	ref|XP_021940588.1| protein broad-minded-like isoform X1 [Zootermopsis nevadensis]	-0.679852	0.0149998	-0.794938	0.00200069
Znev_12516	darkorange	ref|XP_021928621.1| CD151 antigen-like [Zootermopsis nevadensis] >ref|XP_021928630.1| CD151 antigen-like [Zootermopsis nevadensis] >gb|KDR23711.1| Tetraspanin-11 [Zootermopsis nevadensis]	-0.679852	0.0149998	-0.714049	0.0090931
Znev_12534	darkorange	gb|AGM32977.1| gamma-secretase subunit PEN-2 [Coptotermes formosanus]	-0.679852	0.0149998	-0.502058	0.0962613
Znev_12886	darkorange	ref|XP_021918052.1| CAP-Gly domain-containing linker protein 1-like isoform X1 [Zootermopsis nevadensis]	-0.679852	0.0149998	-0.531163	0.075562
Znev_12889	darkorange	ref|XP_021918073.1| hemolymph lipopolysaccharide-binding protein-like [Zootermopsis nevadensis] >gb|KDR20371.1| Hemolymph lipopolysaccharide-binding protein [Zootermopsis nevadensis]	-0.679852	0.0149998	-0.54064	0.0695408
Znev_12950	darkorange	gb|KDR14196.1| Lysyl oxidase-like protein 2 [Zootermopsis nevadensis]	-0.679852	0.0149998	-0.912222	3.53636e-05
Znev_12977	darkorange		-0.679852	0.0149998	-0.651099	0.0218304
Znev_13010	darkorange	gb|PSN36968.1| Small integral membrane protein 4 [Blattella germanica]	-0.679852	0.0149998	-0.533618	0.0739688
Znev_13067	darkorange	gb|KDR16977.1| Homeobox protein slou [Zootermopsis nevadensis]	-0.679852	0.0149998	-0.482213	0.112369
Znev_13156	darkorange	gb|KDR13909.1| Ribosomal protein S6 kinase alpha-5 [Zootermopsis nevadensis]	-0.679852	0.0149998	-0.715483	0.00889102
Znev_13158	darkorange	gb|KDR13910.1| Cuticle protein 19.8 [Zootermopsis nevadensis]	-0.679852	0.0149998	-0.671955	0.0166915
Znev_13389	darkorange		-0.679852	0.0149998	-0.689912	0.0130319
Znev_13445	darkorange	ref|XP_021932314.1| zinc finger protein 426-like isoform X2 [Zootermopsis nevadensis]	-0.679852	0.0149998	-0.728404	0.00721887
Znev_13483	darkorange	gb|QLJ84869.1| transposase-like protein [Dichotomius schiffleri]	-0.679852	0.0149998	-0.53426	0.0735565
Znev_13559	darkorange		-0.679852	0.0149998	-0.438468	0.153916
Znev_13845	darkorange		-0.679852	0.0149998	-0.830908	0.000813548
Znev_13905	darkorange	gb|KDR15933.1| Mitotic checkpoint protein BUB3 [Zootermopsis nevadensis]	-0.679852	0.0149998	-0.511704	0.0890237
Znev_13969	darkorange	ref|XP_021930928.1| protein toll isoform X1 [Zootermopsis nevadensis]	-0.679852	0.0149998	-0.707154	0.0101123
Znev_14109	darkorange	ref|XP_021925622.1| protein amalgam-like [Zootermopsis nevadensis] >gb|KDR16344.1| Brother of CDO [Zootermopsis nevadensis]	-0.679852	0.0149998	-0.656016	0.0205272
Znev_14122	darkorange	gb|KPI95657.1| UPF0466 protein CG17680, mitochondrial [Papilio xuthus] >dbj|BAM18076.1| similar to CG17680 [Papilio xuthus]	-0.679852	0.0149998	-0.793198	0.00208046
Znev_14125	darkorange	gb|PNF33330.1| Calcium-binding protein E63-1 [Cryptotermes secundus]	-0.679852	0.0149998	-0.544375	0.067261
Znev_14191	darkorange	gb|KDR23403.1| Histone-lysine N-methyltransferase SETMAR [Zootermopsis nevadensis]	-0.679852	0.0149998	-0.512099	0.0887353
Znev_14386	darkorange	gb|KDR10718.1| Neural cell adhesion molecule 2, partial [Zootermopsis nevadensis]	-0.679852	0.0149998	-0.685703	0.0138305
Znev_14449	darkorange	gb|KDR10754.1| Hsc70-interacting protein, partial [Zootermopsis nevadensis]	-0.679852	0.0149998	-0.526535	0.078628
Znev_14683	darkorange		-0.679852	0.0149998	-0.671067	0.0168903
Znev_14717	darkorange	gb|KDR09330.1| Nesprin-1 [Zootermopsis nevadensis]	-0.679852	0.0149998	-0.646216	0.0231833
Znev_14982	darkorange		-0.679852	0.0149998	-0.49858	0.0989643
Znev_14986	darkorange	ref|XP_021929919.1| protein transport protein Sec24C-like [Zootermopsis nevadensis] >gb|KDR14171.1| Protein transport protein Sec24C [Zootermopsis nevadensis]	-0.679852	0.0149998	-0.719902	0.00828968
Znev_15194	darkorange		-0.679852	0.0149998	-0.528086	0.0775913
Znev_15704	darkorange		-0.679852	0.0149998	-0.460701	0.13174
Znev_15857	darkorange		-0.679852	0.0149998	-0.540427	0.069672
Znev_15919	darkorange		-0.679852	0.0149998	-0.432889	0.159832
Znev_16019	darkorange		-0.679852	0.0149998	-0.49533	0.101536
Znev_16082	darkorange	ref|XP_021941809.1| zinc finger BED domain-containing protein 5-like isoform X1 [Zootermopsis nevadensis] >ref|XP_021941810.1| zinc finger BED domain-containing protein 5-like isoform X2 [Zootermopsis nevadensis]	-0.679852	0.0149998	-0.506666	0.0927558
Znev_16144	darkorange		-0.679852	0.0149998	-0.588799	0.0439845
Znev_16479	darkorange		-0.679852	0.0149998	-0.407018	0.189134
Znev_16651	darkorange		-0.679852	0.0149998	-0.853074	0.000419108
Znev_16672	darkorange	ref|XP_021926820.1| paxillin-like isoform X1 [Zootermopsis nevadensis]	-0.679852	0.0149998	-0.586253	0.0451367
Znev_16711	darkorange	gb|PSN42530.1| putative galactose-1-phosphate uridylyltransferase [Blattella germanica]	-0.679852	0.0149998	-0.568852	0.0535862
Znev_16829	darkorange	gb|EAT41781.1| AAEL006613-PA [Aedes aegypti]	-0.679852	0.0149998	-0.727752	0.00729713
Znev_16861	darkorange		-0.679852	0.0149998	-0.445686	0.146473
Znev_17064	darkorange	ref|XP_021930193.1| protein AF-10 isoform X1 [Zootermopsis nevadensis]	-0.679852	0.0149998	-0.679227	0.015129
Znev_17247	darkorange		-0.679852	0.0149998	-0.537056	0.0717771
Znev_17410	darkorange		-0.679852	0.0149998	-0.757894	0.00429048
Znev_17454	darkorange	gb|AKH49595.1| allatostatin A prohormone precursor, partial [Cryptocercus darwini]	-0.679852	0.0149998	-0.78728	0.00237016
Znev_17829	darkorange	ref|XP_021938781.1| coiled-coil domain-containing protein 149 [Zootermopsis nevadensis]	-0.679852	0.0149998	-0.680743	0.0148172
Znev_17904	darkorange	ref|XP_021941432.1| putative thiamine transporter SLC35F3 [Zootermopsis nevadensis]	-0.679852	0.0149998	-0.680714	0.0148233
Znev_18140	darkorange		-0.679852	0.0149998	-0.716908	0.00869366
Znev_18213	darkorange	gb|KOX70482.1| Lachesin [Melipona quadrifasciata]	-0.679852	0.0149998	-0.589662	0.0435989
Znev_18946	darkorange	gb|PSN42624.1| Ionotropic receptor 113 [Blattella germanica]	-0.679852	0.0149998	-0.416022	0.178584
Znev_19040	darkorange	ref|XP_021936906.1| gustatory receptor 5a for trehalose-like isoform X1 [Zootermopsis nevadensis]	-0.679852	0.0149998	-0.535408	0.0728223
Znev_19051	darkorange	ref|XP_021938303.1| glutamate receptor ionotropic, kainate 2-like isoform X1 [Zootermopsis nevadensis]	-0.679852	0.0149998	-0.431056	0.161806
Znev_00098	lightcyan		-0.70627	0.010249	-0.36966	0.236944
Znev_00158	lightcyan		-0.70627	0.010249	-0.0536845	0.868392
Znev_00193	lightcyan	gb|KDR23332.1| ATP-binding cassette sub-family E member 1 [Zootermopsis nevadensis]	-0.70627	0.010249	-0.729054	0.00714149
Znev_00201	lightcyan	ref|XP_021938022.1| facilitated trehalose transporter Tret1-2 homolog [Zootermopsis nevadensis] >ref|XP_021938031.1| facilitated trehalose transporter Tret1-2 homolog [Zootermopsis nevadensis] >ref|XP_021938039.1| facilitated trehalose transporter Tret1-2 homolog [Zootermopsis nevadensis] >ref|XP_021938048.1| facilitated trehalose transporter Tret1-2 homolog [Zootermopsis nevadensis] >ref|XP_0219…	-0.70627	0.010249	-0.745422	0.00539046
Znev_00209	lightcyan		-0.70627	0.010249	-0.694547	0.0121928
Znev_00235	lightcyan		-0.70627	0.010249	-0.708521	0.00990379
Znev_00260	lightcyan	ref|XP_021938272.1| proteasome assembly chaperone 1-like isoform X1 [Zootermopsis nevadensis] >gb|KDR23393.1| Proteasome assembly chaperone 1 [Zootermopsis nevadensis]	-0.70627	0.010249	-0.674371	0.0161599
Znev_00341	lightcyan	gb|KDR16169.1| Deformed epidermal autoregulatory factor 1-like protein [Zootermopsis nevadensis]	-0.70627	0.010249	-0.33288	0.290389
Znev_00342	lightcyan		-0.70627	0.010249	-0.508259	0.0915643
Znev_00361	lightcyan	ref|XP_021925869.1| chordin-like protein 1 [Zootermopsis nevadensis]	-0.70627	0.010249	-0.522593	0.081306
Znev_00417	lightcyan	gb|KDR16242.1| Geranylgeranyl transferase type-2 subunit alpha [Zootermopsis nevadensis]	-0.70627	0.010249	-0.639399	0.0251726
Znev_00473	lightcyan	ref|XP_021926926.1| dual specificity protein phosphatase 10 isoform X1 [Zootermopsis nevadensis]	-0.70627	0.010249	-0.576341	0.0498247
Znev_00560	lightcyan		-0.70627	0.010249	-0.334989	0.287154
Znev_00629	lightcyan	ref|XP_021933318.1| exocyst complex component 1 isoform X1 [Zootermopsis nevadensis]	-0.70627	0.010249	-0.741117	0.00581554
Znev_00839	lightcyan	ref|XP_021942782.1| steroid receptor RNA activator 1-like [Zootermopsis nevadensis] >ref|XP_021942783.1| steroid receptor RNA activator 1-like [Zootermopsis nevadensis] >gb|KDR22888.1| Steroid receptor RNA activator 1 [Zootermopsis nevadensis]	-0.70627	0.010249	-0.196147	0.541214
Znev_00851	lightcyan	dbj|GBO33455.1| Histone-lysine N-methyltransferase SETMAR [Araneus ventricosus]	-0.70627	0.010249	-0.783815	0.0025535
Znev_00929	lightcyan	ref|XP_021914899.1| sodium- and chloride-dependent GABA transporter ine [Zootermopsis nevadensis]	-0.70627	0.010249	-0.545994	0.066289
Znev_00998	lightcyan	gb|AGM32231.1| C10-like protein [Coptotermes formosanus]	-0.70627	0.010249	-0.638453	0.0254581
Znev_01056	lightcyan		-0.70627	0.010249	-0.447171	0.14497
Znev_01130	lightcyan		-0.70627	0.010249	-0.795187	0.00198944
Znev_01167	lightcyan	ref|XP_021928444.1| galactoside 2-alpha-L-fucosyltransferase 2-like [Zootermopsis nevadensis] >ref|XP_021928445.1| galactoside 2-alpha-L-fucosyltransferase 2-like [Zootermopsis nevadensis] >ref|XP_021928446.1| galactoside 2-alpha-L-fucosyltransferase 2-like [Zootermopsis nevadensis] >gb|KDR14981.1| Galactoside 2-alpha-L-fucosyltransferase 2 [Zootermopsis nevadensis]	-0.70627	0.010249	-0.67383	0.0162778
Znev_01275	lightcyan	ref|XP_021921684.1| WSCD family member AAEL009094 [Zootermopsis nevadensis] >gb|KDR18632.1| WSCD family member [Zootermopsis nevadensis]	-0.70627	0.010249	-0.748493	0.00510181
Znev_01375	lightcyan	gb|AGM32397.1| enolase [Coptotermes formosanus]	-0.70627	0.010249	-0.667943	0.0176028
Znev_01381	lightcyan	gb|KDR20991.1| Rho GTPase-activating protein 21 [Zootermopsis nevadensis]	-0.70627	0.010249	-0.734139	0.0065576
Znev_01578	lightcyan		-0.70627	0.010249	-0.795784	0.00196277
Znev_01621	lightcyan	ref|XP_021921160.1| ELMO domain-containing protein 3-like isoform X1 [Zootermopsis nevadensis] >ref|XP_021921162.1| ELMO domain-containing protein 3-like isoform X1 [Zootermopsis nevadensis] >gb|KDR18883.1| ELMO domain-containing protein 3 [Zootermopsis nevadensis]	-0.70627	0.010249	-0.828464	0.000870264
Znev_01627	lightcyan	gb|PSN55170.1| Mannose-1-phosphate guanyltransferase beta [Blattella germanica]	-0.70627	0.010249	-0.598221	0.0399023
Znev_01666	lightcyan		-0.70627	0.010249	-0.33632	0.285124
Znev_01711	lightcyan		-0.70627	0.010249	-0.69765	0.0116536
Znev_01720	lightcyan	gb|PSN33169.1| Venom carboxylesterase-6 [Blattella germanica]	-0.70627	0.010249	-0.535506	0.0727598
Znev_01791	lightcyan	ref|XP_021927469.1| acyl carrier protein, mitochondrial isoform X1 [Zootermopsis nevadensis] >gb|KDR15452.1| Acyl carrier protein, mitochondrial [Zootermopsis nevadensis]	-0.70627	0.010249	-0.720715	0.00818254
Znev_01793	lightcyan		-0.70627	0.010249	-0.510186	0.0901374
Znev_01827	lightcyan		-0.70627	0.010249	-0.777728	0.00290156
Znev_02068	lightcyan	gb|AGM32479.1| GTP-binding protein Rheb-like protein [Coptotermes formosanus]	-0.70627	0.010249	-0.632656	0.0272591
Znev_02090	lightcyan	gb|KDR11632.1| Thyroid adenoma-associated protein-like protein [Zootermopsis nevadensis]	-0.70627	0.010249	-0.274266	0.388322
Znev_02137	lightcyan	ref|XP_021942148.1| differentially expressed in FDCP 6 homolog [Zootermopsis nevadensis] >gb|KDR23100.1| Differentially expressed in FDCP 6-like protein [Zootermopsis nevadensis]	-0.70627	0.010249	-0.722534	0.0079463
Znev_02241	lightcyan	ref|XP_021942823.1| nucleoside diphosphate kinase 7 isoform X1 [Zootermopsis nevadensis]	-0.70627	0.010249	-0.669759	0.0171859
Znev_02399	lightcyan	ref|XP_030670436.1| multiple PDZ domain protein isoform X2 [Nomascus leucogenys]	-0.70627	0.010249	-0.857808	0.000358782
Znev_02540	lightcyan	gb|KDR24005.1| ATPase WRNIP1 [Zootermopsis nevadensis]	-0.70627	0.010249	-0.514815	0.0867702
Znev_02664	lightcyan	gb|PSN53608.1| Synembryn-A [Blattella germanica]	-0.70627	0.010249	-0.821284	0.00105469
Znev_02706	lightcyan	gb|AGM32368.1| n-acetyltransferase-like protein [Coptotermes formosanus]	-0.70627	0.010249	-0.680384	0.0148906
Znev_02767	lightcyan	gb|KDR20421.1| Sialic acid synthase [Zootermopsis nevadensis]	-0.70627	0.010249	-0.668534	0.0174663
Znev_02844	lightcyan	gb|KAF0702139.1| jerky protein-like, partial [Aphis craccivora]	-0.70627	0.010249	-0.156022	0.628232
Znev_02857	lightcyan	gb|KDR19287.1| Platelet-derived growth factor subunit A [Zootermopsis nevadensis]	-0.70627	0.010249	-0.740566	0.00587169
Znev_02885	lightcyan	ref|XP_021920090.1| nuclear RNA export factor 1-like isoform X1 [Zootermopsis nevadensis]	-0.70627	0.010249	-0.469976	0.12314
Znev_02915	lightcyan	ref|XP_021936124.1| glucosylceramidase-like isoform X1 [Zootermopsis nevadensis] >gb|KDR10552.1| Glucosylceramidase [Zootermopsis nevadensis]	-0.70627	0.010249	-0.834848	0.00072817
Znev_02955	lightcyan		-0.70627	0.010249	-0.628753	0.0285224
Znev_02969	lightcyan	ref|XP_021930693.1| protein CASC4-like isoform X2 [Zootermopsis nevadensis] >ref|XP_021930694.1| protein CASC4-like isoform X2 [Zootermopsis nevadensis]	-0.70627	0.010249	-0.358339	0.252722
Znev_03056	lightcyan		-0.70627	0.010249	-0.57916	0.0484577
Znev_03111	lightcyan		-0.70627	0.010249	-0.375158	0.229498
Znev_03153	lightcyan	gb|KDR22273.1| DNA polymerase theta, partial [Zootermopsis nevadensis]	-0.70627	0.010249	-0.777103	0.00293923
Znev_03410	lightcyan		-0.70627	0.010249	-0.655799	0.0205835
Znev_03434	lightcyan	gb|KDR14119.1| Chaoptin [Zootermopsis nevadensis]	-0.70627	0.010249	-0.491059	0.104984
Znev_03844	lightcyan	gb|KDR21171.1| putative phospholipid-transporting ATPase IA, partial [Zootermopsis nevadensis]	-0.70627	0.010249	-0.55815	0.0592998
Znev_04083	lightcyan		-0.70627	0.010249	-0.691537	0.0127331
Znev_04199	lightcyan		-0.70627	0.010249	-0.207273	0.518026
Znev_04204	lightcyan	ref|XP_015115772.1| prolyl 4-hydroxylase subunit alpha-1 [Diachasma alloeum]	-0.70627	0.010249	-0.748554	0.00509622
Znev_04207	lightcyan		-0.70627	0.010249	-0.620473	0.0313414
Znev_04215	lightcyan	gb|PSN43885.1| Signal recognition particle 14 kDa protein [Blattella germanica]	-0.70627	0.010249	-0.554636	0.0612653
Znev_04223	lightcyan		-0.70627	0.010249	-0.537813	0.0713006
Znev_04399	lightcyan	gb|KDR14375.1| ABC transporter B family member 13 [Zootermopsis nevadensis]	-0.70627	0.010249	-0.649422	0.0222882
Znev_04408	lightcyan	gb|KDR14383.1| Fork head domain transcription factor slp2 [Zootermopsis nevadensis]	-0.70627	0.010249	-0.57595	0.0500162
Znev_04543	lightcyan	gb|AFK49796.1| glyceraldehyde-3-phosphate dehydrogenase [Cryptocercus punctulatus]	-0.70627	0.010249	-0.516638	0.0854673
Znev_04633	lightcyan	gb|KDR21696.1| Xaa-Pro aminopeptidase 1 [Zootermopsis nevadensis]	-0.70627	0.010249	-0.609654	0.0353196
Znev_04761	lightcyan	ref|XP_021920629.1| nudix hydrolase 2 isoform X1 [Zootermopsis nevadensis] >gb|KDR19066.1| Nudix hydrolase 8 [Zootermopsis nevadensis]	-0.70627	0.010249	-0.722856	0.00790508
Znev_04770	lightcyan	gb|ALX00056.1| profilin [Melanoplus sanguinipes]	-0.70627	0.010249	-0.788121	0.00232721
Znev_04914	lightcyan	ref|XP_018323549.1| SET domain-containing protein SmydA-8-like [Agrilus planipennis]	-0.70627	0.010249	-0.484966	0.110035
Znev_04915	lightcyan	ref|XP_021915498.1| protein msta isoform X1 [Zootermopsis nevadensis] >gb|KDR21631.1| Protein msta, isoform B [Zootermopsis nevadensis]	-0.70627	0.010249	-0.71912	0.00839382
Znev_04940	lightcyan	ref|XP_023706084.1| zinc finger protein OZF-like isoform X1 [Cryptotermes secundus]	-0.70627	0.010249	-0.640628	0.0248049
Znev_05148	lightcyan	gb|AMA98191.1| chemosensory protein [Blattella germanica]	-0.70627	0.010249	-0.235572	0.461082
Znev_05336	lightcyan	gb|KDR14068.1| putative oxidoreductase yrbE [Zootermopsis nevadensis]	-0.70627	0.010249	-0.843144	0.000571093
Znev_05394	lightcyan	ref|XP_021929313.1| potassium channel subfamily K member 15 [Zootermopsis nevadensis]	-0.70627	0.010249	-0.215836	0.500479
Znev_05557	lightcyan		-0.70627	0.010249	-0.31801	0.313772
Znev_05636	lightcyan	gb|KDR11977.1| Phosrestin-2, partial [Zootermopsis nevadensis]	-0.70627	0.010249	-0.657354	0.0201825
Znev_05699	lightcyan		-0.70627	0.010249	-0.0270745	0.933436
Znev_05735	lightcyan	gb|KDR19418.1| Homeobox protein Hox-A1 [Zootermopsis nevadensis]	-0.70627	0.010249	-0.499919	0.0979181
Znev_05738	lightcyan		-0.70627	0.010249	-0.621578	0.030954
Znev_05761	lightcyan	ref|XP_021919865.1| centrosomal protein of 162 kDa-like isoform X1 [Zootermopsis nevadensis] >ref|XP_021919866.1| centrosomal protein of 162 kDa-like isoform X1 [Zootermopsis nevadensis] >gb|KDR19445.1| Ankyrin-3 [Zootermopsis nevadensis]	-0.70627	0.010249	-0.55119	0.0632355
Znev_05795	lightcyan	gb|KDR15998.1| Serine/threonine-protein phosphatase 4 regulatory subunit 4 [Zootermopsis nevadensis]	-0.70627	0.010249	-0.747376	0.00520541
Znev_06059	lightcyan	gb|PSN35366.1| G-protein-signaling modulator 2 [Blattella germanica]	-0.70627	0.010249	-0.532364	0.0747795
Znev_06070	lightcyan		-0.70627	0.010249	-0.790414	0.00221316
Znev_06200	lightcyan	gb|KDR20550.1| Parkinson disease 7 domain-containing protein 1 [Zootermopsis nevadensis]	-0.70627	0.010249	-0.509881	0.0903622
Znev_06252	lightcyan	ref|XP_012254032.1| kelch-like protein 10 [Athalia rosae]	-0.70627	0.010249	-0.315054	0.318542
Znev_06317	lightcyan	ref|XP_021942382.1| SET and MYND domain-containing protein 4-like isoform X1 [Zootermopsis nevadensis]	-0.70627	0.010249	-0.776238	0.00299197
Znev_06468	lightcyan	gb|EFN76443.1| UDP-N-acetylglucosamine--peptide N-acetylglucosaminyltransferase 110 kDa subunit [Harpegnathos saltator]	-0.70627	0.010249	-0.550416	0.0636844
Znev_06474	lightcyan	ref|XP_021934967.1| fas-associated death domain protein [Zootermopsis nevadensis] >gb|KDR11191.1| Death domain-containing adapter protein BG4 [Zootermopsis nevadensis]	-0.70627	0.010249	-0.648855	0.0224448
Znev_06498	lightcyan		-0.70627	0.010249	-0.433679	0.158985
Znev_06539	lightcyan	gb|KDR20271.1| Orexin receptor type 2 [Zootermopsis nevadensis]	-0.70627	0.010249	-0.146163	0.650353
Znev_06733	lightcyan	gb|KDR22299.1| Synapsin, partial [Zootermopsis nevadensis]	-0.70627	0.010249	-0.302194	0.339746
Znev_06985	lightcyan		-0.70627	0.010249	-0.653968	0.0210629
Znev_07051	lightcyan		-0.70627	0.010249	-0.758518	0.00424032
Znev_07250	lightcyan	gb|PSN49004.1| Polyprenol reductase [Blattella germanica]	-0.70627	0.010249	-0.629249	0.0283595
Znev_07552	lightcyan		-0.70627	0.010249	-0.263005	0.408859
Znev_07635	lightcyan	gb|KDR15535.1| Sodium bicarbonate transporter-like protein 11, partial [Zootermopsis nevadensis]	-0.70627	0.010249	-0.287374	0.365099
Znev_07648	lightcyan	ref|XP_021939855.1| tripartite motif-containing protein 45 isoform X1 [Zootermopsis nevadensis] >gb|KDR08100.1| Tripartite motif-containing protein 45 [Zootermopsis nevadensis]	-0.70627	0.010249	-0.416443	0.178101
Znev_07694	lightcyan	ref|XP_021939439.1| arrestin domain-containing protein 2-like [Zootermopsis nevadensis] >gb|KDR08474.1| Arrestin domain-containing protein 3 [Zootermopsis nevadensis]	-0.70627	0.010249	-0.767406	0.00357298
Znev_07933	lightcyan	ref|XP_021924467.1| protein AMN1 homolog isoform X1 [Zootermopsis nevadensis]	-0.70627	0.010249	-0.296378	0.34958
Znev_07956	lightcyan	gb|KDR08945.1| Solute carrier family 25 member 38 [Zootermopsis nevadensis]	-0.70627	0.010249	-0.812894	0.00130685
Znev_08017	lightcyan	ref|XP_021918418.1| zinc finger protein OZF-like [Zootermopsis nevadensis]	-0.70627	0.010249	-0.318301	0.313306
Znev_08083	lightcyan		-0.70627	0.010249	-0.440167	0.152142
Znev_08191	lightcyan	ref|XP_021919731.1| LOW QUALITY PROTEIN: kelch-like protein diablo [Zootermopsis nevadensis]	-0.70627	0.010249	-0.438813	0.153555
Znev_08389	lightcyan	ref|XP_021938385.1| guanine nucleotide-releasing factor 2 isoform X1 [Zootermopsis nevadensis]	-0.70627	0.010249	-0.751774	0.00480655
Znev_08397	lightcyan	gb|PNF15110.1| Arylsulfatase B [Cryptotermes secundus]	-0.70627	0.010249	-0.77001	0.00339346
Znev_08519	lightcyan	gb|AGM32664.1| eukaryotic translation initiation factor 1A [Coptotermes formosanus]	-0.70627	0.010249	-0.713868	0.00911876
Znev_08611	lightcyan		-0.70627	0.010249	-0.174274	0.588022
Znev_08659	lightcyan	gb|PNF20531.1| Proton-coupled amino acid transporter-like protein CG1139 [Cryptotermes secundus] >gb|PNF20532.1| Proton-coupled amino acid transporter-like protein CG1139 [Cryptotermes secundus]	-0.70627	0.010249	-0.447426	0.144713
Znev_08674	lightcyan		-0.70627	0.010249	-0.7217	0.008054
Znev_08693	lightcyan	gb|KDR12839.1| Tachykinin-like peptides receptor 99D, partial [Zootermopsis nevadensis]	-0.70627	0.010249	-0.76799	0.00353207
Znev_08695	lightcyan	gb|KFM83544.1| Retrovirus-related Pol polyprotein from type-2 retrotransposable element R2DM, partial [Stegodyphus mimosarum]	-0.70627	0.010249	-0.469189	0.123856
Znev_08717	lightcyan		-0.70627	0.010249	-0.570233	0.0528781
Znev_08766	lightcyan	gb|PSN51477.1| Ubiquitin-fold modifier-conjugating enzyme 1 [Blattella germanica]	-0.70627	0.010249	-0.641436	0.0245657
Znev_08831	lightcyan		-0.70627	0.010249	-0.622724	0.0305558
Znev_08905	lightcyan	gb|KDR21813.1| Longitudinals lacking protein, isoforms A/B/D/L [Zootermopsis nevadensis]	-0.70627	0.010249	-0.714342	0.00905156
Znev_08909	lightcyan	gb|EFN71400.1| Zinc finger protein 768 [Camponotus floridanus]	-0.70627	0.010249	-0.748953	0.00505966
Znev_09184	lightcyan		-0.70627	0.010249	-0.751157	0.00486103
Znev_09211	lightcyan	ref|XP_021915619.1| polycomb group protein Pc isoform X1 [Zootermopsis nevadensis] >ref|XP_021915620.1| polycomb group protein Pc isoform X1 [Zootermopsis nevadensis] >gb|KDR21593.1| Chromobox protein-like protein 6 [Zootermopsis nevadensis]	-0.70627	0.010249	-0.703105	0.0107491
Znev_09272	lightcyan	gb|KDR22798.1| Transmembrane 7 superfamily member 3 [Zootermopsis nevadensis]	-0.70627	0.010249	-0.51118	0.0894067
Znev_09287	lightcyan	gb|KDR22812.1| Tetraspanin-11, partial [Zootermopsis nevadensis]	-0.70627	0.010249	-0.812829	0.00130898
Znev_09288	lightcyan		-0.70627	0.010249	-0.758992	0.00420251
Znev_09376	lightcyan	gb|KDR09396.1| Adhesive plaque matrix protein [Zootermopsis nevadensis]	-0.70627	0.010249	-0.410012	0.185584
Znev_09387	lightcyan		-0.70627	0.010249	-0.29264	0.355979
Znev_09562	lightcyan	gb|KDR23942.1| 39S ribosomal protein L33, mitochondrial [Zootermopsis nevadensis]	-0.70627	0.010249	-0.653187	0.0212699
Znev_09594	lightcyan	gb|PSN44408.1| Glucose-induced degradation protein 8 [Blattella germanica]	-0.70627	0.010249	-0.560244	0.0581502
Znev_09634	lightcyan	gb|KDR09598.1| Putative defense protein 3 [Zootermopsis nevadensis]	-0.70627	0.010249	-0.246623	0.439678
Znev_09773	lightcyan	ref|XP_023725726.2| potassium/sodium hyperpolarization-activated cyclic nucleotide-gated channel 3 [Cryptotermes secundus]	-0.70627	0.010249	-0.549248	0.0643653
Znev_09792	lightcyan	gb|KDR18718.1| INO80 complex subunit C [Zootermopsis nevadensis]	-0.70627	0.010249	-0.72726	0.00735662
Znev_09831	lightcyan	gb|KDR11545.1| Putative inorganic phosphate cotransporter [Zootermopsis nevadensis]	-0.70627	0.010249	-0.681512	0.0146609
Znev_09834	lightcyan	ref|XP_007441514.2| general transcription factor II-I repeat domain-containing protein 2-like isoform X3 [Python bivittatus]	-0.70627	0.010249	-0.302729	0.338849
Znev_09847	lightcyan	gb|AVA17425.1| putative Per a allergen [Periplaneta americana]	-0.70627	0.010249	-0.573404	0.051277
Znev_09872	lightcyan	gb|KDR09593.1| Tyrosine-protein phosphatase 10D [Zootermopsis nevadensis]	-0.70627	0.010249	-0.720429	0.00822012
Znev_09906	lightcyan		-0.70627	0.010249	-0.609763	0.0352776
Znev_09969	lightcyan	ref|XP_021936915.1| glutamyl-tRNA(Gln) amidotransferase subunit A, mitochondrial isoform X1 [Zootermopsis nevadensis] >gb|KDR10141.1| Glutamyl-tRNA(Gln) amidotransferase subunit A-like protein [Zootermopsis nevadensis]	-0.70627	0.010249	-0.351191	0.262994
Znev_10147	lightcyan	ref|XP_021940988.1| PBAN-type neuropeptides-like [Zootermopsis nevadensis] >gb|KDR07140.1| PBAN-type neuropeptide [Zootermopsis nevadensis]	-0.70627	0.010249	-0.694349	0.0122277
Znev_10148	lightcyan		-0.70627	0.010249	-0.517292	0.0850038
Znev_10205	lightcyan	ref|XP_023702734.1| cell wall protein RBR3-like [Cryptotermes secundus]	-0.70627	0.010249	-0.559539	0.0585358
Znev_10222	lightcyan	ref|XP_021939574.1| protein FRA10AC1 homolog isoform X2 [Zootermopsis nevadensis]	-0.70627	0.010249	-0.514812	0.0867721
Znev_10442	lightcyan		-0.70627	0.010249	-0.827781	0.000886653
Znev_10474	lightcyan	ref|XP_021912875.1| ankyrin repeat domain-containing protein 65-like isoform X1 [Zootermopsis nevadensis]	-0.70627	0.010249	-0.601626	0.0384957
Znev_10504	lightcyan	gb|EDW38107.1| GL12416 [Drosophila persimilis]	-0.70627	0.010249	-0.676355	0.0157326
Znev_10585	lightcyan	ref|XP_021922196.1| alpha-(1,3)-fucosyltransferase 10 isoform X1 [Zootermopsis nevadensis] >ref|XP_021922197.1| alpha-(1,3)-fucosyltransferase 10 isoform X1 [Zootermopsis nevadensis] >ref|XP_021922198.1| alpha-(1,3)-fucosyltransferase 10 isoform X1 [Zootermopsis nevadensis] >gb|KDR18286.1| Alpha-(1,3)-fucosyltransferase 10 [Zootermopsis nevadensis]	-0.70627	0.010249	-0.611301	0.0346917
Znev_10624	lightcyan	ref|XP_021940351.1| erythroid differentiation-related factor 1-like [Zootermopsis nevadensis]	-0.70627	0.010249	-0.274488	0.387922
Znev_10743	lightcyan		-0.70627	0.010249	-0.144286	0.654595
Znev_10956	lightcyan	gb|PSN39338.1| Nucleoside diphosphate-linked moiety X motif 17 [Blattella germanica]	-0.70627	0.010249	-0.673272	0.0164002
Znev_10980	lightcyan		-0.70627	0.010249	-0.630558	0.0279329
Znev_11001	lightcyan	gb|KMQ87501.1| enzymatic polyprotein endonuclease reverse [Lasius niger]	-0.70627	0.010249	-0.128086	0.691582
Znev_11008	lightcyan	gb|KDR21235.1| Nose resistant to fluoxetine protein 6 [Zootermopsis nevadensis]	-0.70627	0.010249	-0.259292	0.415748
Znev_11085	lightcyan	gb|KDR09396.1| Adhesive plaque matrix protein [Zootermopsis nevadensis]	-0.70627	0.010249	-0.788278	0.00231925
Znev_11140	lightcyan	gb|KDR17830.1| Unc-84-like protein A [Zootermopsis nevadensis]	-0.70627	0.010249	-0.258035	0.418094
Znev_11266	lightcyan	ref|XP_021921424.1| peptidyl-alpha-hydroxyglycine alpha-amidating lyase 1 isoform X1 [Zootermopsis nevadensis] >ref|XP_021921426.1| peptidyl-alpha-hydroxyglycine alpha-amidating lyase 1 isoform X1 [Zootermopsis nevadensis] >ref|XP_021921427.1| peptidyl-alpha-hydroxyglycine alpha-amidating lyase 1 isoform X1 [Zootermopsis nevadensis] >ref|XP_021921428.1| peptidyl-alpha-hydroxyglycine alpha-amidati…	-0.70627	0.010249	-0.71436	0.00904889
Znev_11287	lightcyan	emb|CAB3379232.1| Hypothetical predicted protein [Cloeon dipterum]	-0.70627	0.010249	-0.660486	0.0193925
Znev_11579	lightcyan	ref|XP_033611645.1| solute carrier family 35 member G1 [Cryptotermes secundus]	-0.70627	0.010249	-0.776996	0.00294571
Znev_11585	lightcyan	ref|XP_021931642.1| phospholipase D1 isoform X1 [Zootermopsis nevadensis] >gb|KDR13167.1| Phospholipase D1 [Zootermopsis nevadensis]	-0.70627	0.010249	-0.417517	0.176869
Znev_11665	lightcyan	gb|KDR07369.1| Cytochrome P450 4g15 [Zootermopsis nevadensis]	-0.70627	0.010249	-0.534791	0.0732162
Znev_11791	lightcyan	ref|XP_021938490.1| lactosylceramide 4-alpha-galactosyltransferase-like isoform X1 [Zootermopsis nevadensis] >gb|KDR09059.1| Lactosylceramide 4-alpha-galactosyltransferase [Zootermopsis nevadensis]	-0.70627	0.010249	-0.462262	0.130266
Znev_11857	lightcyan	gb|PNF16507.1| Uncharacterized protein C20orf24 [Cryptotermes secundus]	-0.70627	0.010249	-0.241558	0.449428
Znev_12068	lightcyan		-0.70627	0.010249	-0.470805	0.12239
Znev_12072	lightcyan		-0.70627	0.010249	-0.0297807	0.926798
Znev_12088	lightcyan	gb|KDR09980.1| cGMP-dependent protein kinase, isozyme 1, partial [Zootermopsis nevadensis]	-0.70627	0.010249	-0.0173727	0.957264
Znev_12108	lightcyan	gb|KDR24494.1| 5'-AMP-activated protein kinase subunit gamma-2, partial [Zootermopsis nevadensis]	-0.70627	0.010249	-0.492137	0.104106
Znev_12234	lightcyan	gb|PSN42562.1| TP53-regulating kinase [Blattella germanica]	-0.70627	0.010249	-0.502256	0.0961088
Znev_12351	lightcyan		-0.70627	0.010249	-0.459824	0.132573
Znev_12428	lightcyan		-0.70627	0.010249	-0.570584	0.0526991
Znev_12517	lightcyan	gb|KDR22957.1| Cell division protein kinase 9 [Zootermopsis nevadensis]	-0.70627	0.010249	-0.688343	0.0133255
Znev_12564	lightcyan		-0.70627	0.010249	-0.653005	0.0213182
Znev_12584	lightcyan	gb|KDR15277.1| A disintegrin and metalloproteinase with thrombospondin motifs 3 [Zootermopsis nevadensis]	-0.70627	0.010249	-0.217753	0.496589
Znev_12625	lightcyan	gb|PNF19051.1| Diacylglycerol kinase theta, partial [Cryptotermes secundus]	-0.70627	0.010249	-0.751486	0.00483193
Znev_12630	lightcyan	gb|KDR20676.1| Pyrroline-5-carboxylate reductase 1, mitochondrial [Zootermopsis nevadensis]	-0.70627	0.010249	-0.468962	0.124062
Znev_12664	lightcyan		-0.70627	0.010249	-0.543093	0.0680376
Znev_12683	lightcyan	ref|XP_021940253.1| endothelin-converting enzyme 1 isoform X1 [Zootermopsis nevadensis] >ref|XP_021940254.1| endothelin-converting enzyme 1 isoform X1 [Zootermopsis nevadensis] >ref|XP_021940256.1| endothelin-converting enzyme 1 isoform X2 [Zootermopsis nevadensis] >gb|KDR07802.1| Endothelin-converting enzyme 1 [Zootermopsis nevadensis]	-0.70627	0.010249	-0.840232	0.000622881
Znev_12686	lightcyan	ref|XP_021932674.1| hemolymph lipopolysaccharide-binding protein-like isoform X1 [Zootermopsis nevadensis] >gb|KDR12554.1| Hemolymph lipopolysaccharide-binding protein [Zootermopsis nevadensis]	-0.70627	0.010249	-0.656867	0.0203075
Znev_12712	lightcyan	gb|KDR10356.1| Transient receptor potential-gamma protein [Zootermopsis nevadensis]	-0.70627	0.010249	-0.726224	0.0074829
Znev_12725	lightcyan	gb|KDR11760.1| putative O-sialoglycoprotein endopeptidase 2 [Zootermopsis nevadensis]	-0.70627	0.010249	-0.388295	0.212278
Znev_12729	lightcyan		-0.70627	0.010249	-0.833413	0.000758423
Znev_12760	lightcyan		-0.70627	0.010249	-0.315767	0.317387
Znev_12794	lightcyan	ref|XP_021940610.1| tubulin alpha-1C chain-like isoform X1 [Zootermopsis nevadensis]	-0.70627	0.010249	-0.77767	0.002905
Znev_12861	lightcyan	ref|XP_021938515.1| src kinase-associated phosphoprotein 2-like [Zootermopsis nevadensis] >gb|KDR09044.1| Src kinase-associated phosphoprotein 2-A [Zootermopsis nevadensis]	-0.70627	0.010249	-0.76235	0.00394197
Znev_12862	lightcyan		-0.70627	0.010249	-0.633769	0.0269064
Znev_12907	lightcyan		-0.70627	0.010249	-0.658414	0.0199125
Znev_13045	lightcyan		-0.70627	0.010249	-0.57511	0.0504298
Znev_13060	lightcyan	ref|XP_024083014.1| protein ANTAGONIST OF LIKE HETEROCHROMATIN PROTEIN 1-like isoform X1 [Cimex lectularius]	-0.70627	0.010249	-0.501795	0.0964636
Znev_13178	lightcyan	gb|RCK64614.1| putative GPI-anchored adhesin-like protein PGA18 [Candida viswanathii]	-0.70627	0.010249	-0.240055	0.452341
Znev_13236	lightcyan	gb|KDR07777.1| Unc-80-like protein [Zootermopsis nevadensis]	-0.70627	0.010249	-0.233426	0.465294
Znev_13297	lightcyan	gb|AYC62485.1| mitochondrial isocitrate dehydrogenase NAD+ subunit alpha [Reticulitermes chinensis]	-0.70627	0.010249	-0.725528	0.00756873
Znev_13317	lightcyan		-0.70627	0.010249	-0.736561	0.00629244
Znev_13383	lightcyan		-0.70627	0.010249	-0.629756	0.0281939
Znev_13403	lightcyan		-0.70627	0.010249	-0.254752	0.424248
Znev_13405	lightcyan	gb|KDQ85828.1| putative ATP-dependent DNA helicase HFM1 [Zootermopsis nevadensis]	-0.70627	0.010249	-0.156961	0.62614
Znev_13442	lightcyan	gb|PSN35558.1| Embryonic stem cell-specific 5-hydroxymethylcytosine-binding protein [Blattella germanica]	-0.70627	0.010249	-0.468255	0.124708
Znev_13456	lightcyan	gb|KDR09627.1| Kelch-like protein 10, partial [Zootermopsis nevadensis]	-0.70627	0.010249	-0.328732	0.29681
Znev_13622	lightcyan	ref|XP_021926588.1| piRNA biogenesis protein EXD1-like [Zootermopsis nevadensis] >gb|KDR15932.1| Exonuclease 3'-5' domain-containing protein 1 [Zootermopsis nevadensis]	-0.70627	0.010249	-0.58679	0.0448919
Znev_13655	lightcyan		-0.70627	0.010249	-0.520611	0.0826756
Znev_13832	lightcyan	ref|XP_021920537.1| fibronectin type 3 and ankyrin repeat domains protein 1-like isoform X1 [Zootermopsis nevadensis] >ref|XP_021920538.1| fibronectin type 3 and ankyrin repeat domains protein 1-like isoform X1 [Zootermopsis nevadensis] >ref|XP_021920539.1| fibronectin type 3 and ankyrin repeat domains protein 1-like isoform X1 [Zootermopsis nevadensis] >ref|XP_021920540.1| fibronectin type 3 and…	-0.70627	0.010249	-0.252178	0.429106
Znev_13834	lightcyan	gb|PSN33759.1| Protein I'm not dead yet [Blattella germanica]	-0.70627	0.010249	-0.750193	0.00494715
Znev_13885	lightcyan		-0.70627	0.010249	-0.624197	0.0300497
Znev_13916	lightcyan		-0.70627	0.010249	-0.340822	0.278316
Znev_13943	lightcyan	gb|PSN50911.1| UPF0061 protein [Blattella germanica]	-0.70627	0.010249	-0.682576	0.0144468
Znev_13984	lightcyan	gb|KDR13851.1| Death-associated protein kinase 1 [Zootermopsis nevadensis]	-0.70627	0.010249	-0.518288	0.0843002
Znev_13990	lightcyan		-0.70627	0.010249	-0.306458	0.332633
Znev_14029	lightcyan	dbj|BBH72795.1| mevalonate kinase [Nasutitermes takasagoensis]	-0.70627	0.010249	-0.587804	0.0444324
Znev_14080	lightcyan		-0.70627	0.010249	-0.256782	0.420438
Znev_14173	lightcyan	ref|XP_021926012.1| M-phase phosphoprotein 6 isoform X2 [Zootermopsis nevadensis]	-0.70627	0.010249	-0.271933	0.392533
Znev_14178	lightcyan		-0.70627	0.010249	-0.518995	0.0838034
Znev_14194	lightcyan	ref|XP_021918961.1| F-box/LRR-repeat protein 2-like [Zootermopsis nevadensis] >ref|XP_021918962.1| F-box/LRR-repeat protein 2-like [Zootermopsis nevadensis] >gb|KDR19903.1| F-box/LRR-repeat protein 2 [Zootermopsis nevadensis]	-0.70627	0.010249	-0.0377296	0.907326
Znev_14292	lightcyan	gb|KDR24541.1| Chromosomal serine/threonine-protein kinase JIL-1 [Zootermopsis nevadensis]	-0.70627	0.010249	-0.272362	0.391758
Znev_14358	lightcyan	gb|KDR15072.1| Protein transport protein Sec24C [Zootermopsis nevadensis]	-0.70627	0.010249	-0.211611	0.509105
Znev_14464	lightcyan	gb|KDR07973.1| Gibberellin 20 oxidase 1 [Zootermopsis nevadensis]	-0.70627	0.010249	-0.553529	0.0618935
Znev_14600	lightcyan	gb|KDR04971.1| Ankyrin repeat and KH domain-containing protein 1 [Zootermopsis nevadensis]	-0.70627	0.010249	-0.603499	0.0377372
Znev_15038	lightcyan	gb|KDR20523.1| Ubiquitin carboxyl-terminal hydrolase 36 [Zootermopsis nevadensis]	-0.70627	0.010249	-0.59449	0.0414852
Znev_15133	lightcyan		-0.70627	0.010249	-0.555696	0.0606674
Znev_15143	lightcyan	gb|KDR18946.1| Parkin coregulated gene protein, partial [Zootermopsis nevadensis]	-0.70627	0.010249	-0.690933	0.0128436
Znev_15164	lightcyan	gb|KDQ86775.1| Leucine-rich repeat transmembrane neuronal protein 3 [Zootermopsis nevadensis]	-0.70627	0.010249	-0.403694	0.193123
Znev_15177	lightcyan		-0.70627	0.010249	-0.723734	0.00779334
Znev_15272	lightcyan	gb|KDR07658.1| Craniofacial development protein 2 [Zootermopsis nevadensis]	-0.70627	0.010249	-0.629187	0.02838
Znev_15364	lightcyan		-0.70627	0.010249	-0.498122	0.0993242
Znev_15386	lightcyan		-0.70627	0.010249	-0.299082	0.34499
Znev_15457	lightcyan		-0.70627	0.010249	-0.250738	0.431834
Znev_15479	lightcyan	gb|KDR18897.1| Rho guanine nucleotide exchange factor 7 [Zootermopsis nevadensis]	-0.70627	0.010249	-0.641843	0.0244456
Znev_15492	lightcyan		-0.70627	0.010249	-0.554035	0.0616054
Znev_15657	lightcyan	ref|XP_021938245.1| LOW QUALITY PROTEIN: zinc finger protein 665-like [Zootermopsis nevadensis]	-0.70627	0.010249	-0.47839	0.115664
Znev_15737	lightcyan	gb|PSN35985.1| NADP-dependent malic enzyme [Blattella germanica]	-0.70627	0.010249	-0.476654	0.117181
Znev_15751	lightcyan		-0.70627	0.010249	-0.413394	0.181624
Znev_15766	lightcyan		-0.70627	0.010249	-0.469189	0.123856
Znev_15773	lightcyan		-0.70627	0.010249	-0.542368	0.0684795
Znev_15823	lightcyan	gb|KDR13245.1| Neuroligin-1 [Zootermopsis nevadensis]	-0.70627	0.010249	-0.545934	0.0663247
Znev_16108	lightcyan		-0.70627	0.010249	-0.209295	0.513859
Znev_16115	lightcyan		-0.70627	0.010249	-0.301767	0.340464
Znev_16120	lightcyan	gb|PNF23407.1| Cytochrome P450 9e2, partial [Cryptotermes secundus]	-0.70627	0.010249	-0.711723	0.00942791
Znev_16154	lightcyan		-0.70627	0.010249	-0.3579	0.253346
Znev_16172	lightcyan	ref|XP_021939006.1| zinc finger protein 32-like [Zootermopsis nevadensis]	-0.70627	0.010249	-0.406537	0.189708
Znev_16205	lightcyan	ref|XP_021930877.1| homeotic protein female sterile-like isoform X2 [Zootermopsis nevadensis]	-0.70627	0.010249	-0.685649	0.013841
Znev_16215	lightcyan	ref|XP_021918244.1| polycystic kidney disease 2-like 1 protein isoform X1 [Zootermopsis nevadensis] >ref|XP_021918245.1| polycystic kidney disease 2-like 1 protein isoform X1 [Zootermopsis nevadensis] >ref|XP_021918246.1| polycystic kidney disease 2-like 1 protein isoform X1 [Zootermopsis nevadensis] >ref|XP_021918247.1| polycystic kidney disease 2-like 1 protein isoform X1 [Zootermopsis nevadens…	-0.70627	0.010249	-0.367587	0.239789
Znev_16253	lightcyan	gb|KDQ71494.1| Kelch-like protein 10 [Zootermopsis nevadensis]	-0.70627	0.010249	-0.375444	0.229114
Znev_16416	lightcyan	gb|KDQ65265.1| Anoctamin-7, partial [Zootermopsis nevadensis]	-0.70627	0.010249	-0.770784	0.00334148
Znev_16419	lightcyan	ref|XP_021917170.1| INO80 complex subunit B isoform X1 [Zootermopsis nevadensis] >gb|KDR20904.1| INO80 complex subunit B [Zootermopsis nevadensis]	-0.70627	0.010249	-0.532127	0.0749338
Znev_16486	lightcyan	ref|XP_021914894.1| CAP-Gly domain-containing linker protein 1-like, partial [Zootermopsis nevadensis]	-0.70627	0.010249	-0.815443	0.0012258
Znev_16597	lightcyan		-0.70627	0.010249	-0.417214	0.177216
Znev_16616	lightcyan		-0.70627	0.010249	-0.739942	0.00593579
Znev_16620	lightcyan		-0.70627	0.010249	-0.367935	0.239309
Znev_17106	lightcyan		-0.70627	0.010249	-0.580626	0.0477579
Znev_17234	lightcyan	gb|PNF14174.1| Dual specificity protein phosphatase 22 [Cryptotermes secundus]	-0.70627	0.010249	-0.56574	0.0552062
Znev_17312	lightcyan	gb|PSN29250.1| EF-hand calcium-binding domain-containing protein 1, partial [Blattella germanica]	-0.70627	0.010249	-0.450096	0.14204
Znev_17336	lightcyan	gb|PNF14454.1| Small lysine-rich protein 1 [Cryptotermes secundus]	-0.70627	0.010249	-0.0704931	0.827665
Znev_17420	lightcyan	ref|XP_021936591.1| arginine-glutamic acid dipeptide repeats protein-like [Zootermopsis nevadensis]	-0.70627	0.010249	-0.750583	0.00491218
Znev_17510	lightcyan	dbj|GBN03731.1| Centrosomal protein [Araneus ventricosus]	-0.70627	0.010249	-0.563083	0.056616
Znev_17655	lightcyan	ref|XP_021924410.1| dystrophin-like isoform X1 [Zootermopsis nevadensis]	-0.70627	0.010249	-0.613523	0.0338574
Znev_17676	lightcyan	ref|XP_021933180.1| caspase-1-like isoform X1 [Zootermopsis nevadensis]	-0.70627	0.010249	-0.424001	0.16955
Znev_17727	lightcyan	ref|XP_012224226.1| PREDICTED: craniofacial development protein 2-like [Linepithema humile]	-0.70627	0.010249	-0.476404	0.117401
Znev_17746	lightcyan		-0.70627	0.010249	-0.36396	0.244814
Znev_17809	lightcyan	gb|PNF18300.1| Dolichol phosphate-mannose biosynthesis regulatory protein [Cryptotermes secundus]	-0.70627	0.010249	-0.428894	0.164155
Znev_17909	lightcyan	gb|PNF27907.1| N-acetylglucosaminyl-phosphatidylinositol de-N-acetylase [Cryptotermes secundus]	-0.70627	0.010249	-0.657322	0.0201908
Znev_18008	lightcyan	ref|XP_021921731.1| LOW QUALITY PROTEIN: pre-mRNA-processing factor 17-like [Zootermopsis nevadensis]	-0.70627	0.010249	-0.487573	0.107854
Znev_18185	lightcyan	ref|XP_021913519.1| homeobox protein ceh-30-like [Zootermopsis nevadensis]	-0.70627	0.010249	-0.424964	0.16848
Znev_18194	lightcyan	ref|XP_021940258.1| carotenoid isomerooxygenase-like isoform X1 [Zootermopsis nevadensis]	-0.70627	0.010249	-0.783381	0.00257719
Znev_18234	lightcyan	ref|XP_021937982.1| ATP-binding cassette sub-family A member 1-like [Zootermopsis nevadensis]	-0.70627	0.010249	-0.259426	0.415498
Znev_18551	lightcyan		-0.70627	0.010249	-0.547888	0.0651647
Znev_18592	lightcyan		-0.70627	0.010249	-0.506333	0.0930063
Znev_18695	lightcyan	ref|XP_021922831.1| triple functional domain protein-like isoform X1 [Zootermopsis nevadensis] >ref|XP_021922832.1| triple functional domain protein-like isoform X1 [Zootermopsis nevadensis]	-0.70627	0.010249	-0.759583	0.00415576
Znev_18716	lightcyan	ref|XP_019865822.1| PREDICTED: synaptotagmin-7 isoform X1 [Aethina tumida]	-0.70627	0.010249	-0.297133	0.348296
Znev_18751	lightcyan	gb|PNF38774.1| AN1-type zinc finger protein 1 [Cryptotermes secundus]	-0.70627	0.010249	-0.684405	0.0140838
Znev_18772	lightcyan	gb|KDR11680.1| Kelch-like protein 10, partial [Zootermopsis nevadensis]	-0.70627	0.010249	-0.208335	0.515836
Znev_18808	lightcyan	gb|AIG13068.1| NMDA receptor subunit 1 variant A [Diploptera punctata]	-0.70627	0.010249	-0.6874	0.0135044
Znev_18840	lightcyan		-0.70627	0.010249	-0.648081	0.0226596
Znev_18858	lightcyan	gb|PSN54615.1| Ionotropic receptor 8a [Blattella germanica]	-0.70627	0.010249	-0.543197	0.0679744
Znev_18912	lightcyan	ref|XP_021922817.1| gustatory and odorant receptor 22-like [Zootermopsis nevadensis]	-0.70627	0.010249	-0.568207	0.0539192
Znev_19016	lightcyan		-0.70627	0.010249	-0.219769	0.492512
Znev_00162	lightgreen		-0.667518	0.0177014	-0.75173	0.00481043
Znev_00225	lightgreen	ref|XP_023724432.1| formin-binding protein 4 [Cryptotermes secundus]	-0.667518	0.0177014	-0.466034	0.126749
Znev_00408	lightgreen	gb|KDR16234.1| Alpha-actinin, sarcomeric [Zootermopsis nevadensis]	-0.667518	0.0177014	-0.696337	0.0118795
Znev_00519	lightgreen	ref|XP_021927030.1| SAC3 domain-containing protein 1 isoform X1 [Zootermopsis nevadensis] >ref|XP_021927031.1| SAC3 domain-containing protein 1 isoform X1 [Zootermopsis nevadensis] >gb|KDR15712.1| 80 kDa MCM3-associated protein [Zootermopsis nevadensis]	-0.667518	0.0177014	-0.632431	0.0273307
Znev_00548	lightgreen	ref|XP_021934612.1| tubulin polyglutamylase ttll6-like isoform X1 [Zootermopsis nevadensis] >ref|XP_021934621.1| tubulin polyglutamylase ttll6-like isoform X1 [Zootermopsis nevadensis] >ref|XP_021934627.1| tubulin polyglutamylase ttll6-like isoform X1 [Zootermopsis nevadensis] >ref|XP_021934634.1| tubulin polyglutamylase ttll6-like isoform X1 [Zootermopsis nevadensis] >gb|KDR23459.1| Tubulin poly…	-0.667518	0.0177014	-0.566204	0.0549622
Znev_00607	lightgreen		-0.667518	0.0177014	-0.775043	0.00306608
Znev_00772	lightgreen	gb|PNF33668.1| Leucine zipper transcription factor-like protein 1 [Cryptotermes secundus]	-0.667518	0.0177014	-0.346325	0.270121
Znev_00835	lightgreen		-0.667518	0.0177014	-0.567344	0.0543671
Znev_00899	lightgreen	gb|KDR21892.1| PXMP2/4 family protein 4 [Zootermopsis nevadensis]	-0.667518	0.0177014	-0.595347	0.0411179
Znev_00919	lightgreen	ref|XP_031336978.1| tigger transposable element-derived protein 1-like [Photinus pyralis]	-0.667518	0.0177014	-0.341205	0.277741
Znev_01062	lightgreen		-0.667518	0.0177014	-0.662603	0.0188715
Znev_01085	lightgreen		-0.667518	0.0177014	-0.766357	0.00364729
Znev_01096	lightgreen		-0.667518	0.0177014	-0.555624	0.0607084
Znev_01157	lightgreen	ref|XP_021928410.1| pyruvate dehydrogenase E1 component subunit alpha, mitochondrial-like isoform X1 [Zootermopsis nevadensis] >gb|KDR14971.1| putative pyruvate dehydrogenase E1 component subunit alpha, mitochondrial [Zootermopsis nevadensis]	-0.667518	0.0177014	-0.593477	0.0419226
Znev_01218	lightgreen		-0.667518	0.0177014	-0.605615	0.0368931
Znev_01318	lightgreen		-0.667518	0.0177014	-0.848839	0.000479495
Znev_01389	lightgreen	gb|KDR20999.1| SH3 domain-containing guanine exchange factor [Zootermopsis nevadensis]	-0.667518	0.0177014	-0.561934	0.0572337
Znev_01478	lightgreen		-0.667518	0.0177014	-0.480629	0.113727
Znev_01490	lightgreen	gb|AFU86352.1| carboxylesterase [Laodelphax striatellus]	-0.667518	0.0177014	-0.894839	8.46935e-05
Znev_01795	lightgreen		-0.667518	0.0177014	-0.590436	0.0432551
Znev_01815	lightgreen	gb|PSN53501.1| Intraflagellar transport protein 20 [Blattella germanica]	-0.667518	0.0177014	-0.446029	0.146125
Znev_01841	lightgreen		-0.667518	0.0177014	-0.631946	0.0274859
Znev_01877	lightgreen		-0.667518	0.0177014	-0.594412	0.0415189
Znev_02060	lightgreen	ref|XP_015587421.1| zinc finger protein 567 isoform X1 [Cephus cinctus]	-0.667518	0.0177014	-0.26494	0.405293
Znev_02156	lightgreen	ref|XP_021942007.1| HEAT repeat-containing protein 6 isoform X1 [Zootermopsis nevadensis] >gb|KDR23118.1| HEAT repeat-containing protein 6 [Zootermopsis nevadensis]	-0.667518	0.0177014	-0.521861	0.08181
Znev_02216	lightgreen	gb|KDR24377.1| Muscle M-line assembly protein unc-89 [Zootermopsis nevadensis]	-0.667518	0.0177014	-0.691704	0.0127027
Znev_02290	lightgreen		-0.667518	0.0177014	-0.625858	0.0294861
Znev_02334	lightgreen	ref|XP_021924206.1| diamine acetyltransferase 2 isoform X1 [Zootermopsis nevadensis] >ref|XP_021924207.1| diamine acetyltransferase 2 isoform X1 [Zootermopsis nevadensis] >ref|XP_021924208.1| diamine acetyltransferase 2 isoform X1 [Zootermopsis nevadensis] >ref|XP_021924209.1| diamine acetyltransferase 2 isoform X1 [Zootermopsis nevadensis] >ref|XP_021924210.1| diamine acetyltransferase 2 isoform…	-0.667518	0.0177014	-0.607245	0.0362521
Znev_02437	lightgreen		-0.667518	0.0177014	-0.57699	0.0495074
Znev_02569	lightgreen	gb|KDR17254.1| Oligoribonuclease, mitochondrial [Zootermopsis nevadensis]	-0.667518	0.0177014	-0.705283	0.0104029
Znev_02870	lightgreen	gb|KDR19300.1| Protein bric-a-brac 2, partial [Zootermopsis nevadensis]	-0.667518	0.0177014	-0.446221	0.145931
Znev_02899	lightgreen	gb|KDR10536.1| ERC protein 2 [Zootermopsis nevadensis]	-0.667518	0.0177014	-0.629631	0.0282345
Znev_02927	lightgreen	gb|KDR10564.1| Neurochondrin-like protein [Zootermopsis nevadensis]	-0.667518	0.0177014	-0.803217	0.00165261
Znev_02946	lightgreen	ref|XP_021936243.1| ADP-ribosylation factor-like protein 16 [Zootermopsis nevadensis] >gb|KDR10582.1| ADP-ribosylation factor-like protein 16 [Zootermopsis nevadensis]	-0.667518	0.0177014	-0.61429	0.033573
Znev_03083	lightgreen		-0.667518	0.0177014	-0.292581	0.35608
Znev_03108	lightgreen		-0.667518	0.0177014	-0.700826	0.0111205
Znev_03151	lightgreen	gb|KDR22271.1| 4.1-like protein [Zootermopsis nevadensis]	-0.667518	0.0177014	-0.417479	0.176913
Znev_03152	lightgreen		-0.667518	0.0177014	-0.59884	0.0396438
Znev_03156	lightgreen	ref|XP_021914070.1| dysbindin-like isoform X1 [Zootermopsis nevadensis] >gb|KDR22276.1| Dysbindin [Zootermopsis nevadensis]	-0.667518	0.0177014	-0.28383	0.371304
Znev_03175	lightgreen	ref|XP_021915235.1| MAGUK p55 subfamily member 7 isoform X1 [Zootermopsis nevadensis] >ref|XP_021915236.1| MAGUK p55 subfamily member 7 isoform X1 [Zootermopsis nevadensis] >ref|XP_021915237.1| MAGUK p55 subfamily member 7 isoform X1 [Zootermopsis nevadensis] >ref|XP_021915238.1| MAGUK p55 subfamily member 7 isoform X1 [Zootermopsis nevadensis]	-0.667518	0.0177014	-0.494001	0.102601
Znev_03206	lightgreen	ref|XP_021915331.1| glutamyl-tRNA(Gln) amidotransferase subunit B, mitochondrial isoform X1 [Zootermopsis nevadensis] >gb|KDR21732.1| putative glutamyl-tRNA(Gln) amidotransferase subunit B, mitochondrial [Zootermopsis nevadensis]	-0.667518	0.0177014	-0.357138	0.254431
Znev_03209	lightgreen	gb|KDR21735.1| Titin [Zootermopsis nevadensis]	-0.667518	0.0177014	-0.587511	0.0445649
Znev_03215	lightgreen	gb|KDR21740.1| Muscle M-line assembly protein unc-89, partial [Zootermopsis nevadensis]	-0.667518	0.0177014	-0.688156	0.0133609
Znev_03217	lightgreen	gb|KOX71854.1| Titin [Melipona quadrifasciata]	-0.667518	0.0177014	-0.414528	0.180309
Znev_03336	lightgreen	gb|KDR20043.1| Serine/threonine-protein phosphatase 6 regulatory ankyrin repeat subunit B [Zootermopsis nevadensis]	-0.667518	0.0177014	-0.491773	0.104402
Znev_03401	lightgreen	ref|XP_021930019.1| matrix metalloproteinase-19-like [Zootermopsis nevadensis] >gb|KDR14090.1| Matrix metalloproteinase-19 [Zootermopsis nevadensis]	-0.667518	0.0177014	-0.542697	0.0682786
Znev_03431	lightgreen	gb|AGM32955.1| clip domain serine protease [Coptotermes formosanus]	-0.667518	0.0177014	-0.500568	0.0974127
Znev_03717	lightgreen	gb|PSN36390.1| Cysteine and histidine-rich protein 1 [Blattella germanica]	-0.667518	0.0177014	-0.662109	0.0189922
Znev_03868	lightgreen	ref|XP_021935633.1| splicing factor U2AF 50 kDa subunit isoform X1 [Zootermopsis nevadensis] >ref|XP_021935634.1| splicing factor U2AF 50 kDa subunit isoform X2 [Zootermopsis nevadensis]	-0.667518	0.0177014	-0.598127	0.0399415
Znev_04000	lightgreen	ref|XP_021929366.1| noggin-3-like isoform X1 [Zootermopsis nevadensis]	-0.667518	0.0177014	-0.610979	0.0348137
Znev_04195	lightgreen		-0.667518	0.0177014	-0.702252	0.010887
Znev_04369	lightgreen	gb|KDR14347.1| Aspartyl/asparaginyl beta-hydroxylase [Zootermopsis nevadensis]	-0.667518	0.0177014	-0.523601	0.0806149
Znev_04380	lightgreen		-0.667518	0.0177014	-0.538957	0.070585
Znev_04525	lightgreen	ref|XP_021920889.1| F-box/LRR-repeat protein 15 isoform X1 [Zootermopsis nevadensis] >gb|KDR24054.1| F-box only protein 37 [Zootermopsis nevadensis]	-0.667518	0.0177014	-0.604246	0.0374376
Znev_04621	lightgreen	gb|KDR21684.1| LRR domain-containing protein [Zootermopsis nevadensis]	-0.667518	0.0177014	-0.701365	0.0110318
Znev_04668	lightgreen	ref|XP_023719133.1| protein shisa-4-like [Cryptotermes secundus]	-0.667518	0.0177014	-0.209701	0.513024
Znev_04748	lightgreen	ref|XP_021920669.1| AP-4 complex accessory subunit Tepsin-like isoform X2 [Zootermopsis nevadensis] >ref|XP_021920670.1| AP-4 complex accessory subunit Tepsin-like isoform X2 [Zootermopsis nevadensis] >ref|XP_021920671.1| AP-4 complex accessory subunit Tepsin-like isoform X2 [Zootermopsis nevadensis]	-0.667518	0.0177014	-0.697545	0.0116715
Znev_04889	lightgreen	ref|XP_021919644.1| myosin-8 isoform X1 [Zootermopsis nevadensis] >ref|XP_021919645.1| myosin-8 isoform X1 [Zootermopsis nevadensis]	-0.667518	0.0177014	-0.405908	0.190459
Znev_04924	lightgreen	gb|AVA17390.1| putative Per a 6 isoallergen [Periplaneta americana]	-0.667518	0.0177014	-0.907556	4.54505e-05
Znev_04929	lightgreen	gb|KDR21646.1| Centrosomal protein of 290 kDa [Zootermopsis nevadensis]	-0.667518	0.0177014	-0.537965	0.0712057
Znev_04979	lightgreen	ref|XP_023713561.1| collagen alpha-1(II) chain [Cryptotermes secundus]	-0.667518	0.0177014	-0.798793	0.00183226
Znev_05174	lightgreen	gb|KDR22489.1| Myosin light chain kinase, smooth muscle [Zootermopsis nevadensis]	-0.667518	0.0177014	-0.555432	0.0608161
Znev_05207	lightgreen		-0.667518	0.0177014	-0.552539	0.062459
Znev_05352	lightgreen		-0.667518	0.0177014	-0.791605	0.0021556
Znev_05524	lightgreen	gb|KDR15364.1| RanBP-type and C3HC4-type zinc finger-containing protein 1 [Zootermopsis nevadensis]	-0.667518	0.0177014	-0.438886	0.153479
Znev_05564	lightgreen	gb|KDR21336.1| Thyrotropin-releasing hormone receptor, partial [Zootermopsis nevadensis]	-0.667518	0.0177014	-0.759464	0.00416508
Znev_05623	lightgreen		-0.667518	0.0177014	-0.19355	0.546688
Znev_05816	lightgreen		-0.667518	0.0177014	-0.665568	0.018159
Znev_05920	lightgreen	gb|KDR14913.1| TPPP family protein [Zootermopsis nevadensis]	-0.667518	0.0177014	-0.634015	0.0268287
Znev_06046	lightgreen		-0.667518	0.0177014	-0.529806	0.0764526
Znev_06133	lightgreen		-0.667518	0.0177014	-0.531826	0.0751293
Znev_06140	lightgreen	ref|XP_021931452.1| CLK4-associating serine/arginine rich protein isoform X1 [Zootermopsis nevadensis] >gb|KDR24448.1| Splicing factor, arginine/serine-rich 16 [Zootermopsis nevadensis]	-0.667518	0.0177014	-0.571246	0.0523628
Znev_06141	lightgreen	gb|PSN46523.1| ATP-dependent DNA helicase Q1 [Blattella germanica]	-0.667518	0.0177014	-0.600298	0.0390399
Znev_06185	lightgreen	ref|XP_002422903.1| U1 small nuclear ribonucleoprotein 70 kDa, putative [Pediculus humanus corporis] >gb|EEB10165.1| U1 small nuclear ribonucleoprotein 70 kDa, putative [Pediculus humanus corporis]	-0.667518	0.0177014	-0.568113	0.0539679
Znev_06290	lightgreen	gb|AEV23878.1| myosin light chain variant 2 [Periplaneta americana]	-0.667518	0.0177014	-0.782817	0.00260826
Znev_06338	lightgreen	gb|KDR23071.1| Protein msta, isoform A [Zootermopsis nevadensis]	-0.667518	0.0177014	-0.720127	0.00825993
Znev_06432	lightgreen		-0.667518	0.0177014	-0.472235	0.121103
Znev_06499	lightgreen		-0.667518	0.0177014	-0.175545	0.585259
Znev_06502	lightgreen	ref|XP_021918173.1| mitochondrial enolase superfamily member 1-like isoform X1 [Zootermopsis nevadensis] >gb|KDR20308.1| Mitochondrial enolase superfamily member 1 [Zootermopsis nevadensis]	-0.667518	0.0177014	-0.68048	0.0148709
Znev_06652	lightgreen	ref|XP_021918651.1| D-aspartate oxidase isoform X1 [Zootermopsis nevadensis] >ref|XP_021918652.1| D-aspartate oxidase isoform X2 [Zootermopsis nevadensis] >ref|XP_021918653.1| D-aspartate oxidase isoform X2 [Zootermopsis nevadensis] >ref|XP_021918654.1| D-aspartate oxidase isoform X2 [Zootermopsis nevadensis] >ref|XP_021918655.1| D-aspartate oxidase isoform X2 [Zootermopsis nevadensis] >gb|KDR201…	-0.667518	0.0177014	-0.674629	0.0161038
Znev_06728	lightgreen		-0.667518	0.0177014	-0.78964	0.00225119
Znev_06882	lightgreen	ref|XP_023720303.1| mucin-17 isoform X1 [Cryptotermes secundus]	-0.667518	0.0177014	-0.70774	0.0100225
Znev_07136	lightgreen		-0.667518	0.0177014	-0.726355	0.00746682
Znev_07191	lightgreen	ref|XP_021923469.1| DC-STAMP domain-containing protein 2-like isoform X1 [Zootermopsis nevadensis] >gb|KDR17607.1| DC-STAMP domain-containing protein 2 [Zootermopsis nevadensis]	-0.667518	0.0177014	-0.392943	0.20638
Znev_07311	lightgreen	ref|XP_021923646.1| galectin-4-like isoform X1 [Zootermopsis nevadensis] >gb|KDR17525.1| Galectin-4 [Zootermopsis nevadensis]	-0.667518	0.0177014	-0.577585	0.0492182
Znev_07370	lightgreen	ref|XP_021937066.1| actin-binding Rho-activating protein-like isoform X1 [Zootermopsis nevadensis] >gb|KDR10029.1| Actin-binding Rho-activating protein [Zootermopsis nevadensis]	-0.667518	0.0177014	-0.625203	0.0297077
Znev_07491	lightgreen	ref|XP_018897751.1| PREDICTED: transient receptor potential cation channel protein painless isoform X2 [Bemisia tabaci]	-0.667518	0.0177014	-0.449329	0.142805
Znev_07499	lightgreen	ref|XP_021924685.1| transcription factor 15-like isoform X1 [Zootermopsis nevadensis]	-0.667518	0.0177014	-0.729934	0.00703778
Znev_07615	lightgreen	gb|KDR15515.1| Transcriptional activator protein Pur-alpha [Zootermopsis nevadensis]	-0.667518	0.0177014	-0.41037	0.185162
Znev_07645	lightgreen	gb|KDR08098.1| Kinesin-like protein KIF14, partial [Zootermopsis nevadensis]	-0.667518	0.0177014	-0.466883	0.125966
Znev_07672	lightgreen		-0.667518	0.0177014	-0.753996	0.00461406
Znev_07743	lightgreen	dbj|BAO01069.1| neuropeptide GPCR A19 [Nilaparvata lugens]	-0.667518	0.0177014	-0.391676	0.207978
Znev_07931	lightgreen	ref|XP_021924475.1| protein spartin [Zootermopsis nevadensis]	-0.667518	0.0177014	-0.756926	0.00436914
Znev_07982	lightgreen	ref|XP_021940090.1| flocculation protein FLO11-like [Zootermopsis nevadensis] >ref|XP_021940091.1| flocculation protein FLO11-like [Zootermopsis nevadensis] >gb|KDR07937.1| Protein deadpan [Zootermopsis nevadensis]	-0.667518	0.0177014	-0.481634	0.112864
Znev_08090	lightgreen		-0.667518	0.0177014	-0.257275	0.419515
Znev_08182	lightgreen	gb|KDR20509.1| Calcium-binding atopy-related autoantigen 1, partial [Zootermopsis nevadensis]	-0.667518	0.0177014	-0.807347	0.00149741
Znev_08204	lightgreen	gb|AGM32612.1| cytochrome c oxidase subunit VIIa [Coptotermes formosanus]	-0.667518	0.0177014	-0.452797	0.13937
Znev_08243	lightgreen		-0.667518	0.0177014	-0.767084	0.00359567
Znev_08264	lightgreen		-0.667518	0.0177014	-0.781391	0.00268806
Znev_08354	lightgreen	ref|XP_021925244.1| AP-5 complex subunit mu-1-like isoform X1 [Zootermopsis nevadensis] >gb|KDR16569.1| MHD domain-containing death-inducing protein [Zootermopsis nevadensis]	-0.667518	0.0177014	-0.39976	0.197912
Znev_08365	lightgreen	ref|XP_021938392.1| tRNA (uracil(54)-C(5))-methyltransferase homolog [Zootermopsis nevadensis] >gb|KDR09093.1| TRNA (uracil-5-)-methyltransferase-like protein A [Zootermopsis nevadensis]	-0.667518	0.0177014	-0.641657	0.0245004
Znev_08442	lightgreen	gb|AGM32561.1| calponin-likey domain containing protein [Coptotermes formosanus]	-0.667518	0.0177014	-0.744097	0.00551872
Znev_08661	lightgreen		-0.667518	0.0177014	-0.254023	0.42562
Znev_08676	lightgreen		-0.667518	0.0177014	-0.305828	0.33368
Znev_08753	lightgreen	ref|XP_021928620.1| SET and MYND domain-containing protein 4-like isoform X1 [Zootermopsis nevadensis] >gb|KDR14907.1| SET and MYND domain-containing protein 4 [Zootermopsis nevadensis]	-0.667518	0.0177014	-0.723047	0.00788061
Znev_08915	lightgreen		-0.667518	0.0177014	-0.559855	0.0583628
Znev_08925	lightgreen		-0.667518	0.0177014	-0.668313	0.0175171
Znev_08935	lightgreen	gb|KDR18352.1| Myophilin [Zootermopsis nevadensis]	-0.667518	0.0177014	-0.578118	0.04896
Znev_08936	lightgreen	ref|XP_021922053.1| mitogen-activated protein kinase kinase kinase 15 isoform X1 [Zootermopsis nevadensis]	-0.667518	0.0177014	-0.688874	0.0132256
Znev_09039	lightgreen	gb|KDR10328.1| Chondroitin sulfate synthase 1 [Zootermopsis nevadensis]	-0.667518	0.0177014	-0.837632	0.000672142
Znev_09188	lightgreen	gb|KDR16594.1| Nuclear protein localization protein 4-like protein, partial [Zootermopsis nevadensis]	-0.667518	0.0177014	-0.813038	0.00130215
Znev_09244	lightgreen	gb|PSN50774.1| CAAX prenyl protease 2 [Blattella germanica]	-0.667518	0.0177014	-0.823669	0.000990372
Znev_09289	lightgreen		-0.667518	0.0177014	-0.520275	0.0829089
Znev_09911	lightgreen	ref|XP_021940811.1| DNA ligase 1-like isoform X2 [Zootermopsis nevadensis]	-0.667518	0.0177014	-0.679528	0.0150666
Znev_09976	lightgreen		-0.667518	0.0177014	-0.783335	0.00257975
Znev_10084	lightgreen	gb|PNF40640.1| Gamma-glutamylcyclotransferase [Cryptotermes secundus]	-0.667518	0.0177014	-0.264943	0.405288
Znev_10119	lightgreen	gb|AVA17426.1| putative Per a allergen [Periplaneta americana]	-0.667518	0.0177014	-0.622568	0.03061
Znev_10125	lightgreen	ref|XP_021938943.1| zinc finger protein Xfin-like isoform X1 [Zootermopsis nevadensis] >ref|XP_021938945.1| zinc finger protein Xfin-like isoform X1 [Zootermopsis nevadensis]	-0.667518	0.0177014	-0.363555	0.245379
Znev_10237	lightgreen		-0.667518	0.0177014	-0.520631	0.0826616
Znev_10293	lightgreen	gb|AGM32403.1| myosin light chain [Coptotermes formosanus]	-0.667518	0.0177014	-0.665386	0.0182021
Znev_10311	lightgreen	ref|XP_021932383.1| PEST proteolytic signal-containing nuclear protein-like isoform X1 [Zootermopsis nevadensis]	-0.667518	0.0177014	-0.657764	0.0200778
Znev_10471	lightgreen		-0.667518	0.0177014	-0.611487	0.0346215
Znev_10482	lightgreen	gb|AGM32434.1| cytochrome c oxidase subunit Va [Coptotermes formosanus]	-0.667518	0.0177014	-0.483171	0.111553
Znev_10629	lightgreen	gb|KDR13933.1| Collagen alpha chain [Zootermopsis nevadensis]	-0.667518	0.0177014	-0.725246	0.00760378
Znev_10706	lightgreen	ref|XP_021915144.1| twitchin [Zootermopsis nevadensis]	-0.667518	0.0177014	-0.555115	0.0609943
Znev_10863	lightgreen	gb|KDR23040.1| Voltage-dependent calcium channel subunit alpha-2/delta-3 [Zootermopsis nevadensis]	-0.667518	0.0177014	-0.664443	0.0184271
Znev_10880	lightgreen	gb|PSN39431.1| Rhomboid-related protein 3 [Blattella germanica]	-0.667518	0.0177014	-0.769992	0.00339472
Znev_10900	lightgreen	gb|KDR20202.1| RIB43A-like with coiled-coils protein 1 [Zootermopsis nevadensis]	-0.667518	0.0177014	-0.497609	0.0997284
Znev_10908	lightgreen	gb|AGM32088.1| troponin T [Coptotermes formosanus]	-0.667518	0.0177014	-0.677975	0.0153899
Znev_10997	lightgreen	ref|XP_021923766.1| flocculation protein FLO11 isoform X1 [Zootermopsis nevadensis]	-0.667518	0.0177014	-0.662769	0.018831
Znev_11153	lightgreen	ref|XP_021923034.1| PDZ and LIM domain protein 3 isoform X4 [Zootermopsis nevadensis]	-0.667518	0.0177014	-0.730526	0.00696858
Znev_11190	lightgreen	ref|XP_021915897.1| dynein assembly factor with WDR repeat domains 1 isoform X1 [Zootermopsis nevadensis] >ref|XP_021915898.1| dynein assembly factor with WDR repeat domains 1 isoform X1 [Zootermopsis nevadensis] >gb|KDR21463.1| WD repeat-containing protein 69 [Zootermopsis nevadensis]	-0.667518	0.0177014	-0.542758	0.0682415
Znev_11253	lightgreen		-0.667518	0.0177014	-0.205315	0.522076
Znev_11335	lightgreen	gb|KDR09464.1| Receptor-type tyrosine-protein phosphatase kappa, partial [Zootermopsis nevadensis]	-0.667518	0.0177014	-0.474908	0.118721
Znev_11420	lightgreen		-0.667518	0.0177014	-0.571433	0.052268
Znev_11477	lightgreen	gb|KDR22166.1| Prolyl 3-hydroxylase 1, partial [Zootermopsis nevadensis]	-0.667518	0.0177014	-0.748997	0.00505566
Znev_11506	lightgreen	ref|XP_021925353.1| intraflagellar transport protein 46 homolog isoform X2 [Zootermopsis nevadensis]	-0.667518	0.0177014	-0.546304	0.0661043
Znev_11550	lightgreen	emb|SCP05409.1| conserved Plasmodium protein, unknown function [Plasmodium ovale]	-0.667518	0.0177014	-0.293525	0.354459
Znev_11602	lightgreen	ref|XP_021940372.1| transcriptional protein SWT1 isoform X2 [Zootermopsis nevadensis]	-0.667518	0.0177014	-0.494512	0.102191
Znev_11630	lightgreen	gb|KDR18370.1| RING finger protein 31 [Zootermopsis nevadensis]	-0.667518	0.0177014	-0.656988	0.0202765
Znev_11652	lightgreen		-0.667518	0.0177014	-0.242236	0.448117
Znev_11848	lightgreen		-0.667518	0.0177014	-0.801367	0.00172603
Znev_12158	lightgreen	gb|KDR08710.1| putative tRNA pseudouridine synthase 1 [Zootermopsis nevadensis]	-0.667518	0.0177014	-0.315276	0.318182
Znev_12259	lightgreen	gb|PSN34709.1| Galactosylgalactosylxylosylprotein 3-beta-glucuronosyltransferase I [Blattella germanica]	-0.667518	0.0177014	-0.832659	0.000774689
Znev_12319	lightgreen		-0.667518	0.0177014	-0.778147	0.00287649
Znev_12431	lightgreen	ref|XP_021914310.1| AP-5 complex subunit beta-1-like isoform X1 [Zootermopsis nevadensis] >ref|XP_021914311.1| AP-5 complex subunit beta-1-like isoform X1 [Zootermopsis nevadensis]	-0.667518	0.0177014	-0.558323	0.0592044
Znev_12439	lightgreen		-0.667518	0.0177014	-0.610934	0.0348311
Znev_12585	lightgreen	ref|XP_021927906.1| A disintegrin and metalloproteinase with thrombospondin motifs 2-like [Zootermopsis nevadensis]	-0.667518	0.0177014	-0.748693	0.00508342
Znev_12638	lightgreen	ref|XP_002432973.1| T-box protein, putative [Pediculus humanus corporis] >gb|EEB20235.1| T-box protein, putative [Pediculus humanus corporis]	-0.667518	0.0177014	-0.815212	0.001233
Znev_12813	lightgreen	ref|XP_021928078.1| RING finger protein nhl-1 isoform X1 [Zootermopsis nevadensis] >ref|XP_021928079.1| RING finger protein nhl-1 isoform X1 [Zootermopsis nevadensis] >ref|XP_021928080.1| RING finger protein nhl-1 isoform X1 [Zootermopsis nevadensis] >ref|XP_021928081.1| RING finger protein nhl-1 isoform X1 [Zootermopsis nevadensis] >ref|XP_021928082.1| RING finger protein nhl-1 isoform X1 [Zoote…	-0.667518	0.0177014	-0.838487	0.000655622
Znev_12848	lightgreen		-0.667518	0.0177014	-0.407865	0.188125
Znev_12879	lightgreen	gb|KDR20361.1| putative phosphorylase b kinase regulatory subunit alpha [Zootermopsis nevadensis]	-0.667518	0.0177014	-0.83973	0.000632162
Znev_13016	lightgreen		-0.667518	0.0177014	-0.667689	0.0176617
Znev_13091	lightgreen		-0.667518	0.0177014	-0.755664	0.00447342
Znev_13352	lightgreen	gb|KDR15164.1| Tropomyosin [Zootermopsis nevadensis]	-0.667518	0.0177014	-0.602756	0.0380369
Znev_13353	lightgreen	gb|KDR15165.1| Tropomyosin [Zootermopsis nevadensis]	-0.667518	0.0177014	-0.555407	0.06083
Znev_13354	lightgreen	gb|AVA17392.1| putative Per a 7 isoallergen [Periplaneta americana]	-0.667518	0.0177014	-0.780186	0.00275692
Znev_13462	lightgreen	ref|XP_021922124.1| SH3 domain-containing protein C23A1.17 isoform X2 [Zootermopsis nevadensis]	-0.667518	0.0177014	-0.622111	0.0307685
Znev_13473	lightgreen	gb|KDR11842.1| Voltage-dependent calcium channel subunit alpha-2/delta-3 [Zootermopsis nevadensis]	-0.667518	0.0177014	-0.457932	0.134381
Znev_13615	lightgreen	gb|KDR16965.1| Poly(ADP-ribose) glycohydrolase [Zootermopsis nevadensis]	-0.667518	0.0177014	-0.859616	0.000337611
Znev_13703	lightgreen	gb|PNF26658.1| Molybdenum cofactor sulfurase [Cryptotermes secundus]	-0.667518	0.0177014	-0.669529	0.0172382
Znev_13708	lightgreen	gb|KDR06531.1| Myosin heavy chain, muscle [Zootermopsis nevadensis]	-0.667518	0.0177014	-0.66504	0.0182845
Znev_13717	lightgreen		-0.667518	0.0177014	-0.353214	0.260062
Znev_13730	lightgreen	gb|KDR13887.1| Eukaryotic translation initiation factor 4 gamma 3 [Zootermopsis nevadensis]	-0.667518	0.0177014	-0.449431	0.142703
Znev_13784	lightgreen	gb|KDR07845.1| Dorsal root ganglia homeobox protein [Zootermopsis nevadensis]	-0.667518	0.0177014	-0.598131	0.03994
Znev_13822	lightgreen		-0.667518	0.0177014	-0.586477	0.0450342
Znev_13947	lightgreen		-0.667518	0.0177014	-0.298355	0.34622
Znev_13995	lightgreen	gb|KDR07629.1| Erythroid differentiation-related factor 1 [Zootermopsis nevadensis]	-0.667518	0.0177014	-0.335653	0.286141
Znev_14133	lightgreen		-0.667518	0.0177014	-0.847617	0.000498112
Znev_14493	lightgreen	ref|XP_021939819.1| RNA-binding protein 34 [Zootermopsis nevadensis] >ref|XP_021939820.1| RNA-binding protein 34 [Zootermopsis nevadensis] >ref|XP_021939821.1| RNA-binding protein 34 [Zootermopsis nevadensis] >gb|KDR08159.1| RNA-binding protein 34 [Zootermopsis nevadensis]	-0.667518	0.0177014	-0.350656	0.263771
Znev_14617	lightgreen	ref|XP_002425451.1| dynein beta chain, ciliary, putative [Pediculus humanus corporis] >gb|EEB12713.1| dynein beta chain, ciliary, putative [Pediculus humanus corporis]	-0.667518	0.0177014	-0.415174	0.179561
Znev_14624	lightgreen	gb|KDR19083.1| Carbonic anhydrase-related protein 10 [Zootermopsis nevadensis]	-0.667518	0.0177014	-0.69866	0.011482
Znev_14718	lightgreen		-0.667518	0.0177014	-0.352969	0.260417
Znev_14747	lightgreen	ref|XP_021940669.1| aquaporin-11 [Zootermopsis nevadensis] >ref|XP_021940670.1| aquaporin-11 [Zootermopsis nevadensis] >gb|KDR07479.1| Aquaporin-12 [Zootermopsis nevadensis]	-0.667518	0.0177014	-0.676821	0.0156334
Znev_14842	lightgreen	gb|PNF42398.1| NAD-dependent protein deacylase sirtuin-5, mitochondrial [Cryptotermes secundus]	-0.667518	0.0177014	-0.333257	0.289809
Znev_14916	lightgreen	gb|KDR09682.1| UDP-glucuronic acid decarboxylase 1 [Zootermopsis nevadensis]	-0.667518	0.0177014	-0.885422	0.000127926
Znev_14950	lightgreen	gb|KDR17100.1| Craniofacial development protein 2, partial [Zootermopsis nevadensis]	-0.667518	0.0177014	-0.49345	0.103044
Znev_15028	lightgreen	gb|AKZ24904.1| putative UV opsin [Periplaneta americana]	-0.667518	0.0177014	-0.706626	0.0101937
Znev_15057	lightgreen		-0.667518	0.0177014	-0.599303	0.0394516
Znev_15220	lightgreen		-0.667518	0.0177014	-0.269713	0.396561
Znev_15251	lightgreen	ref|XP_021912925.1| troponin I-like isoform X2 [Zootermopsis nevadensis]	-0.667518	0.0177014	-0.686641	0.0136496
Znev_15406	lightgreen	ref|XP_023719471.1| hemicentin-2 isoform X1 [Cryptotermes secundus]	-0.667518	0.0177014	-0.540206	0.0698085
Znev_15605	lightgreen	ref|XP_021938237.1| probable GPI-anchored adhesin-like protein PGA55 isoform X2 [Zootermopsis nevadensis]	-0.667518	0.0177014	-0.674204	0.0161961
Znev_15623	lightgreen	emb|CAB3363635.1| Hypothetical predicted protein [Cloeon dipterum]	-0.667518	0.0177014	-0.853546	0.000412758
Znev_15690	lightgreen		-0.667518	0.0177014	-0.334304	0.288202
Znev_15719	lightgreen	dbj|GBP45870.1| Actin, muscle [Eumeta japonica]	-0.667518	0.0177014	-0.744219	0.00550676
Znev_15723	lightgreen	gb|KDR08287.1| RNA-binding protein 39, partial [Zootermopsis nevadensis]	-0.667518	0.0177014	-0.534183	0.0736057
Znev_15749	lightgreen	gb|KDR16982.1| G-protein coupled receptor moody, partial [Zootermopsis nevadensis]	-0.667518	0.0177014	-0.540611	0.0695582
Znev_15800	lightgreen	ref|XP_021918540.1| ubiquitin carboxyl-terminal hydrolase 36-like [Zootermopsis nevadensis] >ref|XP_021918541.1| ubiquitin carboxyl-terminal hydrolase 36-like [Zootermopsis nevadensis] >ref|XP_021918542.1| ubiquitin carboxyl-terminal hydrolase 36-like [Zootermopsis nevadensis] >ref|XP_021918543.1| ubiquitin carboxyl-terminal hydrolase 36-like [Zootermopsis nevadensis] >ref|XP_021918544.1| ubiquit…	-0.667518	0.0177014	-0.606934	0.0363739
Znev_15854	lightgreen	gb|KDR23920.1| Ligand of Numb protein X 2 [Zootermopsis nevadensis]	-0.667518	0.0177014	-0.730189	0.00700794
Znev_15885	lightgreen	ref|XP_021920991.1| zinc finger protein 271-like isoform X1 [Zootermopsis nevadensis] >ref|XP_021920992.1| zinc finger protein 271-like isoform X1 [Zootermopsis nevadensis] >ref|XP_021920993.1| zinc finger protein 271-like isoform X1 [Zootermopsis nevadensis]	-0.667518	0.0177014	-0.648889	0.0224352
Znev_15999	lightgreen	gb|KDR15662.1| Polar tube protein 1 [Zootermopsis nevadensis]	-0.667518	0.0177014	-0.774223	0.00311769
Znev_16020	lightgreen	gb|KDR11836.1| C-jun-amino-terminal kinase-interacting protein 4 [Zootermopsis nevadensis]	-0.667518	0.0177014	-0.278708	0.380369
Znev_16085	lightgreen		-0.667518	0.0177014	-0.389773	0.210392
Znev_16276	lightgreen	ref|XP_021941841.1| troponin I isoform X1 [Zootermopsis nevadensis] >gb|KDQ88314.1| Troponin I [Zootermopsis nevadensis]	-0.667518	0.0177014	-0.700922	0.0111047
Znev_16341	lightgreen	ref|XP_022198375.2| craniofacial development protein 2-like [Nilaparvata lugens]	-0.667518	0.0177014	-0.243444	0.445786
Znev_16995	lightgreen	ref|XP_015521903.1| PREDICTED: sodium leak channel non-selective protein [Neodiprion lecontei]	-0.667518	0.0177014	-0.537197	0.0716882
Znev_17209	lightgreen	ref|XP_021914438.1| latrophilin-like protein LAT-2 [Zootermopsis nevadensis]	-0.667518	0.0177014	-0.842585	0.000580763
Znev_17423	lightgreen	ref|XP_023717983.1| hemicentin-2 isoform X1 [Cryptotermes secundus]	-0.667518	0.0177014	-0.644905	0.0235566
Znev_17447	lightgreen	ref|XP_014258442.1| sodium channel protein Nach-like isoform X2 [Cimex lectularius]	-0.667518	0.0177014	-0.472449	0.120911
Znev_17530	lightgreen		-0.667518	0.0177014	-0.670981	0.0169096
Znev_17630	lightgreen	gb|EFN85931.1| Protein disulfide-isomerase A5 [Harpegnathos saltator]	-0.667518	0.0177014	-0.658778	0.0198206
Znev_17976	lightgreen	dbj|GFO42834.1| protein antagonist of like heterochromatin protein 1 [Plakobranchus ocellatus]	-0.667518	0.0177014	-0.50371	0.0949943
Znev_18298	lightgreen		-0.667518	0.0177014	-0.83205	0.000788032
Znev_18423	lightgreen	ref|XP_014283018.1| potassium channel subfamily K member 18 [Halyomorpha halys]	-0.667518	0.0177014	-0.579363	0.0483605
Znev_18502	lightgreen	ref|XP_018909660.1| PREDICTED: glycine receptor subunit alpha-2-like isoform X1 [Bemisia tabaci] >ref|XP_018909661.1| PREDICTED: glycine receptor subunit alpha-2-like isoform X1 [Bemisia tabaci] >ref|XP_018909662.1| PREDICTED: glycine receptor subunit alpha-2-like isoform X1 [Bemisia tabaci]	-0.667518	0.0177014	-0.493394	0.103089
Znev_18537	lightgreen	ref|XP_021926071.1| zinc finger protein 271-like [Zootermopsis nevadensis]	-0.667518	0.0177014	-0.705931	0.0103016
Znev_18633	lightgreen	ref|XP_023711458.1| ryanodine receptor isoform X1 [Cryptotermes secundus]	-0.667518	0.0177014	-0.671687	0.0167513
Znev_18778	lightgreen	ref|XP_021923440.1| oocyte zinc finger protein XlCOF6-like isoform X4 [Zootermopsis nevadensis]	-0.667518	0.0177014	-0.383697	0.218213
Znev_18819	lightgreen	gb|PSN40369.1| Ionotropic receptor 124 [Blattella germanica]	-0.667518	0.0177014	-0.36298	0.246182
Znev_19025	lightgreen	ref|XP_021936011.1| glutamate receptor ionotropic, kainate 2-like [Zootermopsis nevadensis]	-0.667518	0.0177014	-0.572528	0.0517157
Znev_00074	lightyellow	gb|KDR22616.1| Proto-oncogene tyrosine-protein kinase ROS [Zootermopsis nevadensis]	-0.830062	0.000832852	-0.680183	0.0149319
Znev_00089	lightyellow		-0.830062	0.000832852	-0.788202	0.00232311
Znev_00091	lightyellow		-0.830062	0.000832852	-0.713773	0.00913229
Znev_00119	lightyellow	ref|XP_021913128.1| activating transcription factor 3 isoform X1 [Zootermopsis nevadensis] >ref|XP_021913129.1| activating transcription factor 3 isoform X1 [Zootermopsis nevadensis] >gb|KDR22659.1| Proto-oncogene protein c-fos [Zootermopsis nevadensis]	-0.830062	0.000832852	-0.798809	0.00183158
Znev_00217	lightyellow	ref|XP_021936043.1| transforming growth factor-beta-induced protein ig-h3-like [Zootermopsis nevadensis] >gb|KDR23356.1| Transforming growth factor-beta-induced protein ig-h3 [Zootermopsis nevadensis]	-0.830062	0.000832852	-0.916241	2.81709e-05
Znev_00219	lightyellow		-0.830062	0.000832852	-0.630078	0.0280887
Znev_00236	lightyellow	ref|XP_021936497.1| transmembrane protein 183 isoform X2 [Zootermopsis nevadensis]	-0.830062	0.000832852	-0.798883	0.00182846
Znev_00277	lightyellow	gb|KDR23400.1| Monocarboxylate transporter 10, partial [Zootermopsis nevadensis]	-0.830062	0.000832852	-0.750018	0.00496293
Znev_00535	lightyellow	ref|XP_021927100.1| sodium- and chloride-dependent glycine transporter 1 isoform X1 [Zootermopsis nevadensis]	-0.830062	0.000832852	-0.841569	0.000598672
Znev_00747	lightyellow	ref|XP_021941398.1| high affinity cationic amino acid transporter 1-like [Zootermopsis nevadensis] >ref|XP_021941407.1| high affinity cationic amino acid transporter 1-like [Zootermopsis nevadensis] >ref|XP_021941416.1| high affinity cationic amino acid transporter 1-like [Zootermopsis nevadensis] >gb|KDR23205.1| High affinity cationic amino acid transporter 1 [Zootermopsis nevadensis]	-0.830062	0.000832852	-0.670584	0.016999
Znev_00764	lightyellow	gb|KDR23220.1| Guanine deaminase [Zootermopsis nevadensis]	-0.830062	0.000832852	-0.753946	0.00461833
Znev_00884	lightyellow	gb|KDR22929.1| Organic cation transporter protein, partial [Zootermopsis nevadensis]	-0.830062	0.000832852	-0.570709	0.0526352
Znev_00923	lightyellow		-0.830062	0.000832852	-0.864971	0.000280579
Znev_01076	lightyellow	ref|XP_033607594.1| U-scoloptoxin(01)-Cw1a-like [Cryptotermes secundus]	-0.830062	0.000832852	-0.701736	0.010971
Znev_01308	lightyellow	gb|KDR19201.1| Nose resistant to fluoxetine protein 6 [Zootermopsis nevadensis]	-0.830062	0.000832852	-0.699372	0.0113623
Znev_01315	lightyellow	gb|AGM32770.1| chitin binding peritrophin-A domain containing protein [Coptotermes formosanus]	-0.830062	0.000832852	-0.666655	0.0179028
Znev_01337	lightyellow	gb|KDR19229.1| [Pyruvate dehydrogenase [lipoamide]] kinase, mitochondrial [Zootermopsis nevadensis]	-0.830062	0.000832852	-0.682119	0.0145385
Znev_01416	lightyellow	ref|XP_021917004.1| acidic phospholipase A2 PA4-like isoform X1 [Zootermopsis nevadensis] >gb|KDR21027.1| Phospholipase A2 isozyme PA4 [Zootermopsis nevadensis]	-0.830062	0.000832852	-0.646451	0.0231168
Znev_01430	lightyellow	gb|PNF40164.1| Alkaline phosphatase 4 [Cryptotermes secundus]	-0.830062	0.000832852	-0.63863	0.0254043
Znev_01435	lightyellow		-0.830062	0.000832852	-0.697442	0.0116892
Znev_01436	lightyellow		-0.830062	0.000832852	-0.73849	0.00608701
Znev_01457	lightyellow		-0.830062	0.000832852	-0.841336	0.000602837
Znev_01481	lightyellow	ref|XP_021915779.1| polyadenylate-binding protein 1 [Zootermopsis nevadensis] >gb|KDR21568.1| Polyadenylate-binding protein 1 [Zootermopsis nevadensis]	-0.830062	0.000832852	-0.868303	0.00024908
Znev_01501	lightyellow	ref|XP_021935111.1| putative fatty acyl-CoA reductase CG5065 [Zootermopsis nevadensis] >ref|XP_021935112.1| putative fatty acyl-CoA reductase CG5065 [Zootermopsis nevadensis] >ref|XP_021935113.1| putative fatty acyl-CoA reductase CG5065 [Zootermopsis nevadensis] >ref|XP_021935114.1| putative fatty acyl-CoA reductase CG5065 [Zootermopsis nevadensis] >ref|XP_021935116.1| putative fatty acyl-CoA red…	-0.830062	0.000832852	-0.528197	0.0775171
Znev_01541	lightyellow	gb|KDR11074.1| Ephrin type-A receptor 5 [Zootermopsis nevadensis]	-0.830062	0.000832852	-0.881459	0.000150594
Znev_01605	lightyellow	ref|XP_021921012.1| LOW QUALITY PROTEIN: mucin-5AC [Zootermopsis nevadensis]	-0.830062	0.000832852	-0.77058	0.00335515
Znev_01811	lightyellow	ref|XP_021927559.1| BMP-binding endothelial regulator protein isoform X1 [Zootermopsis nevadensis] >gb|KDR15470.1| BMP-binding endothelial regulator protein [Zootermopsis nevadensis]	-0.830062	0.000832852	-0.666049	0.0180454
Znev_01867	lightyellow	gb|KDR10938.1| Cytochrome P450 9e2 [Zootermopsis nevadensis]	-0.830062	0.000832852	-0.714404	0.00904275
Znev_01905	lightyellow	gb|ANA78277.1| chitin deacetylase 4, partial [Locusta migratoria]	-0.830062	0.000832852	-0.763774	0.00383522
Znev_02004	lightyellow	gb|KDR12467.1| Techylectin-5B [Zootermopsis nevadensis]	-0.830062	0.000832852	-0.743594	0.00556796
Znev_02042	lightyellow	ref|XP_021914500.1| solute carrier family 2, facilitated glucose transporter member 1-like isoform X1 [Zootermopsis nevadensis] >ref|XP_021914502.1| solute carrier family 2, facilitated glucose transporter member 1-like isoform X1 [Zootermopsis nevadensis] >ref|XP_021914503.1| solute carrier family 2, facilitated glucose transporter member 1-like isoform X1 [Zootermopsis nevadensis] >ref|XP_02191…	-0.830062	0.000832852	-0.758473	0.00424387
Znev_02160	lightyellow	gb|PSN44490.1| Ribonuclease kappa-B [Blattella germanica]	-0.830062	0.000832852	-0.857069	0.000367719
Znev_02228	lightyellow	ref|XP_023716388.1| esterase E4 isoform X2 [Cryptotermes secundus] >ref|XP_023716396.1| esterase E4 isoform X2 [Cryptotermes secundus] >gb|PNF42151.1| Esterase E4 [Cryptotermes secundus]	-0.830062	0.000832852	-0.838894	0.000647862
Znev_02276	lightyellow	ref|XP_021942474.1| estrogen sulfotransferase-like isoform X1 [Zootermopsis nevadensis]	-0.830062	0.000832852	-0.587559	0.0445431
Znev_02283	lightyellow		-0.830062	0.000832852	-0.665395	0.0182001
Znev_02346	lightyellow		-0.830062	0.000832852	-0.697155	0.0117385
Znev_02390	lightyellow		-0.830062	0.000832852	-0.718239	0.0085123
Znev_02443	lightyellow	gb|PSN30952.1| BTB/POZ domain-containing protein KCTD9 [Blattella germanica]	-0.830062	0.000832852	-0.859266	0.000341639
Znev_02526	lightyellow		-0.830062	0.000832852	-0.661061	0.0192499
Znev_02610	lightyellow	emb|CAX20733.1| putative alpha-N-acetylgalactosaminidase [Chorthippus parallelus]	-0.830062	0.000832852	-0.613918	0.033711
Znev_02635	lightyellow	ref|XP_021926471.1| zinc transporter 10 isoform X2 [Zootermopsis nevadensis] >gb|KDR23794.1| Zinc transporter 10 [Zootermopsis nevadensis]	-0.830062	0.000832852	-0.615726	0.0330449
Znev_02784	lightyellow	gb|AXQ39854.1| beta-1,4-endoglucanase [Mastotermes darwiniensis]	-0.830062	0.000832852	-0.533683	0.0739269
Znev_02967	lightyellow	ref|XP_021930686.1| arrestin domain-containing protein 4 [Zootermopsis nevadensis] >gb|KDR13777.1| Arrestin domain-containing protein 2 [Zootermopsis nevadensis]	-0.830062	0.000832852	-0.822558	0.00101994
Znev_03196	lightyellow	ref|XP_021915232.1| clavesin-1 [Zootermopsis nevadensis] >ref|XP_021915233.1| clavesin-1 [Zootermopsis nevadensis] >ref|XP_021915234.1| clavesin-1 [Zootermopsis nevadensis] >gb|KDR21724.1| Retinaldehyde-binding protein 1-like protein 1 [Zootermopsis nevadensis]	-0.830062	0.000832852	-0.723005	0.007886
Znev_03246	lightyellow		-0.830062	0.000832852	-0.541099	0.0692578
Znev_03280	lightyellow	gb|PSN35690.1| Protein mab-21 [Blattella germanica]	-0.830062	0.000832852	-0.882335	0.00014533
Znev_03369	lightyellow	gb|KDR20071.1| RING finger protein [Zootermopsis nevadensis]	-0.830062	0.000832852	-0.535905	0.072506
Znev_03467	lightyellow	gb|PSN53111.1| Protein EFR3 cmp44E [Blattella germanica]	-0.830062	0.000832852	-0.574168	0.0508963
Znev_03512	lightyellow		-0.830062	0.000832852	-0.727399	0.00733975
Znev_03698	lightyellow	gb|KDR16679.1| Ornithine decarboxylase, partial [Zootermopsis nevadensis]	-0.830062	0.000832852	-0.565046	0.0555719
Znev_03723	lightyellow	ref|XP_021924980.1| endoplasmic reticulum metallopeptidase 1-like isoform X1 [Zootermopsis nevadensis] >ref|XP_021924982.1| endoplasmic reticulum metallopeptidase 1-like isoform X1 [Zootermopsis nevadensis]	-0.830062	0.000832852	-0.794167	0.00203576
Znev_03724	lightyellow		-0.830062	0.000832852	-0.793822	0.00205158
Znev_03878	lightyellow	ref|XP_021935585.1| G protein-activated inward rectifier potassium channel 3-like isoform X1 [Zootermopsis nevadensis]	-0.830062	0.000832852	-0.624337	0.0300021
Znev_03908	lightyellow	ref|XP_021913689.1| protein yellow [Zootermopsis nevadensis] >gb|KDR22429.1| Protein yellow [Zootermopsis nevadensis]	-0.830062	0.000832852	-0.786852	0.00239225
Znev_04015	lightyellow	ref|XP_021929394.1| activating transcription factor of chaperone isoform X2 [Zootermopsis nevadensis]	-0.830062	0.000832852	-0.867456	0.000256815
Znev_04110	lightyellow	gb|KDR09499.1| Cysteine sulfinic acid decarboxylase, partial [Zootermopsis nevadensis]	-0.830062	0.000832852	-0.605099	0.0370978
Znev_04237	lightyellow	ref|XP_021927801.1| stromal interaction molecule homolog isoform X1 [Zootermopsis nevadensis] >gb|KDR23729.1| Stromal interaction molecule-like protein [Zootermopsis nevadensis]	-0.830062	0.000832852	-0.661292	0.0191929
Znev_04297	lightyellow		-0.830062	0.000832852	-0.758939	0.00420668
Znev_04334	lightyellow	ref|XP_021938737.1| tubulin-specific chaperone cofactor E-like protein [Zootermopsis nevadensis] >ref|XP_021938738.1| tubulin-specific chaperone cofactor E-like protein [Zootermopsis nevadensis] >gb|KDR08895.1| Tubulin-specific chaperone cofactor E-like protein [Zootermopsis nevadensis]	-0.830062	0.000832852	-0.724801	0.00765912
Znev_04342	lightyellow	ref|XP_014480690.1| PREDICTED: protein stoned-B-like [Dinoponera quadriceps]	-0.830062	0.000832852	-0.702044	0.0109208
Znev_04370	lightyellow		-0.830062	0.000832852	-0.772774	0.00321055
Znev_04507	lightyellow	ref|XP_023715941.1| thyroid hormone receptor-associated protein 3 isoform X1 [Cryptotermes secundus]	-0.830062	0.000832852	-0.90364	5.55488e-05
Znev_04563	lightyellow		-0.830062	0.000832852	-0.604748	0.0372372
Znev_04612	lightyellow	ref|XP_021915410.1| probable phospholipase A1 magnifin [Zootermopsis nevadensis] >gb|KDR21675.1| Pancreatic lipase-related protein 2 [Zootermopsis nevadensis]	-0.830062	0.000832852	-0.667228	0.0177689
Znev_04801	lightyellow	ref|XP_021927251.1| zinc transporter ZIP6-like isoform X1 [Zootermopsis nevadensis]	-0.830062	0.000832852	-0.75383	0.00462823
Znev_04850	lightyellow	gb|PSN46724.1| Sodium- and chloride-dependent GABA transporter 1 [Blattella germanica]	-0.830062	0.000832852	-0.807164	0.00150404
Znev_04931	lightyellow	ref|XP_021915516.1| cyclin-dependent kinase 5 activator 1 [Zootermopsis nevadensis] >gb|KDR21648.1| Cyclin-dependent kinase 5 activator 1 [Zootermopsis nevadensis]	-0.830062	0.000832852	-0.732052	0.00679272
Znev_04965	lightyellow	ref|XP_021922914.1| flocculation protein FLO11-like [Zootermopsis nevadensis]	-0.830062	0.000832852	-0.712917	0.00925482
Znev_04988	lightyellow	gb|KDR15243.1| Sodium/potassium-transporting ATPase subunit beta-2 [Zootermopsis nevadensis]	-0.830062	0.000832852	-0.797048	0.0019071
Znev_05500	lightyellow	gb|KDR15343.1| Protein tipE [Zootermopsis nevadensis]	-0.830062	0.000832852	-0.670198	0.0170861
Znev_05556	lightyellow		-0.830062	0.000832852	-0.734246	0.00654569
Znev_05586	lightyellow	gb|PSN41284.1| Tetratricopeptide repeat protein 28 [Blattella germanica]	-0.830062	0.000832852	-0.699546	0.0113331
Znev_05643	lightyellow	ref|XP_021933708.1| protein groucho-like isoform X1 [Zootermopsis nevadensis]	-0.830062	0.000832852	-0.577277	0.0493677
Znev_05690	lightyellow	ref|XP_021931241.1| protein artichoke [Zootermopsis nevadensis] >gb|KDR13467.1| Insulin-like growth factor-binding protein complex acid labile chain [Zootermopsis nevadensis]	-0.830062	0.000832852	-0.504366	0.0944943
Znev_05758	lightyellow	ref|XP_021919816.1| angiotensin-converting enzyme-like [Zootermopsis nevadensis] >gb|KDR19442.1| Angiotensin-converting enzyme [Zootermopsis nevadensis]	-0.830062	0.000832852	-0.760221	0.00410568
Znev_05782	lightyellow	gb|KDR15986.1| Krueppel-like factor 3, partial [Zootermopsis nevadensis]	-0.830062	0.000832852	-0.48085	0.113537
Znev_05807	lightyellow	gb|KDR12717.1| Endocuticle structural glycoprotein SgAbd-2, partial [Zootermopsis nevadensis]	-0.830062	0.000832852	-0.809378	0.00142532
Znev_05808	lightyellow	ref|XP_021932408.1| glycine-rich protein 5-like [Zootermopsis nevadensis]	-0.830062	0.000832852	-0.543355	0.0678781
Znev_05848	lightyellow		-0.830062	0.000832852	-0.758222	0.00426407
Znev_05885	lightyellow		-0.830062	0.000832852	-0.631104	0.0277565
Znev_05886	lightyellow	gb|KDR14642.1| Chondroitin proteoglycan-2 [Zootermopsis nevadensis]	-0.830062	0.000832852	-0.736804	0.00626629
Znev_05888	lightyellow	gb|PSN49919.1| Protein obstructor-E [Blattella germanica]	-0.830062	0.000832852	-0.744078	0.00552053
Znev_05890	lightyellow	gb|PSN49911.1| Protein obstructor-E [Blattella germanica]	-0.830062	0.000832852	-0.831847	0.000792529
Znev_05892	lightyellow	gb|PNF21873.1| Protein obstructor-E [Cryptotermes secundus]	-0.830062	0.000832852	-0.887527	0.000117027
Znev_05896	lightyellow	gb|AGN56418.1| UDP N-acetylglucosamine pyrophosphorylases 1 [Locusta migratoria]	-0.830062	0.000832852	-0.652126	0.0215535
Znev_05953	lightyellow	gb|KDR14946.1| PRKCA-binding protein [Zootermopsis nevadensis]	-0.830062	0.000832852	-0.701975	0.010932
Znev_06011	lightyellow	gb|KDR17791.1| Abnormal spindle-like microcephaly-associated protein-like protein [Zootermopsis nevadensis]	-0.830062	0.000832852	-0.758339	0.00425462
Znev_06031	lightyellow		-0.830062	0.000832852	-0.786368	0.0024174
Znev_06118	lightyellow	gb|KDR12668.1| Nicotinamide riboside kinase 1, partial [Zootermopsis nevadensis]	-0.830062	0.000832852	-0.78412	0.00253696
Znev_06150	lightyellow		-0.830062	0.000832852	-0.677222	0.0155486
Znev_06314	lightyellow	gb|KDR23051.1| Protein 5NUC [Zootermopsis nevadensis]	-0.830062	0.000832852	-0.647009	0.0229595
Znev_06441	lightyellow	gb|KDR11744.1| Leucine-rich repeats and immunoglobulin-like domains protein 2, partial [Zootermopsis nevadensis]	-0.830062	0.000832852	-0.647239	0.022895
Znev_06576	lightyellow	gb|KDR23640.1| Krueppel-like factor 2 [Zootermopsis nevadensis]	-0.830062	0.000832852	-0.87289	0.000210304
Znev_06604	lightyellow		-0.830062	0.000832852	-0.9037	5.53832e-05
Znev_06610	lightyellow	dbj|BAA18917.1| lectin-related protein, partial [Periplaneta americana]	-0.830062	0.000832852	-0.769294	0.00344211
Znev_06669	lightyellow		-0.830062	0.000832852	-0.708275	0.00994108
Znev_06834	lightyellow	gb|KDR16306.1| Glycogen debranching enzyme, partial [Zootermopsis nevadensis]	-0.830062	0.000832852	-0.547114	0.0656227
Znev_06869	lightyellow	gb|KDR16024.1| V-type proton ATPase 21 kDa proteolipid subunit, partial [Zootermopsis nevadensis]	-0.830062	0.000832852	-0.788383	0.00231395
Znev_06941	lightyellow	ref|XP_021937690.1| 6-phosphofructo-2-kinase/fructose-2,6-bisphosphatase isoform X1 [Zootermopsis nevadensis]	-0.830062	0.000832852	-0.615768	0.0330294
Znev_06964	lightyellow	ref|XP_021933529.1| mucin-17-like isoform X2 [Zootermopsis nevadensis]	-0.830062	0.000832852	-0.550175	0.063824
Znev_06992	lightyellow	gb|AAV73808.1| antioxidant enzyme [Gryllotalpa orientalis]	-0.830062	0.000832852	-0.768442	0.00350069
Znev_07087	lightyellow	gb|KDR09005.1| Anoctamin-8 [Zootermopsis nevadensis]	-0.830062	0.000832852	-0.82801	0.000881123
Znev_07109	lightyellow	ref|XP_021929637.1| single-stranded DNA-binding protein 3 isoform X8 [Zootermopsis nevadensis]	-0.830062	0.000832852	-0.826765	0.000911464
Znev_07310	lightyellow		-0.830062	0.000832852	-0.707993	0.00998388
Znev_07336	lightyellow	ref|XP_021936812.1| protein Shroom isoform X5 [Zootermopsis nevadensis] >ref|XP_021936813.1| protein Shroom isoform X5 [Zootermopsis nevadensis] >gb|KDR10163.1| Protein Shroom [Zootermopsis nevadensis]	-0.830062	0.000832852	-0.750347	0.00493333
Znev_07365	lightyellow		-0.830062	0.000832852	-0.655448	0.0206749
Znev_07432	lightyellow	ref|XP_021918597.1| transmembrane protein 145-like [Zootermopsis nevadensis] >ref|XP_021918598.1| transmembrane protein 145-like [Zootermopsis nevadensis]	-0.830062	0.000832852	-0.673812	0.0162817
Znev_07707	lightyellow		-0.830062	0.000832852	-0.539257	0.0703976
Znev_07735	lightyellow	gb|PSN31568.1| Phosphoribosylformylglycinamidine synthase [Blattella germanica]	-0.830062	0.000832852	-0.421643	0.17219
Znev_07939	lightyellow		-0.830062	0.000832852	-0.76026	0.00410263
Znev_08245	lightyellow	emb|CAB3364125.1| Hypothetical predicted protein [Cloeon dipterum]	-0.830062	0.000832852	-0.699166	0.0113968
Znev_08434	lightyellow	gb|KDR24330.1| Organic cation transporter protein, partial [Zootermopsis nevadensis]	-0.830062	0.000832852	-0.821612	0.00104565
Znev_08548	lightyellow	dbj|BAA18916.1| lectin-related protein [Periplaneta americana]	-0.830062	0.000832852	-0.680468	0.0148734
Znev_08625	lightyellow	dbj|BAA18914.1| lectin-related protein, partial [Periplaneta americana]	-0.830062	0.000832852	-0.688875	0.0132255
Znev_08718	lightyellow		-0.830062	0.000832852	-0.821373	0.00105225
Znev_08871	lightyellow	ref|XP_021937243.1| parathyroid hormone/parathyroid hormone-related peptide receptor-like isoform X1 [Zootermopsis nevadensis]	-0.830062	0.000832852	-0.779135	0.00281806
Znev_09112	lightyellow		-0.830062	0.000832852	-0.654074	0.0210349
Znev_09124	lightyellow		-0.830062	0.000832852	-0.63844	0.0254621
Znev_09132	lightyellow	ref|XP_021930858.1| probable cytochrome P450 49a1 [Zootermopsis nevadensis] >ref|XP_021930859.1| probable cytochrome P450 49a1 [Zootermopsis nevadensis] >ref|XP_021930860.1| probable cytochrome P450 49a1 [Zootermopsis nevadensis] >gb|KDR13690.1| putative cytochrome P450 49a1 [Zootermopsis nevadensis]	-0.830062	0.000832852	-0.491198	0.10487
Znev_09209	lightyellow	ref|XP_023723496.1| protein-L-isoaspartate O-methyltransferase domain-containing protein 2 [Cryptotermes secundus] >ref|XP_023723577.1| protein-L-isoaspartate O-methyltransferase domain-containing protein 2 [Cryptotermes secundus] >ref|XP_023723662.1| protein-L-isoaspartate O-methyltransferase domain-containing protein 2 [Cryptotermes secundus] >ref|XP_023723751.1| protein-L-isoaspartate O-methyl…	-0.830062	0.000832852	-0.758829	0.00421547
Znev_09277	lightyellow	gb|KDR22802.1| putative cytochrome P450 301a1, mitochondrial [Zootermopsis nevadensis]	-0.830062	0.000832852	-0.79795	0.00186814
Znev_09390	lightyellow	gb|PSN37223.1| Protein germ cell-less [Blattella germanica]	-0.830062	0.000832852	-0.464904	0.127796
Znev_09392	lightyellow		-0.830062	0.000832852	-0.428078	0.165047
Znev_09394	lightyellow		-0.830062	0.000832852	-0.710417	0.00961984
Znev_09451	lightyellow		-0.830062	0.000832852	-0.890971	0.000100777
Znev_09472	lightyellow	ref|XP_021933285.1| probable ATP-dependent RNA helicase DDX5 [Zootermopsis nevadensis] >gb|KDR12221.1| putative ATP-dependent RNA helicase DDX5 [Zootermopsis nevadensis]	-0.830062	0.000832852	-0.794553	0.00201813
Znev_09493	lightyellow		-0.830062	0.000832852	-0.785297	0.00247381
Znev_09555	lightyellow	ref|XP_021923593.1| protein crossbronx homolog isoform X1 [Zootermopsis nevadensis] >gb|KDR23933.1| AKT-interacting protein [Zootermopsis nevadensis]	-0.830062	0.000832852	-0.754926	0.00453522
Znev_09599	lightyellow	gb|PNF41742.1| Pancreatic lipase-related protein 2 [Cryptotermes secundus]	-0.830062	0.000832852	-0.690286	0.0129627
Znev_09763	lightyellow	gb|KDR21269.1| Galactosylgalactosylxylosylprotein 3-beta-glucuronosyltransferase P [Zootermopsis nevadensis]	-0.830062	0.000832852	-0.79421	0.00203377
Znev_09767	lightyellow		-0.830062	0.000832852	-0.691315	0.0127735
Znev_09774	lightyellow	gb|ASQ42725.1| endocuticle structural glycoprotein Abd-5 [Locusta migratoria]	-0.830062	0.000832852	-0.699273	0.0113789
Znev_09896	lightyellow	ref|XP_021932776.1| V-type proton ATPase subunit H isoform X1 [Zootermopsis nevadensis] >gb|KDR12485.1| V-type proton ATPase subunit H [Zootermopsis nevadensis]	-0.830062	0.000832852	-0.693113	0.0124479
Znev_09981	lightyellow	ref|XP_021918511.1| ectopic P granules protein 5 homolog [Zootermopsis nevadensis]	-0.830062	0.000832852	-0.635889	0.0262436
Znev_10088	lightyellow	gb|KDR16380.1| Protein charlatan [Zootermopsis nevadensis]	-0.830062	0.000832852	-0.768772	0.00347793
Znev_10211	lightyellow	ref|XP_034940474.1| lysosomal-associated transmembrane protein 4B-like [Chelonus insularis] >ref|XP_034940475.1| lysosomal-associated transmembrane protein 4B-like [Chelonus insularis]	-0.830062	0.000832852	-0.770137	0.00338488
Znev_10494	lightyellow		-0.830062	0.000832852	-0.704773	0.0104833
Znev_10507	lightyellow	gb|KDR13118.1| Wnt inhibitory factor 1 [Zootermopsis nevadensis]	-0.830062	0.000832852	-0.612302	0.0343142
Znev_10564	lightyellow	gb|KDR08340.1| ATP-binding cassette sub-family G member 1 [Zootermopsis nevadensis]	-0.830062	0.000832852	-0.731136	0.00689787
Znev_10601	lightyellow	gb|KDR16358.1| Glucosamine--fructose-6-phosphate aminotransferase [isomerizing] 2 [Zootermopsis nevadensis]	-0.830062	0.000832852	-0.695347	0.012052
Znev_10606	lightyellow		-0.830062	0.000832852	-0.87674	0.000181549
Znev_10607	lightyellow	gb|KDR16364.1| High-affinity choline transporter 1, partial [Zootermopsis nevadensis]	-0.830062	0.000832852	-0.665723	0.0181225
Znev_10647	lightyellow		-0.830062	0.000832852	-0.656562	0.020386
Znev_10729	lightyellow	gb|KDR17478.1| Liprin-beta-1 [Zootermopsis nevadensis]	-0.830062	0.000832852	-0.726163	0.00749049
Znev_10813	lightyellow		-0.830062	0.000832852	-0.826155	0.000926613
Znev_11087	lightyellow	gb|KDR09398.1| Alanine--glyoxylate aminotransferase 2-like, partial [Zootermopsis nevadensis]	-0.830062	0.000832852	-0.490979	0.105049
Znev_11158	lightyellow		-0.830062	0.000832852	-0.800253	0.00177141
Znev_11172	lightyellow	gb|KDR06513.1| Protein lap4, partial [Zootermopsis nevadensis]	-0.830062	0.000832852	-0.777	0.00294547
Znev_11419	lightyellow	ref|XP_021930790.1| period circadian protein isoform X1 [Zootermopsis nevadensis] >gb|KDR13740.1| Period circadian protein [Zootermopsis nevadensis]	-0.830062	0.000832852	-0.734123	0.00655936
Znev_11617	lightyellow		-0.830062	0.000832852	-0.691086	0.0128155
Znev_11631	lightyellow		-0.830062	0.000832852	-0.602356	0.0381989
Znev_11712	lightyellow	ref|XP_021929431.1| transcription termination factor 5, mitochondrial [Zootermopsis nevadensis]	-0.830062	0.000832852	-0.827515	0.000893098
Znev_11789	lightyellow	ref|XP_012254710.1| lactosylceramide 4-alpha-galactosyltransferase-like [Athalia rosae]	-0.830062	0.000832852	-0.764582	0.00377564
Znev_11818	lightyellow		-0.830062	0.000832852	-0.870885	0.00022663
Znev_11913	lightyellow	ref|XP_021915964.1| rho guanine nucleotide exchange factor 10-like protein isoform X2 [Zootermopsis nevadensis]	-0.830062	0.000832852	-0.619786	0.0315837
Znev_12175	lightyellow	ref|XP_033607487.1| mucin-17-like [Cryptotermes secundus]	-0.830062	0.000832852	-0.646717	0.0230418
Znev_12224	lightyellow	gb|KDR13632.1| Histone-lysine N-methyltransferase SETMAR, partial [Zootermopsis nevadensis]	-0.830062	0.000832852	-0.81713	0.00117436
Znev_12359	lightyellow	gb|KDR08562.1| GAS2-like protein 1 [Zootermopsis nevadensis]	-0.830062	0.000832852	-0.741077	0.00581959
Znev_12381	lightyellow		-0.830062	0.000832852	-0.696579	0.0118377
Znev_12382	lightyellow	gb|KDR23608.1| V-type proton ATPase 16 kDa proteolipid subunit, partial [Zootermopsis nevadensis]	-0.830062	0.000832852	-0.75841	0.00424892
Znev_12429	lightyellow	emb|CAB3378289.1| Hypothetical predicted protein [Cloeon dipterum]	-0.830062	0.000832852	-0.812563	0.00131767
Znev_12606	lightyellow	gb|KDR22067.1| FERM domain-containing protein 8 [Zootermopsis nevadensis]	-0.830062	0.000832852	-0.791696	0.00215125
Znev_12646	lightyellow	gb|EFA05667.1| lim1 [Tribolium castaneum]	-0.830062	0.000832852	-0.685118	0.0139443
Znev_12979	lightyellow		-0.830062	0.000832852	-0.648914	0.0224286
Znev_13296	lightyellow		-0.830062	0.000832852	-0.551587	0.0630062
Znev_13315	lightyellow		-0.830062	0.000832852	-0.77343	0.00316827
Znev_13425	lightyellow	ref|XP_033611212.1| homeobox protein 2 isoform X1 [Cryptotermes secundus]	-0.830062	0.000832852	-0.562001	0.0571974
Znev_13449	lightyellow		-0.830062	0.000832852	-0.671122	0.0168778
Znev_13865	lightyellow	ref|XP_021940700.1| guanylate cyclase soluble subunit beta-1 [Zootermopsis nevadensis] >gb|KDR07449.1| Guanylate cyclase soluble subunit beta-1 [Zootermopsis nevadensis]	-0.830062	0.000832852	-0.587546	0.0445488
Znev_13994	lightyellow	gb|KDR07628.1| Muscleblind-like protein 2a [Zootermopsis nevadensis]	-0.830062	0.000832852	-0.681565	0.0146502
Znev_14100	lightyellow	ref|XP_021912908.1| protein halfway isoform X1 [Zootermopsis nevadensis] >ref|XP_021912910.1| protein halfway isoform X1 [Zootermopsis nevadensis]	-0.830062	0.000832852	-0.796466	0.00193257
Znev_14101	lightyellow	gb|KDR22775.1| Chitotriosidase-1, partial [Zootermopsis nevadensis]	-0.830062	0.000832852	-0.741096	0.00581771
Znev_14144	lightyellow	ref|XP_021930294.1| ras association domain-containing protein 10-like [Zootermopsis nevadensis] >gb|KDR13988.1| Ras association domain-containing protein 10 [Zootermopsis nevadensis]	-0.830062	0.000832852	-0.748663	0.00508618
Znev_14302	lightyellow	gb|KDR06614.1| putative cytochrome P450 305a1 [Zootermopsis nevadensis]	-0.830062	0.000832852	-0.364032	0.244713
Znev_14577	lightyellow		-0.830062	0.000832852	-0.588296	0.0442105
Znev_14587	lightyellow		-0.830062	0.000832852	-0.603435	0.0377627
Znev_14670	lightyellow		-0.830062	0.000832852	-0.387715	0.213022
Znev_14766	lightyellow		-0.830062	0.000832852	-0.802728	0.0016718
Znev_14952	lightyellow		-0.830062	0.000832852	-0.644253	0.0237439
Znev_15089	lightyellow	ref|XP_021931593.1| prisilkin-39-like isoform X1 [Zootermopsis nevadensis]	-0.830062	0.000832852	-0.67538	0.0159415
Znev_15239	lightyellow	dbj|BBF94989.1| elongation of very long chain fatty acids protein 9 [Orthetrum albistylum]	-0.830062	0.000832852	-0.806233	0.00153814
Znev_15392	lightyellow	ref|XP_017756364.1| PREDICTED: titin isoform X2 [Eufriesea mexicana]	-0.830062	0.000832852	-0.666826	0.0178627
Znev_15856	lightyellow	gb|KDQ94561.1| Matrix metalloproteinase-14 [Zootermopsis nevadensis]	-0.830062	0.000832852	-0.595448	0.0410745
Znev_15940	lightyellow	ref|XP_021940415.1| plasma membrane calcium-transporting ATPase 2 isoform X1 [Zootermopsis nevadensis] >ref|XP_021940416.1| plasma membrane calcium-transporting ATPase 2 isoform X1 [Zootermopsis nevadensis] >ref|XP_021940417.1| plasma membrane calcium-transporting ATPase 2 isoform X1 [Zootermopsis nevadensis] >ref|XP_021940418.1| plasma membrane calcium-transporting ATPase 2 isoform X1 [Zootermop…	-0.830062	0.000832852	-0.700221	0.0112206
Znev_15952	lightyellow	gb|KDR09213.1| Vesicle-fusing ATPase 1 [Zootermopsis nevadensis]	-0.830062	0.000832852	-0.779686	0.00278589
Znev_16105	lightyellow	gb|PNE09424.1| JNK-interacting protein 1 [Cryptotermes secundus] >gb|PNE09425.1| JNK-interacting protein 1 [Cryptotermes secundus] >gb|PNE09426.1| JNK-interacting protein 1 [Cryptotermes secundus]	-0.830062	0.000832852	-0.723077	0.00787676
Znev_16216	lightyellow	gb|KDR08696.1| Olfactomedin-like protein 2B [Zootermopsis nevadensis]	-0.830062	0.000832852	-0.729339	0.0071078
Znev_16318	lightyellow	ref|XP_023721391.1| GATA-binding factor C isoform X4 [Cryptotermes secundus]	-0.830062	0.000832852	-0.638453	0.025458
Znev_16417	lightyellow	ref|XP_021939282.1| zinc finger protein 271-like isoform X1 [Zootermopsis nevadensis]	-0.830062	0.000832852	-0.661798	0.0190684
Znev_16523	lightyellow		-0.830062	0.000832852	-0.74605	0.00533046
Znev_16722	lightyellow	ref|XP_015587168.1| nicotinate phosphoribosyltransferase isoform X2 [Cephus cinctus]	-0.830062	0.000832852	-0.594076	0.0416635
Znev_17023	lightyellow	ref|XP_015595862.1| myosin-IIIb isoform X5 [Cephus cinctus]	-0.830062	0.000832852	-0.878367	0.000170359
Znev_17217	lightyellow	ref|XP_021942366.1| adenosine kinase 2 [Zootermopsis nevadensis]	-0.830062	0.000832852	-0.639029	0.0252839
Znev_17342	lightyellow	gb|PSN39599.1| Dual specificity mitogen-activated protein kinase kinase 6 [Blattella germanica]	-0.830062	0.000832852	-0.850187	0.000459586
Znev_17402	lightyellow	ref|XP_021920832.1| 6-phosphogluconate dehydrogenase, decarboxylating [Zootermopsis nevadensis]	-0.830062	0.000832852	-0.615004	0.0333097
Znev_17457	lightyellow	gb|PSN52847.1| Transmembrane and TPR repeat-containing protein 2 [Blattella germanica]	-0.830062	0.000832852	-0.727269	0.00735544
Znev_17475	lightyellow	ref|XP_021915830.1| proton-coupled amino acid transporter-like protein pathetic isoform X1 [Zootermopsis nevadensis] >ref|XP_021915831.1| proton-coupled amino acid transporter-like protein pathetic isoform X1 [Zootermopsis nevadensis]	-0.830062	0.000832852	-0.691286	0.0127789
Znev_17527	lightyellow		-0.830062	0.000832852	-0.741735	0.00575303
Znev_17646	lightyellow		-0.830062	0.000832852	-0.878067	0.000172382
Znev_17709	lightyellow	ref|XP_021932084.1| homocysteine-responsive endoplasmic reticulum-resident ubiquitin-like domain member 2 protein [Zootermopsis nevadensis]	-0.830062	0.000832852	-0.623848	0.0301691
Znev_17816	lightyellow	gb|KZC12667.1| Transmembrane protease serine 9 [Dufourea novaeangliae]	-0.830062	0.000832852	-0.780876	0.00271732
Znev_17891	lightyellow	ref|XP_021927144.1| leucine-rich repeats and immunoglobulin-like domains protein 3 isoform X1 [Zootermopsis nevadensis]	-0.830062	0.000832852	-0.807889	0.0014779
Znev_17978	lightyellow	ref|XP_021923381.1| vacuolar protein sorting-associated protein 13A-like isoform X1 [Zootermopsis nevadensis] >ref|XP_021923382.1| vacuolar protein sorting-associated protein 13A-like isoform X1 [Zootermopsis nevadensis] >ref|XP_021923383.1| vacuolar protein sorting-associated protein 13A-like isoform X1 [Zootermopsis nevadensis]	-0.830062	0.000832852	-0.8582	0.000354101
Znev_18101	lightyellow		-0.830062	0.000832852	-0.826835	0.000909728
Znev_18290	lightyellow		-0.830062	0.000832852	-0.612943	0.0340738
Znev_18310	lightyellow	ref|XP_021916343.1| kinesin-like protein unc-104 isoform X2 [Zootermopsis nevadensis]	-0.830062	0.000832852	-0.602033	0.03833
Znev_18362	lightyellow	ref|XP_021942884.1| caspase-1-like [Zootermopsis nevadensis]	-0.830062	0.000832852	-0.660913	0.0192867
Znev_18459	lightyellow	gb|PNF40580.1| Proteoglycan Cow, partial [Cryptotermes secundus]	-0.830062	0.000832852	-0.644324	0.0237234
Znev_18586	lightyellow	gb|PNF16411.1| Murinoglobulin-1 [Cryptotermes secundus]	-0.830062	0.000832852	-0.552557	0.0624487
Znev_18770	lightyellow	gb|KDR09882.1| Endocuticle structural glycoprotein SgAbd-2, partial [Zootermopsis nevadensis]	-0.830062	0.000832852	-0.524757	0.0798279
Znev_18860	lightyellow	ref|XP_021919064.1| glutamate receptor 1-like isoform X1 [Zootermopsis nevadensis]	-0.830062	0.000832852	-0.694876	0.0121347
Znev_00017	midnightblue	gb|KDR22564.1| putative 4-coumarate--CoA ligase 2 [Zootermopsis nevadensis]	-0.589738	0.0435649	0.221576	0.488869
Znev_00113	midnightblue		-0.589738	0.0435649	-0.685409	0.0138876
Znev_00185	midnightblue	ref|XP_021935747.1| kynurenine--oxoglutarate transaminase 3 [Zootermopsis nevadensis] >ref|XP_021935754.1| kynurenine--oxoglutarate transaminase 3 [Zootermopsis nevadensis] >ref|XP_021935763.1| kynurenine--oxoglutarate transaminase 3 [Zootermopsis nevadensis] >gb|KDR23324.1| Kynurenine--oxoglutarate transaminase 3 [Zootermopsis nevadensis]	-0.589738	0.0435649	-0.752266	0.00476337
Znev_00212	midnightblue	ref|XP_021936000.1| trimethyllysine dioxygenase, mitochondrial isoform X1 [Zootermopsis nevadensis] >gb|KDR23351.1| Trimethyllysine dioxygenase, mitochondrial [Zootermopsis nevadensis]	-0.589738	0.0435649	-0.460175	0.13224
Znev_00216	midnightblue	ref|XP_021936107.1| ER membrane protein complex subunit 6 [Zootermopsis nevadensis]	-0.589738	0.0435649	-0.422119	0.171655
Znev_00385	midnightblue	gb|KDR16212.1| Glucosylceramidase, partial [Zootermopsis nevadensis]	-0.589738	0.0435649	-0.724039	0.00775483
Znev_00393	midnightblue	ref|XP_021925966.1| sodium/potassium/calcium exchanger 4-like isoform X1 [Zootermopsis nevadensis] >gb|KDR16219.1| Sodium/potassium/calcium exchanger 4 [Zootermopsis nevadensis]	-0.589738	0.0435649	-0.25345	0.426701
Znev_00407	midnightblue		-0.589738	0.0435649	-0.751093	0.00486674
Znev_00592	midnightblue	gb|PNF15893.1| Dual oxidase 2 [Cryptotermes secundus]	-0.589738	0.0435649	-0.810055	0.00140187
Znev_00646	midnightblue		-0.589738	0.0435649	-0.571348	0.0523111
Znev_00672	midnightblue	gb|KDR18200.1| Low density lipoprotein receptor adapter protein 1 [Zootermopsis nevadensis]	-0.589738	0.0435649	-0.45672	0.135548
Znev_00685	midnightblue	gb|PNF41108.1| Inositol-3-phosphate synthase 1-B [Cryptotermes secundus]	-0.589738	0.0435649	-0.672812	0.0165016
Znev_00705	midnightblue	ref|XP_021922277.1| hydroxyacyl-coenzyme A dehydrogenase, mitochondrial-like [Zootermopsis nevadensis] >ref|XP_021922278.1| hydroxyacyl-coenzyme A dehydrogenase, mitochondrial-like [Zootermopsis nevadensis] >gb|KDR18231.1| Hydroxyacyl-coenzyme A dehydrogenase, mitochondrial [Zootermopsis nevadensis]	-0.589738	0.0435649	-0.418011	0.176305
Znev_00766	midnightblue	gb|KDR23222.1| Guanine deaminase [Zootermopsis nevadensis]	-0.589738	0.0435649	-0.366309	0.241552
Znev_00786	midnightblue		-0.589738	0.0435649	-0.633709	0.0269252
Znev_00808	midnightblue		-0.589738	0.0435649	-0.633709	0.0269252
Znev_00828	midnightblue	ref|XP_012251918.1| thioredoxin domain-containing protein 9 [Athalia rosae] >ref|XP_020706695.1| thioredoxin domain-containing protein 9 [Athalia rosae]	-0.589738	0.0435649	-0.349745	0.265101
Znev_00878	midnightblue	gb|KDR22923.1| Phosphonopyruvate decarboxylase [Zootermopsis nevadensis]	-0.589738	0.0435649	-0.527483	0.0779932
Znev_00946	midnightblue		-0.589738	0.0435649	-0.475338	0.118341
Znev_01036	midnightblue	gb|KDR10681.1| Protein 60A [Zootermopsis nevadensis]	-0.589738	0.0435649	-0.544028	0.0674704
Znev_01044	midnightblue	ref|XP_021935919.1| receptor-type guanylate cyclase gcy-4-like isoform X1 [Zootermopsis nevadensis] >ref|XP_021935920.1| receptor-type guanylate cyclase gcy-4-like isoform X1 [Zootermopsis nevadensis] >ref|XP_021935921.1| receptor-type guanylate cyclase gcy-4-like isoform X1 [Zootermopsis nevadensis] >ref|XP_021935922.1| receptor-type guanylate cyclase gcy-4-like isoform X1 [Zootermopsis nevadens…	-0.589738	0.0435649	-0.445025	0.147144
Znev_01127	midnightblue	ref|XP_021926550.1| vascular endothelial growth factor receptor 1-like isoform X1 [Zootermopsis nevadensis] >gb|KDR15951.1| Vascular endothelial growth factor receptor 1 [Zootermopsis nevadensis]	-0.589738	0.0435649	-0.403109	0.193831
Znev_01135	midnightblue		-0.589738	0.0435649	-0.327443	0.298821
Znev_01236	midnightblue	ref|XP_021921664.1| acyl-CoA Delta(11) desaturase isoform X1 [Zootermopsis nevadensis] >gb|KDR18592.1| Acyl-CoA Delta(11) desaturase [Zootermopsis nevadensis]	-0.589738	0.0435649	-0.276158	0.384925
Znev_01254	midnightblue	gb|PNF33059.1| b(0,+)-type amino acid transporter 1, partial [Cryptotermes secundus]	-0.589738	0.0435649	-0.404326	0.192361
Znev_01314	midnightblue	ref|XP_021920295.1| peritrophin-44-like isoform X1 [Zootermopsis nevadensis]	-0.589738	0.0435649	-0.390141	0.209924
Znev_01316	midnightblue	gb|AGM32770.1| chitin binding peritrophin-A domain containing protein [Coptotermes formosanus]	-0.589738	0.0435649	-0.495442	0.101447
Znev_01331	midnightblue	gb|PNF34390.1| Methylcrotonoyl-CoA carboxylase beta chain, mitochondrial [Cryptotermes secundus]	-0.589738	0.0435649	-0.538469	0.07089
Znev_01370	midnightblue	ref|XP_021917014.1| toll-like receptor 2 [Zootermopsis nevadensis] >gb|KDR20980.1| Toll-like receptor 4 [Zootermopsis nevadensis]	-0.589738	0.0435649	-0.22639	0.479227
Znev_01385	midnightblue	gb|KDR20995.1| Acyl-CoA-binding protein-like protein, partial [Zootermopsis nevadensis]	-0.589738	0.0435649	-0.346336	0.270106
Znev_01396	midnightblue	ref|XP_021916962.1| zinc finger CW-type PWWP domain protein 1-like [Zootermopsis nevadensis] >gb|KDR21007.1| Zinc finger CW-type PWWP domain protein 1 [Zootermopsis nevadensis]	-0.589738	0.0435649	-0.271747	0.392869
Znev_01460	midnightblue	gb|PSN43741.1| Proteasome inhibitor PI31 subunit [Blattella germanica]	-0.589738	0.0435649	-0.27152	0.393281
Znev_01480	midnightblue	ref|XP_014255824.1| leucine-rich repeat-containing protein 4C-like [Cimex lectularius] >ref|XP_014255833.1| leucine-rich repeat-containing protein 4C-like [Cimex lectularius] >ref|XP_014255843.1| leucine-rich repeat-containing protein 4C-like [Cimex lectularius] >ref|XP_014255853.1| leucine-rich repeat-containing protein 4C-like [Cimex lectularius] >ref|XP_014255861.1| leucine-rich repeat-contain…	-0.589738	0.0435649	-0.578373	0.048837
Znev_01489	midnightblue	gb|KDR21575.1| Tudor domain-containing protein 7 [Zootermopsis nevadensis]	-0.589738	0.0435649	-0.244097	0.444527
Znev_01587	midnightblue	gb|PSN53110.1| 1-phosphatidylinositol 4, partial [Blattella germanica]	-0.589738	0.0435649	-0.375437	0.229124
Znev_01589	midnightblue	ref|XP_021921081.1| ATP-dependent RNA helicase abstrakt [Zootermopsis nevadensis] >gb|KDR18857.1| ATP-dependent RNA helicase abstrakt [Zootermopsis nevadensis]	-0.589738	0.0435649	-0.564467	0.0558788
Znev_01725	midnightblue	gb|PSN51247.1| High affinity cGMP-specific 3' [Blattella germanica]	-0.589738	0.0435649	-0.398943	0.198915
Znev_01794	midnightblue	ref|XP_023712508.1| pyrimidine-specific ribonucleoside hydrolase RihA [Cryptotermes secundus]	-0.589738	0.0435649	-0.191074	0.55193
Znev_01940	midnightblue	gb|QQH14656.1| alpha 9 nicotinic acetylcholine receptor subunit [Periplaneta americana]	-0.589738	0.0435649	-0.776776	0.0029591
Znev_01950	midnightblue		-0.589738	0.0435649	-0.352039	0.261763
Znev_01972	midnightblue	ref|XP_021932991.1| 26S proteasome non-ATPase regulatory subunit 11 [Zootermopsis nevadensis] >gb|KDR12438.1| 26S proteasome non-ATPase regulatory subunit 11 [Zootermopsis nevadensis]	-0.589738	0.0435649	-0.724458	0.00770212
Znev_02063	midnightblue	gb|PSN48117.1| Methylcrotonoyl-CoA carboxylase subunit alpha [Blattella germanica]	-0.589738	0.0435649	-0.381115	0.221589
Znev_02101	midnightblue	ref|XP_018897306.1| PREDICTED: beta carbonic anhydrase 1 isoform X1 [Bemisia tabaci]	-0.589738	0.0435649	-0.361539	0.248203
Znev_02145	midnightblue	gb|PSN46681.1| putative phospholipase B-like 2 [Blattella germanica]	-0.589738	0.0435649	-0.396121	0.202405
Znev_02191	midnightblue	gb|PNF22121.1| Retinol dehydrogenase 11 [Cryptotermes secundus]	-0.589738	0.0435649	-0.423182	0.170464
Znev_02207	midnightblue	gb|KDR24369.1| Tetratricopeptide repeat protein 25 [Zootermopsis nevadensis]	-0.589738	0.0435649	0.0149797	0.963147
Znev_02219	midnightblue	gb|KDR24380.1| Esterase FE4 [Zootermopsis nevadensis]	-0.589738	0.0435649	-0.214723	0.502745
Znev_02225	midnightblue	ref|XP_021912969.1| prostaglandin reductase 1-like isoform X8 [Zootermopsis nevadensis] >gb|KDR22751.1| Prostaglandin reductase 1 [Zootermopsis nevadensis]	-0.589738	0.0435649	-0.45053	0.14161
Znev_02339	midnightblue		-0.589738	0.0435649	0.107386	0.739752
Znev_02413	midnightblue		-0.589738	0.0435649	-0.671514	0.01679
Znev_02416	midnightblue		-0.589738	0.0435649	-0.670737	0.0169644
Znev_02563	midnightblue		-0.589738	0.0435649	-0.0271374	0.933282
Znev_02611	midnightblue		-0.589738	0.0435649	-0.27222	0.392014
Znev_02620	midnightblue		-0.589738	0.0435649	-0.470872	0.122329
Znev_02806	midnightblue	gb|PSN39628.1| 7-dehydrocholesterol reductase [Blattella germanica]	-0.589738	0.0435649	-0.247688	0.437642
Znev_02879	midnightblue	gb|KDR19308.1| CD109 antigen [Zootermopsis nevadensis]	-0.589738	0.0435649	-0.400422	0.197101
Znev_02895	midnightblue	gb|KAF0293463.1| Transmembrane protein 243 [Amphibalanus amphitrite]	-0.589738	0.0435649	0.175497	0.585364
Znev_02942	midnightblue	gb|PSN48907.1| 3'(2'),5'-bisphosphate nucleotidase 1 [Blattella germanica]	-0.589738	0.0435649	-0.655344	0.0207017
Znev_02991	midnightblue	gb|PNF35438.1| putative very-long-chain enoyl-CoA reductase art-1 [Cryptotermes secundus]	-0.589738	0.0435649	-0.315988	0.31703
Znev_03087	midnightblue	gb|KDR17192.1| Succinate-semialdehyde dehydrogenase, mitochondrial [Zootermopsis nevadensis]	-0.589738	0.0435649	-0.0372315	0.908545
Znev_03150	midnightblue	gb|PNF27973.1| UDP-glucose 4-epimerase [Cryptotermes secundus]	-0.589738	0.0435649	-0.471718	0.121567
Znev_03195	midnightblue	ref|XP_021915228.1| putative serine protease K12H4.7 [Zootermopsis nevadensis] >ref|XP_021915229.1| putative serine protease K12H4.7 [Zootermopsis nevadensis] >ref|XP_021915230.1| putative serine protease K12H4.7 [Zootermopsis nevadensis] >gb|KDR21723.1| Putative serine protease K12H4.7 [Zootermopsis nevadensis]	-0.589738	0.0435649	-0.812183	0.00133018
Znev_03220	midnightblue	ref|XP_021915347.1| cuticle protein 1 [Zootermopsis nevadensis] >ref|XP_021915348.1| cuticle protein 1 [Zootermopsis nevadensis]	-0.589738	0.0435649	0.358069	0.253107
Znev_03260	midnightblue	gb|PNF29498.1| Beta-1,3-glucan-binding protein [Cryptotermes secundus]	-0.589738	0.0435649	-0.602326	0.0382108
Znev_03275	midnightblue	gb|PSN54644.1| Torso-like protein [Blattella germanica]	-0.589738	0.0435649	-0.283047	0.372683
Znev_03335	midnightblue	gb|KDR20042.1| NADPH--cytochrome P450 reductase [Zootermopsis nevadensis]	-0.589738	0.0435649	-0.468893	0.124125
Znev_03432	midnightblue		-0.589738	0.0435649	-0.292266	0.356623
Znev_03443	midnightblue		-0.589738	0.0435649	-0.418855	0.175343
Znev_03626	midnightblue	gb|KDR20628.1| Putative glycerol kinase 3 [Zootermopsis nevadensis]	-0.589738	0.0435649	-0.653533	0.021178
Znev_03651	midnightblue	ref|XP_021917425.1| DNA polymerase alpha subunit B isoform X1 [Zootermopsis nevadensis]	-0.589738	0.0435649	-0.421636	0.172197
Znev_03711	midnightblue		-0.589738	0.0435649	-0.282904	0.372934
Znev_03777	midnightblue	ref|XP_021923522.1| methionine adenosyltransferase 2 subunit beta-like isoform X1 [Zootermopsis nevadensis] >ref|XP_021923524.1| methionine adenosyltransferase 2 subunit beta-like isoform X1 [Zootermopsis nevadensis] >ref|XP_021923525.1| methionine adenosyltransferase 2 subunit beta-like isoform X1 [Zootermopsis nevadensis] >gb|KDR17569.1| Methionine adenosyltransferase 2 subunit beta [Zootermops…	-0.589738	0.0435649	-0.691037	0.0128244
Znev_03957	midnightblue	gb|KDR18766.1| Cytoplasmic aconitate hydratase, partial [Zootermopsis nevadensis]	-0.589738	0.0435649	-0.479756	0.11448
Znev_04068	midnightblue	ref|XP_015510456.1| PREDICTED: 26S protease regulatory subunit 10B [Neodiprion lecontei]	-0.589738	0.0435649	-0.234235	0.463703
Znev_04080	midnightblue	gb|KDR13306.1| Aldehyde dehydrogenase family 3 member B1, partial [Zootermopsis nevadensis]	-0.589738	0.0435649	-0.442305	0.149929
Znev_04085	midnightblue	ref|XP_021931481.1| 2-amino-3-ketobutyrate coenzyme A ligase, mitochondrial [Zootermopsis nevadensis] >gb|KDR13310.1| 2-amino-3-ketobutyrate coenzyme A ligase, mitochondrial [Zootermopsis nevadensis]	-0.589738	0.0435649	-0.565985	0.0550774
Znev_04196	midnightblue	gb|PSN40598.1| Chitinase domain-containing protein 1 [Blattella germanica]	-0.589738	0.0435649	0.0941759	0.770958
Znev_04202	midnightblue	gb|AFO73269.1| pyrokinin-1 receptor variant A [Rhodnius prolixus]	-0.589738	0.0435649	-0.473628	0.119857
Znev_04220	midnightblue	gb|KDR24166.1| Solute carrier family 25 member 45, partial [Zootermopsis nevadensis]	-0.589738	0.0435649	-0.249378	0.434419
Znev_04257	midnightblue	ref|XP_021928146.1| facilitated trehalose transporter Tret1-2 homolog [Zootermopsis nevadensis] >gb|KDR23749.1| Solute carrier family 2, facilitated glucose transporter member 8 [Zootermopsis nevadensis]	-0.589738	0.0435649	-0.351943	0.261902
Znev_04260	midnightblue	gb|KDR23752.1| Protor-2 [Zootermopsis nevadensis]	-0.589738	0.0435649	-0.553279	0.0620356
Znev_04273	midnightblue	ref|XP_021927899.1| GRB2-associated-binding protein 1 [Zootermopsis nevadensis] >gb|KDR23763.1| Protein daughter of sevenless [Zootermopsis nevadensis]	-0.589738	0.0435649	-0.375606	0.228897
Znev_04277	midnightblue	ref|XP_021923193.1| ganglioside GM2 activator-like [Zootermopsis nevadensis] >gb|KDR17702.1| Ganglioside GM2 activator [Zootermopsis nevadensis]	-0.589738	0.0435649	-0.288762	0.362683
Znev_04313	midnightblue	gb|KDR17729.1| Acetylcholine receptor subunit alpha-like 2 [Zootermopsis nevadensis]	-0.589738	0.0435649	-0.165421	0.607401
Znev_04314	midnightblue	gb|KDR17731.1| Neuronal acetylcholine receptor subunit alpha-5 [Zootermopsis nevadensis]	-0.589738	0.0435649	-0.401098	0.196274
Znev_04315	midnightblue	gb|KDR17731.1| Neuronal acetylcholine receptor subunit alpha-5 [Zootermopsis nevadensis]	-0.589738	0.0435649	-0.522623	0.0812855
Znev_04335	midnightblue	gb|AGM32290.1| putative ETHE1 protein, partial [Coptotermes formosanus]	-0.589738	0.0435649	-0.638763	0.0253642
Znev_04355	midnightblue	gb|AVA17413.1| putative Per a allergen [Periplaneta americana]	-0.589738	0.0435649	-0.373612	0.231577
Znev_04377	midnightblue	gb|KDR14355.1| Acyl-CoA synthetase family member 2, mitochondrial [Zootermopsis nevadensis]	-0.589738	0.0435649	-0.459622	0.132765
Znev_04431	midnightblue		-0.589738	0.0435649	-0.30336	0.337794
Znev_04494	midnightblue	ref|XP_023723980.1| translation initiation factor IF-2 isoform X1 [Cryptotermes secundus]	-0.589738	0.0435649	-0.737538	0.00618777
Znev_04509	midnightblue	ref|XP_014254076.1| 26S proteasome non-ATPase regulatory subunit 14 [Cimex lectularius] >ref|XP_024082414.1| 26S proteasome non-ATPase regulatory subunit 14 [Cimex lectularius]	-0.589738	0.0435649	-0.329108	0.296225
Znev_04581	midnightblue	ref|XP_021913777.1| probable E3 ubiquitin-protein ligase HECTD2 isoform X1 [Zootermopsis nevadensis]	-0.589738	0.0435649	-0.244448	0.443852
Znev_04618	midnightblue	ref|XP_021915382.1| MCM domain-containing protein 2 [Zootermopsis nevadensis]	-0.589738	0.0435649	-0.221255	0.489516
Znev_04622	midnightblue		-0.589738	0.0435649	-0.585529	0.0454678
Znev_04631	midnightblue	gb|KDR21694.1| Ovochymase-2 [Zootermopsis nevadensis]	-0.589738	0.0435649	-0.791705	0.00215085
Znev_04702	midnightblue	gb|PNF17630.1| Glycine dehydrogenase (decarboxylating), mitochondrial [Cryptotermes secundus]	-0.589738	0.0435649	-0.278492	0.380754
Znev_04881	midnightblue	ref|XP_021919566.1| C-1-tetrahydrofolate synthase, cytoplasmic isoform X1 [Zootermopsis nevadensis] >ref|XP_021919567.1| C-1-tetrahydrofolate synthase, cytoplasmic isoform X1 [Zootermopsis nevadensis]	-0.589738	0.0435649	-0.129065	0.689329
Znev_04919	midnightblue	ref|XP_021915478.1| microsomal triglyceride transfer protein large subunit isoform X1 [Zootermopsis nevadensis] >gb|KDR21635.1| Microsomal triglyceride transfer protein large subunit [Zootermopsis nevadensis]	-0.589738	0.0435649	0.22379	0.484424
Znev_04964	midnightblue	ref|XP_023708000.2| cation-dependent mannose-6-phosphate receptor [Cryptotermes secundus]	-0.589738	0.0435649	-0.442009	0.150235
Znev_05026	midnightblue	ref|XP_021914683.1| protein yellow-like [Zootermopsis nevadensis] >ref|XP_021914692.1| protein yellow-like [Zootermopsis nevadensis] >gb|KDR24271.1| Protein yellow [Zootermopsis nevadensis]	-0.589738	0.0435649	-0.366296	0.24157
Znev_05138	midnightblue	ref|XP_021926039.1| trithorax group protein osa-like [Zootermopsis nevadensis] >ref|XP_021926040.1| trithorax group protein osa-like [Zootermopsis nevadensis] >ref|XP_021926041.1| trithorax group protein osa-like [Zootermopsis nevadensis] >gb|KDR16137.1| Serine proteinase stubble [Zootermopsis nevadensis]	-0.589738	0.0435649	-0.469516	0.123558
Znev_05303	midnightblue	gb|KDR08241.1| WAP four-disulfide core domain protein 2 [Zootermopsis nevadensis]	-0.589738	0.0435649	-0.445763	0.146394
Znev_05398	midnightblue	gb|AAO20251.1| cytochrome P450 monooxygenase CYP4G19 [Blattella germanica]	-0.589738	0.0435649	-0.0103806	0.974458
Znev_05428	midnightblue	ref|XP_021934581.1| mannosyl-oligosaccharide glucosidase isoform X1 [Zootermopsis nevadensis]	-0.589738	0.0435649	-0.514459	0.0870262
Znev_05494	midnightblue	gb|KDR12166.1| Putative tricarboxylate transport protein, mitochondrial, partial [Zootermopsis nevadensis]	-0.589738	0.0435649	-0.3578	0.253489
Znev_05689	midnightblue	ref|XP_012256044.1| probable hydroxyacid-oxoacid transhydrogenase, mitochondrial [Athalia rosae] >ref|XP_020707979.1| probable hydroxyacid-oxoacid transhydrogenase, mitochondrial [Athalia rosae] >ref|XP_020707980.1| probable hydroxyacid-oxoacid transhydrogenase, mitochondrial [Athalia rosae]	-0.589738	0.0435649	-0.659716	0.0195846
Znev_05694	midnightblue	ref|XP_021919300.1| protein CREG1 [Zootermopsis nevadensis] >ref|XP_021919301.1| protein CREG1 [Zootermopsis nevadensis] >gb|KDR19714.1| Protein CREG1 [Zootermopsis nevadensis]	-0.589738	0.0435649	0.108913	0.736165
Znev_05708	midnightblue	gb|PSN34029.1| Ferrochelatase [Blattella germanica]	-0.589738	0.0435649	-0.69566	0.0119973
Znev_05722	midnightblue	ref|XP_021919349.1| 26S proteasome non-ATPase regulatory subunit 4 isoform X1 [Zootermopsis nevadensis] >gb|KDR19741.1| 26S proteasome non-ATPase regulatory subunit 4 [Zootermopsis nevadensis]	-0.589738	0.0435649	-0.638225	0.0255272
Znev_05748	midnightblue	gb|PNF43557.1| putative phosphoserine aminotransferase [Cryptotermes secundus]	-0.589738	0.0435649	-0.419395	0.174729
Znev_05780	midnightblue	gb|KDR15984.1| putative chitinase 3 [Zootermopsis nevadensis]	-0.589738	0.0435649	-0.637788	0.0256602
Znev_05802	midnightblue	gb|PSN45247.1| GDP-Man:Man(3)GlcNAc(2)-PP-Dol alpha-1 [Blattella germanica]	-0.589738	0.0435649	-0.397205	0.20106
Znev_05812	midnightblue	gb|KDR12720.1| Endocuticle structural glycoprotein SgAbd-9, partial [Zootermopsis nevadensis]	-0.589738	0.0435649	-0.72849	0.00720857
Znev_05899	midnightblue	gb|KDR14655.1| Gelsolin, cytoplasmic, partial [Zootermopsis nevadensis]	-0.589738	0.0435649	-0.617723	0.0323203
Znev_05903	midnightblue		-0.589738	0.0435649	-0.254199	0.425289
Znev_06089	midnightblue	gb|PNF25699.1| Trifunctional enzyme subunit beta, mitochondrial [Cryptotermes secundus]	-0.589738	0.0435649	-0.546808	0.0658039
Znev_06091	midnightblue	ref|XP_021915987.1| 5-oxoprolinase isoform X1 [Zootermopsis nevadensis] >ref|XP_021915995.1| 5-oxoprolinase isoform X1 [Zootermopsis nevadensis] >gb|KDR24254.1| 5-oxoprolinase [Zootermopsis nevadensis]	-0.589738	0.0435649	-0.128273	0.691151
Znev_06129	midnightblue	ref|XP_021932506.1| neuropeptide CCHamide-1 receptor-like [Zootermopsis nevadensis] >gb|KDR12681.1| Bombesin receptor subtype-3 [Zootermopsis nevadensis]	-0.589738	0.0435649	-0.167604	0.602601
Znev_06218	midnightblue		-0.589738	0.0435649	-0.555634	0.0607027
Znev_06245	midnightblue	gb|KDR12590.1| Ubiquitin-associated domain-containing protein 2 [Zootermopsis nevadensis]	-0.589738	0.0435649	-0.613597	0.03383
Znev_06251	midnightblue	gb|PNF39200.1| Saccharopine dehydrogenase-like oxidoreductase [Cryptotermes secundus]	-0.589738	0.0435649	-0.493532	0.102978
Znev_06280	midnightblue	gb|ODN01146.1| Sideroflexin-3 [Orchesella cincta]	-0.589738	0.0435649	-0.464194	0.128457
Znev_06292	midnightblue	ref|XP_021936721.1| transmembrane 6 superfamily member 1-like isoform X1 [Zootermopsis nevadensis] >ref|XP_021936722.1| transmembrane 6 superfamily member 1-like isoform X1 [Zootermopsis nevadensis] >gb|KDR10219.1| Transmembrane 6 superfamily member 1 [Zootermopsis nevadensis]	-0.589738	0.0435649	-0.354604	0.258059
Znev_06348	midnightblue	ref|XP_021927204.1| 1,4-alpha-glucan-branching enzyme [Zootermopsis nevadensis] >gb|KDR15603.1| 1,4-alpha-glucan-branching enzyme [Zootermopsis nevadensis]	-0.589738	0.0435649	-0.659004	0.0197636
Znev_06466	midnightblue	ref|XP_021934970.1| 2-oxoglutarate dehydrogenase, mitochondrial isoform X1 [Zootermopsis nevadensis] >ref|XP_021934971.1| 2-oxoglutarate dehydrogenase, mitochondrial isoform X2 [Zootermopsis nevadensis] >ref|XP_021934972.1| 2-oxoglutarate dehydrogenase, mitochondrial isoform X1 [Zootermopsis nevadensis] >gb|KDR11185.1| 2-oxoglutarate dehydrogenase E1 component, mitochondrial [Zootermopsis nevaden…	-0.589738	0.0435649	-0.483114	0.111601
Znev_06521	midnightblue	emb|VVC28272.1| Cytochrome b5, heme-binding site,Cytochrome b5-like heme/steroid binding domain,Sterol desaturase [Cinara cedri]	-0.589738	0.0435649	-0.770336	0.00337153
Znev_06536	midnightblue	ref|XP_021918320.1| acyl-CoA synthetase family member 3, mitochondrial isoform X1 [Zootermopsis nevadensis]	-0.589738	0.0435649	-0.733084	0.00667565
Znev_06661	midnightblue	ref|XP_021917739.1| glutaryl-CoA dehydrogenase, mitochondrial [Zootermopsis nevadensis] >gb|KDR20565.1| Glutaryl-CoA dehydrogenase, mitochondrial [Zootermopsis nevadensis]	-0.589738	0.0435649	-0.407488	0.188574
Znev_06696	midnightblue	ref|XP_021928926.1| beta-1,4-glucuronyltransferase 1-like isoform X1 [Zootermopsis nevadensis]	-0.589738	0.0435649	-0.778397	0.00286163
Znev_06777	midnightblue	ref|XP_021938284.1| interaptin-like isoform X1 [Zootermopsis nevadensis]	-0.589738	0.0435649	-0.278803	0.380199
Znev_06836	midnightblue		-0.589738	0.0435649	-0.636671	0.0260021
Znev_06880	midnightblue	gb|KDR16035.1| Selenoprotein Pb [Zootermopsis nevadensis]	-0.589738	0.0435649	0.215022	0.502136
Znev_07042	midnightblue	gb|KDR21958.1| Plasma alpha-L-fucosidase [Zootermopsis nevadensis]	-0.589738	0.0435649	-0.338737	0.281457
Znev_07097	midnightblue	gb|KDR14322.1| Fatty acyl-CoA hydrolase precursor, medium chain, partial [Zootermopsis nevadensis]	-0.589738	0.0435649	-0.311872	0.323718
Znev_07118	midnightblue	ref|XP_021929595.1| mucin-3A-like isoform X1 [Zootermopsis nevadensis]	-0.589738	0.0435649	-0.649321	0.0223163
Znev_07159	midnightblue	gb|KDR20920.1| Protein phosphatase 1B [Zootermopsis nevadensis]	-0.589738	0.0435649	-0.741398	0.00578708
Znev_07221	midnightblue	gb|PSN36272.1| Cysteine dioxygenase type 1 [Blattella germanica]	-0.589738	0.0435649	0.282797	0.373124
Znev_07223	midnightblue	gb|PNF37311.1| Transmembrane protein 147 [Cryptotermes secundus]	-0.589738	0.0435649	-0.405165	0.191351
Znev_07267	midnightblue	gb|KDR14150.1| Inorganic pyrophosphatase [Zootermopsis nevadensis]	-0.589738	0.0435649	0.162245	0.614411
Znev_07355	midnightblue	ref|XP_021937075.1| D-2-hydroxyglutarate dehydrogenase, mitochondrial isoform X1 [Zootermopsis nevadensis] >gb|KDR10015.1| D-2-hydroxyglutarate dehydrogenase, mitochondrial [Zootermopsis nevadensis]	-0.589738	0.0435649	-0.673825	0.0162788
Znev_07401	midnightblue	gb|KDR19396.1| G-protein coupled receptor Mth2 [Zootermopsis nevadensis]	-0.589738	0.0435649	-0.437167	0.155282
Znev_07418	midnightblue	ref|XP_021918550.1| lysozyme-like [Zootermopsis nevadensis] >gb|KDR20128.1| Lysozyme [Zootermopsis nevadensis]	-0.589738	0.0435649	-0.621107	0.0311187
Znev_07504	midnightblue	gb|KDR23889.1| Synaptobrevin [Zootermopsis nevadensis]	-0.589738	0.0435649	-0.494009	0.102594
Znev_07530	midnightblue	ref|XP_021922636.1| peroxisomal acyl-coenzyme A oxidase 3-like isoform X1 [Zootermopsis nevadensis] >gb|KDR18054.1| Peroxisomal acyl-coenzyme A oxidase 3 [Zootermopsis nevadensis]	-0.589738	0.0435649	-0.762215	0.00395218
Znev_07586	midnightblue	ref|XP_021928004.1| protein unzipped isoform X1 [Zootermopsis nevadensis] >ref|XP_021928005.1| protein unzipped isoform X1 [Zootermopsis nevadensis] >gb|KDR15190.1| Protein unzipped [Zootermopsis nevadensis]	-0.589738	0.0435649	-0.268707	0.398393
Znev_07611	midnightblue	ref|XP_021927416.1| gamma-butyrobetaine dioxygenase-like [Zootermopsis nevadensis] >gb|KDR15510.1| Gamma-butyrobetaine dioxygenase [Zootermopsis nevadensis]	-0.589738	0.0435649	-0.269903	0.396215
Znev_07674	midnightblue	ref|XP_021939412.1| 5-aminolevulinate synthase, erythroid-specific, mitochondrial isoform X1 [Zootermopsis nevadensis]	-0.589738	0.0435649	-0.306018	0.333363
Znev_07775	midnightblue	gb|KDR15807.1| DNA cross-link repair 1A protein [Zootermopsis nevadensis]	-0.589738	0.0435649	-0.259572	0.415227
Znev_07853	midnightblue		-0.589738	0.0435649	-0.614379	0.03354
Znev_07860	midnightblue		-0.589738	0.0435649	-0.361264	0.248589
Znev_07866	midnightblue		-0.589738	0.0435649	-0.335845	0.285847
Znev_07867	midnightblue	gb|AFZ78835.1| apolipophorin-III isoform 2 [Coptotermes formosanus]	-0.589738	0.0435649	-0.255672	0.42252
Znev_07891	midnightblue	gb|KDR13577.1| cAMP-specific 3',5'-cyclic phosphodiesterase, partial [Zootermopsis nevadensis]	-0.589738	0.0435649	-0.317375	0.314794
Znev_08045	midnightblue	gb|PSN43336.1| Lipase 3 [Blattella germanica]	-0.589738	0.0435649	-0.0116636	0.971302
Znev_08126	midnightblue		-0.589738	0.0435649	-0.553408	0.0619621
Znev_08145	midnightblue	ref|XP_021914741.1| proton-coupled amino acid transporter-like protein pathetic isoform X1 [Zootermopsis nevadensis]	-0.589738	0.0435649	-0.627694	0.0288724
Znev_08242	midnightblue	gb|PSN40062.1| Inositol monophosphatase 1 [Blattella germanica]	-0.589738	0.0435649	-0.500627	0.0973672
Znev_08261	midnightblue	gb|KDR16833.1| G-protein coupled receptor GRL101 [Zootermopsis nevadensis]	-0.589738	0.0435649	-0.364626	0.243886
Znev_08300	midnightblue	ref|XP_021926679.1| PP2C-like domain-containing protein CG9801 isoform X1 [Zootermopsis nevadensis]	-0.589738	0.0435649	-0.524713	0.079858
Znev_08416	midnightblue	ref|XP_021919093.1| neuropeptide CCHamide-2 receptor-like isoform X2 [Zootermopsis nevadensis] >gb|KDR19848.1| Substance-K receptor [Zootermopsis nevadensis]	-0.589738	0.0435649	-0.116788	0.717755
Znev_08422	midnightblue	ref|XP_021913395.1| lipid storage droplets surface-binding protein 1 isoform X1 [Zootermopsis nevadensis]	-0.589738	0.0435649	-0.101803	0.7529
Znev_08502	midnightblue	gb|KDR24533.1| Lactase-phlorizin hydrolase [Zootermopsis nevadensis]	-0.589738	0.0435649	-0.708357	0.00992863
Znev_08517	midnightblue	gb|KDR18923.1| Hexokinase type 2 [Zootermopsis nevadensis]	-0.589738	0.0435649	-0.389574	0.210646
Znev_08532	midnightblue	gb|PNF22740.1| Cathepsin B [Cryptotermes secundus]	-0.589738	0.0435649	-0.67711	0.0155723
[truncated: 1,026 more rows]
