# Supplementary material for: A genetic toolkit underlying the queen phenotype in termites with totipotent workers
Source: Sci Rep. 2024 Jan 26;14:2214. doi: 10.1038/s41598-024-51772-7 (PMC10817970; doi:10.1038/s41598-024-51772-7)
Supplement: Supplementary file 10 — Supplementary Information. [file 41598_2024_51772_MOESM10_ESM.xlsx]

## Sheet: Sheet1
Supplementary Data S9. Modules that were specific to queens’ abdomens compared to workers.
geneID	Module	annotation	module_caste_correlation	module_caste_pvalue	gene_caste__correlation	gene_caste_pvalue
Znev_00128	bisque4	gb|PNF37645.1| Histone acetyltransferase Tip60 [Cryptotermes secundus]	0.90056	6.46687e-05	0.917012	2.69339e-05
Znev_00329	bisque4	gb|KDR16157.1| DnaJ-like protein subfamily C member 17 [Zootermopsis nevadensis]	0.90056	6.46687e-05	0.871416	0.000222215
Znev_00381	bisque4	gb|PSN44565.1| Nuclear pore complex protein Nup85 [Blattella germanica]	0.90056	6.46687e-05	0.880664	0.000155496
Znev_00488	bisque4	ref|XP_021927070.1| exonuclease 1 isoform X1 [Zootermopsis nevadensis]	0.90056	6.46687e-05	0.915378	2.96079e-05
Znev_00568	bisque4	gb|PNF20743.1| Phosphatidylinositol 3-kinase catalytic subunit type 3 [Cryptotermes secundus]	0.90056	6.46687e-05	0.840487	0.00061821
Znev_00822	bisque4	ref|XP_021942852.1| protein SDA1 homolog [Zootermopsis nevadensis] >ref|XP_021942853.1| protein SDA1 homolog [Zootermopsis nevadensis] >gb|KDR22874.1| SDA1-like protein [Zootermopsis nevadensis]	0.90056	6.46687e-05	0.870988	0.000225763
Znev_00970	bisque4	ref|XP_021914848.1| rRNA methyltransferase 3, mitochondrial [Zootermopsis nevadensis] >gb|KDR21934.1| RNA methyltransferase-like protein 1 [Zootermopsis nevadensis]	0.90056	6.46687e-05	0.780451	0.00274163
Znev_00972	bisque4	ref|XP_021914846.1| nuclear cap-binding protein subunit 3-like isoform X2 [Zootermopsis nevadensis]	0.90056	6.46687e-05	0.83491	0.000726874
Znev_01033	bisque4		0.90056	6.46687e-05	0.875685	0.000189101
Znev_01046	bisque4	ref|XP_021935932.1| Golgi resident protein GCP60 isoform X1 [Zootermopsis nevadensis] >gb|KDR10690.1| Protein TMED8 [Zootermopsis nevadensis]	0.90056	6.46687e-05	0.908175	4.3996e-05
Znev_01583	bisque4	gb|PNF40009.1| Zinc finger protein 271 [Cryptotermes secundus]	0.90056	6.46687e-05	0.877338	0.000177368
Znev_01707	bisque4	gb|KDR18962.1| Heterogeneous nuclear ribonucleoprotein A1, A2/B1-like protein [Zootermopsis nevadensis]	0.90056	6.46687e-05	0.880468	0.000156723
Znev_01927	bisque4	gb|KDR24215.1| RNA-binding protein 42 [Zootermopsis nevadensis]	0.90056	6.46687e-05	0.85943	0.000339742
Znev_02107	bisque4	ref|XP_021934253.1| beta-catenin-like protein 1 [Zootermopsis nevadensis] >ref|XP_021934254.1| beta-catenin-like protein 1 [Zootermopsis nevadensis] >ref|XP_021934255.1| beta-catenin-like protein 1 [Zootermopsis nevadensis] >gb|KDR11648.1| Beta-catenin-like protein 1 [Zootermopsis nevadensis]	0.90056	6.46687e-05	0.82542	0.000945116
Znev_02158	bisque4		0.90056	6.46687e-05	0.894225	8.71e-05
Znev_02215	bisque4	gb|PSN33336.1| NEDD8-conjugating enzyme UBE2F [Blattella germanica]	0.90056	6.46687e-05	0.84529	0.000535119
Znev_02357	bisque4	gb|KDR17156.1| GRIP and coiled-coil domain-containing protein 2 [Zootermopsis nevadensis]	0.90056	6.46687e-05	0.766453	0.00364043
Znev_02408	bisque4	ref|XP_021914606.1| Bardet-Biedl syndrome 4 protein isoform X1 [Zootermopsis nevadensis] >ref|XP_021914607.1| Bardet-Biedl syndrome 4 protein isoform X1 [Zootermopsis nevadensis] >gb|KDR22032.1| Bardet-Biedl syndrome 4 protein [Zootermopsis nevadensis]	0.90056	6.46687e-05	0.852166	0.000431522
Znev_02594	bisque4		0.90056	6.46687e-05	0.821584	0.00104644
Znev_02815	bisque4	ref|XP_012279073.1| RNA polymerase II-associated factor 1 homolog [Orussus abietinus]	0.90056	6.46687e-05	0.821546	0.00104748
Znev_02833	bisque4	gb|PSN39901.1| KRR1 small subunit processome component [Blattella germanica] >gb|PSN39902.1| KRR1 small subunit processome component [Blattella germanica]	0.90056	6.46687e-05	0.848126	0.000490289
Znev_03201	bisque4	ref|XP_021915285.1| protein FAM60A isoform X1 [Zootermopsis nevadensis]	0.90056	6.46687e-05	0.928383	1.31451e-05
Znev_03318	bisque4	ref|XP_021919494.1| zinc finger protein 62-like isoform X2 [Zootermopsis nevadensis]	0.90056	6.46687e-05	0.923562	1.80572e-05
Znev_03507	bisque4	ref|XP_011314804.1| PREDICTED: RNA-binding protein NOB1 [Fopius arisanus]	0.90056	6.46687e-05	0.851043	0.000447281
Znev_04067	bisque4	gb|PSN41202.1| tRNA (guanine-N(7)-)-methyltransferase non-catalytic subunit WDR4 [Blattella germanica]	0.90056	6.46687e-05	0.803101	0.00165715
Znev_04294	bisque4	ref|XP_021923235.1| centrosomal protein of 89 kDa-like isoform X1 [Zootermopsis nevadensis] >gb|KDR17714.1| Coiled-coil domain-containing protein 123, mitochondrial [Zootermopsis nevadensis]	0.90056	6.46687e-05	0.903804	5.50927e-05
Znev_04393	bisque4	gb|PSN48067.1| Ubiquitin thioesterase otubain-like protein [Blattella germanica]	0.90056	6.46687e-05	0.832124	0.000786406
Znev_04538	bisque4	ref|XP_021920387.1| U3 small nucleolar RNA-associated protein 14 homolog A [Zootermopsis nevadensis] >gb|KDR24067.1| U3 small nucleolar RNA-associated protein 14-like protein A [Zootermopsis nevadensis]	0.90056	6.46687e-05	0.844865	0.000542098
Znev_04603	bisque4	gb|KDR21666.1| Fibroblast growth factor receptor substrate 2 [Zootermopsis nevadensis]	0.90056	6.46687e-05	0.879504	0.000162866
Znev_04813	bisque4	ref|XP_005909726.1| PREDICTED: LEM domain-containing protein 1 [Bos mutus] >ref|XP_010852562.1| PREDICTED: LEM domain-containing protein 1 [Bison bison bison] >ref|XP_027421732.1| LEM domain-containing protein 1 [Bos indicus x Bos taurus] >gb|ELR46151.1| LEM domain-containing protein 1 [Bos mutus]	0.90056	6.46687e-05	0.823439	0.000996456
Znev_04832	bisque4	ref|XP_021930399.1| coiled-coil domain-containing protein 77-like isoform X1 [Zootermopsis nevadensis]	0.90056	6.46687e-05	0.861986	0.000311361
Znev_04980	bisque4	ref|XP_021922902.1| coiled-coil domain-containing protein 102A isoform X1 [Zootermopsis nevadensis] >gb|KDR17915.1| Coiled-coil domain-containing protein 102A [Zootermopsis nevadensis]	0.90056	6.46687e-05	0.876308	0.000184611
Znev_05136	bisque4		0.90056	6.46687e-05	0.942949	4.3235e-06
Znev_05281	bisque4	ref|XP_021939735.1| zinc finger protein 557-like [Zootermopsis nevadensis] >gb|KDR08219.1| Serendipity locus protein H-1 [Zootermopsis nevadensis]	0.90056	6.46687e-05	0.928309	1.32116e-05
Znev_05305	bisque4	ref|XP_021930131.1| zinc finger protein 883-like isoform X1 [Zootermopsis nevadensis]	0.90056	6.46687e-05	0.924928	1.65394e-05
Znev_05489	bisque4	ref|XP_023713320.1| ribonuclease P protein subunit p25-like protein [Cryptotermes secundus]	0.90056	6.46687e-05	0.826487	0.000918335
Znev_05613	bisque4		0.90056	6.46687e-05	0.892356	9.47666e-05
Znev_05638	bisque4	gb|PSN49976.1| putative tRNA pseudouridine synthase 2 [Blattella germanica]	0.90056	6.46687e-05	0.833329	0.000760223
Znev_06040	bisque4		0.90056	6.46687e-05	0.851007	0.000447787
Znev_06071	bisque4	ref|XP_021916088.1| MRG/MORF4L-binding protein [Zootermopsis nevadensis] >gb|KDR24239.1| MRG-binding protein [Zootermopsis nevadensis]	0.90056	6.46687e-05	0.927272	1.41705e-05
Znev_06155	bisque4		0.90056	6.46687e-05	0.942879	4.34943e-06
Znev_06470	bisque4	ref|XP_017795416.1| PREDICTED: ribosome biogenesis protein BMS1 homolog [Habropoda laboriosa]	0.90056	6.46687e-05	0.839193	0.000642215
Znev_06886	bisque4	ref|XP_021926272.1| asparagine synthetase domain-containing protein 1 isoform X1 [Zootermopsis nevadensis] >ref|XP_021926273.1| asparagine synthetase domain-containing protein 1 isoform X2 [Zootermopsis nevadensis] >gb|KDR16039.1| Asparagine synthetase domain-containing protein 1 [Zootermopsis nevadensis]	0.90056	6.46687e-05	0.887295	0.000118193
Znev_06889	bisque4		0.90056	6.46687e-05	0.874556	0.000197455
Znev_07217	bisque4	gb|PSN36278.1| Lysine-specific histone demethylase 1A [Blattella germanica]	0.90056	6.46687e-05	0.907869	4.47102e-05
Znev_07278	bisque4	ref|XP_021929982.1| zinc finger CCHC domain-containing protein 7-like isoform X2 [Zootermopsis nevadensis]	0.90056	6.46687e-05	0.942801	4.37844e-06
Znev_07410	bisque4	gb|KDR19405.1| DNA-directed RNA polymerase III subunit RPC5 [Zootermopsis nevadensis]	0.90056	6.46687e-05	0.842035	0.000590404
Znev_07497	bisque4	ref|XP_021924724.1| DNA mismatch repair protein Mlh1 isoform X1 [Zootermopsis nevadensis] >gb|KDR23882.1| DNA mismatch repair protein Mlh1 [Zootermopsis nevadensis]	0.90056	6.46687e-05	0.862467	0.000306227
Znev_07763	bisque4	ref|XP_021925429.1| nucleolar complex protein 2 homolog [Zootermopsis nevadensis] >gb|KDR16437.1| Nucleolar complex protein 2-like protein [Zootermopsis nevadensis]	0.90056	6.46687e-05	0.85168	0.00043829
Znev_07998	bisque4	ref|XP_021940081.1| gastrula zinc finger protein XlCGF8.2DB-like [Zootermopsis nevadensis]	0.90056	6.46687e-05	0.905088	5.16287e-05
Znev_08114	bisque4	gb|PNF19489.1| FAS-associated factor 1 [Cryptotermes secundus]	0.90056	6.46687e-05	0.860342	0.0003294
Znev_08119	bisque4	ref|XP_021937971.1| RNA polymerase II-associated protein 3-like isoform X1 [Zootermopsis nevadensis] >gb|KDR09438.1| RNA polymerase II-associated protein 3 [Zootermopsis nevadensis]	0.90056	6.46687e-05	0.849451	0.000470374
Znev_08289	bisque4	ref|XP_001608173.1| guanine nucleotide-binding protein subunit beta-like protein 1 isoform X2 [Nasonia vitripennis] >ref|XP_031788368.1| guanine nucleotide-binding protein subunit beta-like protein 1 isoform X2 [Nasonia vitripennis] >ref|XP_032456978.1| guanine nucleotide-binding protein subunit beta-like protein 1 isoform X2 [Nasonia vitripennis] >ref|XP_032456979.1| guanine nucleotide-binding p…	0.90056	6.46687e-05	0.885818	0.000125819
Znev_08349	bisque4		0.90056	6.46687e-05	0.876643	0.000182232
Znev_08524	bisque4	gb|QVD39471.1| zind finger protein 330-like protein [Schistocerca gregaria]	0.90056	6.46687e-05	0.868232	0.000249727
Znev_08830	bisque4	ref|XP_021941150.1| ribosomal RNA processing protein 1 homolog [Zootermopsis nevadensis] >gb|KDR06886.1| Ribosomal RNA processing protein 1-like protein [Zootermopsis nevadensis]	0.90056	6.46687e-05	0.888095	0.000114218
Znev_08860	bisque4		0.90056	6.46687e-05	0.919542	2.31716e-05
Znev_09174	bisque4	gb|PSN43168.1| Protein canopy 3 [Blattella germanica]	0.90056	6.46687e-05	0.836069	0.000703168
Znev_09260	bisque4	ref|XP_021916027.1| rab5 GDP/GTP exchange factor isoform X1 [Zootermopsis nevadensis] >gb|KDR21427.1| Rab5 GDP/GTP exchange factor [Zootermopsis nevadensis]	0.90056	6.46687e-05	0.833671	0.000752901
Znev_09405	bisque4	gb|PSN53290.1| COP9 signalosome complex subunit 5 [Blattella germanica]	0.90056	6.46687e-05	0.82113	0.00105896
Znev_09468	bisque4	ref|XP_021918112.1| DNA methyltransferase 1-associated protein 1 isoform X1 [Zootermopsis nevadensis] >gb|KDR20356.1| DNA methyltransferase 1-associated protein 1 [Zootermopsis nevadensis]	0.90056	6.46687e-05	0.870355	0.000231106
Znev_09516	bisque4		0.90056	6.46687e-05	0.853397	0.000414754
Znev_09581	bisque4	ref|XP_021933113.1| probable glutamine--tRNA ligase [Zootermopsis nevadensis] >gb|KDR12338.1| putative glutaminyl-tRNA synthetase [Zootermopsis nevadensis]	0.90056	6.46687e-05	0.855322	0.000389548
Znev_09843	bisque4	ref|XP_021934503.1| separin isoform X1 [Zootermopsis nevadensis] >gb|KDR11475.1| Separin [Zootermopsis nevadensis]	0.90056	6.46687e-05	0.920092	2.24118e-05
Znev_09962	bisque4	ref|XP_021936905.1| PR domain zinc finger protein 5-like isoform X2 [Zootermopsis nevadensis]	0.90056	6.46687e-05	0.914024	3.19797e-05
Znev_10157	bisque4	gb|PNF22734.1| Serine/threonine-protein kinase VRK1 [Cryptotermes secundus]	0.90056	6.46687e-05	0.869305	0.000240171
Znev_10165	bisque4	ref|XP_021941642.1| ataxin-7-like protein 3 [Zootermopsis nevadensis] >gb|KDR03827.1| Ataxin-7-like protein 3 [Zootermopsis nevadensis]	0.90056	6.46687e-05	0.84459	0.00054665
Znev_10191	bisque4	ref|XP_021923204.1| peptidyl-prolyl cis-trans isomerase FKBP4 [Zootermopsis nevadensis] >gb|KDR23964.1| FK506-binding protein 4 [Zootermopsis nevadensis]	0.90056	6.46687e-05	0.86475	0.000282778
Znev_10220	bisque4	gb|KDR23271.1| Protein DPCD [Zootermopsis nevadensis]	0.90056	6.46687e-05	0.81282	0.00130927
Znev_10350	bisque4	gb|QOS47378.1| DEAD-box DDX18 [Locusta migratoria]	0.90056	6.46687e-05	0.871619	0.000220545
Znev_10382	bisque4	gb|KDR11345.1| Coiled-coil domain-containing protein 75, partial [Zootermopsis nevadensis]	0.90056	6.46687e-05	0.784281	0.00252821
Znev_10892	bisque4	ref|XP_021933835.1| THUMP domain-containing protein 1 [Zootermopsis nevadensis] >gb|KDR11885.1| THUMP domain-containing protein 1 [Zootermopsis nevadensis]	0.90056	6.46687e-05	0.798166	0.00185889
Znev_11425	bisque4	gb|AGM32928.1| mitochondrial intermembrane space import and assembly protein [Coptotermes formosanus]	0.90056	6.46687e-05	0.841583	0.00059842
Znev_11689	bisque4	gb|PNF28285.1| Gastrula zinc finger protein XlCGF57.1 [Cryptotermes secundus]	0.90056	6.46687e-05	0.872406	0.000214162
Znev_11764	bisque4	ref|XP_021933617.1| CXXC-type zinc finger protein 1-like isoform X1 [Zootermopsis nevadensis]	0.90056	6.46687e-05	0.855371	0.000388923
Znev_11862	bisque4	gb|PSN30385.1| G patch domain-containing protein 1 [Blattella germanica]	0.90056	6.46687e-05	0.898343	7.19265e-05
Znev_11974	bisque4	gb|PSN37361.1| Cyclin-dependent kinase 20 [Blattella germanica]	0.90056	6.46687e-05	0.857208	0.000366026
Znev_12036	bisque4	gb|KDR23175.1| Pre-mRNA-splicing factor 38A, partial [Zootermopsis nevadensis]	0.90056	6.46687e-05	0.9041	5.42804e-05
Znev_12082	bisque4	ref|XP_021937178.1| coilin-like [Zootermopsis nevadensis] >ref|XP_021937179.1| coilin-like [Zootermopsis nevadensis] >ref|XP_021937180.1| coilin-like [Zootermopsis nevadensis] >gb|KDR09974.1| Sphere organelles protein SPH-1 [Zootermopsis nevadensis]	0.90056	6.46687e-05	0.84188	0.000593156
Znev_12130	bisque4	ref|XP_021920036.1| coiled-coil and C2 domain-containing protein 2A isoform X1 [Zootermopsis nevadensis]	0.90056	6.46687e-05	0.886401	0.000122763
Znev_12213	bisque4	emb|CAB3368349.1| Hypothetical predicted protein [Cloeon dipterum]	0.90056	6.46687e-05	0.81043	0.00138903
Znev_12223	bisque4	gb|PSN49182.1| Homologous-pairing protein 2 [Blattella germanica]	0.90056	6.46687e-05	0.873205	0.000207828
Znev_12283	bisque4	gb|KDR23297.1| putative ATP-dependent RNA helicase DDX20 [Zootermopsis nevadensis]	0.90056	6.46687e-05	0.941763	4.78223e-06
Znev_12627	bisque4	ref|XP_021917525.1| protein bric-a-brac 1-like [Zootermopsis nevadensis] >gb|KDR20673.1| Protein tramtrack, alpha isoform [Zootermopsis nevadensis]	0.90056	6.46687e-05	0.900859	6.37346e-05
Znev_12670	bisque4	gb|PSN51777.1| Aladin [Blattella germanica]	0.90056	6.46687e-05	0.890879	0.000101186
Znev_12976	bisque4	ref|XP_036805018.1| zinc finger protein OZF-like isoform X6 [Oncorhynchus mykiss]	0.90056	6.46687e-05	0.912794	3.4261e-05
Znev_13385	bisque4	gb|AGM32689.1| RNA binding domain containing protein [Coptotermes formosanus]	0.90056	6.46687e-05	0.850543	0.000454428
Znev_13398	bisque4	ref|XP_021940000.1| 2',5'-phosphodiesterase 12 [Zootermopsis nevadensis] >gb|KDR08025.1| 2',5'-phosphodiesterase 12 [Zootermopsis nevadensis]	0.90056	6.46687e-05	0.894826	8.47429e-05
Znev_13481	bisque4	gb|PSN47441.1| Nucleolar GTP-binding protein 1 [Blattella germanica]	0.90056	6.46687e-05	0.801051	0.00173879
Znev_13583	bisque4	gb|PSN36738.1| putative U3 small nucleolar RNA-associated protein 11 [Blattella germanica]	0.90056	6.46687e-05	0.889891	0.000105668
Znev_13612	bisque4	ref|XP_021924551.1| zinc finger protein 112-like isoform X1 [Zootermopsis nevadensis] >gb|KDR16962.1| Zinc finger and SCAN domain-containing protein 2 [Zootermopsis nevadensis]	0.90056	6.46687e-05	0.814037	0.00127001
Znev_14019	bisque4	gb|QBH73930.1| interleukin enhancer binding factor [Brunneria borealis]	0.90056	6.46687e-05	0.860638	0.000326094
Znev_14578	bisque4	ref|XP_021940713.1| BUD13 homolog [Zootermopsis nevadensis] >gb|KDR07388.1| BUD13-like protein [Zootermopsis nevadensis]	0.90056	6.46687e-05	0.859324	0.000340966
Znev_14690	bisque4	gb|KDR21256.1| Condensin complex subunit 2 [Zootermopsis nevadensis]	0.90056	6.46687e-05	0.867949	0.000252293
Znev_15361	bisque4		0.90056	6.46687e-05	0.822147	0.00103105
Znev_15426	bisque4		0.90056	6.46687e-05	0.890109	0.000104666
Znev_15526	bisque4	gb|KDR09135.1| Cell division control protein 6-like protein [Zootermopsis nevadensis]	0.90056	6.46687e-05	0.915103	3.00783e-05
Znev_16237	bisque4		0.90056	6.46687e-05	0.82202	0.00103451
Znev_17167	bisque4	ref|XP_021915786.1| microspherule protein 1 [Zootermopsis nevadensis]	0.90056	6.46687e-05	0.86622	0.000268429
Znev_00030	blue	ref|XP_017797738.1| PREDICTED: H(+)/Cl(-) exchange transporter 7 [Habropoda laboriosa]	0.719073	0.00840014	0.617444	0.032421
Znev_00038	blue	ref|XP_021913170.1| secernin-2 isoform X1 [Zootermopsis nevadensis] >gb|KDR22582.1| Secernin-2 [Zootermopsis nevadensis]	0.719073	0.00840014	0.609021	0.0355627
Znev_00044	blue	ref|XP_021913095.1| sentrin-specific protease 1-like isoform X1 [Zootermopsis nevadensis] >gb|KDR22587.1| Sentrin-specific protease 1 [Zootermopsis nevadensis]	0.719073	0.00840014	0.659487	0.019642
Znev_00097	blue	emb|CAJ18350.1| putative H3K9 methyltransferase [Lepisma saccharina]	0.719073	0.00840014	0.16924	0.599011
Znev_00145	blue	ref|XP_021913411.1| WD repeat-containing protein 20 [Zootermopsis nevadensis] >gb|KDR22685.1| WD repeat-containing protein 20 [Zootermopsis nevadensis]	0.719073	0.00840014	0.74383	0.00554483
Znev_00183	blue	gb|PSN34238.1| Inosine-5'-monophosphate dehydrogenase 1 [Blattella germanica]	0.719073	0.00840014	0.539552	0.0702144
Znev_00251	blue	ref|XP_021937486.1| DNA fragmentation factor subunit alpha-like isoform X1 [Zootermopsis nevadensis] >ref|XP_021937494.1| DNA fragmentation factor subunit alpha-like isoform X1 [Zootermopsis nevadensis] >ref|XP_021937509.1| DNA fragmentation factor subunit alpha-like isoform X1 [Zootermopsis nevadensis] >ref|XP_021937517.1| DNA fragmentation factor subunit alpha-like isoform X1 [Zootermopsis neva…	0.719073	0.00840014	0.619935	0.031531
Znev_00259	blue	gb|KDR23392.1| Organic cation transporter protein [Zootermopsis nevadensis]	0.719073	0.00840014	0.539569	0.0702037
Znev_00278	blue	gb|PSN54204.1| E3 UFM1-protein ligase 1 [Blattella germanica]	0.719073	0.00840014	0.60407	0.037508
Znev_00326	blue		0.719073	0.00840014	0.473251	0.120194
Znev_00353	blue	gb|PSN56552.1| WD repeat-containing protein 24 [Blattella germanica]	0.719073	0.00840014	0.539631	0.0701655
Znev_00374	blue	gb|PNF41526.1| Factor VIII intron 22 protein [Cryptotermes secundus]	0.719073	0.00840014	0.494381	0.102296
Znev_00397	blue	ref|XP_021925964.1| patched domain-containing protein 3-like isoform X1 [Zootermopsis nevadensis] >gb|KDR16223.1| Patched domain-containing protein 3 [Zootermopsis nevadensis]	0.719073	0.00840014	0.56923	0.0533915
Znev_00398	blue	ref|XP_023703312.1| mitochondrial import inner membrane translocase subunit Tim29 isoform X2 [Cryptotermes secundus]	0.719073	0.00840014	0.367163	0.240372
Znev_00427	blue	ref|XP_021925996.1| 1-phosphatidylinositol 4,5-bisphosphate phosphodiesterase isoform X1 [Zootermopsis nevadensis] >ref|XP_021925997.1| 1-phosphatidylinositol 4,5-bisphosphate phosphodiesterase isoform X1 [Zootermopsis nevadensis] >gb|KDR16250.1| 1-phosphatidylinositol-4,5-bisphosphate phosphodiesterase [Zootermopsis nevadensis]	0.719073	0.00840014	0.449524	0.14261
Znev_00430	blue	gb|KDR16253.1| Formin-like protein 1 [Zootermopsis nevadensis]	0.719073	0.00840014	0.644051	0.0238023
Znev_00431	blue		0.719073	0.00840014	0.728928	0.00715652
Znev_00432	blue	gb|PNF38008.1| putative 4-coumarate--CoA ligase 3 [Cryptotermes secundus] >gb|PNF38010.1| putative 4-coumarate--CoA ligase 3 [Cryptotermes secundus]	0.719073	0.00840014	0.655313	0.0207099
Znev_00444	blue		0.719073	0.00840014	0.582484	0.0468807
Znev_00472	blue	ref|XP_021926926.1| dual specificity protein phosphatase 10 isoform X1 [Zootermopsis nevadensis]	0.719073	0.00840014	0.319732	0.311013
Znev_00479	blue		0.719073	0.00840014	0.0673697	0.835207
Znev_00514	blue	gb|PSN53593.1| CCR4-NOT transcription complex subunit 2 [Blattella germanica]	0.719073	0.00840014	0.386923	0.214039
Znev_00515	blue	gb|PNF34787.1| RNA polymerase-associated protein CTR9-like protein [Cryptotermes secundus]	0.719073	0.00840014	0.702691	0.0108158
Znev_00516	blue	ref|XP_021927082.1| zinc finger protein 2 homolog [Zootermopsis nevadensis]	0.719073	0.00840014	0.799127	0.0018182
Znev_00533	blue	ref|XP_033607978.1| oocyte zinc finger protein XlCOF6.1-like isoform X1 [Cryptotermes secundus] >ref|XP_033607979.1| oocyte zinc finger protein XlCOF6.1-like isoform X1 [Cryptotermes secundus] >ref|XP_033607980.1| oocyte zinc finger protein XlCOF6.1-like isoform X1 [Cryptotermes secundus] >ref|XP_033607981.1| oocyte zinc finger protein XlCOF6.1-like isoform X1 [Cryptotermes secundus] >ref|XP_0336…	0.719073	0.00840014	0.541253	0.0691631
Znev_00586	blue	ref|XP_021934963.1| DNA helicase MCM9-like [Zootermopsis nevadensis] >gb|KDR23496.1| DNA replication licensing factor MCM9 [Zootermopsis nevadensis]	0.719073	0.00840014	0.772683	0.00321645
Znev_00587	blue	ref|XP_021935022.1| E3 ubiquitin-protein ligase RNF126 isoform X1 [Zootermopsis nevadensis] >ref|XP_021935030.1| E3 ubiquitin-protein ligase RNF126 isoform X1 [Zootermopsis nevadensis] >ref|XP_021935039.1| E3 ubiquitin-protein ligase RNF126 isoform X1 [Zootermopsis nevadensis]	0.719073	0.00840014	0.587566	0.04454
Znev_00612	blue	ref|XP_021934518.1| methyltransferase-like protein 6 [Zootermopsis nevadensis] >ref|XP_021934529.1| methyltransferase-like protein 6 [Zootermopsis nevadensis] >gb|KDR23519.1| Methyltransferase-like protein 6 [Zootermopsis nevadensis]	0.719073	0.00840014	0.769441	0.0034321
Znev_00634	blue	gb|KDR18164.1| Ring canal kelch-like protein, partial [Zootermopsis nevadensis]	0.719073	0.00840014	0.539057	0.0705222
Znev_00645	blue		0.719073	0.00840014	0.749959	0.00496822
Znev_00662	blue	ref|XP_021922397.1| zinc finger with UFM1-specific peptidase domain protein-like [Zootermopsis nevadensis] >ref|XP_021922399.1| zinc finger with UFM1-specific peptidase domain protein-like [Zootermopsis nevadensis] >gb|KDR18190.1| Zinc finger with UFM1-specific peptidase domain protein [Zootermopsis nevadensis]	0.719073	0.00840014	0.85009	0.000460993
Znev_00668	blue	ref|XP_021922320.1| wiskott-Aldrich syndrome protein family member 3 isoform X1 [Zootermopsis nevadensis]	0.719073	0.00840014	0.539008	0.0705532
Znev_00683	blue	ref|XP_021922325.1| protein lin-54 homolog isoform X1 [Zootermopsis nevadensis] >gb|KDR18211.1| Lin-54-like protein [Zootermopsis nevadensis]	0.719073	0.00840014	0.597195	0.0403332
Znev_00697	blue		0.719073	0.00840014	0.412115	0.183116
Znev_00737	blue	gb|PSN39241.1| Dolichyldiphosphatase 1 [Blattella germanica]	0.719073	0.00840014	0.714723	0.00899762
Znev_00742	blue	ref|XP_021941647.1| ORM1-like protein [Zootermopsis nevadensis] >gb|KDR23200.1| ORM1-like protein 3 [Zootermopsis nevadensis]	0.719073	0.00840014	0.514961	0.0866648
Znev_00769	blue	gb|KDR23225.1| Unc-45-like protein A, partial [Zootermopsis nevadensis]	0.719073	0.00840014	0.59461	0.0414337
Znev_00776	blue	gb|KDR23232.1| Cytochrome b5 domain-containing protein 2, partial [Zootermopsis nevadensis]	0.719073	0.00840014	0.357242	0.254283
Znev_00783	blue	gb|PNF37550.1| Cyclin-G-associated kinase [Cryptotermes secundus]	0.719073	0.00840014	0.715738	0.00885548
Znev_00801	blue	gb|AVA17421.1| putative Per a allergen [Periplaneta americana]	0.719073	0.00840014	0.524588	0.0799433
Znev_00802	blue	ref|XP_021941050.1| protein disulfide-isomerase A5 isoform X1 [Zootermopsis nevadensis] >ref|XP_021941060.1| protein disulfide-isomerase A5 isoform X1 [Zootermopsis nevadensis] >gb|KDR23255.1| Protein disulfide-isomerase A5 [Zootermopsis nevadensis]	0.719073	0.00840014	0.308572	0.329137
Znev_00816	blue	ref|XP_021942854.1| NEDD8-activating enzyme E1 regulatory subunit [Zootermopsis nevadensis] >gb|KDR22868.1| NEDD8-activating enzyme E1 regulatory subunit [Zootermopsis nevadensis]	0.719073	0.00840014	0.425503	0.167883
Znev_00876	blue	ref|XP_021942737.1| protein sarah [Zootermopsis nevadensis] >ref|XP_021942738.1| protein sarah [Zootermopsis nevadensis] >ref|XP_021942739.1| protein sarah [Zootermopsis nevadensis] >ref|XP_021942740.1| protein sarah [Zootermopsis nevadensis] >gb|KDR22921.1| Protein sarah [Zootermopsis nevadensis]	0.719073	0.00840014	0.81711	0.00117493
Znev_00889	blue	emb|CAE1295017.1| Lysine-specific histone demethylase 1 homolog 1,Lysine-specific histone demethylase 1 homolog 2,Possible lysine-specific histone demethylase 1,Protein FLOWERING LOCUS D,Lysine-specific histone demethylase 1 homolog 3,Lysine-specific histone demethylase 1A [Sepia pharaonis]	0.719073	0.00840014	0.382863	0.219301
Znev_00945	blue	gb|PNF29717.1| Mitochondrial inner membrane protease ATP23-like protein [Cryptotermes secundus]	0.719073	0.00840014	0.52216	0.0816039
Znev_00960	blue	ref|XP_021914861.1| putative zinc metalloproteinase C607.06c [Zootermopsis nevadensis] >gb|KDR21923.1| Putative zinc metalloproteinase [Zootermopsis nevadensis]	0.719073	0.00840014	0.822253	0.00102818
Znev_01011	blue	ref|XP_021936051.1| importin subunit alpha-3 [Zootermopsis nevadensis] >gb|KDR10659.1| Importin subunit alpha-4 [Zootermopsis nevadensis]	0.719073	0.00840014	0.605113	0.037092
Znev_01015	blue	ref|XP_021935898.1| cytoplasmic protein NCK1 isoform X1 [Zootermopsis nevadensis] >ref|XP_021935899.1| cytoplasmic protein NCK1 isoform X1 [Zootermopsis nevadensis] >ref|XP_021935900.1| cytoplasmic protein NCK1 isoform X1 [Zootermopsis nevadensis] >gb|KDR10663.1| Cytoplasmic protein NCK1 [Zootermopsis nevadensis]	0.719073	0.00840014	0.717136	0.00866249
Znev_01066	blue		0.719073	0.00840014	0.733459	0.0066335
Znev_01067	blue	gb|PNF43005.1| Enhancer of polycomb-like protein 1 [Cryptotermes secundus]	0.719073	0.00840014	0.642841	0.0241533
Znev_01093	blue	ref|XP_021926532.1| ADP-ribosylation factor GTPase-activating protein 1 isoform X1 [Zootermopsis nevadensis] >gb|KDR15918.1| ADP-ribosylation factor GTPase-activating protein 1 [Zootermopsis nevadensis]	0.719073	0.00840014	0.651548	0.0217089
Znev_01097	blue	gb|KDR15922.1| Gamma-soluble NSF attachment protein, partial [Zootermopsis nevadensis]	0.719073	0.00840014	0.426606	0.166664
Znev_01104	blue	ref|XP_021926583.1| anaphase-promoting complex subunit 2 isoform X1 [Zootermopsis nevadensis] >ref|XP_021926584.1| anaphase-promoting complex subunit 2 isoform X1 [Zootermopsis nevadensis] >ref|XP_021926585.1| anaphase-promoting complex subunit 2 isoform X1 [Zootermopsis nevadensis] >gb|KDR15929.1| Anaphase-promoting complex subunit 2 [Zootermopsis nevadensis]	0.719073	0.00840014	0.406583	0.189652
Znev_01106	blue	ref|XP_021926587.1| docking protein 3 [Zootermopsis nevadensis] >gb|KDR15931.1| Docking protein 3 [Zootermopsis nevadensis]	0.719073	0.00840014	0.636411	0.0260823
Znev_01112	blue	gb|KDR15937.1| E3 ubiquitin-protein ligase RFWD2, partial [Zootermopsis nevadensis]	0.719073	0.00840014	0.815023	0.00123889
Znev_01118	blue	gb|PNF17792.1| SET and MYND domain-containing protein 5, partial [Cryptotermes secundus]	0.719073	0.00840014	0.740352	0.00589368
Znev_01142	blue	ref|XP_021928307.1| CMP-sialic acid transporter 1 [Zootermopsis nevadensis]	0.719073	0.00840014	0.534	0.0737235
Znev_01168	blue	ref|XP_021928350.1| zinc finger protein 26-like [Zootermopsis nevadensis]	0.719073	0.00840014	0.183516	0.568054
Znev_01188	blue	ref|XP_011499797.1| PREDICTED: ras-related C3 botulinum toxin substrate 1 isoform X1 [Ceratosolen solmsi marchali]	0.719073	0.00840014	0.092563	0.774791
Znev_01204	blue	ref|XP_021928367.1| protein FAM46C isoform X1 [Zootermopsis nevadensis]	0.719073	0.00840014	0.580198	0.0479616
Znev_01251	blue	gb|KDR18607.1| SCY1-like protein 2, partial [Zootermopsis nevadensis]	0.719073	0.00840014	0.580723	0.0477116
Znev_01260	blue	ref|XP_021921554.1| mitochondrial import inner membrane translocase subunit Tim22 isoform X1 [Zootermopsis nevadensis] >ref|XP_021921555.1| mitochondrial import inner membrane translocase subunit Tim22 isoform X1 [Zootermopsis nevadensis] >gb|KDR18616.1| Mitochondrial import inner membrane translocase subunit Tim22 [Zootermopsis nevadensis]	0.719073	0.00840014	0.49832	0.0991687
Znev_01261	blue	ref|XP_021921533.1| DENN domain-containing protein 1B-like isoform X1 [Zootermopsis nevadensis]	0.719073	0.00840014	0.484229	0.110657
Znev_01263	blue	ref|XP_021921537.1| serine/threonine-protein kinase GA29083 isoform X1 [Zootermopsis nevadensis]	0.719073	0.00840014	0.799794	0.00179036
Znev_01267	blue	ref|XP_021921496.1| sulfhydryl oxidase 2-like [Zootermopsis nevadensis] >gb|KDR18624.1| Sulfhydryl oxidase 1 [Zootermopsis nevadensis]	0.719073	0.00840014	0.499719	0.0980739
Znev_01281	blue	ref|XP_021921527.1| mediator of RNA polymerase II transcription subunit 1 isoform X1 [Zootermopsis nevadensis] >ref|XP_021921528.1| mediator of RNA polymerase II transcription subunit 1 isoform X1 [Zootermopsis nevadensis] >ref|XP_021921529.1| mediator of RNA polymerase II transcription subunit 1 isoform X1 [Zootermopsis nevadensis] >ref|XP_021921530.1| mediator of RNA polymerase II transcription…	0.719073	0.00840014	0.390565	0.209385
Znev_01352	blue		0.719073	0.00840014	0.515347	0.0863882
Znev_01377	blue	gb|KDR20987.1| Protein white [Zootermopsis nevadensis]	0.719073	0.00840014	0.702351	0.010871
Znev_01448	blue		0.719073	0.00840014	0.689003	0.0132015
Znev_01467	blue	ref|XP_021915729.1| alpha-catulin isoform X1 [Zootermopsis nevadensis]	0.719073	0.00840014	0.733995	0.00657363
Znev_01487	blue		0.719073	0.00840014	0.718372	0.00849434
Znev_01492	blue	gb|KDR21578.1| Exostosin-1 [Zootermopsis nevadensis]	0.719073	0.00840014	0.379226	0.22408
Znev_01506	blue	ref|XP_021935186.1| zinc finger protein 37 homolog isoform X2 [Zootermopsis nevadensis]	0.719073	0.00840014	0.690118	0.0129939
Znev_01520	blue	ref|XP_021935092.1| cullin-2 isoform X1 [Zootermopsis nevadensis]	0.719073	0.00840014	0.487868	0.107609
Znev_01536	blue	ref|XP_021935162.1| pre-mRNA-processing factor 40 homolog B isoform X1 [Zootermopsis nevadensis] >gb|KDR11070.1| Pre-mRNA-processing factor 40-like protein A [Zootermopsis nevadensis]	0.719073	0.00840014	0.769344	0.00343868
Znev_01537	blue		0.719073	0.00840014	0.709175	0.00980518
Znev_01564	blue	ref|XP_021935175.1| glycylpeptide N-tetradecanoyltransferase 1 [Zootermopsis nevadensis] >gb|KDR11094.1| Glycylpeptide N-tetradecanoyltransferase 1 [Zootermopsis nevadensis]	0.719073	0.00840014	0.682416	0.0144788
Znev_01575	blue	ref|XP_021921071.1| serine beta-lactamase-like protein LACTB, mitochondrial isoform X1 [Zootermopsis nevadensis] >gb|KDR18842.1| Serine beta-lactamase-like protein LACTB, mitochondrial [Zootermopsis nevadensis]	0.719073	0.00840014	0.435397	0.157155
Znev_01606	blue	gb|KDR18869.1| Vesicle transport through interaction with t-SNAREs-like protein 1B [Zootermopsis nevadensis]	0.719073	0.00840014	0.628314	0.028667
Znev_01646	blue	gb|PSN32859.1| Phosphoribosyl pyrophosphate synthase-associated protein 2 [Blattella germanica]	0.719073	0.00840014	0.585559	0.0454541
Znev_01675	blue	gb|PSN42645.1| LisH domain-containing protein FOPNL [Blattella germanica]	0.719073	0.00840014	0.434395	0.158221
Znev_01683	blue	gb|KDR13012.1| DnaJ-like protein subfamily B member 9 [Zootermopsis nevadensis]	0.719073	0.00840014	0.656397	0.0204286
Znev_01719	blue	gb|PSN33158.1| Pre-mRNA-processing factor 6 [Blattella germanica]	0.719073	0.00840014	0.561236	0.057611
Znev_01775	blue	gb|KDR15437.1| Laccase [Zootermopsis nevadensis]	0.719073	0.00840014	0.774379	0.00310785
Znev_01784	blue	gb|KDR15446.1| Syntaxin-1A [Zootermopsis nevadensis]	0.719073	0.00840014	0.682038	0.0145548
Znev_01832	blue	gb|PSN43547.1| Heparan-sulfate 6-O-sulfotransferase 1 [Blattella germanica]	0.719073	0.00840014	0.773753	0.00314759
Znev_01854	blue	gb|KDR10926.1| Ubiquitin carboxyl-terminal hydrolase 20 [Zootermopsis nevadensis]	0.719073	0.00840014	0.434485	0.158125
Znev_01861	blue	gb|KDR10933.1| Cholecystokinin receptor [Zootermopsis nevadensis]	0.719073	0.00840014	0.868318	0.000248945
Znev_01915	blue	ref|XP_014612145.1| PREDICTED: RNA-binding protein 7 [Polistes canadensis]	0.719073	0.00840014	0.570215	0.052887
Znev_01916	blue	gb|PSN29222.1| Serine/threonine-protein kinase grp [Blattella germanica]	0.719073	0.00840014	0.408639	0.187206
Znev_01925	blue	gb|KDR24213.1| Polycomb protein Sfmbt [Zootermopsis nevadensis]	0.719073	0.00840014	0.591628	0.042729
Znev_01954	blue	ref|XP_021932848.1| tumor protein p63-regulated gene 1-like protein isoform X1 [Zootermopsis nevadensis] >gb|KDR12422.1| Tumor protein p63-regulated gene 1-like protein [Zootermopsis nevadensis]	0.719073	0.00840014	0.489848	0.105975
Znev_01990	blue	gb|PSN40497.1| Endothelial differentiation-related factor 1 [Blattella germanica]	0.719073	0.00840014	0.238446	0.455469
Znev_02043	blue	ref|XP_021914453.1| LOW QUALITY PROTEIN: neuralized-like protein 4 [Zootermopsis nevadensis]	0.719073	0.00840014	0.600099	0.0391222
Znev_02048	blue	gb|KDR22125.1| putative cationic amino acid transporter [Zootermopsis nevadensis]	0.719073	0.00840014	0.346935	0.269222
Znev_02069	blue		0.719073	0.00840014	0.738791	0.00605541
Znev_02085	blue		0.719073	0.00840014	0.593528	0.0419004
Znev_02089	blue	ref|XP_021934345.1| MFS-type transporter SLC18B1-like isoform X1 [Zootermopsis nevadensis]	0.719073	0.00840014	0.581937	0.0471379
Znev_02091	blue	ref|XP_021934316.1| thyroid adenoma-associated protein homolog [Zootermopsis nevadensis]	0.719073	0.00840014	0.573526	0.0512157
Znev_02098	blue	ref|XP_021934310.1| dnaJ homolog subfamily C member 3 [Zootermopsis nevadensis] >gb|KDR11641.1| DnaJ-like protein subfamily C member 3 [Zootermopsis nevadensis]	0.719073	0.00840014	0.302673	0.338944
Znev_02102	blue		0.719073	0.00840014	0.25856	0.417112
Znev_02175	blue	gb|KDR23141.1| Mediator of RNA polymerase II transcription subunit 9, partial [Zootermopsis nevadensis]	0.719073	0.00840014	0.200172	0.532776
Znev_02198	blue	gb|PSN47554.1| Cyclin-Y [Blattella germanica]	0.719073	0.00840014	0.415275	0.179445
Znev_02201	blue	ref|XP_021940510.1| protein FAN-like [Zootermopsis nevadensis] >ref|XP_021940585.1| protein FAN-like [Zootermopsis nevadensis] >ref|XP_021940660.1| protein FAN-like [Zootermopsis nevadensis] >ref|XP_021940741.1| protein FAN-like [Zootermopsis nevadensis] >gb|KDR24364.1| Protein FAN [Zootermopsis nevadensis]	0.719073	0.00840014	0.339112	0.280891
Znev_02208	blue	ref|XP_023718820.1| AP2-associated protein kinase 1 isoform X1 [Cryptotermes secundus]	0.719073	0.00840014	0.437398	0.155039
Znev_02209	blue	ref|XP_012235072.1| PREDICTED: cullin-4B [Linepithema humile]	0.719073	0.00840014	0.607327	0.0362202
Znev_02258	blue	dbj|BAR94240.1| Enhancer of zeste protein [Gryllus bimaculatus]	0.719073	0.00840014	0.56321	0.0565481
Znev_02261	blue		0.719073	0.00840014	0.500912	0.0971464
Znev_02264	blue	ref|XP_021942546.1| nuclear distribution protein nudE-like 1-B isoform X1 [Zootermopsis nevadensis] >ref|XP_021942548.1| nuclear distribution protein nudE-like 1-B isoform X1 [Zootermopsis nevadensis] >ref|XP_021942549.1| nuclear distribution protein nudE-like 1-B isoform X1 [Zootermopsis nevadensis] >ref|XP_021942550.1| nuclear distribution protein nudE-like 1-B isoform X1 [Zootermopsis nevadens…	0.719073	0.00840014	0.513391	0.0877968
Znev_02271	blue	gb|KDR22992.1| Ribonuclease Z, mitochondrial [Zootermopsis nevadensis]	0.719073	0.00840014	0.470531	0.122638
Znev_02291	blue	ref|XP_021942530.1| G patch domain-containing protein 2 isoform X1 [Zootermopsis nevadensis] >ref|XP_021942531.1| G patch domain-containing protein 2 isoform X1 [Zootermopsis nevadensis] >gb|KDR23012.1| G patch domain-containing protein 2 [Zootermopsis nevadensis]	0.719073	0.00840014	-0.0466678	0.885486
Znev_02300	blue	gb|PSN48934.1| BTB/POZ domain-containing protein 9 [Blattella germanica]	0.719073	0.00840014	0.602122	0.0382938
Znev_02316	blue		0.719073	0.00840014	0.747556	0.00518859
Znev_02323	blue	gb|KDR17127.1| Retinal guanylyl cyclase 2, partial [Zootermopsis nevadensis]	0.719073	0.00840014	0.514643	0.0868937
Znev_02363	blue	ref|XP_021924181.1| glycine-rich cell wall structural protein 1.8-like isoform X2 [Zootermopsis nevadensis]	0.719073	0.00840014	0.10687	0.740965
Znev_02364	blue	gb|PNF29337.1| Zinc finger protein ZIC 1 [Cryptotermes secundus]	0.719073	0.00840014	0.709168	0.00980627
Znev_02375	blue	gb|KDR21999.1| Zinc finger SWIM domain-containing protein 5 [Zootermopsis nevadensis]	0.719073	0.00840014	0.502865	0.0956411
Znev_02386	blue	ref|XP_021914702.1| iroquois-class homeodomain protein IRX-5-like isoform X1 [Zootermopsis nevadensis] >gb|KDR22010.1| Homeobox protein AKR [Zootermopsis nevadensis]	0.719073	0.00840014	0.695991	0.0119395
Znev_02406	blue	gb|KDR22028.1| Protein tamozhennic [Zootermopsis nevadensis]	0.719073	0.00840014	0.598473	0.0397971
Znev_02476	blue	gb|KDR23586.1| NFX1-type zinc finger-containing protein 1 [Zootermopsis nevadensis]	0.719073	0.00840014	0.717164	0.00865857
Znev_02543	blue	gb|PNF22471.1| mRNA cap guanine-N7 methyltransferase [Cryptotermes secundus]	0.719073	0.00840014	0.376637	0.227519
Znev_02556	blue	ref|XP_021924000.1| cyclin-K isoform X1 [Zootermopsis nevadensis] >gb|KDR17241.1| Cyclin-K [Zootermopsis nevadensis]	0.719073	0.00840014	0.480458	0.113874
Znev_02575	blue	ref|XP_021923964.1| ATP synthase subunit s, mitochondrial [Zootermopsis nevadensis] >gb|KDR17260.1| ATP synthase subunit s, mitochondrial [Zootermopsis nevadensis]	0.719073	0.00840014	0.783451	0.00257335
Znev_02590	blue	ref|XP_023713905.1| nicotinamidase [Cryptotermes secundus] >gb|PNF27305.1| Nicotinamidase [Cryptotermes secundus]	0.719073	0.00840014	0.585967	0.0452672
Znev_02647	blue	gb|KDR23804.1| Ankyrin repeat and LEM domain-containing protein 2 [Zootermopsis nevadensis]	0.719073	0.00840014	0.544465	0.0672067
Znev_02662	blue	gb|KDR23818.1| Insulin-like growth factor-binding protein complex acid labile chain [Zootermopsis nevadensis]	0.719073	0.00840014	0.832235	0.000783955
Znev_02671	blue	ref|XP_021916217.1| beta-1,4-glucuronyltransferase 1-like [Zootermopsis nevadensis] >gb|KDR21354.1| N-acetyllactosaminide beta-1,3-N-acetylglucosaminyltransferase [Zootermopsis nevadensis]	0.719073	0.00840014	0.625833	0.0294946
Znev_02708	blue	ref|XP_021916175.1| REST corepressor 1-like isoform X1 [Zootermopsis nevadensis] >ref|XP_021916176.1| REST corepressor 1-like isoform X1 [Zootermopsis nevadensis] >gb|KDR21390.1| REST corepressor [Zootermopsis nevadensis]	0.719073	0.00840014	0.304009	0.336708
Znev_02730	blue		0.719073	0.00840014	0.579323	0.04838
Znev_02768	blue	ref|XP_021918044.1| DNA-directed primase/polymerase protein-like [Zootermopsis nevadensis] >gb|KDR20422.1| Coiled-coil domain-containing protein [Zootermopsis nevadensis]	0.719073	0.00840014	0.655833	0.0205748
Znev_02799	blue	ref|XP_021924892.1| choline transporter-like protein 1 isoform X1 [Zootermopsis nevadensis] >ref|XP_021924893.1| choline transporter-like protein 1 isoform X1 [Zootermopsis nevadensis] >gb|KDR16745.1| Choline transporter-like protein 1 [Zootermopsis nevadensis]	0.719073	0.00840014	0.64624	0.0231766
Znev_02801	blue	ref|XP_021924885.1| SNF-related serine/threonine-protein kinase isoform X1 [Zootermopsis nevadensis]	0.719073	0.00840014	0.692844	0.0124962
Znev_02816	blue	gb|PSN29948.1| DNA replication licensing factor Mcm2 [Blattella germanica]	0.719073	0.00840014	0.511729	0.0890053
Znev_02845	blue	ref|XP_021920121.1| ubiquitin-conjugating enzyme E2 Q1 isoform X1 [Zootermopsis nevadensis] >gb|KDR19277.1| Ubiquitin-conjugating enzyme E2 Q1 [Zootermopsis nevadensis]	0.719073	0.00840014	0.447852	0.144285
Znev_02859	blue	ref|XP_021920146.1| arylsulfatase B-like [Zootermopsis nevadensis] >gb|KDR19289.1| Arylsulfatase B [Zootermopsis nevadensis]	0.719073	0.00840014	0.649308	0.0223198
Znev_02884	blue	emb|CAD6240443.1| GSCOCG00008790001-RA-CDS [Cotesia congregata]	0.719073	0.00840014	0.831513	0.000799943
Znev_02898	blue	gb|PSN31287.1| Adenine phosphoribosyltransferase [Blattella germanica]	0.719073	0.00840014	0.490463	0.10547
Znev_02909	blue	ref|XP_021936194.1| UBX domain-containing protein 6 [Zootermopsis nevadensis] >gb|KDR10546.1| UBX domain-containing protein 6 [Zootermopsis nevadensis]	0.719073	0.00840014	0.478524	0.115548
Znev_02947	blue	gb|KDR10583.1| Aftiphilin [Zootermopsis nevadensis]	0.719073	0.00840014	0.533348	0.0741433
Znev_03008	blue	ref|XP_021924690.1| UPF0769 protein C21orf59 homolog isoform X1 [Zootermopsis nevadensis]	0.719073	0.00840014	0.652113	0.0215569
Znev_03011	blue		0.719073	0.00840014	0.649369	0.0223029
Znev_03032	blue	gb|KDR16880.1| Histone-lysine N-methyltransferase trithorax [Zootermopsis nevadensis]	0.719073	0.00840014	0.763928	0.0038238
Znev_03038	blue	gb|KDR07871.1| Potassium voltage-gated channel subfamily KQT member 5 [Zootermopsis nevadensis]	0.719073	0.00840014	0.615099	0.0332749
Znev_03074	blue		0.719073	0.00840014	0.833389	0.00075892
Znev_03094	blue		0.719073	0.00840014	0.563474	0.0564069
Znev_03096	blue	gb|KDR17199.1| Serine/threonine-protein kinase ATR [Zootermopsis nevadensis]	0.719073	0.00840014	0.581782	0.0472108
Znev_03118	blue	ref|XP_021914137.1| sushi, von Willebrand factor type A, EGF and pentraxin domain-containing protein 1 isoform X1 [Zootermopsis nevadensis]	0.719073	0.00840014	0.358828	0.252029
Znev_03124	blue	gb|PSN35783.1| GMP reductase 1 [Blattella germanica]	0.719073	0.00840014	0.496328	0.100742
Znev_03169	blue	ref|XP_021914020.1| glutamate--cysteine ligase regulatory subunit isoform X1 [Zootermopsis nevadensis]	0.719073	0.00840014	0.75654	0.00440081
Znev_03202	blue	gb|PSN38128.1| Ras-related protein Rab-21 [Blattella germanica]	0.719073	0.00840014	0.39081	0.209075
Znev_03233	blue	gb|PNF35214.1| Polycomb protein suz12-B [Cryptotermes secundus]	0.719073	0.00840014	0.618873	0.0319085
Znev_03264	blue	ref|XP_021916627.1| ubiquitin carboxyl-terminal hydrolase 10-B isoform X2 [Zootermopsis nevadensis]	0.719073	0.00840014	0.65558	0.0206403
Znev_03305	blue	gb|PNF30796.1| misato-like protein 1, partial [Cryptotermes secundus] >gb|PNF30800.1| misato-like protein 1, partial [Cryptotermes secundus]	0.719073	0.00840014	0.184074	0.566857
Znev_03311	blue	ref|XP_021919432.1| protein fem-1 homolog B isoform X1 [Zootermopsis nevadensis] >ref|XP_021919433.1| protein fem-1 homolog B isoform X1 [Zootermopsis nevadensis] >ref|XP_021919434.1| protein fem-1 homolog B isoform X1 [Zootermopsis nevadensis]	0.719073	0.00840014	0.0200744	0.950625
Znev_03316	blue	gb|KDR19649.1| RAB6-interacting golgin [Zootermopsis nevadensis]	0.719073	0.00840014	0.101392	0.75387
Znev_03356	blue	gb|PSN50238.1| B-cell CLL/lymphoma 7 protein family member B [Blattella germanica]	0.719073	0.00840014	0.554291	0.0614605
Znev_03385	blue	ref|XP_021918667.1| zinc finger CCHC domain-containing protein 8 homolog isoform X1 [Zootermopsis nevadensis]	0.719073	0.00840014	0.254704	0.424339
Znev_03403	blue	ref|XP_008191139.1| PREDICTED: F-box-like/WD repeat-containing protein TBL1XR1 [Tribolium castaneum] >gb|EFA00819.1| F-box-like/WD repeat-containing protein ebi [Tribolium castaneum] >gb|RZB70345.1| F-box-like/WD repeat-containing protein TBL1XR1 [Asbolus verrucosus]	0.719073	0.00840014	0.490717	0.105263
Znev_03438	blue	ref|XP_021930074.1| coronin-2B-like isoform X1 [Zootermopsis nevadensis]	0.719073	0.00840014	0.1986	0.536065
Znev_03456	blue		0.719073	0.00840014	0.350844	0.263498
Znev_03478	blue	gb|KDR18462.1| XK-related protein 6, partial [Zootermopsis nevadensis]	0.719073	0.00840014	0.463524	0.129083
Znev_03489	blue	gb|KDR18472.1| ATPase family AAA domain-containing protein 2B [Zootermopsis nevadensis]	0.719073	0.00840014	0.755817	0.00446065
Znev_03491	blue	ref|XP_021921858.1| meprin A subunit beta-like [Zootermopsis nevadensis]	0.719073	0.00840014	0.42247	0.171261
Znev_03528	blue	ref|XP_021914207.1| SUN domain-containing ossification factor [Zootermopsis nevadensis]	0.719073	0.00840014	0.683483	0.014266
Znev_03559	blue	ref|XP_021919175.1| CUGBP Elav-like family member 4 isoform X2 [Zootermopsis nevadensis]	0.719073	0.00840014	0.805116	0.00157979
Znev_03561	blue	gb|KDR24095.1| CUG-BP- and ETR-3-like factor 4 [Zootermopsis nevadensis]	0.719073	0.00840014	0.838303	0.000659156
Znev_03611	blue	gb|KDR20617.1| Protein Wnt-4 [Zootermopsis nevadensis]	0.719073	0.00840014	0.498725	0.0988509
Znev_03614	blue	gb|KDR20618.1| Protein Wnt-6, partial [Zootermopsis nevadensis]	0.719073	0.00840014	0.45009	0.142047
Znev_03628	blue	gb|PSN37788.1| Desumoylating isopeptidase 2 [Blattella germanica]	0.719073	0.00840014	0.398577	0.199365
Znev_03645	blue	gb|KDR20647.1| Mitogen-activated protein kinase kinase kinase kinase 3 [Zootermopsis nevadensis]	0.719073	0.00840014	0.81925	0.00111205
Znev_03661	blue		0.719073	0.00840014	0.598727	0.0396911
Znev_03728	blue	ref|XP_021925016.1| LOW QUALITY PROTEIN: ran-binding protein 9-like [Zootermopsis nevadensis]	0.719073	0.00840014	0.479766	0.114471
Znev_03795	blue	gb|KDR17587.1| Histone deacetylase Rpd3, partial [Zootermopsis nevadensis]	0.719073	0.00840014	0.494298	0.102363
Znev_03806	blue	ref|XP_021916698.1| KAT8 regulatory NSL complex subunit 2 isoform X2 [Zootermopsis nevadensis]	0.719073	0.00840014	0.801131	0.00173558
Znev_03845	blue	ref|XP_021916729.1| phospholipid-transporting ATPase IA isoform X1 [Zootermopsis nevadensis] >ref|XP_021916731.1| phospholipid-transporting ATPase IA isoform X1 [Zootermopsis nevadensis] >ref|XP_021916732.1| phospholipid-transporting ATPase IA isoform X1 [Zootermopsis nevadensis] >ref|XP_021916733.1| phospholipid-transporting ATPase IA isoform X1 [Zootermopsis nevadensis] >ref|XP_021916734.1| pho…	0.719073	0.00840014	0.173943	0.588741
Znev_03848	blue	ref|XP_021935606.1| NAD-dependent protein deacetylase Sirt7 [Zootermopsis nevadensis] >gb|KDR10824.1| NAD-dependent deacetylase sirtuin-7 [Zootermopsis nevadensis]	0.719073	0.00840014	0.792876	0.00209547
Znev_03850	blue	gb|KDR10826.1| Heterogeneous nuclear ribonucleoprotein A/B [Zootermopsis nevadensis]	0.719073	0.00840014	0.223002	0.486004
Znev_03858	blue	ref|XP_015588609.1| serine/threonine-protein kinase/endoribonuclease IRE1 [Cephus cinctus]	0.719073	0.00840014	0.294497	0.352792
Znev_03860	blue	gb|KDR10835.1| Ankyrin repeat domain-containing protein 27, partial [Zootermopsis nevadensis]	0.719073	0.00840014	0.780112	0.00276119
Znev_03881	blue	ref|XP_021935712.1| hepatocyte growth factor-regulated tyrosine kinase substrate isoform X1 [Zootermopsis nevadensis]	0.719073	0.00840014	0.648251	0.0226123
Znev_03891	blue	gb|PSN44568.1| Heparan sulfate glucosamine 3-O-sulfotransferase 3A1 [Blattella germanica]	0.719073	0.00840014	0.852292	0.000429776
Znev_03895	blue	ref|XP_021935596.1| ubiquitin carboxyl-terminal hydrolase 22 isoform X1 [Zootermopsis nevadensis] >gb|KDR10870.1| Ubiquitin carboxyl-terminal hydrolase 22 [Zootermopsis nevadensis]	0.719073	0.00840014	0.850886	0.00044951
Znev_03909	blue	ref|XP_021913666.1| protein HIRA isoform X1 [Zootermopsis nevadensis]	0.719073	0.00840014	0.438049	0.154356
Znev_03945	blue		0.719073	0.00840014	-0.0510545	0.874794
Znev_03960	blue	gb|KDR18769.1| NMDA receptor-regulated protein 1 [Zootermopsis nevadensis]	0.719073	0.00840014	0.530963	0.0756929
Znev_03975	blue	ref|XP_023717398.1| transmembrane protein 127 [Cryptotermes secundus]	0.719073	0.00840014	0.452099	0.140057
Znev_03977	blue	ref|XP_021921298.1| protein TAPT1 homolog isoform X1 [Zootermopsis nevadensis] >gb|KDR18785.1| TAPT1-like protein [Zootermopsis nevadensis]	0.719073	0.00840014	0.503506	0.0951501
Znev_04004	blue	ref|XP_023713384.1| hornerin [Cryptotermes secundus]	0.719073	0.00840014	0.232097	0.46791
Znev_04025	blue	gb|KDR14467.1| Beta-1-syntrophin [Zootermopsis nevadensis]	0.719073	0.00840014	0.400469	0.197044
Znev_04094	blue	gb|PSN40975.1| LisH domain and HEAT repeat-containing protein [Blattella germanica]	0.719073	0.00840014	0.382744	0.219456
Znev_04123	blue	ref|XP_021937793.1| probable RNA helicase armi isoform X1 [Zootermopsis nevadensis] >gb|KDR09512.1| Putative helicase Mov10l1 [Zootermopsis nevadensis]	0.719073	0.00840014	0.591006	0.0430029
Znev_04142	blue		0.719073	0.00840014	0.693759	0.0123324
Znev_04143	blue		0.719073	0.00840014	0.668663	0.0174365
Znev_04144	blue	gb|KDR10971.1| Long-chain-fatty-acid--CoA ligase 4 [Zootermopsis nevadensis]	0.719073	0.00840014	0.735455	0.00641244
Znev_04150	blue	ref|XP_021935405.1| aspartate--tRNA ligase, mitochondrial isoform X1 [Zootermopsis nevadensis] >gb|KDR10978.1| Aspartyl-tRNA synthetase, mitochondrial [Zootermopsis nevadensis]	0.719073	0.00840014	0.253634	0.426355
Znev_04164	blue	gb|PSN35464.1| Transmembrane protein 189 [Blattella germanica]	0.719073	0.00840014	0.672145	0.0166492
Znev_04170	blue	ref|XP_021935331.1| protein asteroid [Zootermopsis nevadensis] >gb|KDR10993.1| Protein asteroid [Zootermopsis nevadensis]	0.719073	0.00840014	0.717975	0.00854805
Znev_04172	blue	gb|QBH73253.1| small nuclear ribonucleoprotein-associated protein [Brunneria borealis]	0.719073	0.00840014	0.525068	0.0796171
Znev_04176	blue		0.719073	0.00840014	0.804776	0.00159264
Znev_04189	blue		0.719073	0.00840014	0.504024	0.0947548
Znev_04192	blue	gb|PSN44720.1| JNK1/MAPK8-associated membrane protein [Blattella germanica]	0.719073	0.00840014	0.441538	0.150721
Znev_04198	blue	gb|AGM32492.1| 39S ribosomal protein L11-like protein [Coptotermes formosanus]	0.719073	0.00840014	0.358722	0.252179
Znev_04201	blue	gb|KDR24149.1| Metastasis-associated protein MTA1 [Zootermopsis nevadensis]	0.719073	0.00840014	-0.20046	0.532174
Znev_04205	blue	gb|PSN40935.1| J domain-containing protein [Blattella germanica]	0.719073	0.00840014	0.498429	0.0990834
Znev_04241	blue	gb|KDR23733.1| Cyclic AMP response element-binding protein A [Zootermopsis nevadensis]	0.719073	0.00840014	0.781392	0.00268801
Znev_04246	blue	gb|PNF21700.1| Polycomb group RING finger protein 3 [Cryptotermes secundus]	0.719073	0.00840014	0.694513	0.0121987
Znev_04264	blue	gb|KDR23756.1| Lutropin-choriogonadotropic hormone receptor [Zootermopsis nevadensis]	0.719073	0.00840014	0.490617	0.105345
Znev_04274	blue	ref|XP_021927672.1| calpain-D-like isoform X1 [Zootermopsis nevadensis]	0.719073	0.00840014	0.215109	0.501959
Znev_04327	blue		0.719073	0.00840014	0.58625	0.045138
Znev_04337	blue		0.719073	0.00840014	0.730717	0.00694648
Znev_04345	blue		0.719073	0.00840014	0.620167	0.0314492
Znev_04384	blue	gb|KDR14360.1| Serine palmitoyltransferase 2 [Zootermopsis nevadensis]	0.719073	0.00840014	0.181119	0.573205
Znev_04386	blue	ref|XP_021929541.1| phosphatidylinositol 3-kinase regulatory subunit gamma-like [Zootermopsis nevadensis] >gb|KDR14361.1| Phosphatidylinositol 3-kinase regulatory subunit gamma [Zootermopsis nevadensis]	0.719073	0.00840014	0.313338	0.321328
Znev_04387	blue	gb|KDR14362.1| Gem-associated protein 6, partial [Zootermopsis nevadensis]	0.719073	0.00840014	0.676716	0.0156558
Znev_04388	blue	ref|XP_021929546.1| serine/threonine-protein phosphatase CPPED1-like isoform X1 [Zootermopsis nevadensis] >ref|XP_021929547.1| serine/threonine-protein phosphatase CPPED1-like isoform X1 [Zootermopsis nevadensis] >gb|KDR14363.1| Calcineurin-like phosphoesterase domain-containing protein 1 [Zootermopsis nevadensis]	0.719073	0.00840014	0.357429	0.254017
Znev_04415	blue		0.719073	0.00840014	0.736364	0.00631372
Znev_04417	blue	ref|XP_021913805.1| cytochrome P450 307a1-like [Zootermopsis nevadensis] >gb|KDR22324.1| Cytochrome P450 307a1 [Zootermopsis nevadensis]	0.719073	0.00840014	0.422858	0.170826
Znev_04425	blue	gb|KDR22332.1| Ribosome-releasing factor 2, mitochondrial, partial [Zootermopsis nevadensis]	0.719073	0.00840014	0.295727	0.35069
Znev_04435	blue	ref|XP_021913910.1| selenocysteine lyase-like [Zootermopsis nevadensis] >ref|XP_021913911.1| selenocysteine lyase-like [Zootermopsis nevadensis] >ref|XP_021913912.1| selenocysteine lyase-like [Zootermopsis nevadensis] >ref|XP_021913913.1| selenocysteine lyase-like [Zootermopsis nevadensis] >ref|XP_021913914.1| selenocysteine lyase-like [Zootermopsis nevadensis]	0.719073	0.00840014	0.902704	5.8205e-05
Znev_04440	blue	gb|PSN47007.1| CTD nuclear envelope phosphatase 1 [Blattella germanica]	0.719073	0.00840014	0.560715	0.0578937
Znev_04452	blue	gb|PNF18394.1| Protein melted [Cryptotermes secundus]	0.719073	0.00840014	0.493454	0.103041
Znev_04465	blue	ref|XP_021926827.1| condensin complex subunit 1 isoform X1 [Zootermopsis nevadensis] >ref|XP_021926828.1| condensin complex subunit 1 isoform X1 [Zootermopsis nevadensis] >ref|XP_021926829.1| condensin complex subunit 1 isoform X1 [Zootermopsis nevadensis] >ref|XP_021926830.1| condensin complex subunit 1 isoform X1 [Zootermopsis nevadensis] >ref|XP_021926831.1| condensin complex subunit 1 isoform…	0.719073	0.00840014	0.0247216	0.939211
Znev_04471	blue	gb|KDR15744.1| Zinc finger MYND domain-containing protein 10 [Zootermopsis nevadensis]	0.719073	0.00840014	0.741931	0.0057333
Znev_04477	blue	ref|XP_021926860.1| G-protein coupled receptor 161-like [Zootermopsis nevadensis] >ref|XP_021926861.1| G-protein coupled receptor 161-like [Zootermopsis nevadensis] >ref|XP_021926862.1| G-protein coupled receptor 161-like [Zootermopsis nevadensis] >ref|XP_021926863.1| G-protein coupled receptor 161-like [Zootermopsis nevadensis] >ref|XP_021926864.1| G-protein coupled receptor 161-like [Zootermops…	0.719073	0.00840014	0.796708	0.00192193
Znev_04499	blue	ref|XP_021926868.1| palmitoyltransferase ZDHHC5 isoform X1 [Zootermopsis nevadensis] >ref|XP_021926869.1| palmitoyltransferase ZDHHC5 isoform X1 [Zootermopsis nevadensis] >gb|KDR15771.1| putative palmitoyltransferase ZDHHC5 [Zootermopsis nevadensis]	0.719073	0.00840014	0.47584	0.117897
Znev_04503	blue	ref|XP_021926843.1| E3 ubiquitin-protein ligase RNF34 [Zootermopsis nevadensis] >gb|KDR15775.1| E3 ubiquitin-protein ligase rififylin [Zootermopsis nevadensis]	0.719073	0.00840014	0.267388	0.400802
Znev_04522	blue	gb|KDR24051.1| Bone morphogenetic protein receptor type-1A [Zootermopsis nevadensis]	0.719073	0.00840014	0.440798	0.151487
Znev_04537	blue	gb|AGM32668.1| N-alpha-acetyltransferase 40, partial [Coptotermes formosanus]	0.719073	0.00840014	0.373921	0.23116
Znev_04539	blue	gb|KDR24068.1| S-adenosylmethionine decarboxylase proenzyme, partial [Zootermopsis nevadensis]	0.719073	0.00840014	0.730546	0.00696629
Znev_04549	blue	ref|XP_012262292.1| WD repeat-containing protein 48 [Athalia rosae] >ref|XP_012262293.1| WD repeat-containing protein 48 [Athalia rosae] >ref|XP_012262295.1| WD repeat-containing protein 48 [Athalia rosae] >ref|XP_025602473.1| WD repeat-containing protein 48 [Athalia rosae]	0.719073	0.00840014	0.446945	0.145198
Znev_04556	blue		0.719073	0.00840014	0.855448	0.000387942
Znev_04564	blue	ref|XP_021913762.1| tankyrase [Zootermopsis nevadensis] >gb|KDR22389.1| Tankyrase-1 [Zootermopsis nevadensis]	0.719073	0.00840014	0.672217	0.0166333
Znev_04566	blue	ref|XP_021913763.1| interference hedgehog-like isoform X1 [Zootermopsis nevadensis] >ref|XP_021913764.1| interference hedgehog-like isoform X1 [Zootermopsis nevadensis] >gb|KDR22391.1| Interference hedgehog [Zootermopsis nevadensis]	0.719073	0.00840014	0.713928	0.00911025
Znev_04569	blue	ref|XP_021913705.1| forkhead box protein N3 [Zootermopsis nevadensis] >ref|XP_021913706.1| forkhead box protein N3 [Zootermopsis nevadensis] >ref|XP_021913707.1| forkhead box protein N3 [Zootermopsis nevadensis] >ref|XP_021913708.1| forkhead box protein N3 [Zootermopsis nevadensis] >ref|XP_021913709.1| forkhead box protein N3 [Zootermopsis nevadensis] >ref|XP_021913710.1| forkhead box protein N3 …	0.719073	0.00840014	0.73719	0.00622491
Znev_04576	blue	ref|XP_021913723.1| adhesion G protein-coupled receptor A3 [Zootermopsis nevadensis] >gb|KDR22399.1| putative G-protein coupled receptor 124 [Zootermopsis nevadensis]	0.719073	0.00840014	0.78378	0.0025554
Znev_04615	blue	emb|CUT08826.1| Mothers against dpp, partial [Blattella germanica]	0.719073	0.00840014	0.147136	0.648158
Znev_04617	blue	emb|CAB3360443.1| Hypothetical predicted protein [Cloeon dipterum]	0.719073	0.00840014	0.328719	0.29683
Znev_04637	blue	gb|KDR21700.1| Kv channel-interacting protein 4 [Zootermopsis nevadensis]	0.719073	0.00840014	0.785119	0.00248326
Znev_04652	blue	ref|XP_021932002.1| PX domain-containing protein kinase-like protein isoform X1 [Zootermopsis nevadensis] >gb|KDR12927.1| PX domain-containing protein kinase-like protein [Zootermopsis nevadensis]	0.719073	0.00840014	0.732279	0.00676679
Znev_04709	blue		0.719073	0.00840014	0.789407	0.00226272
Znev_04714	blue		0.719073	0.00840014	0.610677	0.0349284
Znev_04759	blue		0.719073	0.00840014	0.775	0.00306878
Znev_04766	blue		0.719073	0.00840014	0.0754914	0.815625
Znev_04777	blue	ref|XP_021927277.1| PCI domain-containing protein 2 [Zootermopsis nevadensis] >gb|KDR15564.1| PCI domain-containing protein 2 [Zootermopsis nevadensis]	0.719073	0.00840014	0.762668	0.00391792
Znev_04784	blue		0.719073	0.00840014	0.799186	0.00181572
Znev_04789	blue	gb|KDR15575.1| Homeobox protein OTX1 [Zootermopsis nevadensis]	0.719073	0.00840014	-0.0342402	0.915869
Znev_04796	blue	ref|XP_021927289.1| NADH dehydrogenase (ubiquinone) complex I, assembly factor 6 isoform X2 [Zootermopsis nevadensis]	0.719073	0.00840014	0.303847	0.33698
Znev_04803	blue	ref|XP_021927311.1| actin-related protein 2 isoform X1 [Zootermopsis nevadensis]	0.719073	0.00840014	0.722438	0.00795869
Znev_04816	blue	gb|PNF33727.1| Glucose-6-phosphate 1-dehydrogenase [Cryptotermes secundus] >gb|PNF33728.1| Glucose-6-phosphate 1-dehydrogenase [Cryptotermes secundus]	0.719073	0.00840014	0.669365	0.0172757
Znev_04887	blue	gb|PNF26297.1| U6 snRNA-associated Sm-like protein LSm1, partial [Cryptotermes secundus]	0.719073	0.00840014	0.507821	0.0918913
Znev_04898	blue	ref|XP_023714805.1| rhotekin isoform X1 [Cryptotermes secundus] >ref|XP_023714806.1| rhotekin isoform X1 [Cryptotermes secundus] >ref|XP_023714807.1| rhotekin isoform X1 [Cryptotermes secundus] >ref|XP_023714809.1| rhotekin isoform X1 [Cryptotermes secundus]	0.719073	0.00840014	0.420458	0.173525
Znev_04950	blue	gb|KDR17885.1| Bridging integrator 3-like protein [Zootermopsis nevadensis]	0.719073	0.00840014	0.613834	0.033742
Znev_05057	blue	ref|XP_021914544.1| sodium-independent sulfate anion transporter-like isoform X1 [Zootermopsis nevadensis] >ref|XP_021914554.1| sodium-independent sulfate anion transporter-like isoform X1 [Zootermopsis nevadensis] >ref|XP_021914565.1| sodium-independent sulfate anion transporter-like isoform X1 [Zootermopsis nevadensis]	0.719073	0.00840014	0.609162	0.0355086
Znev_05090	blue		0.719073	0.00840014	0.664696	0.0183664
Znev_05109	blue	emb|CAB3376441.1| Hypothetical predicted protein [Cloeon dipterum]	0.719073	0.00840014	0.728735	0.00717936
Znev_05142	blue		0.719073	0.00840014	0.782876	0.00260497
Znev_05266	blue	ref|XP_023703587.1| probable enoyl-CoA hydratase echA8 isoform X1 [Cryptotermes secundus]	0.719073	0.00840014	0.625955	0.0294537
Znev_05289	blue	ref|XP_021939705.1| ralBP1-associated Eps domain-containing protein 1 [Zootermopsis nevadensis] >gb|KDR08227.1| RalBP1-associated Eps domain-containing protein 2 [Zootermopsis nevadensis]	0.719073	0.00840014	0.69617	0.0119085
Znev_05317	blue	ref|XP_021930201.1| phosphoinositide 3-kinase regulatory subunit 4 isoform X1 [Zootermopsis nevadensis]	0.719073	0.00840014	0.464844	0.127852
Znev_05382	blue	gb|PSN47914.1| GTP-binding protein Di-Ras2 [Blattella germanica]	0.719073	0.00840014	0.778247	0.00287052
Znev_05393	blue		0.719073	0.00840014	0.518637	0.0840547
Znev_05431	blue	gb|KDR11426.1| Protein neuralized [Zootermopsis nevadensis]	0.719073	0.00840014	0.275222	0.386604
Znev_05477	blue	ref|XP_021933386.1| Fanconi anemia group D2 protein isoform X1 [Zootermopsis nevadensis]	0.719073	0.00840014	0.690389	0.0129438
Znev_05509	blue	gb|PNF42764.1| Transcription factor Dp-1 [Cryptotermes secundus] >gb|PNF42765.1| Transcription factor Dp-1 [Cryptotermes secundus] >gb|PNF42766.1| Transcription factor Dp-1 [Cryptotermes secundus] >gb|PNF42767.1| Transcription factor Dp-1 [Cryptotermes secundus] >gb|PNF42768.1| Transcription factor Dp-1 [Cryptotermes secundus]	0.719073	0.00840014	0.422057	0.171724
Znev_05519	blue	ref|XP_021927709.1| CAP-Gly domain-containing linker protein 2-like isoform X2 [Zootermopsis nevadensis]	0.719073	0.00840014	0.325228	0.302295
Znev_05528	blue	gb|KDR15367.1| Scavenger mRNA-decapping enzyme DcpS [Zootermopsis nevadensis]	0.719073	0.00840014	0.633407	0.0270207
Znev_05529	blue	gb|KDR15368.1| Arf-GAP domain and FG repeats-containing protein 1 [Zootermopsis nevadensis]	0.719073	0.00840014	0.434712	0.157883
Znev_05553	blue	gb|KDR21325.1| Dedicator of cytokinesis protein 9 [Zootermopsis nevadensis]	0.719073	0.00840014	0.394837	0.204006
Znev_05568	blue	gb|KDR21340.1| Tyrosine-protein phosphatase non-receptor type 23 [Zootermopsis nevadensis]	0.719073	0.00840014	0.652714	0.0213959
Znev_05575	blue	ref|XP_021916295.1| F-actin-capping protein subunit beta isoform X1 [Zootermopsis nevadensis]	0.719073	0.00840014	0.558375	0.0591758
Znev_05576	blue	gb|QPF70847.1| atypical protein kinase C [Locusta migratoria]	0.719073	0.00840014	-0.236856	0.458569
Znev_05588	blue		0.719073	0.00840014	0.7105	0.00960765
Znev_05596	blue	ref|XP_015518267.1| PREDICTED: merlin isoform X2 [Neodiprion lecontei]	0.719073	0.00840014	0.56006	0.0582503
Znev_05606	blue	gb|KDR18510.1| Protein strawberry notch [Zootermopsis nevadensis]	0.719073	0.00840014	0.722902	0.00789913
Znev_05626	blue	gb|KDR11969.1| Tudor domain-containing protein 5 [Zootermopsis nevadensis]	0.719073	0.00840014	0.603074	0.0379084
Znev_05653	blue	gb|KDR11992.1| Small conductance calcium-activated potassium channel protein, partial [Zootermopsis nevadensis]	0.719073	0.00840014	0.781815	0.00266414
Znev_05656	blue		0.719073	0.00840014	0.737469	0.00619515
Znev_05679	blue	gb|KDR13456.1| Solute carrier organic anion transporter family member 3A1, partial [Zootermopsis nevadensis]	0.719073	0.00840014	0.525658	0.0792188
Znev_05684	blue	ref|XP_033606481.1| keratin, type I cytoskeletal 9 isoform X1 [Cryptotermes secundus]	0.719073	0.00840014	0.603356	0.0377946
Znev_05742	blue		0.719073	0.00840014	0.565679	0.0552384
Znev_05767	blue	gb|KDR19452.1| Elongation of very long chain fatty acids protein, partial [Zootermopsis nevadensis]	0.719073	0.00840014	-0.191146	0.551777
Znev_05840	blue	ref|XP_021932390.1| trafficking protein particle complex subunit 10 isoform X1 [Zootermopsis nevadensis] >gb|KDR12739.1| Trafficking protein particle complex subunit 10 [Zootermopsis nevadensis]	0.719073	0.00840014	0.227976	0.476069
Znev_05919	blue	ref|XP_011642410.1| type 1 phosphatidylinositol 4,5-bisphosphate 4-phosphatase [Pogonomyrmex barbatus]	0.719073	0.00840014	0.500196	0.0977023
Znev_05926	blue	gb|PNF32280.1| Arf-GAP with dual PH domain-containing protein 1 [Cryptotermes secundus]	0.719073	0.00840014	0.408912	0.186883
Znev_05931	blue	ref|XP_021928492.1| AP-5 complex subunit zeta-1-like isoform X2 [Zootermopsis nevadensis]	0.719073	0.00840014	0.633615	0.0269551
Znev_05990	blue	ref|XP_021935474.1| protein sax-3-like [Zootermopsis nevadensis] >ref|XP_021935481.1| protein sax-3-like [Zootermopsis nevadensis] >ref|XP_021935492.1| protein sax-3-like [Zootermopsis nevadensis] >ref|XP_021935500.1| protein sax-3-like [Zootermopsis nevadensis] >ref|XP_021935508.1| protein sax-3-like [Zootermopsis nevadensis] >ref|XP_021935514.1| protein sax-3-like [Zootermopsis nevadensis] >ref…	0.719073	0.00840014	0.27648	0.384348
Znev_06014	blue	gb|PSN49238.1| DNA polymerase epsilon catalytic subunit A [Blattella germanica]	0.719073	0.00840014	0.490366	0.10555
Znev_06064	blue		0.719073	0.00840014	0.492646	0.103693
Znev_06069	blue	gb|PNF34486.1| Stromal membrane-associated protein 2 [Cryptotermes secundus]	0.719073	0.00840014	0.748073	0.00514058
Znev_06101	blue	gb|KDR12650.1| Serine proteinase stubble [Zootermopsis nevadensis]	0.719073	0.00840014	0.602211	0.0382575
Znev_06136	blue	ref|XP_021928333.1| transcription factor VBP [Zootermopsis nevadensis] >gb|KDR24444.1| D site-binding protein [Zootermopsis nevadensis]	0.719073	0.00840014	0.76106	0.00404051
Znev_06145	blue		0.719073	0.00840014	0.685808	0.0138103
Znev_06163	blue	gb|PSN57428.1| Serine palmitoyltransferase 1 [Blattella germanica]	0.719073	0.00840014	0.712872	0.00926135
Znev_06237	blue	gb|KDR14772.1| Sonic hedgehog protein, partial [Zootermopsis nevadensis]	0.719073	0.00840014	0.577732	0.0491469
Znev_06264	blue	ref|XP_021932614.1| ubiquitin-like-conjugating enzyme ATG3 isoform X1 [Zootermopsis nevadensis] >gb|KDR12605.1| Autophagy-related protein 3 [Zootermopsis nevadensis]	0.719073	0.00840014	0.60916	0.0355092
Znev_06284	blue	ref|XP_021936714.1| nuclear hormone receptor HR96 isoform X1 [Zootermopsis nevadensis]	0.719073	0.00840014	0.345068	0.271981
Znev_06352	blue	ref|XP_021927201.1| DDB1- and CUL4-associated factor 7 isoform X1 [Zootermopsis nevadensis]	0.719073	0.00840014	0.624682	0.0298845
Znev_06361	blue	gb|KDR15617.1| Calcium-dependent secretion activator [Zootermopsis nevadensis]	0.719073	0.00840014	0.669123	0.017331
Znev_06362	blue		0.719073	0.00840014	0.478761	0.115342
Znev_06367	blue	ref|XP_011308113.1| PREDICTED: chromatin accessibility complex protein 1 [Fopius arisanus]	0.719073	0.00840014	0.818338	0.00113851
Znev_06373	blue	ref|XP_021927223.1| sorting nexin lst-4 [Zootermopsis nevadensis] >gb|KDR15627.1| Sorting nexin-9 [Zootermopsis nevadensis]	0.719073	0.00840014	0.677366	0.0155181
Znev_06391	blue	ref|XP_021922949.1| ankyrin repeat domain-containing protein 13C isoform X1 [Zootermopsis nevadensis] >gb|KDR17852.1| Ankyrin repeat domain-containing protein 13C [Zootermopsis nevadensis]	0.719073	0.00840014	0.527408	0.078043
Znev_06409	blue	gb|KDR17869.1| Catenin delta-2 [Zootermopsis nevadensis]	0.719073	0.00840014	0.249966	0.4333
Znev_06451	blue	ref|XP_021934109.1| laccase-4-like [Zootermopsis nevadensis] >gb|KDR11753.1| Laccase-25 [Zootermopsis nevadensis]	0.719073	0.00840014	0.547396	0.0654555
Znev_06452	blue	gb|KDR11754.1| Laccase [Zootermopsis nevadensis]	0.719073	0.00840014	0.725106	0.00762111
Znev_06476	blue	gb|AGM32102.1| proliferating cell nuclear antigen [Coptotermes formosanus]	0.719073	0.00840014	0.191621	0.55077
Znev_06480	blue	ref|XP_021934926.1| spermine synthase isoform X1 [Zootermopsis nevadensis] >ref|XP_021934927.1| spermine synthase isoform X1 [Zootermopsis nevadensis] >gb|KDR11197.1| Spermine synthase [Zootermopsis nevadensis]	0.719073	0.00840014	0.652133	0.0215516
Znev_06490	blue	gb|KDR20297.1| Zinc finger homeobox protein 3 [Zootermopsis nevadensis]	0.719073	0.00840014	0.82575	0.000936768
Znev_06496	blue	ref|XP_021918193.1| LOW QUALITY PROTEIN: vacuolar protein sorting-associated protein 8 homolog [Zootermopsis nevadensis]	0.719073	0.00840014	0.570355	0.0528156
Znev_06503	blue	ref|XP_021918179.1| p21-activated protein kinase-interacting protein 1-like isoform X1 [Zootermopsis nevadensis] >gb|KDR20309.1| p21-activated protein kinase-interacting protein 1-like [Zootermopsis nevadensis]	0.719073	0.00840014	0.641088	0.0246685
Znev_06509	blue	ref|XP_021918232.1| protein zwilch homolog isoform X1 [Zootermopsis nevadensis] >gb|KDR20316.1| Zwilch-like protein [Zootermopsis nevadensis]	0.719073	0.00840014	0.705236	0.0104103
Znev_06547	blue	ref|XP_021918340.1| eyes absent homolog 2 isoform X3 [Zootermopsis nevadensis]	0.719073	0.00840014	0.643131	0.0240687
Znev_06554	blue	ref|XP_021918276.1| nucleolar protein 4-like isoform X1 [Zootermopsis nevadensis]	0.719073	0.00840014	0.440515	0.151782
Znev_06574	blue	ref|XP_021930072.1| deubiquitinating protein VCIP135-like [Zootermopsis nevadensis] >gb|KDR23638.1| Deubiquitinating protein VCIP135 [Zootermopsis nevadensis]	0.719073	0.00840014	0.433033	0.159677
Znev_06606	blue	ref|XP_021936994.1| translation initiation factor eIF-2B subunit epsilon isoform X1 [Zootermopsis nevadensis] >gb|KDR10079.1| Translation initiation factor eIF-2B subunit epsilon [Zootermopsis nevadensis]	0.719073	0.00840014	0.406595	0.189638
Znev_06616	blue		0.719073	0.00840014	0.106872	0.740959
Znev_06618	blue		0.719073	0.00840014	0.748025	0.00514503
Znev_06625	blue	gb|RZC39888.1| splicing factor 3B subunit 4, partial [Asbolus verrucosus]	0.719073	0.00840014	0.118811	0.713048
Znev_06628	blue	ref|XP_021918616.1| tripartite motif-containing protein 3-like isoform X1 [Zootermopsis nevadensis]	0.719073	0.00840014	0.583546	0.0463846
Znev_06643	blue	gb|PSN56732.1| AP-2 complex subunit beta [Blattella germanica]	0.719073	0.00840014	0.531216	0.075527
Znev_06646	blue	ref|XP_021918638.1| jmjC domain-containing histone demethylation protein 1 isoform X1 [Zootermopsis nevadensis] >gb|KDR20114.1| JmjC domain-containing histone demethylation protein 1 [Zootermopsis nevadensis]	0.719073	0.00840014	0.525344	0.0794303
Znev_06659	blue	ref|XP_021917731.1| KN motif and ankyrin repeat domain-containing protein 2-like isoform X1 [Zootermopsis nevadensis] >ref|XP_021917733.1| KN motif and ankyrin repeat domain-containing protein 2-like isoform X1 [Zootermopsis nevadensis] >gb|KDR20563.1| KN motif and ankyrin repeat domain-containing protein 1 [Zootermopsis nevadensis]	0.719073	0.00840014	0.296877	0.348731
Znev_06660	blue		0.719073	0.00840014	0.588437	0.0441472
Znev_06662	blue	gb|KDR20566.1| Caveolin-2 [Zootermopsis nevadensis]	0.719073	0.00840014	0.220331	0.491378
Znev_06687	blue	ref|XP_021917699.1| cyclin-dependent kinase 17-like isoform X1 [Zootermopsis nevadensis] >ref|XP_021917700.1| cyclin-dependent kinase 17-like isoform X1 [Zootermopsis nevadensis] >ref|XP_021917701.1| cyclin-dependent kinase 17-like isoform X1 [Zootermopsis nevadensis] >ref|XP_021917702.1| cyclin-dependent kinase 17-like isoform X1 [Zootermopsis nevadensis] >ref|XP_021917704.1| cyclin-dependent ki…	0.719073	0.00840014	0.525051	0.0796291
Znev_06700	blue	gb|KDR14687.1| Soluble guanylate cyclase 88E [Zootermopsis nevadensis]	0.719073	0.00840014	0.592113	0.0425164
Znev_06706	blue	ref|XP_021928944.1| probable nucleoporin Nup58 isoform X1 [Zootermopsis nevadensis] >gb|KDR14693.1| Nucleoporin p58/p45 [Zootermopsis nevadensis]	0.719073	0.00840014	0.628867	0.0284848
Znev_06726	blue	gb|KDR22292.1| TBC1 domain family member 30 [Zootermopsis nevadensis]	0.719073	0.00840014	0.489749	0.106056
Znev_06727	blue		0.719073	0.00840014	0.609435	0.0354034
Znev_06824	blue	ref|XP_023703114.1| tudor domain-containing protein 1 isoform X1 [Cryptotermes secundus]	0.719073	0.00840014	0.480648	0.113711
Znev_06825	blue	ref|XP_021920574.1| tudor domain-containing protein 1-like [Zootermopsis nevadensis] >gb|KDR19110.1| Tudor domain-containing protein 1 [Zootermopsis nevadensis]	0.719073	0.00840014	0.56543	0.0553692
Znev_06841	blue	ref|XP_021925666.1| RPII140-upstream gene protein [Zootermopsis nevadensis] >gb|KDR16313.1| RPII140-upstream gene protein [Zootermopsis nevadensis]	0.719073	0.00840014	0.285753	0.36793
Znev_06848	blue	gb|KDR16320.1| Calcium homeostasis endoplasmic reticulum protein, partial [Zootermopsis nevadensis]	0.719073	0.00840014	0.16564	0.606919
Znev_06912	blue	ref|XP_021917231.1| tryptophan--tRNA ligase, mitochondrial isoform X1 [Zootermopsis nevadensis] >gb|KDR20847.1| Tryptophanyl-tRNA synthetase, mitochondrial [Zootermopsis nevadensis]	0.719073	0.00840014	0.543765	0.0676295
Znev_06927	blue		0.719073	0.00840014	0.512336	0.0885621
Znev_06930	blue	ref|XP_023702665.1| inositol hexakisphosphate kinase 2 isoform X2 [Cryptotermes secundus] >ref|XP_033606397.1| inositol hexakisphosphate kinase 2 isoform X1 [Cryptotermes secundus]	0.719073	0.00840014	0.268559	0.398664
Znev_06981	blue		0.719073	0.00840014	0.611975	0.0344371
Znev_07015	blue	ref|XP_021919367.1| palmitoyltransferase ZDHHC7 [Zootermopsis nevadensis] >ref|XP_021919368.1| palmitoyltransferase ZDHHC7 [Zootermopsis nevadensis] >gb|KDR19695.1| Palmitoyltransferase ZDHHC7 [Zootermopsis nevadensis]	0.719073	0.00840014	0.622147	0.030756
Znev_07079	blue	ref|XP_021938594.1| nuclear pore membrane glycoprotein 210 [Zootermopsis nevadensis] >ref|XP_021938595.1| nuclear pore membrane glycoprotein 210 [Zootermopsis nevadensis] >gb|KDR08996.1| Nuclear pore membrane glycoprotein 210 [Zootermopsis nevadensis]	0.719073	0.00840014	0.304454	0.335966
Znev_07098	blue	gb|PSN29299.1| DNA-directed RNA polymerase III subunit RPC10 [Blattella germanica]	0.719073	0.00840014	0.296676	0.349072
Znev_07099	blue	ref|XP_021929592.1| yrdC domain-containing protein, mitochondrial [Zootermopsis nevadensis] >gb|KDR14324.1| YrdC domain-containing protein, mitochondrial [Zootermopsis nevadensis]	0.719073	0.00840014	0.69003	0.0130101
Znev_07100	blue		0.719073	0.00840014	0.351634	0.262351
Znev_07130	blue	gb|KDR14243.1| 1-phosphatidylinositol-4,5-bisphosphate phosphodiesterase gamma-1, partial [Zootermopsis nevadensis]	0.719073	0.00840014	0.655909	0.0205549
Znev_07153	blue	ref|XP_021929752.1| FYVE, RhoGEF and PH domain-containing protein 3-like [Zootermopsis nevadensis] >ref|XP_021929753.1| FYVE, RhoGEF and PH domain-containing protein 3-like [Zootermopsis nevadensis] >ref|XP_021929754.1| FYVE, RhoGEF and PH domain-containing protein 3-like [Zootermopsis nevadensis] >ref|XP_021929755.1| FYVE, RhoGEF and PH domain-containing protein 3-like [Zootermopsis nevadensis] …	0.719073	0.00840014	0.894122	8.75122e-05
Znev_07170	blue	ref|XP_021917141.1| tubulin polyglutamylase TTLL5 [Zootermopsis nevadensis]	0.719073	0.00840014	0.739434	0.00598835
Znev_07172	blue	emb|CAB3371925.1| Hypothetical predicted protein [Cloeon dipterum]	0.719073	0.00840014	0.630108	0.0280792
Znev_07200	blue	gb|PNF41035.1| Alpha-tubulin N-acetyltransferase, partial [Cryptotermes secundus]	0.719073	0.00840014	0.563157	0.0565764
Znev_07247	blue	gb|KDR14618.1| TATA-box-binding protein [Zootermopsis nevadensis]	0.719073	0.00840014	0.660454	0.0194004
Znev_07273	blue	ref|XP_021929947.1| coiled-coil domain-containing protein 58 [Zootermopsis nevadensis] >gb|KDR14156.1| Coiled-coil domain-containing protein 58 [Zootermopsis nevadensis]	0.719073	0.00840014	0.405814	0.190573
Znev_07275	blue		0.719073	0.00840014	0.827667	0.000889403
Znev_07291	blue	ref|XP_021923604.1| neurexin-3 isoform X1 [Zootermopsis nevadensis]	0.719073	0.00840014	0.681944	0.0145737
Znev_07315	blue	ref|XP_021923602.1| DDB1- and CUL4-associated factor 5 [Zootermopsis nevadensis] >gb|KDR17529.1| WD repeat-containing protein 22 [Zootermopsis nevadensis]	0.719073	0.00840014	0.830691	0.000818468
Znev_07318	blue		0.719073	0.00840014	0.777653	0.00290606
Znev_07324	blue	gb|KDR10151.1| Protein vestigial [Zootermopsis nevadensis]	0.719073	0.00840014	0.568157	0.0539452
Znev_07344	blue	ref|XP_021936863.1| E3 ubiquitin-protein ligase RFWD3-like isoform X1 [Zootermopsis nevadensis] >gb|KDR10171.1| RING finger and WD repeat domain-containing protein 3 [Zootermopsis nevadensis]	0.719073	0.00840014	0.507093	0.0924353
Znev_07348	blue	gb|PSN41913.1| Endoplasmic reticulum mannosyl-oligosaccharide 1 [Blattella germanica]	0.719073	0.00840014	0.123587	0.701968
Znev_07352	blue	gb|PSN41992.1| Ubiquitin-conjugating enzyme E2-22 kDa [Blattella germanica]	0.719073	0.00840014	0.230166	0.471725
Znev_07393	blue	gb|PSN40476.1| RNA demethylase ALKBH5 [Blattella germanica]	0.719073	0.00840014	0.77752	0.00291406
Znev_07413	blue	ref|XP_021919912.1| protein rhomboid isoform X1 [Zootermopsis nevadensis] >ref|XP_021919913.1| protein rhomboid isoform X1 [Zootermopsis nevadensis] >ref|XP_021919914.1| protein rhomboid isoform X1 [Zootermopsis nevadensis]	0.719073	0.00840014	0.825506	0.000942953
Znev_07443	blue	ref|XP_021918573.1| CUE domain-containing protein 2 [Zootermopsis nevadensis] >ref|XP_021918574.1| CUE domain-containing protein 2 [Zootermopsis nevadensis] >gb|KDR20147.1| CUE domain-containing protein 2 [Zootermopsis nevadensis]	0.719073	0.00840014	0.375783	0.228661
Znev_07448	blue	gb|PNF33232.1| Motile sperm domain-containing protein 1 [Cryptotermes secundus]	0.719073	0.00840014	0.420194	0.173824
Znev_07466	blue	gb|PNF18521.1| Nuclear pore complex protein Nup160-like protein [Cryptotermes secundus]	0.719073	0.00840014	0.421193	0.172696
Znev_07492	blue		0.719073	0.00840014	0.686402	0.0136955
Znev_07538	blue	gb|PSN45039.1| ARF GTPase-activating protein GIT2 [Blattella germanica]	0.719073	0.00840014	0.740132	0.00591627
Znev_07542	blue	ref|XP_021922629.1| replication factor C subunit 5 isoform X1 [Zootermopsis nevadensis] >gb|KDR18066.1| Replication factor C subunit 5 [Zootermopsis nevadensis]	0.719073	0.00840014	0.581211	0.0474803
Znev_07566	blue	gb|KDR11403.1| Cell division protein kinase 6, partial [Zootermopsis nevadensis]	0.719073	0.00840014	0.731628	0.00684123
Znev_07567	blue		0.719073	0.00840014	0.398503	0.199456
Znev_07569	blue	ref|XP_021934646.1| protein N-terminal glutamine amidohydrolase isoform X1 [Zootermopsis nevadensis] >gb|KDR11405.1| Protein N-terminal glutamine amidohydrolase [Zootermopsis nevadensis]	0.719073	0.00840014	0.414836	0.179953
Znev_07585	blue	ref|XP_021928002.1| mitoguardin isoform X1 [Zootermopsis nevadensis]	0.719073	0.00840014	0.524483	0.0800143
Znev_07588	blue	gb|PNF33800.1| Transcription initiation factor IIB [Cryptotermes secundus]	0.719073	0.00840014	0.087016	0.788006
Znev_07633	blue	ref|XP_014666779.1| PREDICTED: membrane-associated tyrosine- and threonine-specific cdc2-inhibitory kinase-like [Priapulus caudatus]	0.719073	0.00840014	0.387961	0.212707
Znev_07639	blue	ref|XP_021927407.1| early endosome antigen 1-like [Zootermopsis nevadensis] >gb|KDR15539.1| Early endosome antigen 1 [Zootermopsis nevadensis]	0.719073	0.00840014	0.536728	0.0719845
Znev_07646	blue	gb|PSN43425.1| Zinc transporter SLC39A7 [Blattella germanica]	0.719073	0.00840014	0.62953	0.0282676
Znev_07659	blue	ref|XP_021939876.1| monoacylglycerol lipase ABHD12 isoform X1 [Zootermopsis nevadensis]	0.719073	0.00840014	0.647889	0.0227131
Znev_07662	blue	ref|XP_021939920.1| COP9 signalosome complex subunit 8 [Zootermopsis nevadensis] >gb|KDR08114.1| COP9 signalosome complex subunit 8 [Zootermopsis nevadensis]	0.719073	0.00840014	0.373517	0.231705
Znev_07668	blue		0.719073	0.00840014	0.682443	0.0144734
Znev_07692	blue	ref|XP_021939430.1| zinc finger protein 436-like isoform X1 [Zootermopsis nevadensis]	0.719073	0.00840014	0.741953	0.00573105
Znev_07693	blue		0.719073	0.00840014	0.708936	0.00984115
Znev_07699	blue	ref|XP_021939435.1| zinc finger protein 2-like isoform X2 [Zootermopsis nevadensis]	0.719073	0.00840014	0.744839	0.00544658
Znev_07705	blue	ref|XP_021915601.1| zinc finger protein 23-like [Zootermopsis nevadensis]	0.719073	0.00840014	0.826602	0.000915487
Znev_07737	blue	gb|KDR16416.1| Protein cramped [Zootermopsis nevadensis]	0.719073	0.00840014	0.766222	0.00365692
Znev_07752	blue	gb|KDR16429.1| CD2-associated protein [Zootermopsis nevadensis]	0.719073	0.00840014	0.461602	0.130888
Znev_07753	blue	ref|XP_021925451.1| SH3 domain-containing kinase-binding protein 1-like [Zootermopsis nevadensis]	0.719073	0.00840014	0.43269	0.160046
Znev_07757	blue		0.719073	0.00840014	0.778525	0.00285403
Znev_07770	blue	gb|QBH73136.1| ubiquitin-conjugating enzyme [Brunneria borealis]	0.719073	0.00840014	0.426707	0.166553
Znev_07773	blue	gb|KDR15805.1| GTP-binding protein Rhes, partial [Zootermopsis nevadensis]	0.719073	0.00840014	0.830916	0.000813361
Znev_07780	blue	gb|KDR15812.1| Xylosyltransferase oxt [Zootermopsis nevadensis]	0.719073	0.00840014	0.59235	0.042413
Znev_07784	blue	gb|KDR15816.1| Methylated-DNA--protein-cysteine methyltransferase [Zootermopsis nevadensis]	0.719073	0.00840014	0.578551	0.0487511
Znev_07805	blue	gb|KDR08382.1| Guanylate kinase [Zootermopsis nevadensis]	0.719073	0.00840014	0.719551	0.00833631
Znev_07864	blue		0.719073	0.00840014	0.699228	0.0113864
Znev_07871	blue	gb|KDR19986.1| 39S ribosomal protein L44, mitochondrial [Zootermopsis nevadensis]	0.719073	0.00840014	0.515238	0.0864668
Znev_07876	blue		0.719073	0.00840014	0.555865	0.0605728
Znev_07896	blue	gb|KDR13582.1| Ribosomal protein S6 kinase alpha-4 [Zootermopsis nevadensis]	0.719073	0.00840014	0.645725	0.0233227
Znev_07899	blue	gb|KDR13582.1| Ribosomal protein S6 kinase alpha-4 [Zootermopsis nevadensis]	0.719073	0.00840014	0.715091	0.00894594
Znev_07900	blue	ref|XP_021930979.1| ribosomal protein S6 kinase alpha-3-like isoform X1 [Zootermopsis nevadensis]	0.719073	0.00840014	0.715218	0.00892808
Znev_07943	blue	ref|XP_021924437.1| centrosomal protein of 97 kDa isoform X1 [Zootermopsis nevadensis] >gb|KDR17018.1| Centrosomal protein of 97 kDa [Zootermopsis nevadensis]	0.719073	0.00840014	0.693349	0.0124057
Znev_07944	blue	gb|KDR17019.1| Tyrosine-protein kinase Btk29A [Zootermopsis nevadensis]	0.719073	0.00840014	0.776369	0.00298394
Znev_07954	blue	ref|XP_021938646.1| myosin heavy chain, non-muscle isoform X1 [Zootermopsis nevadensis]	0.719073	0.00840014	0.124748	0.699284
Znev_07964	blue	ref|XP_021938678.1| sorting nexin-8-like [Zootermopsis nevadensis] >gb|KDR08951.1| Sorting nexin-8 [Zootermopsis nevadensis]	0.719073	0.00840014	0.798507	0.00184438
Znev_07970	blue	ref|XP_021938692.1| mitochondrial uncoupling protein 4 isoform X1 [Zootermopsis nevadensis] >gb|KDR08957.1| Mitochondrial uncoupling protein 4 [Zootermopsis nevadensis]	0.719073	0.00840014	0.569977	0.0530088
Znev_08004	blue	gb|QBB01704.1| Small ubiquitin-related modifier, partial [Cotesia chilonis]	0.719073	0.00840014	0.372603	0.23294
Znev_08010	blue	ref|XP_023726817.1| forkhead box protein J3 [Cryptotermes secundus]	0.719073	0.00840014	0.769894	0.00340133
Znev_08014	blue	gb|ROT73641.1| putative pkd2 [Penaeus vannamei]	0.719073	0.00840014	0.710778	0.00956659
Znev_08026	blue	ref|XP_021918388.1| zinc finger protein 569-like [Zootermopsis nevadensis]	0.719073	0.00840014	0.610877	0.0348527
Znev_08027	blue		0.719073	0.00840014	0.786163	0.0024281
Znev_08077	blue	ref|XP_021921226.1| 39S ribosomal protein L9, mitochondrial [Zootermopsis nevadensis] >gb|KDR18805.1| 39S ribosomal protein L9, mitochondrial [Zootermopsis nevadensis]	0.719073	0.00840014	0.515579	0.0862227
Znev_08111	blue		0.719073	0.00840014	0.746606	0.00527776
Znev_08148	blue	gb|KDR21986.1| USP6 N-terminal-like protein [Zootermopsis nevadensis]	0.719073	0.00840014	0.620318	0.0313961
Znev_08184	blue	ref|XP_021917857.1| DNA ligase 1 isoform X1 [Zootermopsis nevadensis] >gb|KDR20511.1| DNA ligase 1 [Zootermopsis nevadensis]	0.719073	0.00840014	0.626176	0.0293794
Znev_08192	blue	gb|KDR19478.1| Kelch-like protein 20 [Zootermopsis nevadensis]	0.719073	0.00840014	0.386034	0.215185
Znev_08282	blue	ref|XP_021926590.1| putative tyrosine-protein kinase Wsck isoform X1 [Zootermopsis nevadensis]	0.719073	0.00840014	0.267	0.401512
Znev_08307	blue	ref|XP_012269304.1| CAD protein isoform X3 [Athalia rosae]	0.719073	0.00840014	0.433949	0.158697
Znev_08428	blue	gb|KDR24324.1| PH and SEC7 domain-containing protein 3 [Zootermopsis nevadensis]	0.719073	0.00840014	0.788879	0.00228904
Znev_08489	blue	gb|KDR24520.1| Integrator complex subunit 1 [Zootermopsis nevadensis]	0.719073	0.00840014	0.71099	0.00953523
Znev_08496	blue	gb|PSN42453.1| Tubulin-specific chaperone A [Blattella germanica]	0.719073	0.00840014	0.57412	0.0509202
Znev_08497	blue	ref|XP_021913212.1| protein prenyltransferase alpha subunit repeat-containing protein 1 isoform X1 [Zootermopsis nevadensis] >gb|KDR24528.1| Protein prenyltransferase alpha subunit repeat-containing protein 1 [Zootermopsis nevadensis]	0.719073	0.00840014	0.553614	0.0618451
Znev_08520	blue	gb|PSN39298.1| Cell division cycle 5-like protein [Blattella germanica]	0.719073	0.00840014	0.650707	0.021937
Znev_08534	blue	ref|XP_021915187.1| neurogenic protein mastermind [Zootermopsis nevadensis]	0.719073	0.00840014	0.540209	0.0698067
Znev_08569	blue	gb|KDR19799.1| Insulin gene enhancer protein isl-1, partial [Zootermopsis nevadensis]	0.719073	0.00840014	0.681186	0.0147271
Znev_08606	blue		0.719073	0.00840014	0.737876	0.00615181
Znev_08663	blue		0.719073	0.00840014	0.364804	0.243639
Znev_08668	blue	ref|XP_021915804.1| zinc finger protein 2 homolog [Zootermopsis nevadensis]	0.719073	0.00840014	0.863063	0.000299963
Znev_08708	blue	gb|KDR11812.1| Origin recognition complex subunit 3, partial [Zootermopsis nevadensis]	0.719073	0.00840014	0.751957	0.00479045
Znev_08712	blue	ref|XP_021933978.1| protein MMS22-like isoform X2 [Zootermopsis nevadensis]	0.719073	0.00840014	0.623574	0.0302633
Znev_08714	blue	gb|PNF30984.1| Akirin [Cryptotermes secundus]	0.719073	0.00840014	0.70459	0.0105123
Znev_08736	blue	gb|PNF28902.1| GILT-like protein 1 [Cryptotermes secundus]	0.719073	0.00840014	0.763591	0.00384884
Znev_08743	blue		0.719073	0.00840014	0.429967	0.162987
Znev_08744	blue	gb|KDR14898.1| Neural Wiskott-Aldrich syndrome protein [Zootermopsis nevadensis]	0.719073	0.00840014	0.559246	0.0586964
Znev_08748	blue	ref|XP_021928576.1| LOW QUALITY PROTEIN: zinc finger protein 665-like [Zootermopsis nevadensis]	0.719073	0.00840014	0.794906	0.00200211
Znev_08750	blue	ref|XP_021928632.1| probable cyclin-dependent serine/threonine-protein kinase DDB_G0292550 [Zootermopsis nevadensis]	0.719073	0.00840014	0.812923	0.00130589
Znev_08754	blue	ref|XP_021928623.1| flavin-containing monooxygenase FMO GS-OX-like 4 isoform X1 [Zootermopsis nevadensis] >ref|XP_021928624.1| flavin-containing monooxygenase FMO GS-OX-like 4 isoform X1 [Zootermopsis nevadensis] >gb|KDR14908.1| Flavin-containing monooxygenase FMO GS-OX3 [Zootermopsis nevadensis]	0.719073	0.00840014	0.699992	0.0112586
Znev_08809	blue		0.719073	0.00840014	0.337908	0.282712
Znev_08840	blue	gb|PNF18863.1| Zinc finger protein ZPR1 [Cryptotermes secundus]	0.719073	0.00840014	0.812642	0.00131506
Znev_08932	blue		0.719073	0.00840014	0.803741	0.00163227
Znev_08945	blue	ref|XP_021922723.1| PHD finger protein 23A-like isoform X1 [Zootermopsis nevadensis] >gb|KDR17986.1| PHD finger protein 13 [Zootermopsis nevadensis]	0.719073	0.00840014	0.700864	0.0111142
Znev_08983	blue		0.719073	0.00840014	0.498057	0.0993753
Znev_08985	blue	ref|XP_021942601.1| WW domain-containing adapter protein with coiled-coil homolog isoform X1 [Zootermopsis nevadensis] >gb|KDR22963.1| WW domain-containing adapter protein with coiled-coil [Zootermopsis nevadensis]	0.719073	0.00840014	0.650463	0.0220033
Znev_09020	blue		0.719073	0.00840014	0.34297	0.275101
Znev_09077	blue	gb|PNF35800.1| Importin-9 [Cryptotermes secundus]	0.719073	0.00840014	0.718918	0.00842095
Znev_09084	blue	gb|PSN57315.1| RING finger protein 11 [Blattella germanica]	0.719073	0.00840014	0.542865	0.0681764
Znev_09121	blue		0.719073	0.00840014	0.799745	0.00179241
Znev_09130	blue		0.719073	0.00840014	0.777185	0.00293427
Znev_09135	blue	ref|XP_021930833.1| b(0,+)-type amino acid transporter 1 isoform X1 [Zootermopsis nevadensis]	0.719073	0.00840014	0.473019	0.120401
Znev_09140	blue	ref|XP_021930837.1| protein FAM91A1 isoform X2 [Zootermopsis nevadensis]	0.719073	0.00840014	0.436171	0.156335
Znev_09185	blue	gb|KDR16591.1| Regulatory-associated protein of mTOR [Zootermopsis nevadensis]	0.719073	0.00840014	0.361828	0.247796
Znev_09214	blue	ref|XP_021915610.1| zinc finger protein 84-like isoform X2 [Zootermopsis nevadensis]	0.719073	0.00840014	0.581678	0.04726
Znev_09227	blue	ref|XP_021938169.1| histone-lysine N-methyltransferase 2C [Zootermopsis nevadensis]	0.719073	0.00840014	0.802299	0.00168872
Znev_09249	blue	gb|KDR21417.1| putative G-protein coupled receptor Mth-like 1, partial [Zootermopsis nevadensis]	0.719073	0.00840014	0.632099	0.0274367
Znev_09253	blue	gb|PNF36887.1| DNA repair protein RAD51-like protein 4 [Cryptotermes secundus]	0.719073	0.00840014	0.555611	0.0607157
Znev_09255	blue	gb|PSN30842.1| Kelch domain-containing protein 10 [Blattella germanica]	0.719073	0.00840014	0.440883	0.151399
Znev_09262	blue	ref|XP_021916056.1| nitric oxide synthase, salivary gland isoform X1 [Zootermopsis nevadensis]	0.719073	0.00840014	0.880262	0.000158017
Znev_09319	blue		0.719073	0.00840014	0.628235	0.0286931
Znev_09332	blue	ref|XP_021937518.1| IQ motif and SEC7 domain-containing protein 1 isoform X1 [Zootermopsis nevadensis]	0.719073	0.00840014	0.741133	0.00581394
Znev_09386	blue	ref|XP_021942865.1| core histone macro-H2A.1-like [Zootermopsis nevadensis] >gb|KDR22855.1| Core histone macro-H2A.1 [Zootermopsis nevadensis]	0.719073	0.00840014	0.763675	0.00384254
Znev_09388	blue	ref|XP_021942863.1| histone acetyltransferase KAT8-like isoform X1 [Zootermopsis nevadensis]	0.719073	0.00840014	0.628128	0.0287286
Znev_09391	blue	gb|PNF30632.1| Mitochondrial inner membrane protein COX18 [Cryptotermes secundus]	0.719073	0.00840014	0.747758	0.0051698
Znev_09421	blue	ref|XP_021922115.1| geranylgeranyl transferase type-1 subunit beta isoform X1 [Zootermopsis nevadensis] >gb|KDR18308.1| Geranylgeranyl transferase type-1 subunit beta [Zootermopsis nevadensis]	0.719073	0.00840014	0.542228	0.0685649
Znev_09492	blue	gb|PNF35433.1| VAC14-like protein [Cryptotermes secundus]	0.719073	0.00840014	-0.0220531	0.945764
Znev_09506	blue	gb|AGM32074.1| RNA and export factor-binding protein 2 [Coptotermes formosanus]	0.719073	0.00840014	0.406223	0.190083
Znev_09544	blue		0.719073	0.00840014	0.665407	0.0181973
Znev_09629	blue	ref|XP_003702524.1| PREDICTED: guanine nucleotide-binding protein G(q) subunit alpha isoform X5 [Megachile rotundata]	0.719073	0.00840014	0.65545	0.0206742
Znev_09724	blue		0.719073	0.00840014	0.782095	0.00264843
Znev_09730	blue	gb|KDR07712.1| Peptidyl-prolyl cis-trans isomerase A2 [Zootermopsis nevadensis]	0.719073	0.00840014	0.586102	0.0452055
Znev_09743	blue	ref|XP_021940333.1| PWWP domain-containing protein 2B-like [Zootermopsis nevadensis] >gb|KDR07725.1| PWWP domain-containing protein 2A [Zootermopsis nevadensis]	0.719073	0.00840014	0.739592	0.00597198
Znev_09747	blue	dbj|BBH72798.1| isopentenyl diphosphate isomerase [Nasutitermes takasagoensis]	0.719073	0.00840014	0.33915	0.280833
Znev_09753	blue	gb|PSN43999.1| Regulator of nonsense transcripts 2 [Blattella germanica]	0.719073	0.00840014	0.643598	0.0239331
Znev_09757	blue	gb|KDR21264.1| Transcription factor RFX4 [Zootermopsis nevadensis]	0.719073	0.00840014	0.456524	0.135738
Znev_09782	blue	gb|KDR18711.1| Adenylate cyclase type 5, partial [Zootermopsis nevadensis]	0.719073	0.00840014	0.350805	0.263555
Znev_09794	blue	ref|XP_023704932.1| protein brambleberry [Cryptotermes secundus]	0.719073	0.00840014	-0.133865	0.678312
Znev_09809	blue	ref|XP_021916805.1| cell cycle checkpoint control protein RAD9A isoform X1 [Zootermopsis nevadensis] >gb|KDR21121.1| Cell cycle checkpoint control protein RAD9A [Zootermopsis nevadensis]	0.719073	0.00840014	0.73169	0.00683411
Znev_09810	blue	gb|KDR21122.1| SH3 domain-binding protein 5-like protein, partial [Zootermopsis nevadensis]	0.719073	0.00840014	0.613291	0.0339439
Znev_09828	blue	emb|CAB3359936.1| Hypothetical predicted protein [Cloeon dipterum]	0.719073	0.00840014	0.599836	0.0392306
Znev_09841	blue	gb|KDR11553.1| Retinoblastoma-like protein 1, partial [Zootermopsis nevadensis]	0.719073	0.00840014	0.722809	0.00791105
Znev_09886	blue	ref|XP_021932790.1| activating signal cointegrator 1 complex subunit 2 isoform X1 [Zootermopsis nevadensis] >gb|KDR12475.1| Activating signal cointegrator 1 complex subunit 2 [Zootermopsis nevadensis]	0.719073	0.00840014	0.798497	0.00184481
Znev_09947	blue		0.719073	0.00840014	0.653169	0.0212746
Znev_09964	blue		0.719073	0.00840014	0.874078	0.000201078
Znev_09990	blue	gb|KDR20171.1| Afadin- and alpha-actinin-binding protein [Zootermopsis nevadensis]	0.719073	0.00840014	0.678294	0.0153232
Znev_10012	blue	gb|KDR21477.1| Autophagy-related protein 16-1, partial [Zootermopsis nevadensis]	0.719073	0.00840014	0.643574	0.0239401
Znev_10044	blue	ref|XP_021916932.1| toll-like receptor Tollo [Zootermopsis nevadensis] >gb|KDR21046.1| Protein toll [Zootermopsis nevadensis]	0.719073	0.00840014	0.446207	0.145944
Znev_10064	blue	ref|XP_021929682.1| shootin-1-like [Zootermopsis nevadensis] >ref|XP_021929683.1| shootin-1-like [Zootermopsis nevadensis] >ref|XP_021929684.1| shootin-1-like [Zootermopsis nevadensis] >ref|XP_021929685.1| shootin-1-like [Zootermopsis nevadensis] >gb|KDR14287.1| Shootin-1 [Zootermopsis nevadensis]	0.719073	0.00840014	0.5705	0.0527419
Znev_10067	blue	gb|PSN55478.1| Zinc finger protein 583 [Blattella germanica]	0.719073	0.00840014	0.468648	0.124348
Znev_10116	blue	ref|XP_015524561.1| PREDICTED: UDP-glucose 6-dehydrogenase [Neodiprion lecontei]	0.719073	0.00840014	0.409831	0.185798
Znev_10168	blue		0.719073	0.00840014	0.00733915	0.98194
Znev_10171	blue	gb|KDR03833.1| Spastin [Zootermopsis nevadensis]	0.719073	0.00840014	0.153996	0.632755
Znev_10178	blue		0.719073	0.00840014	0.529345	0.0767563
Znev_10221	blue		0.719073	0.00840014	0.865143	0.000278879
Znev_10254	blue	ref|XP_021925712.1| cell division control protein 45 homolog [Zootermopsis nevadensis] >gb|KDR16293.1| CDC45-related protein [Zootermopsis nevadensis]	0.719073	0.00840014	0.620177	0.0314455
Znev_10258	blue	gb|PSN57079.1| ATP-binding cassette sub-family A member 5 [Blattella germanica]	0.719073	0.00840014	0.358407	0.252626
Znev_10318	blue	ref|XP_008209103.1| WD repeat-containing protein 44 isoform X2 [Nasonia vitripennis]	0.719073	0.00840014	0.549656	0.0641269
Znev_10362	blue	gb|KDR10199.1| Fanconi anemia group M protein [Zootermopsis nevadensis]	0.719073	0.00840014	0.663725	0.0185994
Znev_10407	blue	ref|XP_021931411.1| protein Hook homolog 2-like isoform X2 [Zootermopsis nevadensis]	0.719073	0.00840014	0.520718	0.0826009
Znev_10410	blue		0.719073	0.00840014	0.622298	0.0307035
Znev_10440	blue	gb|PSN36837.1| Stress-activated map kinase-interacting protein 1 [Blattella germanica]	0.719073	0.00840014	0.52257	0.0813218
Znev_10467	blue	gb|KDR21872.1| DNA-binding protein SATB2, partial [Zootermopsis nevadensis]	0.719073	0.00840014	0.691794	0.0126862
Znev_10540	blue		0.719073	0.00840014	0.446028	0.146125
Znev_10543	blue	gb|KDR09310.1| RNA polymerase II subunit A C-terminal domain phosphatase [Zootermopsis nevadensis]	0.719073	0.00840014	0.598258	0.0398868
Znev_10556	blue	ref|XP_021939644.1| mitochondrial basic amino acids transporter-like [Zootermopsis nevadensis] >ref|XP_021939645.1| mitochondrial basic amino acids transporter-like [Zootermopsis nevadensis] >ref|XP_021939646.1| mitochondrial basic amino acids transporter-like [Zootermopsis nevadensis] >ref|XP_021939647.1| mitochondrial basic amino acids transporter-like [Zootermopsis nevadensis] >ref|XP_02193964…	0.719073	0.00840014	0.792506	0.00211288
Znev_10571	blue	ref|XP_021939635.1| transmembrane protein 87A [Zootermopsis nevadensis]	0.719073	0.00840014	0.0262508	0.935458
Znev_10586	blue	gb|KDR18287.1| AP2-associated protein kinase 1 [Zootermopsis nevadensis]	0.719073	0.00840014	0.674446	0.0161434
Znev_10600	blue	ref|XP_021925613.1| U3 small nucleolar RNA-interacting protein 2 [Zootermopsis nevadensis] >gb|KDR16357.1| U3 small nucleolar RNA-interacting protein 2 [Zootermopsis nevadensis]	0.719073	0.00840014	0.54024	0.0697879
Znev_10639	blue	gb|KDR06554.1| Tyrosine-protein kinase hopscotch [Zootermopsis nevadensis]	0.719073	0.00840014	0.422099	0.171677
Znev_10644	blue	gb|PSN55885.1| Elongation factor Tu [Blattella germanica]	0.719073	0.00840014	0.64218	0.0243468
Znev_10652	blue	gb|KDR06566.1| Scm-like with four MBT domains protein 2 [Zootermopsis nevadensis]	0.719073	0.00840014	0.596493	0.0406299
Znev_10672	blue	gb|KAF0307110.1| Serine/threonine-protein kinase Chk2 [Amphibalanus amphitrite] >gb|KAF0308906.1| Serine/threonine-protein kinase Chk2 [Amphibalanus amphitrite]	0.719073	0.00840014	0.408162	0.187772
Znev_10752	blue	gb|KDR10422.1| Late secretory pathway protein AVL9-like protein [Zootermopsis nevadensis]	0.719073	0.00840014	0.470086	0.12304
Znev_10763	blue		0.719073	0.00840014	0.425947	0.167391
Znev_10770	blue	ref|XP_021923303.1| etoposide-induced protein 2.4 homolog isoform X1 [Zootermopsis nevadensis] >gb|KDR17694.1| Etoposide-induced protein 2.4-like protein [Zootermopsis nevadensis]	0.719073	0.00840014	0.215274	0.501624
Znev_10776	blue	ref|XP_021925105.1| protein Star-like [Zootermopsis nevadensis] >ref|XP_021925106.1| protein Star-like [Zootermopsis nevadensis] >ref|XP_021925107.1| protein Star-like [Zootermopsis nevadensis] >ref|XP_021925108.1| protein Star-like [Zootermopsis nevadensis] >gb|KDR16633.1| Protein Star [Zootermopsis nevadensis]	0.719073	0.00840014	0.403827	0.192963
Znev_10824	blue		0.719073	0.00840014	0.768685	0.00348395
Znev_10827	blue		0.719073	0.00840014	0.399797	0.197866
Znev_10849	blue	gb|QVD39464.1| Tyrosine-protein phosphatase non-receptor type 4 [Schistocerca gregaria]	0.719073	0.00840014	0.678545	0.0152707
Znev_10888	blue	ref|XP_021933844.1| U6 snRNA phosphodiesterase isoform X1 [Zootermopsis nevadensis]	0.719073	0.00840014	0.53166	0.0752372
Znev_10889	blue		0.719073	0.00840014	0.37218	0.233514
Znev_10957	blue	gb|KDR19901.1| Ubiquitin-conjugating enzyme E2 Z [Zootermopsis nevadensis]	0.719073	0.00840014	0.361414	0.248378
Znev_10984	blue	ref|XP_021924763.1| helicase POLQ-like isoform X1 [Zootermopsis nevadensis]	0.719073	0.00840014	0.7974	0.0018918
Znev_11023	blue		0.719073	0.00840014	0.693965	0.0122957
Znev_11025	blue	gb|KDR21251.1| B-box type zinc finger protein ncl-1, partial [Zootermopsis nevadensis]	0.719073	0.00840014	0.758163	0.00426881
Znev_11026	blue		0.719073	0.00840014	0.310099	0.326624
Znev_11041	blue		0.719073	0.00840014	0.784492	0.00251685
Znev_11067	blue	ref|XP_023705123.1| SRSF protein kinase 3 isoform X2 [Cryptotermes secundus]	0.719073	0.00840014	0.649862	0.0221675
Znev_11090	blue		0.719073	0.00840014	0.729374	0.00710372
Znev_11093	blue	ref|XP_021938010.1| dynactin subunit 4 [Zootermopsis nevadensis] >gb|KDR09402.1| Dynactin subunit 4 [Zootermopsis nevadensis]	0.719073	0.00840014	0.550689	0.0635255
Znev_11297	blue	gb|PNF43570.1| putative glutamine-dependent NAD(+) synthetase [Cryptotermes secundus]	0.719073	0.00840014	0.406466	0.189792
Znev_11298	blue	ref|XP_021929205.1| vacuolar protein sorting-associated protein 33B [Zootermopsis nevadensis] >gb|KDR14570.1| Vacuolar protein sorting-associated protein 33B [Zootermopsis nevadensis]	0.719073	0.00840014	0.785966	0.00243843
Znev_11383	blue	gb|EFA07128.1| Protein UBASH3A homolog-like Protein [Tribolium castaneum]	0.719073	0.00840014	0.439185	0.153166
Znev_11465	blue	gb|KDR22154.1| Apical endosomal glycoprotein [Zootermopsis nevadensis]	0.719073	0.00840014	0.68429	0.0141065
Znev_11509	blue	ref|XP_021925329.1| PDZ domain-containing protein 8 isoform X1 [Zootermopsis nevadensis] >ref|XP_021925330.1| PDZ domain-containing protein 8 isoform X1 [Zootermopsis nevadensis] >gb|KDR16501.1| PDZ domain-containing protein 8 [Zootermopsis nevadensis]	0.719073	0.00840014	0.412137	0.18309
Znev_11518	blue	ref|XP_021928679.1| MAGUK p55 subfamily member 6 isoform X1 [Zootermopsis nevadensis]	0.719073	0.00840014	0.329595	0.295467
Znev_11530	blue	gb|KDR14839.1| RE1-silencing transcription factor [Zootermopsis nevadensis]	0.719073	0.00840014	0.835883	0.00070693
Znev_11562	blue	ref|XP_021917350.1| metal regulatory transcription factor 1-like isoform X1 [Zootermopsis nevadensis] >gb|KDR20780.1| Metal regulatory transcription factor 1 [Zootermopsis nevadensis]	0.719073	0.00840014	0.677303	0.0155314
Znev_11571	blue	ref|XP_021921933.1| deoxynucleotidyltransferase terminal-interacting protein 1 isoform X3 [Zootermopsis nevadensis] >ref|XP_021921934.1| deoxynucleotidyltransferase terminal-interacting protein 1 isoform X3 [Zootermopsis nevadensis]	0.719073	0.00840014	0.255576	0.422698
Znev_11587	blue	ref|XP_021931646.1| nuclear pore complex protein Nup50 isoform X1 [Zootermopsis nevadensis] >ref|XP_021931648.1| nuclear pore complex protein Nup50 isoform X1 [Zootermopsis nevadensis] >ref|XP_021931649.1| nuclear pore complex protein Nup50 isoform X1 [Zootermopsis nevadensis] >ref|XP_021931650.1| nuclear pore complex protein Nup50 isoform X1 [Zootermopsis nevadensis]	0.719073	0.00840014	0.691159	0.0128021
Znev_11612	blue	gb|KDR07698.1| Guanine nucleotide-binding protein-like 1 [Zootermopsis nevadensis]	0.719073	0.00840014	0.382964	0.219168
Znev_11667	blue	ref|XP_021936374.1| CCR4-NOT transcription complex subunit 3 isoform X1 [Zootermopsis nevadensis]	0.719073	0.00840014	0.634999	0.0265205
Znev_11719	blue	gb|KDR06355.1| Glycerophosphodiester phosphodiesterase domain-containing protein 1 [Zootermopsis nevadensis]	0.719073	0.00840014	0.648969	0.0224133
Znev_11722	blue	gb|KDR06358.1| Double-stranded RNA-specific editase 1, partial [Zootermopsis nevadensis]	0.719073	0.00840014	0.546816	0.0657997
Znev_11724	blue	ref|XP_021941511.1| keratin, type I cytoskeletal 9-like isoform X1 [Zootermopsis nevadensis] >gb|KDR06360.1| Coiled-coil domain-containing protein 74B [Zootermopsis nevadensis]	0.719073	0.00840014	0.426047	0.16728
Znev_11738	blue	ref|XP_021933158.1| DNA topoisomerase 2-binding protein 1-B isoform X1 [Zootermopsis nevadensis] >ref|XP_021933159.1| DNA topoisomerase 2-binding protein 1-B isoform X1 [Zootermopsis nevadensis] >ref|XP_021933160.1| DNA topoisomerase 2-binding protein 1-B isoform X1 [Zootermopsis nevadensis]	0.719073	0.00840014	0.802144	0.00169489
Znev_11742	blue	gb|KDR12291.1| Raf-like protein serine/threonine-protein kinase phl, partial [Zootermopsis nevadensis]	0.719073	0.00840014	0.702004	0.0109273
Znev_11747	blue	ref|XP_021933168.1| probable cytosolic Fe-S cluster assembly factor AGAP009023 isoform X1 [Zootermopsis nevadensis] >gb|KDR12296.1| putative cytosolic Fe-S cluster assembly factor [Zootermopsis nevadensis]	0.719073	0.00840014	0.384787	0.216798
Znev_11759	blue	gb|PSN38760.1| Leucine-rich repeat-containing protein 47 [Blattella germanica]	0.719073	0.00840014	0.664176	0.018491
Znev_11801	blue	gb|KDR09068.1| Ankyrin repeat and fibronectin type-III domain-containing protein 1, partial [Zootermopsis nevadensis]	0.719073	0.00840014	0.775661	0.00302757
Znev_11858	blue	ref|XP_021927866.1| F-actin-uncapping protein LRRC16A isoform X1 [Zootermopsis nevadensis]	0.719073	0.00840014	0.414702	0.180107
Znev_11882	blue	gb|KDR09965.1| Dual specificity mitogen-activated protein kinase kinase 7 [Zootermopsis nevadensis]	0.719073	0.00840014	0.218463	0.495151
Znev_11943	blue	ref|XP_021936967.1| transcription factor E2F8-like isoform X2 [Zootermopsis nevadensis]	0.719073	0.00840014	0.637903	0.0256252
Znev_11980	blue	gb|KDR06670.1| Estrogen-related receptor gamma [Zootermopsis nevadensis]	0.719073	0.00840014	0.67432	0.016171
Znev_12035	blue	ref|XP_021941788.1| protein SAND isoform X1 [Zootermopsis nevadensis] >gb|KDR23174.1| Vacuolar fusion protein MON1-like protein A [Zootermopsis nevadensis]	0.719073	0.00840014	0.411959	0.183298
Znev_12074	blue	gb|PNF18266.1| Lymphokine-activated killer T-cell-originated protein kinase [Cryptotermes secundus]	0.719073	0.00840014	0.566307	0.0549084
Znev_12100	blue	ref|XP_021922217.1| pleckstrin homology domain-containing family G member 5 [Zootermopsis nevadensis]	0.719073	0.00840014	0.834741	0.000730386
Znev_12103	blue	gb|KDR24489.1| Insulin-like growth factor 2 mRNA-binding protein 1, partial [Zootermopsis nevadensis]	0.719073	0.00840014	0.504288	0.094554
Znev_12161	blue	ref|XP_021939076.1| LOW QUALITY PROTEIN: sodium-coupled monocarboxylate transporter 2 [Zootermopsis nevadensis]	0.719073	0.00840014	0.676639	0.0156722
Znev_12196	blue		0.719073	0.00840014	0.694928	0.0121255
Znev_12285	blue	gb|KDR23299.1| Potassium voltage-gated channel protein Shab, partial [Zootermopsis nevadensis]	0.719073	0.00840014	0.472196	0.121138
Znev_12310	blue	ref|XP_021931550.1| zinc finger protein 585A-like isoform X2 [Zootermopsis nevadensis]	0.719073	0.00840014	0.76091	0.00405217
Znev_12323	blue	gb|KDR13264.1| Ribosome-binding protein 1 [Zootermopsis nevadensis]	0.719073	0.00840014	0.557189	0.059833
Znev_12327	blue	gb|KDR10774.1| Serine/threonine-protein kinase 25, partial [Zootermopsis nevadensis]	0.719073	0.00840014	0.0649739	0.841
Znev_12338	blue	gb|KDR10783.1| Alpha-L-iduronidase [Zootermopsis nevadensis]	0.719073	0.00840014	0.282391	0.373839
Znev_12357	blue	gb|KDR08560.1| Early endosome antigen 1 [Zootermopsis nevadensis]	0.719073	0.00840014	0.08358	0.796219
Znev_12363	blue	ref|XP_021939258.1| SH2B adapter protein 1 isoform X1 [Zootermopsis nevadensis] >gb|KDR08566.1| SH2B adapter protein 2 [Zootermopsis nevadensis]	0.719073	0.00840014	0.689653	0.0130801
Znev_12390	blue	gb|PSN33521.1| Autophagy protein 5 [Blattella germanica]	0.719073	0.00840014	0.675382	0.0159411
Znev_12404	blue	ref|XP_021932263.1| DNA polymerase eta isoform X1 [Zootermopsis nevadensis] >ref|XP_021932264.1| DNA polymerase eta isoform X1 [Zootermopsis nevadensis] >ref|XP_021932265.1| DNA polymerase eta isoform X1 [Zootermopsis nevadensis] >ref|XP_021932266.1| DNA polymerase eta isoform X1 [Zootermopsis nevadensis] >gb|KDR12852.1| DNA polymerase eta [Zootermopsis nevadensis]	0.719073	0.00840014	0.729227	0.00712104
Znev_12412	blue	ref|XP_021932245.1| nuclear nucleic acid-binding protein C1D-like [Zootermopsis nevadensis] >ref|XP_021932246.1| nuclear nucleic acid-binding protein C1D-like isoform X1 [Zootermopsis nevadensis] >ref|XP_021932247.1| nuclear nucleic acid-binding protein C1D-like isoform X1 [Zootermopsis nevadensis]	0.719073	0.00840014	0.686323	0.0137107
Znev_12426	blue	ref|XP_021929723.1| zinc finger protein 16-like isoform X1 [Zootermopsis nevadensis]	0.719073	0.00840014	0.840201	0.000623449
Znev_12438	blue	ref|XP_021914338.1| protein atonal-like [Zootermopsis nevadensis] >gb|KDR22177.1| Protein atonal [Zootermopsis nevadensis]	0.719073	0.00840014	0.415872	0.178758
Znev_12454	blue	ref|XP_021931287.1| ADP-ribosylation factor-like protein 6-interacting protein 1 [Zootermopsis nevadensis] >gb|KDR13427.1| ADP-ribosylation factor-like protein 6-interacting protein 1 [Zootermopsis nevadensis]	0.719073	0.00840014	0.347075	0.269017
Znev_12456	blue		0.719073	0.00840014	0.422294	0.171458
Znev_12506	blue		0.719073	0.00840014	0.646639	0.0230638
Znev_12521	blue		0.719073	0.00840014	0.0476147	0.883177
Znev_12538	blue		0.719073	0.00840014	0.641589	0.0245204
Znev_12544	blue	gb|KDR11355.1| Mitochondrial ribonuclease P protein 3 [Zootermopsis nevadensis]	0.719073	0.00840014	0.342818	0.275328
Znev_12592	blue		0.719073	0.00840014	0.200256	0.532601
Znev_12623	blue	ref|XP_021917514.1| rootletin isoform X1 [Zootermopsis nevadensis] >gb|KDR20670.1| Rootletin [Zootermopsis nevadensis]	0.719073	0.00840014	0.613317	0.0339344
Znev_12635	blue	gb|QBH72937.1| ubiquitin-conjugating enzyme E2 g [Brunneria borealis]	0.719073	0.00840014	0.34721	0.268817
Znev_12641	blue	ref|XP_021938221.1| protein DGCR14 [Zootermopsis nevadensis] >gb|KDR09235.1| DGCR14-like protein [Zootermopsis nevadensis]	0.719073	0.00840014	0.697239	0.011724
Znev_12645	blue	ref|XP_021938196.1| RING finger and transmembrane domain-containing protein 2 [Zootermopsis nevadensis] >ref|XP_021938197.1| RING finger and transmembrane domain-containing protein 2 [Zootermopsis nevadensis] >gb|KDR09239.1| Ring finger and transmembrane domain-containing protein 2 [Zootermopsis nevadensis]	0.719073	0.00840014	0.375453	0.229102
Znev_12658	blue	ref|XP_021941017.1| dolichol kinase isoform X1 [Zootermopsis nevadensis] >gb|KDR07080.1| Dolichol kinase [Zootermopsis nevadensis]	0.719073	0.00840014	0.265907	0.403517
Znev_12672	blue	ref|XP_021920482.1| codanin-1 isoform X1 [Zootermopsis nevadensis] >gb|KDR19155.1| Codanin-1 [Zootermopsis nevadensis]	0.719073	0.00840014	0.493624	0.102904
Znev_12675	blue	gb|PNF39052.1| Lysophospholipid acyltransferase 5 [Cryptotermes secundus]	0.719073	0.00840014	0.489471	0.106285
Znev_12770	blue	gb|KDR15332.1| MANF/CDNF-like protein [Zootermopsis nevadensis]	0.719073	0.00840014	0.589312	0.0437551
Znev_12782	blue	gb|KDR13484.1| TBC1 domain family member 25, partial [Zootermopsis nevadensis]	0.719073	0.00840014	0.509283	0.0908043
Znev_12829	blue	ref|XP_021928265.1| zygotic gap protein knirps-like isoform X1 [Zootermopsis nevadensis] >ref|XP_021928267.1| zygotic gap protein knirps-like isoform X1 [Zootermopsis nevadensis] >gb|KDR15053.1| Protein embryonic gonad [Zootermopsis nevadensis]	0.719073	0.00840014	0.447135	0.145007
Znev_12857	blue	ref|XP_021938503.1| HEAT repeat-containing protein 5B isoform X1 [Zootermopsis nevadensis] >ref|XP_021938504.1| HEAT repeat-containing protein 5B isoform X1 [Zootermopsis nevadensis]	0.719073	0.00840014	0.233644	0.464865
Znev_12903	blue	ref|XP_021924369.1| transportin-3 isoform X1 [Zootermopsis nevadensis] >gb|KDR17047.1| Transportin-3 [Zootermopsis nevadensis]	0.719073	0.00840014	0.296536	0.349311
Znev_12928	blue	gb|KDR18741.1| Histone deacetylase 8 [Zootermopsis nevadensis]	0.719073	0.00840014	0.496268	0.10079
Znev_12970	blue	ref|XP_021940041.1| protein jagunal [Zootermopsis nevadensis] >gb|KDR08015.1| Protein jagunal [Zootermopsis nevadensis]	0.719073	0.00840014	0.384632	0.216999
Znev_12985	blue	ref|XP_023728015.1| zinc finger protein 615 [Cryptotermes secundus]	0.719073	0.00840014	0.792936	0.0020927
Znev_13007	blue	gb|KDR13034.1| Myotubularin-related protein 14 [Zootermopsis nevadensis]	0.719073	0.00840014	0.806116	0.00154243
Znev_13026	blue	ref|XP_021938533.1| TOM1-like protein 2 isoform X1 [Zootermopsis nevadensis] >gb|KDR09020.1| TOM1-like protein 2 [Zootermopsis nevadensis]	0.719073	0.00840014	0.295381	0.35128
Znev_13064	blue	gb|KDR16974.1| Equilibrative nucleoside transporter 1 [Zootermopsis nevadensis]	0.719073	0.00840014	0.352647	0.260882
Znev_13084	blue		0.719073	0.00840014	0.667401	0.0177285
Znev_13115	blue		0.719073	0.00840014	0.561787	0.057313
Znev_13133	blue	gb|PNF15090.1| Chromatin-remodeling complex ATPase chain Iswi [Cryptotermes secundus]	0.719073	0.00840014	0.792711	0.00210322
Znev_13145	blue	ref|XP_021933307.1| eukaryotic translation initiation factor 2-alpha kinase 1-like [Zootermopsis nevadensis] >gb|KDR12192.1| Eukaryotic translation initiation factor 2-alpha kinase 1 [Zootermopsis nevadensis]	0.719073	0.00840014	0.358573	0.252391
Znev_13146	blue	gb|QBH73864.1| adenosylhomocysteinase [Brunneria borealis]	0.719073	0.00840014	0.696383	0.0118715
Znev_13205	blue	gb|EFN80085.1| Thioredoxin, mitochondrial [Harpegnathos saltator]	0.719073	0.00840014	0.414869	0.179915
Znev_13220	blue	gb|PNF26599.1| Rho GTPase-activating protein conundrum [Cryptotermes secundus]	0.719073	0.00840014	0.457751	0.134555
Znev_13223	blue	gb|KDR08863.1| Lutropin-choriogonadotropic hormone receptor [Zootermopsis nevadensis]	0.719073	0.00840014	0.829728	0.000840565
Znev_13228	blue	ref|XP_021938833.1| nucleolysin TIAR [Zootermopsis nevadensis] >gb|KDR08866.1| Nucleolysin TIAR [Zootermopsis nevadensis]	0.719073	0.00840014	0.426633	0.166634
Znev_13231	blue	gb|PNF36598.1| Plastin-2 [Cryptotermes secundus]	0.719073	0.00840014	0.388933	0.211463
Znev_13242	blue	ref|XP_021932214.1| coronin-7 isoform X1 [Zootermopsis nevadensis]	0.719073	0.00840014	0.327048	0.299438
Znev_13249	blue		0.719073	0.00840014	0.0383276	0.905863
Znev_13298	blue	gb|PSN51375.1| von Willebrand factor A domain-containing protein 8, partial [Blattella germanica]	0.719073	0.00840014	0.553355	0.0619925
Znev_13301	blue	ref|XP_021936471.1| mortality factor 4-like protein 1 [Zootermopsis nevadensis] >gb|KDR10375.1| Mortality factor 4-like protein 1 [Zootermopsis nevadensis]	0.719073	0.00840014	0.18814	0.558167
Znev_13313	blue	gb|KDR21409.1| LIM and SH3 domain protein Lasp [Zootermopsis nevadensis]	0.719073	0.00840014	0.385403	0.216
Znev_13384	blue	gb|KDR12694.1| Vinculin [Zootermopsis nevadensis]	0.719073	0.00840014	0.414679	0.180134
Znev_13415	blue	ref|XP_021930519.1| forkhead box protein L2-like isoform X1 [Zootermopsis nevadensis]	0.719073	0.00840014	0.557856	0.0594626
Znev_13424	blue	ref|XP_021914524.1| ran-binding protein 3 isoform X1 [Zootermopsis nevadensis] >gb|KDR22079.1| Ran-binding protein 3 [Zootermopsis nevadensis]	0.719073	0.00840014	0.73087	0.00692867
Znev_13426	blue	gb|KDR22081.1| Reticulocyte-binding protein 2-like protein a [Zootermopsis nevadensis]	0.719073	0.00840014	0.584637	0.0458786
Znev_13431	blue	ref|XP_021931816.1| wee1-like protein kinase [Zootermopsis nevadensis] >gb|KDR13088.1| Wee1-like protein kinase [Zootermopsis nevadensis]	0.719073	0.00840014	0.568292	0.0538753
Znev_13446	blue		0.719073	0.00840014	0.50865	0.0912735
Znev_13447	blue	ref|XP_021932322.1| multivesicular body subunit 12B isoform X1 [Zootermopsis nevadensis] >ref|XP_021932323.1| multivesicular body subunit 12B isoform X1 [Zootermopsis nevadensis] >ref|XP_021932324.1| multivesicular body subunit 12B isoform X1 [Zootermopsis nevadensis] >gb|KDR12795.1| Multivesicular body subunit 12B [Zootermopsis nevadensis]	0.719073	0.00840014	0.763641	0.00384508
Znev_13485	blue	gb|KDR12541.1| Presequence protease, mitochondrial [Zootermopsis nevadensis]	0.719073	0.00840014	0.481161	0.11327
Znev_13512	blue		0.719073	0.00840014	0.379073	0.224282
Znev_13513	blue	ref|XP_021926804.1| LYR motif-containing protein 4 [Zootermopsis nevadensis] >gb|KDR15786.1| LYR motif-containing protein 4 [Zootermopsis nevadensis]	0.719073	0.00840014	0.837193	0.000680747
Znev_13533	blue		0.719073	0.00840014	0.671585	0.0167741
Znev_13537	blue	ref|XP_021930623.1| activated CDC42 kinase 1 isoform X1 [Zootermopsis nevadensis]	0.719073	0.00840014	0.549472	0.0642342
Znev_13593	blue	gb|KDR23084.1| Band 4.1-like protein 4, partial [Zootermopsis nevadensis]	0.719073	0.00840014	0.474083	0.119453
Znev_13610	blue	ref|XP_023713795.1| zinc finger protein 2 homolog [Cryptotermes secundus]	0.719073	0.00840014	0.462517	0.130026
Znev_13619	blue	gb|KDR13859.1| Synaptotagmin-9, partial [Zootermopsis nevadensis]	0.719073	0.00840014	0.762466	0.00393316
Znev_13651	blue	gb|PSN45281.1| Ras-related protein Rab-39A [Blattella germanica]	0.719073	0.00840014	0.458078	0.134241
Znev_13664	blue	gb|KDR12709.1| Ubiquitin carboxyl-terminal hydrolase 48 [Zootermopsis nevadensis]	0.719073	0.00840014	0.695748	0.0119819
Znev_13665	blue	gb|KDR12710.1| Ubiquitin carboxyl-terminal hydrolase 48 [Zootermopsis nevadensis]	0.719073	0.00840014	0.580909	0.0476235
Znev_13667	blue	ref|XP_021932440.1| zinc finger protein rotund-like isoform X1 [Zootermopsis nevadensis]	0.719073	0.00840014	0.674438	0.0161453
Znev_13687	blue	ref|XP_023717799.1| zinc finger protein 850 isoform X2 [Cryptotermes secundus]	0.719073	0.00840014	0.682359	0.0144903
Znev_13732	blue	ref|XP_021924739.1| protein kinase PVPK-1-like isoform X6 [Zootermopsis nevadensis] >gb|KDR16842.1| Ribosomal protein S6 kinase alpha-4 [Zootermopsis nevadensis]	0.719073	0.00840014	0.42768	0.165483
Znev_13750	blue		0.719073	0.00840014	0.705671	0.0103422
Znev_13769	blue		0.719073	0.00840014	0.801735	0.00171124
Znev_13772	blue		0.719073	0.00840014	0.54265	0.0683073
Znev_13828	blue	ref|XP_021920529.1| phosphatidylinositide phosphatase SAC2 isoform X2 [Zootermopsis nevadensis] >gb|KDR19126.1| Phosphatidylinositide phosphatase SAC2 [Zootermopsis nevadensis]	0.719073	0.00840014	0.730004	0.00702963
Znev_13838	blue	gb|PNF25670.1| GPI transamidase component PIG-S [Cryptotermes secundus] >gb|PNF25671.1| GPI transamidase component PIG-S [Cryptotermes secundus]	0.719073	0.00840014	0.429628	0.163355
Znev_13881	blue	emb|CAB3381720.1| Hypothetical predicted protein [Cloeon dipterum]	0.719073	0.00840014	0.13624	0.672881
Znev_13884	blue	gb|KDR08685.1| Ubiquitin carboxyl-terminal hydrolase 4, partial [Zootermopsis nevadensis]	0.719073	0.00840014	0.497684	0.0996693
Znev_14024	blue	ref|XP_021927083.1| zinc finger protein 239-like [Zootermopsis nevadensis]	0.719073	0.00840014	0.386163	0.215018
Znev_14081	blue	ref|XP_021940454.1| UBX domain-containing protein 7 isoform X1 [Zootermopsis nevadensis] >ref|XP_021940455.1| UBX domain-containing protein 7 isoform X1 [Zootermopsis nevadensis] >gb|KDR07635.1| UBX domain-containing protein 7 [Zootermopsis nevadensis]	0.719073	0.00840014	0.415295	0.179422
Znev_14111	blue	ref|XP_021925623.1| opioid-binding protein/cell adhesion molecule-like isoform X1 [Zootermopsis nevadensis] >gb|KDR16345.1| Opioid-binding protein/cell adhesion molecule [Zootermopsis nevadensis]	0.719073	0.00840014	0.184856	0.565181
Znev_14126	blue	gb|KDQ85827.1| Target of rapamycin complex subunit lst8 [Zootermopsis nevadensis]	0.719073	0.00840014	0.49192	0.104282
Znev_14138	blue	gb|PSN45145.1| Protein will die slowly [Blattella germanica]	0.719073	0.00840014	0.52505	0.0796299
Znev_14163	blue	gb|KDR11711.1| Kidney mitochondrial carrier protein 1 [Zootermopsis nevadensis]	0.719073	0.00840014	0.82385	0.000985615
Znev_14207	blue	ref|XP_021921676.1| quinone oxidoreductase-like isoform X1 [Zootermopsis nevadensis] >gb|KDR24027.1| Zeta-crystallin [Zootermopsis nevadensis]	0.719073	0.00840014	0.637575	0.025725
Znev_14234	blue	gb|AHC08063.1| zeta glutathione S-transferase [Locusta migratoria]	0.719073	0.00840014	0.222876	0.486258
Znev_14250	blue	ref|XP_021933209.1| F-box/LRR-repeat protein 5-like isoform X1 [Zootermopsis nevadensis] >gb|KDR12274.1| F-box/LRR-repeat protein 5 [Zootermopsis nevadensis]	0.719073	0.00840014	0.720474	0.00821413
Znev_14276	blue	gb|KDR07294.1| E3 ubiquitin-protein ligase sina [Zootermopsis nevadensis]	0.719073	0.00840014	0.165631	0.606939
Znev_14284	blue	gb|PSN40878.1| Glutathione S-transferase C-terminal domain-containing protein [Blattella germanica]	0.719073	0.00840014	0.7278	0.00729137
Znev_14309	blue	ref|XP_015521376.1| PREDICTED: E3 ubiquitin-protein ligase TRIM33-like [Neodiprion lecontei]	0.719073	0.00840014	0.814718	0.00124845
Znev_14321	blue	gb|KDR08869.1| WD repeat and FYVE domain-containing protein 3 [Zootermopsis nevadensis]	0.719073	0.00840014	0.816019	0.00120805
Znev_14368	blue	ref|XP_021942662.1| zinc finger protein Elbow [Zootermopsis nevadensis]	0.719073	0.00840014	0.567266	0.0544077
Znev_14375	blue	ref|XP_021942656.1| zinc finger and BTB domain-containing protein 44-like isoform X1 [Zootermopsis nevadensis] >ref|XP_021942657.1| zinc finger and BTB domain-containing protein 44-like isoform X1 [Zootermopsis nevadensis] >ref|XP_021942659.1| zinc finger and BTB domain-containing protein 44-like isoform X1 [Zootermopsis nevadensis] >gb|KDR22944.1| Protein bric-a-brac 2 [Zootermopsis nevadensis]	0.719073	0.00840014	0.116427	0.718596
Znev_14378	blue	ref|XP_021915051.1| histidine-rich glycoprotein-like [Zootermopsis nevadensis]	0.719073	0.00840014	0.675113	0.015999
Znev_14411	blue	emb|CAB3369202.1| Hypothetical predicted protein [Cloeon dipterum]	0.719073	0.00840014	0.562453	0.056954
Znev_14422	blue	gb|KDR09526.1| Rab proteins geranylgeranyltransferase component A 1 [Zootermopsis nevadensis]	0.719073	0.00840014	0.362068	0.24746
Znev_14426	blue	ref|XP_021937750.1| myotubularin-related protein 13 [Zootermopsis nevadensis] >gb|KDR09530.1| Myotubularin-related protein 13 [Zootermopsis nevadensis]	0.719073	0.00840014	0.62621	0.0293679
Znev_14472	blue	gb|KDR07914.1| Serine/threonine-protein kinase D1 [Zootermopsis nevadensis]	0.719073	0.00840014	0.428941	0.164104
Znev_14495	blue		0.719073	0.00840014	0.675212	0.0159776
Znev_14549	blue	gb|KDQ84119.1| Leucine-rich repeat and WD repeat-containing protein [Zootermopsis nevadensis]	0.719073	0.00840014	0.630624	0.0279117
Znev_14561	blue		0.719073	0.00840014	0.756005	0.00444507
Znev_14618	blue	ref|XP_021912922.1| forkhead box protein K1-like [Zootermopsis nevadensis] >gb|KDR22767.1| Forkhead box protein K2 [Zootermopsis nevadensis]	0.719073	0.00840014	0.571784	0.0520903
Znev_14620	blue	gb|KDR19080.1| FK506-binding protein 4 [Zootermopsis nevadensis]	0.719073	0.00840014	0.598507	0.0397826
Znev_14722	blue	ref|XP_021940318.1| phosphatidylserine synthase 2-like isoform X1 [Zootermopsis nevadensis]	0.719073	0.00840014	0.458921	0.133434
Znev_14748	blue	gb|KDR07480.1| Rho-related GTP-binding protein RhoE [Zootermopsis nevadensis]	0.719073	0.00840014	0.859841	0.00033505
Znev_14761	blue		0.719073	0.00840014	0.5286	0.0772499
Znev_14784	blue	ref|XP_021919782.1| carnosine N-methyltransferase isoform X1 [Zootermopsis nevadensis]	0.719073	0.00840014	0.448796	0.143338
Znev_14785	blue		0.719073	0.00840014	0.092215	0.775618
Znev_14828	blue	ref|XP_021938343.1| GTP-binding protein ypt5 isoform X1 [Zootermopsis nevadensis] >gb|KDR09132.1| Ras-related protein RabJ [Zootermopsis nevadensis]	0.719073	0.00840014	0.749787	0.0049838
Znev_14843	blue	gb|KDR22186.1| Dorsal-ventral patterning protein tolloid, partial [Zootermopsis nevadensis]	0.719073	0.00840014	0.675106	0.0160005
Znev_14844	blue	ref|XP_021914266.1| protein KIAA0556-like isoform X1 [Zootermopsis nevadensis]	0.719073	0.00840014	0.631398	0.0276617
Znev_14885	blue	gb|AGM32767.1| retinol dehydrogenase 12-like protein, partial [Coptotermes formosanus]	0.719073	0.00840014	0.271561	0.393206
Znev_14903	blue	ref|XP_023711060.1| DNA (cytosine-5)-methyltransferase 1 [Cryptotermes secundus] >ref|XP_023711061.1| DNA (cytosine-5)-methyltransferase 1 [Cryptotermes secundus]	0.719073	0.00840014	0.92801	1.34831e-05
Znev_14959	blue	gb|KDR19509.1| Potassium channel subfamily K member 1 [Zootermopsis nevadensis]	0.719073	0.00840014	0.312196	0.323189
Znev_15017	blue	gb|KDR08085.1| Poly [ADP-ribose] polymerase [Zootermopsis nevadensis]	0.719073	0.00840014	0.609625	0.0353307
Znev_15056	blue	ref|XP_021939838.1| zinc finger protein 1 [Zootermopsis nevadensis]	0.719073	0.00840014	0.56311	0.0566015
Znev_15079	blue	ref|XP_021912952.1| neuropeptide CCHamide-1 receptor-like [Zootermopsis nevadensis] >gb|KDR22754.1| Bombesin receptor subtype-3 [Zootermopsis nevadensis]	0.719073	0.00840014	0.659857	0.0195494
Znev_15118	blue		0.719073	0.00840014	0.836287	0.000698768
Znev_15209	blue	gb|KDR13270.1| Homeobox protein Nkx-2.1 [Zootermopsis nevadensis]	0.719073	0.00840014	0.758043	0.00427847
Znev_15270	blue	ref|XP_018900947.1| PREDICTED: protein spire-like [Bemisia tabaci]	0.719073	0.00840014	0.218092	0.495901
Znev_15319	blue	ref|XP_021940539.1| dentin sialophosphoprotein-like [Zootermopsis nevadensis] >gb|KDR07598.1| Periaxin [Zootermopsis nevadensis]	0.719073	0.00840014	0.356899	0.254774
Znev_15372	blue	gb|KDQ71697.1| Guanine nucleotide exchange factor DBS, partial [Zootermopsis nevadensis]	0.719073	0.00840014	0.761265	0.00402471
Znev_15375	blue	ref|XP_021941983.1| exocyst complex component 2 [Zootermopsis nevadensis] >gb|KDQ71568.1| Exocyst complex component 2 [Zootermopsis nevadensis]	0.719073	0.00840014	0.673274	0.0163998
Znev_15381	blue	gb|KDR09989.1| putative LRR receptor-like serine/threonine-protein kinase [Zootermopsis nevadensis]	0.719073	0.00840014	0.560121	0.0582175
Znev_15409	blue	gb|KDR19137.1| DNA replication licensing factor MCM8 [Zootermopsis nevadensis]	0.719073	0.00840014	0.613144	0.0339987
Znev_15462	blue	gb|KDR12408.1| Zinc finger C4H2 domain-containing protein, partial [Zootermopsis nevadensis]	0.719073	0.00840014	0.495093	0.101725
Znev_15834	blue	gb|KDR06967.1| ATP-dependent DNA helicase PIF1 [Zootermopsis nevadensis]	0.719073	0.00840014	0.793292	0.0020761
Znev_15926	blue	gb|KDR24316.1| Complexin, partial [Zootermopsis nevadensis]	0.719073	0.00840014	0.779917	0.00277247
Znev_15989	blue	gb|KDR15380.1| Sushi, von Willebrand factor type A, EGF and pentraxin domain-containing protein 1 [Zootermopsis nevadensis]	0.719073	0.00840014	0.673124	0.0164326
Znev_15990	blue	ref|XP_012264619.1| histone lysine demethylase PHF8-like isoform X1 [Athalia rosae]	0.719073	0.00840014	0.679707	0.0150298
Znev_16013	blue	gb|KDQ98650.1| WD repeat and FYVE domain-containing protein 3 [Zootermopsis nevadensis]	0.719073	0.00840014	0.482868	0.111811
Znev_16095	blue	gb|KDQ71585.1| Poly [ADP-ribose] polymerase [Zootermopsis nevadensis]	0.719073	0.00840014	0.558396	0.0591642
Znev_16109	blue	gb|KDQ65304.1| Calcium homeostasis endoplasmic reticulum protein [Zootermopsis nevadensis]	0.719073	0.00840014	0.487876	0.107602
Znev_16136	blue	gb|KDR08131.1| Potassium voltage-gated channel subfamily KQT member 1 [Zootermopsis nevadensis]	0.719073	0.00840014	0.245988	0.440895
Znev_16150	blue	gb|KDR17108.1| Neuropilin and tolloid-like protein 2 [Zootermopsis nevadensis]	0.719073	0.00840014	0.625735	0.0295279
Znev_16182	blue	gb|KDR18565.1| Protocadherin Fat 1 [Zootermopsis nevadensis]	0.719073	0.00840014	0.702644	0.0108235
Znev_16208	blue		0.719073	0.00840014	0.541412	0.0690648
Znev_16210	blue	ref|XP_021934205.1| protein mini spindles-like [Zootermopsis nevadensis] >ref|XP_021934206.1| protein mini spindles-like [Zootermopsis nevadensis] >gb|KDR11671.1| Cytoskeleton-associated protein 5 [Zootermopsis nevadensis]	0.719073	0.00840014	0.486609	0.108657
Znev_16349	blue	gb|KDR02574.1| Importin subunit beta, partial [Zootermopsis nevadensis]	0.719073	0.00840014	0.652264	0.0215162
Znev_16357	blue		0.719073	0.00840014	0.850364	0.000457007
Znev_16498	blue		0.719073	0.00840014	0.818213	0.0011422
Znev_16522	blue	ref|XP_017012504.1| PREDICTED: DNA polymerase zeta catalytic subunit isoform X1 [Drosophila takahashii]	0.719073	0.00840014	0.6307	0.027887
Znev_16566	blue	ref|XP_021925797.1| mucin-12 isoform X1 [Zootermopsis nevadensis]	0.719073	0.00840014	0.391361	0.208377
Znev_16569	blue	ref|XP_021925990.1| leucine-rich repeat protein soc-2 homolog [Zootermopsis nevadensis]	0.719073	0.00840014	0.588097	0.0443
Znev_16614	blue	ref|XP_021933208.1| flocculation protein FLO11 [Zootermopsis nevadensis]	0.719073	0.00840014	0.520207	0.0829561
Znev_16664	blue	ref|XP_021926838.1| probable cation-transporting ATPase 13A3 isoform X1 [Zootermopsis nevadensis]	0.719073	0.00840014	0.774704	0.00308735
Znev_16674	blue	gb|PSN28969.1| RNA-binding protein Musashi Rbp6 [Blattella germanica]	0.719073	0.00840014	0.392243	0.207262
Znev_16677	blue	ref|XP_021921266.1| LOW QUALITY PROTEIN: AP-2 complex subunit alpha [Zootermopsis nevadensis]	0.719073	0.00840014	0.289578	0.361268
Znev_16678	blue	gb|KFB37113.1| AGAP003770-PA-like protein [Anopheles sinensis]	0.719073	0.00840014	0.435249	0.157312
Znev_16820	blue	ref|XP_021927701.1| GATOR complex protein WDR59-like isoform X1 [Zootermopsis nevadensis]	0.719073	0.00840014	0.775991	0.00300721
Znev_16854	blue	ref|XP_023719882.1| cysteine--tRNA ligase, cytoplasmic isoform X1 [Cryptotermes secundus] >gb|PNF20953.1| Cysteine--tRNA ligase, cytoplasmic [Cryptotermes secundus]	0.719073	0.00840014	0.807834	0.00147988
Znev_16856	blue	ref|XP_021940976.1| protein ABHD18 isoform X1 [Zootermopsis nevadensis]	0.719073	0.00840014	0.434831	0.157756
Znev_16882	blue	ref|XP_015513586.1| PREDICTED: potassium channel subfamily T member 2 [Neodiprion lecontei]	0.719073	0.00840014	0.408769	0.187052
Znev_16947	blue	gb|PSN42731.1| Phosducin-like protein [Blattella germanica]	0.719073	0.00840014	0.636573	0.0260323
Znev_16992	blue		0.719073	0.00840014	0.679393	0.0150946
Znev_17001	blue	ref|XP_021929149.1| rab3 GTPase-activating protein non-catalytic subunit-like [Zootermopsis nevadensis]	0.719073	0.00840014	0.366351	0.241494
Znev_17076	blue	ref|XP_021927983.1| coiled-coil domain-containing protein R3HCC1L [Zootermopsis nevadensis] >ref|XP_021927986.1| coiled-coil domain-containing protein R3HCC1L [Zootermopsis nevadensis]	0.719073	0.00840014	0.0592426	0.854888
Znev_17096	blue	gb|RZC42137.1| short transient receptor potential channel 4, partial [Asbolus verrucosus]	0.719073	0.00840014	-0.0368826	0.909399
Znev_17125	blue	ref|XP_021924049.1| threonine aspartase 1 [Zootermopsis nevadensis]	0.719073	0.00840014	0.60969	0.0353056
Znev_17130	blue	ref|XP_021937093.1| tyrosine-protein phosphatase non-receptor type 11-like [Zootermopsis nevadensis]	0.719073	0.00840014	0.468392	0.124582
Znev_17135	blue	ref|XP_021941112.1| phospholipase DDHD1-like isoform X1 [Zootermopsis nevadensis]	0.719073	0.00840014	0.598981	0.0395853
Znev_17150	blue	ref|XP_021916443.1| U4/U6.U5 tri-snRNP-associated protein 1 isoform X1 [Zootermopsis nevadensis]	0.719073	0.00840014	0.666352	0.017974
Znev_17151	blue	ref|XP_021916881.1| protein croquemort-like [Zootermopsis nevadensis]	0.719073	0.00840014	0.319051	0.312103
Znev_17152	blue	gb|PSN39967.1| SWI/SNF-related matrix-associated actin-dependent regulator of chromatin subfamily A containing DEAD/H box 1 [Blattella germanica]	0.719073	0.00840014	0.650967	0.0218662
Znev_17168	blue	ref|XP_021915722.1| serine/threonine-protein kinase 3 isoform X1 [Zootermopsis nevadensis] >ref|XP_021915723.1| serine/threonine-protein kinase 3 isoform X1 [Zootermopsis nevadensis]	0.719073	0.00840014	0.420991	0.172923
Znev_17189	blue		0.719073	0.00840014	0.82141	0.00105121
Znev_17300	blue	ref|XP_015590248.1| nucleoporin NDC1 [Cephus cinctus]	0.719073	0.00840014	0.430498	0.16241
Znev_17372	blue	ref|XP_021942521.1| colorectal mutant cancer protein [Zootermopsis nevadensis]	0.719073	0.00840014	0.698304	0.0115423
Znev_17416	blue	ref|XP_023725574.1| nuclear pore complex protein Nup88 isoform X1 [Cryptotermes secundus]	0.719073	0.00840014	0.335491	0.286387
Znev_17431	blue	gb|QRN45428.1| sodium- and chloride-dependent GABA transporter 2 [Carausius morosus]	0.719073	0.00840014	0.658428	0.019909
Znev_17456	blue	ref|XP_021915051.1| histidine-rich glycoprotein-like [Zootermopsis nevadensis]	0.719073	0.00840014	0.79301	0.00208922
Znev_17505	blue	ref|XP_021924902.1| protein disulfide-isomerase TMX3 isoform X1 [Zootermopsis nevadensis]	0.719073	0.00840014	0.38544	0.215953
Znev_17520	blue	ref|XP_021939919.1| LOW QUALITY PROTEIN: transcription factor MafB [Zootermopsis nevadensis]	0.719073	0.00840014	0.811501	0.00135286
Znev_17526	blue		0.719073	0.00840014	0.655245	0.0207276
Znev_17534	blue	ref|XP_018399301.1| PREDICTED: potassium/sodium hyperpolarization-activated cyclic nucleotide-gated channel 2-like, partial [Cyphomyrmex costatus]	0.719073	0.00840014	0.290183	0.360219
Znev_17543	blue	ref|XP_021917766.1| transcription initiation factor TFIID subunit 3 isoform X1 [Zootermopsis nevadensis]	0.719073	0.00840014	0.581438	0.047373
Znev_17570	blue	ref|XP_002431657.1| Negative elongation factor D, putative [Pediculus humanus corporis] >gb|EEB18919.1| Negative elongation factor D, putative [Pediculus humanus corporis]	0.719073	0.00840014	0.356242	0.255711
Znev_17582	blue	ref|XP_021935063.1| venom dipeptidyl peptidase 4-like [Zootermopsis nevadensis]	0.719073	0.00840014	0.38734	0.213503
Znev_17653	blue	gb|KOC61183.1| Photoreceptor-specific nuclear receptor [Habropoda laboriosa]	0.719073	0.00840014	0.905243	5.12231e-05
Znev_17668	blue	ref|XP_021924728.1| monocarboxylate transporter 12 [Zootermopsis nevadensis]	0.719073	0.00840014	0.367111	0.240445
Znev_17690	blue	ref|XP_021922689.1| SCY1-like protein 2 [Zootermopsis nevadensis]	0.719073	0.00840014	0.473281	0.120167
Znev_17751	blue	ref|XP_021915060.1| longitudinals lacking protein isoform X1 [Zootermopsis nevadensis]	0.719073	0.00840014	0.572427	0.0517665
Znev_17906	blue	gb|PNF22888.1| putative inactive tRNA-specific adenosine deaminase-like protein 3 [Cryptotermes secundus]	0.719073	0.00840014	0.553907	0.0616783
Znev_17915	blue	ref|XP_021927876.1| uridine-cytidine kinase-like 1 isoform X1 [Zootermopsis nevadensis]	0.719073	0.00840014	-0.106455	0.741939
Znev_17942	blue	gb|ABC68516.1| alpha-amylase [Blattella germanica]	0.719073	0.00840014	0.556484	0.0602259
Znev_17950	blue	ref|XP_021941394.1| protein ABHD4 isoform X1 [Zootermopsis nevadensis]	0.719073	0.00840014	0.287224	0.36536
Znev_17975	blue	gb|PNF16716.1| Synaptotagmin-11, partial [Cryptotermes secundus]	0.719073	0.00840014	0.663784	0.0185852
Znev_17979	blue	ref|XP_033610593.1| activator of 90 kDa heat shock protein ATPase homolog 1 [Cryptotermes secundus]	0.719073	0.00840014	0.46035	0.132073
Znev_18139	blue	gb|PSN54919.1| Dihydrolipoyllysine-residue acetyltransferase component of pyruvate dehydrogenase complex [Blattella germanica]	0.719073	0.00840014	0.519297	0.0835918
Znev_18158	blue	ref|XP_021193994.1| bestrophin-4 isoform X2 [Helicoverpa armigera]	0.719073	0.00840014	0.725983	0.00751263
Znev_18218	blue	gb|PNF24943.1| tRNA (guanine(37)-N1)-methyltransferase [Cryptotermes secundus]	0.719073	0.00840014	0.785381	0.00246932
Znev_18229	blue	gb|KDR12782.1| Glucose dehydrogenase [acceptor], partial [Zootermopsis nevadensis]	0.719073	0.00840014	0.722374	0.00796692
Znev_18253	blue	ref|XP_021938704.1| phosphorylated CTD-interacting factor 1 isoform X1 [Zootermopsis nevadensis]	0.719073	0.00840014	0.758798	0.00421795
Znev_18329	blue		0.719073	0.00840014	0.634606	0.0266434
Znev_18425	blue	ref|XP_021932740.1| nephrin-like isoform X1 [Zootermopsis nevadensis]	0.719073	0.00840014	0.61509	0.0332782
Znev_18474	blue	gb|PNF24603.1| Vesicle transport protein SEC20, partial [Cryptotermes secundus]	0.719073	0.00840014	0.55135	0.0631432
Znev_18520	blue	ref|XP_021937469.1| protein rogdi isoform X1 [Zootermopsis nevadensis]	0.719073	0.00840014	0.260632	0.413255
Znev_18549	blue	ref|XP_023711271.1| protein madd-4 isoform X3 [Cryptotermes secundus]	0.719073	0.00840014	0.718522	0.00847421
Znev_18571	blue	ref|XP_021937576.1| importin subunit beta-1 [Zootermopsis nevadensis]	0.719073	0.00840014	0.690361	0.0129489
Znev_18610	blue	ref|XP_023718011.1| zinc finger BED domain-containing protein 1 isoform X1 [Cryptotermes secundus]	0.719073	0.00840014	0.788988	0.00228356
Znev_18612	blue	ref|XP_021931122.1| transient receptor potential channel pyrexia-like [Zootermopsis nevadensis]	0.719073	0.00840014	0.297865	0.347052
Znev_18834	blue	ref|XP_021912945.1| probable glutamate receptor [Zootermopsis nevadensis]	0.719073	0.00840014	0.690065	0.0130037
Znev_18835	blue	gb|PSN41204.1| Ionotropic receptor 41a4 [Blattella germanica]	0.719073	0.00840014	0.774249	0.00311607
Znev_00084	brown2	gb|PNF32913.1| Dehydrodolichyl diphosphate synthase complex subunit nus1 [Cryptotermes secundus]	0.861767	0.000313716	0.860017	0.000333059
Znev_00813	brown2	gb|PSN45368.1| [Pyruvate dehydrogenase [acetyl-transferring]]-phosphatase 1 [Blattella germanica]	0.861767	0.000313716	0.730685	0.00695019
Znev_02052	brown2	gb|KRT78583.1| ABC transporter ATP-binding protein, partial [Oryctes borbonicus]	0.861767	0.000313716	0.797175	0.00190159
Znev_02254	brown2	gb|KDR22976.1| AMP deaminase 2 [Zootermopsis nevadensis]	0.861767	0.000313716	0.7456	0.00537341
Znev_02923	brown2		0.861767	0.000313716	0.756214	0.00442772
Znev_03232	brown2		0.861767	0.000313716	0.815525	0.00122327
Znev_03436	brown2	gb|KDR14121.1| Acidic leucine-rich nuclear phosphoprotein 32 family member A [Zootermopsis nevadensis]	0.861767	0.000313716	0.661276	0.0191968
Znev_03463	brown2	gb|PSN32681.1| Origin recognition complex subunit 6 [Blattella germanica]	0.861767	0.000313716	0.792816	0.00209831
Znev_03770	brown2	gb|EFN75298.1| Probable ATP-dependent RNA helicase DDX5 [Harpegnathos saltator]	0.861767	0.000313716	0.793098	0.0020851
Znev_03906	brown2	gb|AGM32777.1| eukaryotic protein of unknown function (DUF872) [Coptotermes formosanus]	0.861767	0.000313716	0.766589	0.00363074
Znev_04029	brown2	gb|PSN37472.1| YTH domain-containing protein 1 [Blattella germanica]	0.861767	0.000313716	0.711761	0.00942238
Znev_04366	brown2	gb|AVA17412.1| putative Per a allergen [Periplaneta americana]	0.861767	0.000313716	0.893728	8.90881e-05
Znev_04373	brown2	ref|XP_021929471.1| glutaminase liver isoform, mitochondrial isoform X1 [Zootermopsis nevadensis] >ref|XP_021929472.1| glutaminase liver isoform, mitochondrial isoform X1 [Zootermopsis nevadensis]	0.861767	0.000313716	0.792618	0.00210759
Znev_04391	brown2	gb|PNF33567.1| Mediator of RNA polymerase II transcription subunit 17 [Cryptotermes secundus]	0.861767	0.000313716	0.78432	0.00252612
Znev_04456	brown2	ref|XP_021913878.1| pre-rRNA-processing protein TSR1 homolog [Zootermopsis nevadensis] >gb|KDR22360.1| Pre-rRNA-processing protein TSR1-like protein [Zootermopsis nevadensis]	0.861767	0.000313716	0.735929	0.00636083
Znev_04670	brown2		0.861767	0.000313716	0.872367	0.00021447
Znev_06511	brown2	gb|PNF41417.1| U3 small nucleolar RNA-associated protein 4-like protein [Cryptotermes secundus]	0.861767	0.000313716	0.84978	0.000465516
Znev_06781	brown2	ref|XP_021938289.1| baculoviral IAP repeat-containing protein 7-like isoform X1 [Zootermopsis nevadensis]	0.861767	0.000313716	0.813495	0.00128739
Znev_07026	brown2		0.861767	0.000313716	0.692352	0.0125851
Znev_07494	brown2		0.861767	0.000313716	0.853116	0.00041854
Znev_07667	brown2	ref|XP_021939886.1| kin of IRRE-like protein 2 isoform X1 [Zootermopsis nevadensis]	0.861767	0.000313716	0.865185	0.000278472
Znev_08335	brown2	gb|KDR16550.1| Follistatin-related protein 5 [Zootermopsis nevadensis]	0.861767	0.000313716	0.769382	0.00343609
Znev_08432	brown2	gb|PSN39468.1| STAM-binding protein [Blattella germanica]	0.861767	0.000313716	0.900007	6.64216e-05
Znev_08498	brown2	gb|PSN32825.1| Ras-related protein Rab-9A [Blattella germanica]	0.861767	0.000313716	0.891134	0.000100055
Znev_08921	brown2	ref|XP_023725807.1| transmembrane protein 18 isoform X1 [Cryptotermes secundus]	0.861767	0.000313716	0.779272	0.00281006
Znev_09263	brown2	ref|XP_021915996.1| trafficking protein particle complex subunit 11 isoform X1 [Zootermopsis nevadensis] >ref|XP_021915997.1| trafficking protein particle complex subunit 11 isoform X1 [Zootermopsis nevadensis] >ref|XP_021915998.1| trafficking protein particle complex subunit 11 isoform X1 [Zootermopsis nevadensis]	0.861767	0.000313716	0.791502	0.00216057
Znev_09401	brown2	gb|PSN53314.1| Exosome complex component RRP40 [Blattella germanica]	0.861767	0.000313716	0.887248	0.000118432
Znev_10043	brown2	ref|XP_021916940.1| putative serpin-Z6A isoform X1 [Zootermopsis nevadensis]	0.861767	0.000313716	0.870686	0.000228296
Znev_10284	brown2	gb|KDR17488.1| Dopamine receptor 1 [Zootermopsis nevadensis]	0.861767	0.000313716	0.732722	0.00671659
Znev_10323	brown2	ref|XP_021924357.1| protein spaetzle-like isoform X1 [Zootermopsis nevadensis]	0.861767	0.000313716	0.725337	0.00759239
Znev_10459	brown2	gb|PSN49049.1| Mediator of RNA polymerase II transcription subunit 30 [Blattella germanica]	0.861767	0.000313716	0.807575	0.00148918
Znev_10940	brown2		0.861767	0.000313716	0.873251	0.000207471
Znev_11027	brown2	gb|PSN47994.1| Synaptonemal complex protein 3 [Blattella germanica]	0.861767	0.000313716	0.879513	0.000162809
Znev_11398	brown2	gb|KDR09355.1| Kinase D-interacting substrate of 220 kDa, partial [Zootermopsis nevadensis]	0.861767	0.000313716	0.758561	0.00423683
Znev_12550	brown2		0.861767	0.000313716	0.838221	0.000660735
Znev_12604	brown2	gb|KDR22065.1| Exosome complex exonuclease RRP46, partial [Zootermopsis nevadensis]	0.861767	0.000313716	0.7035	0.0106857
Znev_12792	brown2	ref|XP_021940607.1| protein TBRG4 [Zootermopsis nevadensis] >gb|KDR07530.1| Protein TBRG4 [Zootermopsis nevadensis]	0.861767	0.000313716	0.761963	0.0039713
Znev_13059	brown2	gb|KDR16969.1| Histone-lysine N-methyltransferase NSD3 [Zootermopsis nevadensis]	0.861767	0.000313716	0.845794	0.000526921
Znev_13586	brown2	ref|XP_021915601.1| zinc finger protein 23-like [Zootermopsis nevadensis]	0.861767	0.000313716	0.874202	0.000200131
Znev_14304	brown2	emb|CEP28036.1| Caspase-1, partial [Blattella germanica]	0.861767	0.000313716	0.685608	0.0138489
Znev_14494	brown2	gb|KYM99792.1| Tubulin--tyrosine ligase-like protein 12 [Cyphomyrmex costatus]	0.861767	0.000313716	0.79328	0.00207663
Znev_14625	brown2	ref|XP_021913520.1| dnaJ homolog subfamily A member 1 [Zootermopsis nevadensis] >gb|KDR22500.1| DnaJ-like protein subfamily A member 1 [Zootermopsis nevadensis]	0.861767	0.000313716	0.506456	0.0929136
Znev_16392	brown2		0.861767	0.000313716	0.803117	0.00165653
Znev_16869	brown2	ref|XP_021919419.1| tubulin epsilon chain-like [Zootermopsis nevadensis]	0.861767	0.000313716	0.824736	0.000962605
Znev_17514	brown2		0.861767	0.000313716	0.843149	0.000571006
Znev_17794	brown2	ref|XP_023707811.1| synaptogenesis protein syg-2 isoform X1 [Cryptotermes secundus]	0.861767	0.000313716	0.75058	0.00491244
Znev_18648	brown2	ref|XP_021940304.1| phenylalanine--tRNA ligase alpha subunit-like [Zootermopsis nevadensis]	0.861767	0.000313716	0.828973	0.00085821
Znev_18675	brown2	ref|XP_021918077.1| thrombospondin type-1 domain-containing protein 4-like isoform X1 [Zootermopsis nevadensis] >ref|XP_021918078.1| thrombospondin type-1 domain-containing protein 4-like isoform X2 [Zootermopsis nevadensis]	0.861767	0.000313716	0.626939	0.0291238
Znev_00032	darkgreen	gb|KDR22577.1| Leucine-rich repeat-containing protein 40 [Zootermopsis nevadensis]	0.858662	0.000348656	0.767156	0.00359059
Znev_00147	darkgreen	gb|PNF37652.1| Translin-associated protein X [Cryptotermes secundus]	0.858662	0.000348656	0.62175	0.0308942
Znev_00246	darkgreen	gb|KDR23380.1| Apoptotic protease-activating factor 1 [Zootermopsis nevadensis]	0.858662	0.000348656	0.592936	0.0421576
Znev_00530	darkgreen	ref|XP_021927114.1| zinc finger protein 436-like isoform X2 [Zootermopsis nevadensis]	0.858662	0.000348656	0.796661	0.00192401
Znev_00838	darkgreen	gb|KDR22887.1| Relaxin receptor 2 [Zootermopsis nevadensis]	0.858662	0.000348656	0.637376	0.025786
Znev_00848	darkgreen		0.858662	0.000348656	0.639849	0.0250377
Znev_00955	darkgreen		0.858662	0.000348656	0.635242	0.0264445
Znev_01023	darkgreen	gb|KDR10670.1| IWS1-like protein [Zootermopsis nevadensis]	0.858662	0.000348656	0.555792	0.0606137
Znev_01088	darkgreen	gb|KDR15912.1| Importin-4, partial [Zootermopsis nevadensis]	0.858662	0.000348656	0.686016	0.01377
Znev_01099	darkgreen	ref|XP_021926530.1| modifier of mdg4-like isoform X1 [Zootermopsis nevadensis]	0.858662	0.000348656	0.817626	0.00115952
Znev_01152	darkgreen	ref|XP_021928362.1| coiled-coil domain-containing protein 51-like [Zootermopsis nevadensis] >gb|KDR14966.1| Coiled-coil domain-containing protein 51 [Zootermopsis nevadensis]	0.858662	0.000348656	0.870452	0.000230278
Znev_01198	darkgreen	ref|XP_023232570.1| trihelix transcription factor GT-3a-like isoform X3 [Centruroides sculpturatus]	0.858662	0.000348656	0.701989	0.0109299
Znev_01213	darkgreen	ref|XP_012254646.1| protein FAM8A1 isoform X1 [Athalia rosae]	0.858662	0.000348656	0.737455	0.00619658
Znev_01326	darkgreen	ref|XP_023708035.1| zinc finger protein 239-like isoform X1 [Cryptotermes secundus] >ref|XP_023708036.1| zinc finger protein 239-like isoform X1 [Cryptotermes secundus] >ref|XP_023708037.1| zinc finger protein 239-like isoform X1 [Cryptotermes secundus] >ref|XP_023708038.1| zinc finger protein 239-like isoform X1 [Cryptotermes secundus]	0.858662	0.000348656	0.73149	0.00685713
Znev_01407	darkgreen	ref|XP_015236854.1| PREDICTED: zinc finger protein 239-like [Cyprinodon variegatus]	0.858662	0.000348656	0.774589	0.00309455
Znev_01409	darkgreen	gb|KDR21020.1| Neuropeptide Y receptor type 1 [Zootermopsis nevadensis]	0.858662	0.000348656	0.621993	0.0308094
Znev_01510	darkgreen	ref|XP_015597582.1| COMM domain-containing protein 3 [Cephus cinctus]	0.858662	0.000348656	0.644507	0.0236708
Znev_01552	darkgreen	ref|XP_021935143.1| sodium-coupled monocarboxylate transporter 1-like isoform X1 [Zootermopsis nevadensis] >ref|XP_021935144.1| sodium-coupled monocarboxylate transporter 1-like isoform X1 [Zootermopsis nevadensis] >ref|XP_021935145.1| sodium-coupled monocarboxylate transporter 1-like isoform X1 [Zootermopsis nevadensis] >ref|XP_021935146.1| sodium-coupled monocarboxylate transporter 1-like isofo…	0.858662	0.000348656	0.78428	0.0025283
Znev_01572	darkgreen	ref|XP_021921059.1| zinc finger MYM-type protein 1-like [Zootermopsis nevadensis] >ref|XP_021921061.1| zinc finger MYM-type protein 1-like [Zootermopsis nevadensis] >gb|KDR18839.1| Zinc finger MYM-type protein 1 [Zootermopsis nevadensis]	0.858662	0.000348656	0.682969	0.0143683
Znev_01690	darkgreen	gb|PNF22583.1| Exocyst complex component 7 [Cryptotermes secundus]	0.858662	0.000348656	0.699131	0.0114027
Znev_01818	darkgreen	ref|XP_021927554.1| mitochondrial Rho GTPase isoform X1 [Zootermopsis nevadensis]	0.858662	0.000348656	0.719954	0.00828287
Znev_01919	darkgreen	ref|XP_021917070.1| gametocyte-specific factor 1 homolog [Zootermopsis nevadensis] >ref|XP_021917079.1| gametocyte-specific factor 1 homolog [Zootermopsis nevadensis] >gb|KDR24207.1| Gametocyte-specific factor 1 [Zootermopsis nevadensis]	0.858662	0.000348656	0.756094	0.00443766
Znev_01921	darkgreen	ref|XP_021916978.1| protein arginine N-methyltransferase 9-like [Zootermopsis nevadensis] >gb|KDR24209.1| Putative protein arginine N-methyltransferase 10 [Zootermopsis nevadensis]	0.858662	0.000348656	0.805566	0.0015629
Znev_01934	darkgreen	ref|XP_021916557.1| E3 ubiquitin-protein ligase RNF14-like isoform X1 [Zootermopsis nevadensis] >gb|KDR24222.1| E3 ubiquitin-protein ligase RNF14 [Zootermopsis nevadensis]	0.858662	0.000348656	0.775999	0.0030067
Znev_02059	darkgreen	gb|KDR22138.1| L-gulonolactone oxidase [Zootermopsis nevadensis]	0.858662	0.000348656	0.749052	0.00505055
Znev_02169	darkgreen	ref|XP_021942292.1| zinc finger protein 672-like isoform X2 [Zootermopsis nevadensis]	0.858662	0.000348656	0.619192	0.0317948
Znev_02214	darkgreen	ref|XP_033608968.1| serine-rich adhesin for platelets [Cryptotermes secundus]	0.858662	0.000348656	0.662338	0.0189361
Znev_02574	darkgreen		0.858662	0.000348656	0.808149	0.0014686
Znev_02586	darkgreen	ref|XP_021924023.1| protein unc-50 homolog [Zootermopsis nevadensis] >ref|XP_021924024.1| protein unc-50 homolog [Zootermopsis nevadensis] >ref|XP_021924025.1| protein unc-50 homolog [Zootermopsis nevadensis] >gb|KDR17270.1| Unc-50-like protein [Zootermopsis nevadensis]	0.858662	0.000348656	0.656368	0.0204361
Znev_02661	darkgreen	ref|XP_021918148.1| G protein-coupled receptor kinase 4-like isoform X1 [Zootermopsis nevadensis] >gb|KDR20334.1| Chromosomal serine/threonine-protein kinase JIL-1 [Zootermopsis nevadensis]	0.858662	0.000348656	0.758685	0.00422693
Znev_02813	darkgreen	ref|XP_021924877.1| suppressor protein SRP40-like isoform X1 [Zootermopsis nevadensis]	0.858662	0.000348656	0.768465	0.00349909
Znev_02846	darkgreen		0.858662	0.000348656	0.482853	0.111824
Znev_02929	darkgreen	ref|XP_021936186.1| DNA repair protein RAD51 homolog 1 [Zootermopsis nevadensis] >ref|XP_021936187.1| DNA repair protein RAD51 homolog 1 [Zootermopsis nevadensis] >ref|XP_021936188.1| DNA repair protein RAD51 homolog 1 [Zootermopsis nevadensis] >gb|KDR10565.1| DNA repair protein RAD51-like protein 1 [Zootermopsis nevadensis]	0.858662	0.000348656	0.799382	0.00180752
Znev_03013	darkgreen		0.858662	0.000348656	0.853388	0.000414874
Znev_03062	darkgreen	ref|XP_021924683.1| LOW QUALITY PROTEIN: protein NRDE2 homolog [Zootermopsis nevadensis]	0.858662	0.000348656	0.596187	0.0407598
Znev_03184	darkgreen		0.858662	0.000348656	0.745599	0.00537346
Znev_03218	darkgreen	gb|KDR21742.1| Protein tramtrack, alpha isoform [Zootermopsis nevadensis]	0.858662	0.000348656	0.73652	0.00629686
Znev_03439	darkgreen	ref|XP_021930000.1| PHD finger protein 14 isoform X1 [Zootermopsis nevadensis]	0.858662	0.000348656	0.7178	0.0085718
Znev_03460	darkgreen	gb|AGM32611.1| K X DL motif-containing protein [Coptotermes formosanus]	0.858662	0.000348656	0.645435	0.0234052
Znev_03509	darkgreen	ref|XP_021914172.1| ankyrin repeat domain-containing protein 50-like [Zootermopsis nevadensis] >ref|XP_021914173.1| ankyrin repeat domain-containing protein 50-like [Zootermopsis nevadensis] >gb|KDR22205.1| Ankyrin repeat and KH domain-containing protein 1 [Zootermopsis nevadensis]	0.858662	0.000348656	0.666752	0.0178801
Znev_03737	darkgreen	gb|KDR16708.1| Myb-related protein A [Zootermopsis nevadensis]	0.858662	0.000348656	0.729096	0.0071366
Znev_03934	darkgreen	ref|XP_021913604.1| protein ABHD11-like isoform X1 [Zootermopsis nevadensis] >gb|KDR22455.1| Abhydrolase domain-containing protein 11 [Zootermopsis nevadensis]	0.858662	0.000348656	0.599397	0.0394122
Znev_03950	darkgreen	gb|KDR18759.1| Neuronal acetylcholine receptor subunit alpha-7, partial [Zootermopsis nevadensis]	0.858662	0.000348656	0.7284	0.00721934
Znev_04022	darkgreen	gb|KDR14463.1| F-box/LRR-repeat protein 16 [Zootermopsis nevadensis]	0.858662	0.000348656	0.792884	0.00209512
Znev_04154	darkgreen	ref|XP_021935375.1| mucin-5AC isoform X1 [Zootermopsis nevadensis] >ref|XP_021935376.1| mucin-5AC isoform X1 [Zootermopsis nevadensis] >gb|KDR10981.1| Histone deacetylase complex subunit SAP130 [Zootermopsis nevadensis]	0.858662	0.000348656	0.683036	0.0143549
Znev_04191	darkgreen	gb|PNF42679.1| WD repeat-containing protein 92 [Cryptotermes secundus]	0.858662	0.000348656	0.67027	0.0170699
Znev_04214	darkgreen	ref|XP_021918105.1| translation initiation factor IF-2, mitochondrial [Zootermopsis nevadensis] >gb|KDR24160.1| Translation initiation factor IF-2, mitochondrial [Zootermopsis nevadensis]	0.858662	0.000348656	0.771323	0.00330561
Znev_04360	darkgreen	gb|KDR08920.1| Proline-rich nuclear receptor coactivator 2 [Zootermopsis nevadensis]	0.858662	0.000348656	0.716302	0.00877723
Znev_04439	darkgreen	ref|XP_021913839.1| peroxisomal membrane protein PEX14 isoform X1 [Zootermopsis nevadensis]	0.858662	0.000348656	0.555436	0.0608139
Znev_04464	darkgreen	ref|XP_021926812.1| facilitated trehalose transporter Tret1-2 homolog [Zootermopsis nevadensis] >ref|XP_021926813.1| facilitated trehalose transporter Tret1-2 homolog [Zootermopsis nevadensis] >ref|XP_021926814.1| facilitated trehalose transporter Tret1-2 homolog [Zootermopsis nevadensis] >ref|XP_021926815.1| facilitated trehalose transporter Tret1-2 homolog [Zootermopsis nevadensis] >ref|XP_0219…	0.858662	0.000348656	0.700634	0.0111521
Znev_04474	darkgreen	ref|XP_021926879.1| gamma-glutamyltranspeptidase 1-like isoform X1 [Zootermopsis nevadensis]	0.858662	0.000348656	0.785521	0.00246194
Znev_04516	darkgreen	gb|KDR24045.1| NIK- and IKBKB-binding protein-like protein [Zootermopsis nevadensis]	0.858662	0.000348656	0.691978	0.0126527
Znev_04758	darkgreen	gb|KDR19063.1| WD repeat-containing protein 85 [Zootermopsis nevadensis]	0.858662	0.000348656	0.673213	0.0164132
Znev_04788	darkgreen	gb|KDR15574.1| Dr1-associated corepressor [Zootermopsis nevadensis]	0.858662	0.000348656	0.801122	0.00173592
Znev_04886	darkgreen		0.858662	0.000348656	0.716939	0.00868945
Znev_05005	darkgreen	gb|KDR15250.1| Transposon Ty3-I Gag-Pol polyprotein [Zootermopsis nevadensis]	0.858662	0.000348656	0.845407	0.000533201
Znev_05132	darkgreen	gb|KDR16132.1| Sn1-specific diacylglycerol lipase alpha [Zootermopsis nevadensis]	0.858662	0.000348656	0.74894	0.0050608
Znev_05147	darkgreen	gb|KDR22466.1| Lysosome membrane protein 2, partial [Zootermopsis nevadensis]	0.858662	0.000348656	0.850911	0.000449151
Znev_05152	darkgreen	gb|PNF38518.1| putative N-acetyltransferase san [Cryptotermes secundus]	0.858662	0.000348656	0.702017	0.0109252
Znev_05197	darkgreen	ref|XP_021939218.1| MMS19 nucleotide excision repair protein homolog [Zootermopsis nevadensis] >gb|KDR08628.1| MMS19 nucleotide excision repair protein-like protein [Zootermopsis nevadensis]	0.858662	0.000348656	0.731087	0.00690359
Znev_05328	darkgreen	gb|PSN43819.1| Exosome component 10 [Blattella germanica]	0.858662	0.000348656	0.735852	0.00636922
Znev_05351	darkgreen	gb|KDR20694.1| Maelstrom-like protein [Zootermopsis nevadensis]	0.858662	0.000348656	0.702789	0.0108001
Znev_05488	darkgreen	ref|XP_021917080.1| probable 28S rRNA (cytosine-C(5))-methyltransferase [Zootermopsis nevadensis] >gb|KDR21010.1| Putative methyltransferase NSUN5 [Zootermopsis nevadensis]	0.858662	0.000348656	0.585795	0.0453459
Znev_05554	darkgreen	gb|PSN40265.1| Protein phosphatase 1L [Blattella germanica]	0.858662	0.000348656	0.678977	0.0151808
Znev_05597	darkgreen	gb|PSN38097.1| Peroxisome assembly protein 12 [Blattella germanica]	0.858662	0.000348656	0.712653	0.00929287
Znev_05737	darkgreen	ref|XP_012259197.1| mitochondrial import inner membrane translocase subunit Tim17-B-like [Athalia rosae]	0.858662	0.000348656	0.66707	0.0178056
Znev_05764	darkgreen	gb|PSN52705.1| Calcyphosin-like protein [Blattella germanica]	0.858662	0.000348656	0.744348	0.00549424
Znev_05932	darkgreen		0.858662	0.000348656	0.827544	0.000892381
Znev_05958	darkgreen	ref|XP_021935249.1| structural maintenance of chromosomes protein 2 [Zootermopsis nevadensis] >ref|XP_021935260.1| structural maintenance of chromosomes protein 2 [Zootermopsis nevadensis] >gb|KDR23429.1| Structural maintenance of chromosomes protein 2 [Zootermopsis nevadensis]	0.858662	0.000348656	0.893078	9.17462e-05
Znev_06033	darkgreen	ref|XP_021936319.1| BTB/POZ domain-containing protein 10 isoform X1 [Zootermopsis nevadensis] >gb|KDR10487.1| BTB/POZ domain-containing protein 10 [Zootermopsis nevadensis]	0.858662	0.000348656	0.643202	0.024048
Znev_06114	darkgreen		0.858662	0.000348656	0.77986	0.00277574
Znev_06119	darkgreen	gb|PNF37958.1| COP9 signalosome complex subunit 3 [Cryptotermes secundus] >gb|PNF37959.1| COP9 signalosome complex subunit 3 [Cryptotermes secundus]	0.858662	0.000348656	0.664193	0.0184869
Znev_06138	darkgreen	gb|PSN55626.1| WD repeat-containing protein 76 [Blattella germanica]	0.858662	0.000348656	0.817232	0.00117128
Znev_06171	darkgreen		0.858662	0.000348656	0.682641	0.0144336
Znev_06436	darkgreen	ref|XP_021934132.1| lipopolysaccharide-induced tumor necrosis factor-alpha factor homolog isoform X1 [Zootermopsis nevadensis] >gb|KDR11740.1| Lipopolysaccharide-induced tumor necrosis factor-alpha factor-like protein [Zootermopsis nevadensis]	0.858662	0.000348656	0.743302	0.0055967
Znev_06584	darkgreen	ref|XP_021930583.1| protein phosphatase inhibitor 2-like isoform X1 [Zootermopsis nevadensis] >gb|KDR23647.1| Protein phosphatase inhibitor 2 [Zootermopsis nevadensis]	0.858662	0.000348656	0.692917	0.0124832
Znev_06622	darkgreen	gb|KDR10097.1| Voltage-dependent calcium channel gamma-7 subunit [Zootermopsis nevadensis]	0.858662	0.000348656	0.735157	0.00644509
Znev_06634	darkgreen	gb|KDR20104.1| Ankyrin repeat domain-containing protein 29 [Zootermopsis nevadensis]	0.858662	0.000348656	0.364336	0.24429
Znev_06651	darkgreen	gb|PSN56725.1| BRCA1-associated protein [Blattella germanica]	0.858662	0.000348656	0.86732	0.000258076
Znev_06689	darkgreen	ref|XP_021917691.1| mucin-3A-like isoform X1 [Zootermopsis nevadensis]	0.858662	0.000348656	0.712847	0.00926488
Znev_06746	darkgreen		0.858662	0.000348656	0.814787	0.00124629
Znev_06829	darkgreen	gb|PSN51071.1| Serine/threonine-protein kinase STK11 [Blattella germanica]	0.858662	0.000348656	0.859389	0.000340212
Znev_06830	darkgreen		0.858662	0.000348656	0.620633	0.031285
Znev_06858	darkgreen	gb|KDR16330.1| Origin recognition complex subunit 1 [Zootermopsis nevadensis]	0.858662	0.000348656	0.858465	0.000350975
Znev_06915	darkgreen	gb|KDR20850.1| A disintegrin and metalloproteinase with thrombospondin motifs 12, partial [Zootermopsis nevadensis]	0.858662	0.000348656	0.771485	0.00329488
Znev_06947	darkgreen		0.858662	0.000348656	0.874115	0.000200793
Znev_06960	darkgreen	ref|XP_012135940.1| PREDICTED: ruvB-like 1 [Megachile rotundata] >ref|XP_012135941.1| PREDICTED: ruvB-like 1 [Megachile rotundata]	0.858662	0.000348656	0.676804	0.015637
Znev_07166	darkgreen	dbj|GBN05896.1| Spindle and kinetochore-associated protein 1 [Araneus ventricosus]	0.858662	0.000348656	0.790547	0.00220665
Znev_07174	darkgreen	ref|XP_021917099.1| zinc finger protein 569-like isoform X1 [Zootermopsis nevadensis]	0.858662	0.000348656	0.637393	0.0257807
Znev_07216	darkgreen	gb|PNF33901.1| GATA zinc finger domain-containing protein 1 [Cryptotermes secundus]	0.858662	0.000348656	0.796656	0.00192421
Znev_07317	darkgreen	ref|XP_021923635.1| abscission/NoCut checkpoint regulator [Zootermopsis nevadensis] >gb|KDR17531.1| Zinc finger FYVE domain-containing protein 19 [Zootermopsis nevadensis]	0.858662	0.000348656	0.753773	0.00463306
Znev_07364	darkgreen	gb|PNF27564.1| Dephospho-CoA kinase domain-containing protein [Cryptotermes secundus]	0.858662	0.000348656	0.288824	0.362575
Znev_07526	darkgreen	ref|XP_021922617.1| transcription factor E2F5-like isoform X1 [Zootermopsis nevadensis] >gb|KDR18049.1| Transcription factor E2F4 [Zootermopsis nevadensis]	0.858662	0.000348656	0.712191	0.00935975
Znev_07541	darkgreen	gb|KDR18065.1| Lin-37-like protein [Zootermopsis nevadensis]	0.858662	0.000348656	0.648934	0.0224229
Znev_07609	darkgreen	ref|XP_021927401.1| zinc finger protein 277 isoform X2 [Zootermopsis nevadensis] >ref|XP_021927402.1| zinc finger protein 277 isoform X2 [Zootermopsis nevadensis] >ref|XP_021927403.1| zinc finger protein 277 isoform X2 [Zootermopsis nevadensis] >ref|XP_021927404.1| zinc finger protein 277 isoform X2 [Zootermopsis nevadensis]	0.858662	0.000348656	0.701015	0.0110893
Znev_07713	darkgreen		0.858662	0.000348656	0.651023	0.0218509
Znev_07718	darkgreen		0.858662	0.000348656	0.72011	0.00826224
Znev_07724	darkgreen	ref|XP_021921722.1| tryptophan--tRNA ligase, cytoplasmic-like isoform X1 [Zootermopsis nevadensis] >gb|KDR18550.1| Tryptophanyl-tRNA synthetase, cytoplasmic [Zootermopsis nevadensis]	0.858662	0.000348656	0.741407	0.00578613
Znev_07836	darkgreen	gb|KDR17643.1| putative glutamate receptor [Zootermopsis nevadensis]	0.858662	0.000348656	0.783953	0.00254601
Znev_07917	darkgreen	ref|XP_021931002.1| zinc finger protein 154-like isoform X1 [Zootermopsis nevadensis] >gb|KDR13602.1| Transcription factor grauzone [Zootermopsis nevadensis]	0.858662	0.000348656	0.811912	0.00133914
Znev_07942	darkgreen	gb|KDR17017.1| FGFR1 oncogene partner 2-like protein [Zootermopsis nevadensis]	0.858662	0.000348656	0.574212	0.0508746
Znev_07959	darkgreen	ref|XP_021938674.1| intraflagellar transport protein 56 isoform X1 [Zootermopsis nevadensis] >gb|KDR08948.1| Tetratricopeptide repeat protein 26 [Zootermopsis nevadensis]	0.858662	0.000348656	0.723237	0.00785645
Znev_07979	darkgreen	ref|XP_023708192.1| PR domain zinc finger protein 15 isoform X1 [Cryptotermes secundus]	0.858662	0.000348656	0.690365	0.0129482
Znev_07996	darkgreen	gb|PNF15566.1| Lysine-specific demethylase 8 [Cryptotermes secundus]	0.858662	0.000348656	0.677782	0.0154304
Znev_08028	darkgreen	gb|AWK21959.1| two-pore potassium channel protein sup-9, partial [Neoconocephalus triops]	0.858662	0.000348656	0.796002	0.00195306
Znev_08373	darkgreen	ref|XP_023710153.1| zinc finger protein 883 isoform X1 [Cryptotermes secundus]	0.858662	0.000348656	0.810753	0.00137806
Znev_08423	darkgreen	gb|KDR24319.1| SAM and SH3 domain-containing protein 3 [Zootermopsis nevadensis]	0.858662	0.000348656	0.765308	0.00372273
Znev_08451	darkgreen	gb|KDR21875.1| Segment polarity protein dishevelled-like protein DVL-3 [Zootermopsis nevadensis]	0.858662	0.000348656	0.661211	0.0192129
Znev_08521	darkgreen	gb|PSN32513.1| EEF1A lysine methyltransferase 1 [Blattella germanica] >gb|PSN39303.1| EEF1A lysine methyltransferase 1 [Blattella germanica]	0.858662	0.000348656	0.602467	0.0381537
Znev_08652	darkgreen	gb|PNF20570.1| Prostaglandin E synthase 2 [Cryptotermes secundus]	0.858662	0.000348656	0.62234	0.0306889
Znev_08878	darkgreen	ref|XP_021939284.1| zinc finger protein 271-like isoform X3 [Zootermopsis nevadensis]	0.858662	0.000348656	0.70724	0.0100991
Znev_08948	darkgreen	ref|XP_028576402.1| DNA repair protein SWI5 homolog, partial [Podarcis muralis]	0.858662	0.000348656	0.536081	0.0723944
Znev_08968	darkgreen		0.858662	0.000348656	0.883858	0.000136531
Znev_08981	darkgreen		0.858662	0.000348656	0.84765	0.000497602
Znev_09141	darkgreen	gb|KDR13699.1| Annexin A7 [Zootermopsis nevadensis]	0.858662	0.000348656	0.854951	0.000394312
Znev_09320	darkgreen	gb|PSN48418.1| Fork head domain-containing protein FD4 [Blattella germanica]	0.858662	0.000348656	0.836883	0.000686878
Znev_09340	darkgreen	ref|XP_021937529.1| ATP synthase mitochondrial F1 complex assembly factor 1 [Zootermopsis nevadensis] >gb|KDR09704.1| ATP synthase mitochondrial F1 complex assembly factor 1 [Zootermopsis nevadensis]	0.858662	0.000348656	0.538065	0.0711424
Znev_09469	darkgreen	gb|PNF20452.1| Methyltransferase-like protein 5 [Cryptotermes secundus] >gb|PNF20453.1| Methyltransferase-like protein 5 [Cryptotermes secundus]	0.858662	0.000348656	0.669716	0.0171956
Znev_09503	darkgreen	gb|KDR08843.1| DNA replication complex GINS protein PSF2, partial [Zootermopsis nevadensis]	0.858662	0.000348656	0.775431	0.00304189
Znev_09729	darkgreen		0.858662	0.000348656	0.699152	0.0113991
Znev_09739	darkgreen		0.858662	0.000348656	0.823138	0.00100443
Znev_09745	darkgreen	ref|XP_021940352.1| selenocysteine insertion sequence-binding protein 2 isoform X1 [Zootermopsis nevadensis] >gb|KDR07727.1| SECIS-binding protein 2-like [Zootermopsis nevadensis]	0.858662	0.000348656	0.725653	0.00755328
Znev_09840	darkgreen	gb|KDR11552.1| Putative ribosome-binding factor A, mitochondrial [Zootermopsis nevadensis]	0.858662	0.000348656	0.752259	0.00476399
Znev_09844	darkgreen	ref|XP_023707020.1| protein FAM136A [Cryptotermes secundus] >gb|PNF34282.1| Protein FAM136A [Cryptotermes secundus]	0.858662	0.000348656	0.508895	0.0910917
Znev_09855	darkgreen		0.858662	0.000348656	0.716968	0.00868541
Znev_10212	darkgreen		0.858662	0.000348656	0.806389	0.00153238
Znev_10274	darkgreen		0.858662	0.000348656	0.513073	0.0880269
Znev_10495	darkgreen		0.858662	0.000348656	0.665435	0.0181907
Znev_10567	darkgreen		0.858662	0.000348656	0.724642	0.00767905
Znev_10623	darkgreen	gb|PSN31013.1| Serine/threonine-protein kinase RIO3 [Blattella germanica]	0.858662	0.000348656	0.785319	0.00247266
Znev_10643	darkgreen	gb|AKQ06242.1| vasa [Gampsocleis gratiosa]	0.858662	0.000348656	0.801211	0.00173233
Znev_10670	darkgreen	ref|XP_021941768.1| ankyrin repeat and MYND domain-containing protein 2 [Zootermopsis nevadensis] >gb|KDQ97281.1| Ankyrin repeat and MYND domain-containing protein 2 [Zootermopsis nevadensis]	0.858662	0.000348656	0.77574	0.00302269
Znev_10702	darkgreen	ref|XP_021915159.1| G patch domain and KOW motifs-containing protein isoform X1 [Zootermopsis nevadensis] >gb|KDR21788.1| G patch domain and KOW motifs-containing protein [Zootermopsis nevadensis]	0.858662	0.000348656	0.645952	0.0232582
Znev_10819	darkgreen	gb|PSN43434.1| Actin-related protein 2/3 complex subunit 5-like protein [Blattella germanica]	0.858662	0.000348656	0.57824	0.0489012
Znev_10950	darkgreen		0.858662	0.000348656	0.855862	0.000382694
Znev_10951	darkgreen		0.858662	0.000348656	0.817855	0.00115275
Znev_10969	darkgreen	gb|KDR20332.1| Ribosomal protein S6 kinase alpha-5 [Zootermopsis nevadensis]	0.858662	0.000348656	0.770202	0.00338049
Znev_11167	darkgreen		0.858662	0.000348656	0.606562	0.0365196
Znev_11191	darkgreen	gb|KDR21464.1| WD repeat-containing protein 73 [Zootermopsis nevadensis]	0.858662	0.000348656	0.787871	0.00233992
Znev_11421	darkgreen	ref|XP_021923440.1| oocyte zinc finger protein XlCOF6-like isoform X4 [Zootermopsis nevadensis]	0.858662	0.000348656	0.747922	0.00515464
Znev_11431	darkgreen		0.858662	0.000348656	0.878057	0.000172451
Znev_11484	darkgreen	ref|XP_021938052.1| coiled-coil domain-containing protein 65 [Zootermopsis nevadensis] >gb|KDR09376.1| Coiled-coil domain-containing protein [Zootermopsis nevadensis]	0.858662	0.000348656	0.66895	0.0173707
Znev_11513	darkgreen	gb|KDR16505.1| Cysteine-rich hydrophobic domain 2 protein [Zootermopsis nevadensis]	0.858662	0.000348656	0.623066	0.0304378
Znev_11607	darkgreen	gb|KDR07693.1| Twinkle protein, mitochondrial [Zootermopsis nevadensis]	0.858662	0.000348656	0.858989	0.000344838
Znev_11627	darkgreen	ref|XP_021921983.1| transcription termination factor 3, mitochondrial isoform X1 [Zootermopsis nevadensis] >ref|XP_021921984.1| transcription termination factor 3, mitochondrial isoform X2 [Zootermopsis nevadensis] >gb|KDR18367.1| mTERF domain-containing protein 1, mitochondrial [Zootermopsis nevadensis]	0.858662	0.000348656	0.59035	0.0432933
Znev_11702	darkgreen	gb|KDR14419.1| Coiled-coil domain-containing protein 39 [Zootermopsis nevadensis]	0.858662	0.000348656	0.730082	0.00702048
Znev_11948	darkgreen	ref|XP_021936957.1| E3 ubiquitin-protein ligase Topors-like isoform X1 [Zootermopsis nevadensis] >ref|XP_021936958.1| E3 ubiquitin-protein ligase Topors-like isoform X1 [Zootermopsis nevadensis] >ref|XP_021936960.1| E3 ubiquitin-protein ligase Topors-like isoform X1 [Zootermopsis nevadensis] >ref|XP_021936961.1| E3 ubiquitin-protein ligase Topors-like isoform X1 [Zootermopsis nevadensis] >ref|XP_…	0.858662	0.000348656	0.866434	0.000266389
Znev_11967	darkgreen	ref|XP_021941236.1| dual specificity protein phosphatase 23-like [Zootermopsis nevadensis] >gb|KDR06658.1| Dual specificity protein phosphatase 23 [Zootermopsis nevadensis]	0.858662	0.000348656	0.801586	0.00171721
Znev_12104	darkgreen	gb|KDR24490.1| Photoreceptor-specific nuclear receptor [Zootermopsis nevadensis]	0.858662	0.000348656	0.697984	0.0115968
Znev_12160	darkgreen	gb|PSN36174.1| Glutaredoxin-3 [Blattella germanica]	0.858662	0.000348656	0.603463	0.0377517
Znev_12164	darkgreen	gb|KDR08714.1| Sodium channel protein Nach [Zootermopsis nevadensis]	0.858662	0.000348656	0.820032	0.00108971
Znev_12220	darkgreen	ref|XP_021927839.1| zinc finger protein 32-like isoform X1 [Zootermopsis nevadensis]	0.858662	0.000348656	0.650086	0.0221062
Znev_12241	darkgreen	ref|XP_015518131.1| PREDICTED: acyl-protein thioesterase 1 [Neodiprion lecontei]	0.858662	0.000348656	0.74286	0.00564047
Znev_12650	darkgreen	gb|OAD55177.1| Survival motor neuron protein [Eufriesea mexicana]	0.858662	0.000348656	0.741171	0.00581001
Znev_12863	darkgreen		0.858662	0.000348656	0.713636	0.00915188
Znev_13030	darkgreen	gb|KDR09024.1| M-phase inducer phosphatase [Zootermopsis nevadensis]	0.858662	0.000348656	0.86441	0.000286173
Znev_13063	darkgreen	gb|PSN42110.1| THO complex subunit 3 [Blattella germanica]	0.858662	0.000348656	0.817134	0.00117422
Znev_13086	darkgreen	ref|XP_008201156.1| PREDICTED: lipoma HMGIC fusion partner homolog isoform X1 [Tribolium castaneum]	0.858662	0.000348656	0.794792	0.00200726
Znev_13230	darkgreen	gb|KDR07771.1| Hook-like protein 3 [Zootermopsis nevadensis]	0.858662	0.000348656	0.603508	0.0377335
Znev_13441	darkgreen		0.858662	0.000348656	0.711101	0.00951897
Znev_13749	darkgreen	gb|PNF16010.1| G protein-coupled receptor kinase 5 [Cryptotermes secundus]	0.858662	0.000348656	0.73675	0.00627207
Znev_13850	darkgreen	gb|KDR09650.1| Protein bric-a-brac 1 [Zootermopsis nevadensis]	0.858662	0.000348656	0.761133	0.00403489
Znev_13855	darkgreen	gb|PSN46247.1| Tubulin gamma-2 chain [Blattella germanica]	0.858662	0.000348656	0.79375	0.00205488
Znev_13904	darkgreen	gb|KDR24130.1| F-box/LRR-repeat protein 2 [Zootermopsis nevadensis]	0.858662	0.000348656	0.729789	0.0070548
Znev_14025	darkgreen	ref|XP_021927187.1| CCR4-NOT transcription complex subunit 9 isoform X2 [Zootermopsis nevadensis]	0.858662	0.000348656	0.687912	0.0134071
Znev_14320	darkgreen		0.858662	0.000348656	0.488254	0.107289
Znev_14424	darkgreen		0.858662	0.000348656	0.860874	0.000323473
Znev_14537	darkgreen	gb|AGM32789.1| polyamine-modulated factor 1 [Coptotermes formosanus]	0.858662	0.000348656	0.706318	0.0102415
Znev_14541	darkgreen	emb|CAB3361916.1| Hypothetical predicted protein [Cloeon dipterum]	0.858662	0.000348656	0.807023	0.00150916
Znev_14704	darkgreen		0.858662	0.000348656	0.711758	0.00942281
Znev_14749	darkgreen	ref|XP_021940656.1| synaptic vesicle membrane protein VAT-1 homolog [Zootermopsis nevadensis] >ref|XP_021940657.1| synaptic vesicle membrane protein VAT-1 homolog [Zootermopsis nevadensis] >gb|KDR07481.1| Synaptic vesicle membrane protein VAT-1-like protein [Zootermopsis nevadensis]	0.858662	0.000348656	0.78489	0.00249549
Znev_14783	darkgreen	gb|PSN47449.1| Protein KTI12 [Blattella germanica]	0.858662	0.000348656	0.722289	0.00797784
Znev_15093	darkgreen	ref|XP_021931585.1| regulator of G-protein signaling 9 isoform X1 [Zootermopsis nevadensis]	0.858662	0.000348656	0.759044	0.00419835
Znev_15146	darkgreen		0.858662	0.000348656	0.79952	0.00180178
Znev_15571	darkgreen	ref|XP_021941263.1| transcription elongation factor B polypeptide 3 [Zootermopsis nevadensis] >gb|KDR06630.1| Transcription elongation factor B polypeptide 3 [Zootermopsis nevadensis]	0.858662	0.000348656	0.706878	0.0101548
Znev_15641	darkgreen	gb|PNF40047.1| 85/88 kDa calcium-independent phospholipase A2 [Cryptotermes secundus]	0.858662	0.000348656	0.612521	0.034232
Znev_15707	darkgreen	gb|KDR07810.1| Cullin-3-A [Zootermopsis nevadensis]	0.858662	0.000348656	0.794269	0.00203106
Znev_16187	darkgreen	ref|XP_021924758.1| LOW QUALITY PROTEIN: protein takeout-like [Zootermopsis nevadensis]	0.858662	0.000348656	0.656435	0.0204189
Znev_16567	darkgreen	ref|XP_021925938.1| calcitonin gene-related peptide type 1 receptor isoform X1 [Zootermopsis nevadensis]	0.858662	0.000348656	0.638643	0.0254004
Znev_16801	darkgreen	ref|XP_021942786.1| exosome complex exonuclease RRP44 [Zootermopsis nevadensis]	0.858662	0.000348656	0.808432	0.00145856
Znev_17362	darkgreen	gb|PNF20115.1| Methionine--tRNA ligase, mitochondrial [Cryptotermes secundus]	0.858662	0.000348656	0.714454	0.00903559
Znev_18332	darkgreen		0.858662	0.000348656	0.746723	0.0052667
Znev_18503	darkgreen	ref|XP_021941876.1| ADP-ribosylation factor-binding protein GGA1 isoform X1 [Zootermopsis nevadensis]	0.858662	0.000348656	0.790299	0.00221876
Znev_18668	darkgreen	ref|XP_017771245.1| PREDICTED: nephrin [Nicrophorus vespilloides]	0.858662	0.000348656	0.722291	0.00797756
Znev_18815	darkgreen	ref|XP_021922466.1| putative gustatory receptor 28a [Zootermopsis nevadensis]	0.858662	0.000348656	0.589982	0.0434564
Znev_18817	darkgreen	ref|XP_021924051.1| glutamate receptor ionotropic, kainate 4-like [Zootermopsis nevadensis]	0.858662	0.000348656	0.691132	0.0128071
Znev_18837	darkgreen	ref|XP_021912978.1| odorant receptor coreceptor-like isoform X2 [Zootermopsis nevadensis]	0.858662	0.000348656	0.574082	0.0509389
Znev_19000	darkgreen	ref|XP_021920101.1| putative gustatory receptor 28a isoform X2 [Zootermopsis nevadensis]	0.858662	0.000348656	0.814773	0.00124672
Znev_19069	darkgreen	ref|XP_021941930.1| odorant receptor 2a-like isoform X1 [Zootermopsis nevadensis]	0.858662	0.000348656	0.635129	0.0264797
Znev_00263	darkred	gb|KDR23394.1| E3 ubiquitin-protein ligase siah2 [Zootermopsis nevadensis]	0.977949	3.95676e-08	0.978764	3.28245e-08
Znev_00309	darkred	ref|XP_021937059.1| ubiquitin carboxyl-terminal hydrolase 3-like isoform X1 [Zootermopsis nevadensis]	0.977949	3.95676e-08	0.949283	2.42642e-06
Znev_00338	darkred	ref|XP_021925866.1| death domain-associated protein 6 isoform X1 [Zootermopsis nevadensis] >gb|KDR16165.1| Death domain-associated protein 6 [Zootermopsis nevadensis]	0.977949	3.95676e-08	0.968599	2.28094e-07
Znev_00414	darkred	ref|XP_021925768.1| lysine--tRNA ligase isoform X1 [Zootermopsis nevadensis] >gb|KDR16239.1| Lysyl-tRNA synthetase [Zootermopsis nevadensis]	0.977949	3.95676e-08	0.917809	2.57001e-05
Znev_00470	darkred	gb|RZC38889.1| Homeobox domain containing protein [Asbolus verrucosus]	0.977949	3.95676e-08	0.958567	8.96927e-07
Znev_00543	darkred		0.977949	3.95676e-08	0.989097	1.19121e-09
Znev_00544	darkred		0.977949	3.95676e-08	0.957166	1.05663e-06
Znev_00582	darkred	gb|PSN33057.1| Glycerate kinase [Blattella germanica]	0.977949	3.95676e-08	0.888367	0.00011289
Znev_00604	darkred	ref|XP_021934065.1| serine/threonine-protein kinase MPS1 isoform X1 [Zootermopsis nevadensis] >gb|KDR23513.1| Dual specificity protein kinase TTK [Zootermopsis nevadensis]	0.977949	3.95676e-08	0.869442	0.00023897
Znev_00657	darkred	ref|XP_021922233.1| guanine nucleotide-binding protein subunit beta-2-like 1 isoform X1 [Zootermopsis nevadensis] >gb|KDR18185.1| Guanine nucleotide-binding protein subunit beta-2-like 1 [Zootermopsis nevadensis]	0.977949	3.95676e-08	0.954087	1.48729e-06
Znev_00736	darkred	gb|PSN39238.1| Ubiquitin-associated domain-containing protein 1 [Blattella germanica]	0.977949	3.95676e-08	0.968873	2.18399e-07
Znev_00823	darkred	ref|XP_018913832.1| PREDICTED: ATP-dependent helicase brm-like isoform X1 [Bemisia tabaci]	0.977949	3.95676e-08	0.917928	2.55203e-05
Znev_00826	darkred		0.977949	3.95676e-08	0.938532	6.22982e-06
Znev_00857	darkred		0.977949	3.95676e-08	0.888203	0.00011369
Znev_00933	darkred	gb|KDR21902.1| Beta-1,3-glucan-binding protein 1 [Zootermopsis nevadensis]	0.977949	3.95676e-08	0.955243	1.3119e-06
Znev_00975	darkred		0.977949	3.95676e-08	0.946248	3.22781e-06
Znev_01185	darkred	gb|PSN45526.1| Integrator complex subunit 11 [Blattella germanica]	0.977949	3.95676e-08	0.952717	1.7189e-06
Znev_01196	darkred	gb|PSN30973.1| Elongin-B [Blattella germanica]	0.977949	3.95676e-08	0.950336	2.18855e-06
Znev_01208	darkred	gb|KDR15023.1| Low-density lipoprotein receptor-related protein [Zootermopsis nevadensis]	0.977949	3.95676e-08	0.973977	8.99743e-08
Znev_01214	darkred	gb|PSN43630.1| HD domain-containing protein 2 [Blattella germanica]	0.977949	3.95676e-08	0.900343	6.53513e-05
Znev_01270	darkred		0.977949	3.95676e-08	0.980629	2.07932e-08
Znev_01382	darkred		0.977949	3.95676e-08	0.983623	9.02713e-09
Znev_01383	darkred		0.977949	3.95676e-08	0.98543	5.04583e-09
Znev_01397	darkred	gb|KDR21008.1| 7SK snRNA methylphosphate capping enzyme [Zootermopsis nevadensis]	0.977949	3.95676e-08	0.887281	0.000118264
Znev_01649	darkred		0.977949	3.95676e-08	0.949476	2.38139e-06
Znev_01790	darkred		0.977949	3.95676e-08	0.865067	0.000279633
Znev_01824	darkred		0.977949	3.95676e-08	0.902445	5.89578e-05
Znev_01949	darkred	ref|XP_021933002.1| protein hairy-like [Zootermopsis nevadensis] >ref|XP_021933003.1| protein hairy-like [Zootermopsis nevadensis] >gb|KDR12417.1| Transcription factor HES-4 [Zootermopsis nevadensis]	0.977949	3.95676e-08	0.985177	5.49787e-09
Znev_01986	darkred		0.977949	3.95676e-08	0.946032	3.29215e-06
Znev_01992	darkred	gb|PSN40499.1| G2/mitotic-specific cyclin-B [Blattella germanica]	0.977949	3.95676e-08	0.837813	0.000668614
Znev_02006	darkred	ref|XP_021914481.1| zinc finger protein 239-like [Zootermopsis nevadensis]	0.977949	3.95676e-08	0.875157	0.000192971
Znev_02120	darkred	dbj|BAC02725.2| vitellogenin receptor [Periplaneta americana]	0.977949	3.95676e-08	0.977594	4.28301e-08
Znev_02134	darkred	ref|XP_021942216.1| zinc finger protein 436-like isoform X1 [Zootermopsis nevadensis]	0.977949	3.95676e-08	0.965232	3.7739e-07
Znev_02252	darkred	ref|XP_021942589.1| DNA-directed RNA polymerase I subunit rpa49 [Zootermopsis nevadensis] >gb|KDR22974.1| DNA-directed RNA polymerase I subunit RPA49 [Zootermopsis nevadensis]	0.977949	3.95676e-08	0.949098	2.47006e-06
Znev_02313	darkred	gb|KDR17117.1| Serine protease nudel [Zootermopsis nevadensis]	0.977949	3.95676e-08	0.956972	1.0804e-06
Znev_02469	darkred	ref|XP_021932659.1| protein ANTAGONIST OF LIKE HETEROCHROMATIN PROTEIN 1 [Zootermopsis nevadensis] >gb|KDR23577.1| Putative nuclease HARBI1 [Zootermopsis nevadensis]	0.977949	3.95676e-08	0.917585	2.60415e-05
Znev_02475	darkred	emb|CAB3374972.1| Hypothetical predicted protein [Cloeon dipterum]	0.977949	3.95676e-08	0.966153	3.30509e-07
Znev_02561	darkred	ref|XP_021923997.1| leucine-rich repeat protein 1 [Zootermopsis nevadensis] >gb|KDR17246.1| Peptidylprolyl isomerase-like 5 [Zootermopsis nevadensis]	0.977949	3.95676e-08	0.940662	5.24188e-06
Znev_02809	darkred	gb|PNF27683.1| Coiled-coil domain-containing protein 115 [Cryptotermes secundus]	0.977949	3.95676e-08	0.877039	0.00017945
Znev_03149	darkred	ref|XP_021914133.1| elongin-C [Zootermopsis nevadensis] >gb|KDR22269.1| Transcription elongation factor B polypeptide 1 [Zootermopsis nevadensis]	0.977949	3.95676e-08	0.938317	6.3372e-06
Znev_03227	darkred		0.977949	3.95676e-08	0.923984	1.75767e-05
Znev_03249	darkred	ref|XP_021916622.1| retinal homeobox protein Rx3 isoform X1 [Zootermopsis nevadensis]	0.977949	3.95676e-08	0.952837	1.69746e-06
Znev_03267	darkred	gb|KDR21221.1| Putative RNA exonuclease NEF-sp [Zootermopsis nevadensis]	0.977949	3.95676e-08	0.884661	0.000132056
Znev_03300	darkred	ref|XP_023710442.1| zinc finger protein 62 homolog isoform X2 [Cryptotermes secundus]	0.977949	3.95676e-08	0.948691	2.56862e-06
Znev_03373	darkred		0.977949	3.95676e-08	0.958378	9.17313e-07
Znev_03485	darkred		0.977949	3.95676e-08	0.973354	1.01163e-07
Znev_03537	darkred		0.977949	3.95676e-08	0.91963	2.30479e-05
Znev_03566	darkred	gb|ODM92719.1| Gastrula zinc finger protein XlCGF57.1 [Orchesella cincta]	0.977949	3.95676e-08	0.915769	2.89502e-05
Znev_03648	darkred	gb|KDR20721.1| Ankyrin repeat, PH and SEC7 domain containing protein secG [Zootermopsis nevadensis]	0.977949	3.95676e-08	0.977285	4.58432e-08
Znev_03740	darkred	ref|XP_021925021.1| gamma-tubulin complex component 4 isoform X1 [Zootermopsis nevadensis] >gb|KDR16711.1| Gamma-tubulin complex component 4 [Zootermopsis nevadensis]	0.977949	3.95676e-08	0.93345	9.18764e-06
Znev_03842	darkred	ref|XP_023726007.1| putative methyltransferase C9orf114 [Cryptotermes secundus] >gb|PNF14519.1| putative methyltransferase C9orf114 [Cryptotermes secundus]	0.977949	3.95676e-08	0.902484	5.88451e-05
Znev_03948	darkred		0.977949	3.95676e-08	0.937627	6.69187e-06
Znev_03955	darkred	ref|XP_021921240.1| growth arrest-specific protein 8 [Zootermopsis nevadensis] >gb|KDR18764.1| Growth arrest-specific protein 8 [Zootermopsis nevadensis]	0.977949	3.95676e-08	0.948643	2.58044e-06
Znev_03958	darkred		0.977949	3.95676e-08	0.942601	4.45419e-06
Znev_04091	darkred	ref|XP_021937823.1| DNA replication factor Cdt1 [Zootermopsis nevadensis] >ref|XP_021937824.1| DNA replication factor Cdt1 [Zootermopsis nevadensis] >gb|KDR09483.1| DNA replication factor Cdt1 [Zootermopsis nevadensis]	0.977949	3.95676e-08	0.925583	1.58475e-05
Znev_04511	darkred	ref|XP_021920583.1| tRNA-splicing endonuclease subunit Sen2 [Zootermopsis nevadensis] >ref|XP_021920592.1| tRNA-splicing endonuclease subunit Sen2 [Zootermopsis nevadensis] >ref|XP_021920602.1| tRNA-splicing endonuclease subunit Sen2 [Zootermopsis nevadensis] >gb|KDR24040.1| tRNA-splicing endonuclease subunit Sen2 [Zootermopsis nevadensis]	0.977949	3.95676e-08	0.909046	4.20115e-05
Znev_04558	darkred	ref|XP_021913739.1| protein Spindly [Zootermopsis nevadensis] >ref|XP_021913740.1| protein Spindly [Zootermopsis nevadensis] >ref|XP_021913741.1| protein Spindly [Zootermopsis nevadensis] >gb|KDR22383.1| Protein Spindly [Zootermopsis nevadensis]	0.977949	3.95676e-08	0.955127	1.3287e-06
Znev_04636	darkred		0.977949	3.95676e-08	0.964096	4.42407e-07
Znev_04672	darkred	gb|MBR3096299.1| Cna B-type domain-containing protein [Bacteroidales bacterium]	0.977949	3.95676e-08	0.986729	3.17058e-09
Znev_04673	darkred	ref|XP_031688534.1| E3 ubiquitin-protein ligase Topors isoform X1 [Oncorhynchus kisutch] >ref|XP_031688535.1| E3 ubiquitin-protein ligase Topors isoform X1 [Oncorhynchus kisutch]	0.977949	3.95676e-08	0.988368	1.64436e-09
Znev_04674	darkred		0.977949	3.95676e-08	0.973784	9.33352e-08
Znev_04997	darkred	gb|KAG5310086.1| SETMR methyltransferase, partial [Acromyrmex insinuator]	0.977949	3.95676e-08	0.97534	6.89155e-08
Znev_05115	darkred		0.977949	3.95676e-08	0.922558	1.9242e-05
Znev_05194	darkred	ref|XP_015521049.1| PREDICTED: nanos homolog 1 [Neodiprion lecontei]	0.977949	3.95676e-08	0.971123	1.50671e-07
Znev_05231	darkred	ref|XP_003704926.1| PREDICTED: suppressor of G2 allele of SKP1 homolog [Megachile rotundata]	0.977949	3.95676e-08	0.903327	5.64263e-05
Znev_05270	darkred	gb|KDR08209.1| RecQ-mediated genome instability protein 1 [Zootermopsis nevadensis]	0.977949	3.95676e-08	0.950323	2.19135e-06
Znev_05311	darkred	ref|XP_021930130.1| zinc finger protein 2 homolog isoform X2 [Zootermopsis nevadensis]	0.977949	3.95676e-08	0.935247	8.03721e-06
Znev_05396	darkred	ref|XP_021929314.1| lipid storage droplets surface-binding protein 2-like isoform X1 [Zootermopsis nevadensis] >gb|KDR14502.1| Lipid storage droplets surface-binding protein 2 [Zootermopsis nevadensis]	0.977949	3.95676e-08	0.98847	1.57391e-09
Znev_05408	darkred	ref|XP_021929317.1| protein cortex-like [Zootermopsis nevadensis] >gb|KDR14508.1| Cell division cycle protein 20-like protein [Zootermopsis nevadensis]	0.977949	3.95676e-08	0.992715	1.5964e-10
Znev_05438	darkred		0.977949	3.95676e-08	0.945257	3.53053e-06
Znev_05462	darkred	gb|KDR12136.1| Atrial natriuretic peptide receptor A [Zootermopsis nevadensis]	0.977949	3.95676e-08	0.963829	4.58851e-07
Znev_05463	darkred	gb|KDR12137.1| Atrial natriuretic peptide receptor B [Zootermopsis nevadensis]	0.977949	3.95676e-08	0.937779	6.61238e-06
Znev_05497	darkred	gb|KDR12169.1| Cyclic nucleotide-gated olfactory channel [Zootermopsis nevadensis]	0.977949	3.95676e-08	0.926536	1.48826e-05
Znev_05697	darkred	ref|XP_021919272.1| ankyrin repeat, SAM and basic leucine zipper domain-containing protein 1-like [Zootermopsis nevadensis] >ref|XP_021919273.1| ankyrin repeat, SAM and basic leucine zipper domain-containing protein 1-like [Zootermopsis nevadensis] >ref|XP_021919274.1| ankyrin repeat, SAM and basic leucine zipper domain-containing protein 1-like [Zootermopsis nevadensis] >ref|XP_021919275.1| anky…	0.977949	3.95676e-08	0.918871	2.4126e-05
Znev_05755	darkred	gb|KDR19439.1| Structural maintenance of chromosomes protein 3 [Zootermopsis nevadensis]	0.977949	3.95676e-08	0.973829	9.2533e-08
Znev_06151	darkred	ref|XP_021925819.1| protein HEXIM-like [Zootermopsis nevadensis] >gb|KDR24458.1| Protein HEXIM [Zootermopsis nevadensis]	0.977949	3.95676e-08	0.940658	5.2434e-06
Znev_06165	darkred	ref|XP_021928752.1| U4/U6 small nuclear ribonucleoprotein Prp3 [Zootermopsis nevadensis] >gb|KDR24472.1| U4/U6 small nuclear ribonucleoprotein Prp3 [Zootermopsis nevadensis]	0.977949	3.95676e-08	0.949329	2.41563e-06
Znev_06294	darkred	gb|PSN50546.1| DNA replication licensing factor Mcm5 [Blattella germanica]	0.977949	3.95676e-08	0.864114	0.000289158
Znev_06371	darkred	ref|XP_021927221.1| eukaryotic translation initiation factor 2D isoform X1 [Zootermopsis nevadensis] >gb|KDR15625.1| Ligatin [Zootermopsis nevadensis]	0.977949	3.95676e-08	0.927557	1.39019e-05
Znev_06374	darkred	ref|XP_021927163.1| protein MCM10 homolog [Zootermopsis nevadensis] >ref|XP_021927164.1| protein MCM10 homolog [Zootermopsis nevadensis] >gb|KDR15628.1| MCM10-like protein [Zootermopsis nevadensis]	0.977949	3.95676e-08	0.891372	9.90065e-05
Znev_06489	darkred		0.977949	3.95676e-08	0.982516	1.24946e-08
Znev_06654	darkred	ref|XP_021918645.1| E3 ubiquitin-protein ligase SIAH2-like [Zootermopsis nevadensis] >ref|XP_021918647.1| E3 ubiquitin-protein ligase SIAH2-like [Zootermopsis nevadensis] >gb|KDR20121.1| E3 ubiquitin-protein ligase SIAH1B [Zootermopsis nevadensis]	0.977949	3.95676e-08	0.963538	4.77416e-07
Znev_06655	darkred	ref|XP_021918645.1| E3 ubiquitin-protein ligase SIAH2-like [Zootermopsis nevadensis] >ref|XP_021918647.1| E3 ubiquitin-protein ligase SIAH2-like [Zootermopsis nevadensis] >gb|KDR20121.1| E3 ubiquitin-protein ligase SIAH1B [Zootermopsis nevadensis]	0.977949	3.95676e-08	0.947075	2.99136e-06
Znev_06800	darkred	ref|XP_021920588.1| gamma-aminobutyric acid type B receptor subunit 2 isoform X4 [Zootermopsis nevadensis]	0.977949	3.95676e-08	0.910813	3.82022e-05
Znev_06908	darkred		0.977949	3.95676e-08	0.988217	1.75354e-09
Znev_06918	darkred	ref|XP_013874611.1| PREDICTED: zinc finger protein OZF-like [Austrofundulus limnaeus]	0.977949	3.95676e-08	0.958375	9.17608e-07
Znev_06921	darkred	ref|XP_021917303.1| vitamin K-dependent gamma-carboxylase isoform X1 [Zootermopsis nevadensis]	0.977949	3.95676e-08	0.960831	6.79845e-07
Znev_06954	darkred	gb|AWK21958.1| putative potassium channel subfamily K member 18, partial [Neoconocephalus triops]	0.977949	3.95676e-08	0.951593	1.9294e-06
Znev_07002	darkred	gb|KDR19683.1| Transcription factor IIIA [Zootermopsis nevadensis]	0.977949	3.95676e-08	0.888607	0.000111729
Znev_07119	darkred		0.977949	3.95676e-08	0.957453	1.02222e-06
Znev_07636	darkred		0.977949	3.95676e-08	0.975231	7.04277e-08
Znev_07678	darkred	gb|KDR08459.1| DEP domain-containing protein 1A [Zootermopsis nevadensis]	0.977949	3.95676e-08	0.850873	0.000449691
Znev_07703	darkred	ref|XP_021939399.1| RNA exonuclease 1 homolog [Zootermopsis nevadensis] >gb|KDR08483.1| RNA exonuclease 1-like protein [Zootermopsis nevadensis]	0.977949	3.95676e-08	0.934013	8.81389e-06
Znev_07721	darkred		0.977949	3.95676e-08	0.937461	6.77964e-06
Znev_07790	darkred	ref|XP_021926713.1| glutamate-rich WD repeat-containing protein 1 [Zootermopsis nevadensis] >gb|KDR15821.1| Glutamate-rich WD repeat-containing protein 1 [Zootermopsis nevadensis]	0.977949	3.95676e-08	0.910497	3.88626e-05
Znev_07957	darkred	gb|PSN30550.1| Evolutionarily conserved signaling intermediate in Toll pathway [Blattella germanica]	0.977949	3.95676e-08	0.893708	8.917e-05
Znev_08055	darkred	gb|KDR15399.1| 2-acylglycerol O-acyltransferase 2-A [Zootermopsis nevadensis]	0.977949	3.95676e-08	0.966688	3.0548e-07
Znev_08503	darkred	gb|KDR24534.1| DNA primase large subunit [Zootermopsis nevadensis]	0.977949	3.95676e-08	0.876	0.000186824
Znev_08562	darkred		0.977949	3.95676e-08	0.92119	2.09523e-05
Znev_08627	darkred	ref|XP_021932145.1| ankyrin-3-like [Zootermopsis nevadensis] >gb|KDR12895.1| Ankyrin-3 [Zootermopsis nevadensis]	0.977949	3.95676e-08	0.96936	2.02002e-07
Znev_08628	darkred	ref|XP_021932145.1| ankyrin-3-like [Zootermopsis nevadensis] >gb|KDR12895.1| Ankyrin-3 [Zootermopsis nevadensis]	0.977949	3.95676e-08	0.98409	7.81654e-09
Znev_08725	darkred	gb|PNF30993.1| DNA-directed RNA polymerase III subunit RPC2 [Cryptotermes secundus]	0.977949	3.95676e-08	0.931631	1.04807e-05
Znev_08859	darkred		0.977949	3.95676e-08	0.921069	2.11102e-05
Znev_08880	darkred		0.977949	3.95676e-08	0.966357	3.20798e-07
Znev_09131	darkred		0.977949	3.95676e-08	0.987213	2.63552e-09
Znev_09146	darkred		0.977949	3.95676e-08	0.945018	3.60701e-06
Znev_09250	darkred	gb|PNF36859.1| MTO1-like protein, mitochondrial [Cryptotermes secundus]	0.977949	3.95676e-08	0.925068	1.63897e-05
Znev_09311	darkred	ref|XP_021916381.1| probable ATP-dependent RNA helicase DDX56 isoform X1 [Zootermopsis nevadensis] >gb|KDR21293.1| putative ATP-dependent RNA helicase DDX56 [Zootermopsis nevadensis]	0.977949	3.95676e-08	0.937145	6.94855e-06
Znev_09407	darkred		0.977949	3.95676e-08	0.891939	9.6544e-05
Znev_09433	darkred	gb|PNF13869.1| NAD-dependent protein deacetylase Sirt6 [Cryptotermes secundus]	0.977949	3.95676e-08	0.928322	1.32001e-05
Znev_09638	darkred	ref|XP_021923927.1| neurotrimin-like isoform X1 [Zootermopsis nevadensis]	0.977949	3.95676e-08	0.904711	5.26264e-05
Znev_09942	darkred		0.977949	3.95676e-08	0.951138	2.02025e-06
Znev_10015	darkred		0.977949	3.95676e-08	0.925611	1.58183e-05
Znev_10118	darkred		0.977949	3.95676e-08	0.970339	1.72015e-07
Znev_10301	darkred		0.977949	3.95676e-08	0.968446	2.33623e-07
Znev_10364	darkred	gb|KDR11331.1| putative E3 ubiquitin-protein ligase sinah [Zootermopsis nevadensis]	0.977949	3.95676e-08	0.98239	1.29493e-08
Znev_10366	darkred	gb|KDR11331.1| putative E3 ubiquitin-protein ligase sinah [Zootermopsis nevadensis]	0.977949	3.95676e-08	0.970075	1.7975e-07
Znev_10371	darkred	gb|KDR11335.1| E3 ubiquitin-protein ligase SIAH1 [Zootermopsis nevadensis]	0.977949	3.95676e-08	0.988116	1.83031e-09
Znev_10372	darkred		0.977949	3.95676e-08	0.963043	5.10263e-07
Znev_10373	darkred		0.977949	3.95676e-08	0.975532	6.62944e-08
Znev_10374	darkred	gb|KDR11338.1| putative E3 ubiquitin-protein ligase sinah [Zootermopsis nevadensis]	0.977949	3.95676e-08	0.985346	5.19207e-09
Znev_10375	darkred	ref|XP_021934729.1| E3 ubiquitin-protein ligase SINA-like 5 isoform X1 [Zootermopsis nevadensis] >gb|KDR11339.1| E3 ubiquitin-protein ligase SIAH1 [Zootermopsis nevadensis]	0.977949	3.95676e-08	0.973622	9.62294e-08
Znev_10378	darkred	ref|XP_021934728.1| mucin-16-like [Zootermopsis nevadensis]	0.977949	3.95676e-08	0.974673	7.86631e-08
Znev_10379	darkred		0.977949	3.95676e-08	0.965778	3.4902e-07
Znev_10669	darkred	gb|KDQ97280.1| T-box transcription factor TBX5 [Zootermopsis nevadensis]	0.977949	3.95676e-08	0.904901	5.21228e-05
Znev_10741	darkred		0.977949	3.95676e-08	0.985144	5.55782e-09
Znev_11009	darkred	gb|KDR21236.1| Nose resistant to fluoxetine protein 6 [Zootermopsis nevadensis]	0.977949	3.95676e-08	0.969703	1.91061e-07
Znev_11117	darkred	ref|XP_021924597.1| serine/threonine-protein kinase mos isoform X1 [Zootermopsis nevadensis] >gb|KDR16951.1| Serine/threonine-protein kinase-transforming protein mos [Zootermopsis nevadensis]	0.977949	3.95676e-08	0.975733	6.36362e-08
Znev_11556	darkred	gb|PSN30917.1| Protein downstream neighbor of son [Blattella germanica]	0.977949	3.95676e-08	0.914028	3.19725e-05
Znev_11643	darkred	ref|XP_021933078.1| serine/threonine kinase SAD-1-like isoform X1 [Zootermopsis nevadensis]	0.977949	3.95676e-08	0.917126	2.67544e-05
Znev_11687	darkred	ref|XP_021921420.1| transient receptor potential cation channel protein painless-like [Zootermopsis nevadensis] >ref|XP_021921431.1| transient receptor potential cation channel protein painless-like [Zootermopsis nevadensis] >ref|XP_021921441.1| transient receptor potential cation channel protein painless-like [Zootermopsis nevadensis] >ref|XP_021921448.1| transient receptor potential cation chan…	0.977949	3.95676e-08	0.96058	7.01571e-07
Znev_11968	darkred	ref|XP_021941223.1| kinesin-like protein KIF23 isoform X1 [Zootermopsis nevadensis]	0.977949	3.95676e-08	0.978283	3.66834e-08
Znev_11983	darkred		0.977949	3.95676e-08	0.928424	1.31084e-05
Znev_12171	darkred	gb|KDR08721.1| Nucleolar protein 14 [Zootermopsis nevadensis]	0.977949	3.95676e-08	0.962944	5.17035e-07
Znev_12194	darkred	gb|KDR14730.1| G1/S-specific cyclin-D2 [Zootermopsis nevadensis]	0.977949	3.95676e-08	0.909066	4.19672e-05
Znev_12210	darkred	ref|XP_021929834.1| protein BANP-like [Zootermopsis nevadensis] >gb|KDR14218.1| Protein BANP [Zootermopsis nevadensis]	0.977949	3.95676e-08	0.942875	4.35101e-06
Znev_12242	darkred	ref|XP_021935032.1| ribonucleases P/MRP protein subunit POP1 [Zootermopsis nevadensis] >ref|XP_021935033.1| ribonucleases P/MRP protein subunit POP1 [Zootermopsis nevadensis] >ref|XP_021935034.1| ribonucleases P/MRP protein subunit POP1 [Zootermopsis nevadensis] >gb|KDR11137.1| Ribonucleases P/MRP protein subunit POP1 [Zootermopsis nevadensis]	0.977949	3.95676e-08	0.952454	1.76645e-06
Znev_12490	darkred	gb|KDR09287.1| DNA repair protein XRCC1 [Zootermopsis nevadensis]	0.977949	3.95676e-08	0.90492	5.2073e-05
Znev_12596	darkred		0.977949	3.95676e-08	0.955386	1.29129e-06
Znev_12694	darkred	gb|KDR12561.1| MutS protein-like protein 4, partial [Zootermopsis nevadensis]	0.977949	3.95676e-08	0.884517	0.000132851
Znev_12731	darkred	gb|KDR11766.1| THAP domain-containing protein 2 [Zootermopsis nevadensis]	0.977949	3.95676e-08	0.926822	1.46025e-05
Znev_12735	darkred	gb|PNF33620.1| Mitochondrial ribonuclease P protein 1-like protein [Cryptotermes secundus]	0.977949	3.95676e-08	0.85183	0.000436187
Znev_12965	darkred		0.977949	3.95676e-08	0.947116	2.97996e-06
Znev_13125	darkred	ref|XP_021932721.1| DNA polymerase iota [Zootermopsis nevadensis] >gb|KDR12521.1| DNA polymerase iota [Zootermopsis nevadensis]	0.977949	3.95676e-08	0.942838	4.36463e-06
Znev_13128	darkred	gb|AEW67360.1| beta-glucosidase [Coptotermes formosanus]	0.977949	3.95676e-08	0.967602	2.66221e-07
Znev_13167	darkred		0.977949	3.95676e-08	0.947664	2.83145e-06
Znev_13349	darkred		0.977949	3.95676e-08	0.97953	2.73509e-08
Znev_13368	darkred	gb|KDR24266.1| Gamma-aminobutyric acid receptor subunit alpha-6 [Zootermopsis nevadensis]	0.977949	3.95676e-08	0.908193	4.39528e-05
Znev_13378	darkred	ref|XP_021925297.1| histone H2A deubiquitinase MYSM1-like isoform X1 [Zootermopsis nevadensis] >ref|XP_021925298.1| histone H2A deubiquitinase MYSM1-like isoform X1 [Zootermopsis nevadensis] >ref|XP_021925299.1| histone H2A deubiquitinase MYSM1-like isoform X1 [Zootermopsis nevadensis] >gb|KDR16533.1| Histone H2A deubiquitinase MYSM1 [Zootermopsis nevadensis]	0.977949	3.95676e-08	0.885596	0.000126997
Znev_13519	darkred		0.977949	3.95676e-08	0.991934	2.65272e-10
Znev_13520	darkred		0.977949	3.95676e-08	0.983253	1.00864e-08
Znev_13663	darkred	ref|XP_021932447.1| ubiquitin carboxyl-terminal hydrolase 48-like isoform X1 [Zootermopsis nevadensis]	0.977949	3.95676e-08	0.954764	1.38243e-06
Znev_13671	darkred		0.977949	3.95676e-08	0.915434	2.95138e-05
Znev_13787	darkred	gb|KDR07848.1| Protein sister of odd and bowel [Zootermopsis nevadensis]	0.977949	3.95676e-08	0.930343	1.14806e-05
Znev_13999	darkred	ref|XP_021929232.1| zinc finger protein 91-like isoform X2 [Zootermopsis nevadensis] >ref|XP_021929233.1| zinc finger protein 91-like isoform X2 [Zootermopsis nevadensis]	0.977949	3.95676e-08	0.918459	2.47266e-05
Znev_14071	darkred	ref|XP_012265153.1| P protein [Athalia rosae] >ref|XP_012265154.1| P protein [Athalia rosae]	0.977949	3.95676e-08	0.966307	3.2317e-07
Znev_14212	darkred	gb|KAE8753020.1| putative salivary gland protein 1 [Frankliniella occidentalis]	0.977949	3.95676e-08	0.880102	0.000159035
Znev_14273	darkred		0.977949	3.95676e-08	0.965987	3.38589e-07
Znev_14398	darkred	ref|XP_023723847.1| serine/arginine repetitive matrix protein 1 [Cryptotermes secundus]	0.977949	3.95676e-08	0.98875	1.39259e-09
Znev_14480	darkred	dbj|GBP55706.1| Cuticle protein 19 [Eumeta japonica]	0.977949	3.95676e-08	0.945146	3.5658e-06
Znev_14778	darkred	gb|KDQ65245.1| F-box/LRR-repeat protein 20 [Zootermopsis nevadensis]	0.977949	3.95676e-08	0.979408	2.81685e-08
Znev_14786	darkred		0.977949	3.95676e-08	0.949	2.4935e-06
Znev_14874	darkred		0.977949	3.95676e-08	0.966034	3.36324e-07
Znev_14877	darkred		0.977949	3.95676e-08	0.974517	8.10966e-08
Znev_15117	darkred		0.977949	3.95676e-08	0.942625	4.44507e-06
Znev_15148	darkred	ref|XP_021940775.1| centrosome-associated protein 350-like [Zootermopsis nevadensis] >gb|KDR07350.1| Centrosome-associated protein 350 [Zootermopsis nevadensis]	0.977949	3.95676e-08	0.951758	1.89733e-06
Znev_15175	darkred		0.977949	3.95676e-08	0.975209	7.07397e-08
Znev_15287	darkred	ref|XP_021919663.1| LIM/homeobox protein Awh isoform X1 [Zootermopsis nevadensis] >ref|XP_021919664.1| LIM/homeobox protein Awh isoform X1 [Zootermopsis nevadensis]	0.977949	3.95676e-08	0.939551	5.74037e-06
Znev_15429	darkred	ref|XP_021937105.1| tachykinin-like peptides receptor 86C isoform X3 [Zootermopsis nevadensis] >ref|XP_021937108.1| tachykinin-like peptides receptor 86C isoform X3 [Zootermopsis nevadensis] >gb|KDR10034.1| Tachykinin-like peptides receptor 86C [Zootermopsis nevadensis]	0.977949	3.95676e-08	0.942536	4.47907e-06
Znev_15873	darkred	gb|KDR06579.1| Endoglucanase 1 [Zootermopsis nevadensis]	0.977949	3.95676e-08	0.935417	7.93426e-06
Znev_15925	darkred	gb|KDR24315.1| Renin-1 [Zootermopsis nevadensis]	0.977949	3.95676e-08	0.977736	4.15017e-08
Znev_16035	darkred	ref|XP_023717523.1| protein shank [Cryptotermes secundus]	0.977949	3.95676e-08	0.954685	1.39441e-06
Znev_16194	darkred		0.977949	3.95676e-08	0.983437	9.54849e-09
Znev_16637	darkred	ref|XP_021922338.1| protein bicaudal C homolog 1 [Zootermopsis nevadensis]	0.977949	3.95676e-08	0.965013	3.89328e-07
Znev_16754	darkred	gb|PNF22209.1| Ras-related protein Rab-7L1, partial [Cryptotermes secundus]	0.977949	3.95676e-08	0.93465	8.40559e-06
Znev_16986	darkred	ref|XP_021923453.1| ubiquitin-conjugating enzyme E2Q-like protein CG4502 [Zootermopsis nevadensis] >ref|XP_021923454.1| ubiquitin-conjugating enzyme E2Q-like protein CG4502 [Zootermopsis nevadensis] >gb|KDR17612.1| putative ubiquitin-conjugating enzyme E2 [Zootermopsis nevadensis]	0.977949	3.95676e-08	0.942794	4.38117e-06
Znev_17008	darkred	gb|PSN54145.1| Serine/threonine-protein kinase PLK2, partial [Blattella germanica]	0.977949	3.95676e-08	0.95369	1.55163e-06
Znev_17110	darkred	gb|PNF28315.1| putative peptidase C1-like protein F26E4.3 [Cryptotermes secundus]	0.977949	3.95676e-08	0.942872	4.35196e-06
Znev_17131	darkred	ref|XP_021937101.1| transmembrane protein 26 [Zootermopsis nevadensis]	0.977949	3.95676e-08	0.9393	5.85808e-06
Znev_17306	darkred	ref|XP_021928922.1| beta-1,4-glucuronyltransferase 1 [Zootermopsis nevadensis]	0.977949	3.95676e-08	0.924379	1.71366e-05
Znev_17391	darkred		0.977949	3.95676e-08	0.93595	7.61907e-06
Znev_17622	darkred	ref|XP_023704929.1| endoglucanase A [Cryptotermes secundus] >gb|PNF36365.1| Endoglucanase A [Cryptotermes secundus]	0.977949	3.95676e-08	0.899395	6.84059e-05
Znev_17813	darkred		0.977949	3.95676e-08	0.983162	1.03619e-08
Znev_18491	darkred		0.977949	3.95676e-08	0.92631	1.51074e-05
Znev_18818	darkred	ref|XP_023713960.1| gustatory and odorant receptor 24-like [Cryptotermes secundus] >ref|XP_033608755.1| gustatory and odorant receptor 24-like [Cryptotermes secundus]	0.977949	3.95676e-08	0.967946	2.52536e-07
Znev_18934	darkred	ref|XP_021923390.1| probable glutamate receptor [Zootermopsis nevadensis]	0.977949	3.95676e-08	0.981283	1.75299e-08
Znev_18935	darkred	ref|XP_021923390.1| probable glutamate receptor [Zootermopsis nevadensis]	0.977949	3.95676e-08	0.970094	1.7916e-07
Znev_18956	darkred	gb|PSN36611.1| Ionotropic receptor 75d [Blattella germanica]	0.977949	3.95676e-08	0.970124	1.78284e-07
Znev_18957	darkred		0.977949	3.95676e-08	0.97064	1.6356e-07
Znev_18958	darkred		0.977949	3.95676e-08	0.927296	1.41471e-05
Znev_18973	darkred	ref|XP_021928545.1| odorant receptor 13a-like [Zootermopsis nevadensis]	0.977949	3.95676e-08	0.936198	7.47622e-06
Znev_19010	darkred	gb|PSN55723.1| Odorant receptor 57a [Blattella germanica]	0.977949	3.95676e-08	0.920392	2.20048e-05
Znev_00076	darkslateblue	gb|KDR22618.1| Serine/threonine-protein kinase 12 [Zootermopsis nevadensis]	0.903506	5.59235e-05	0.872465	0.000213684
Znev_00252	darkslateblue	gb|KDR23386.1| Kinesin-like protein KIF20A [Zootermopsis nevadensis]	0.903506	5.59235e-05	0.675213	0.0159775
Znev_00599	darkslateblue		0.903506	5.59235e-05	0.807525	0.00149099
Znev_00638	darkslateblue	ref|XP_021922314.1| H/ACA ribonucleoprotein complex non-core subunit NAF1 isoform X1 [Zootermopsis nevadensis] >gb|KDR18167.1| H/ACA ribonucleoprotein complex non-core subunit NAF1 [Zootermopsis nevadensis]	0.903506	5.59235e-05	0.816125	0.0012048
Znev_00824	darkslateblue	gb|PSN30737.1| Inositol monophosphatase 2, partial [Blattella germanica]	0.903506	5.59235e-05	0.856612	0.000373332
Znev_01804	darkslateblue	gb|PSN39224.1| Protein kintoun [Blattella germanica]	0.903506	5.59235e-05	0.729449	0.00709482
Znev_02055	darkslateblue	gb|PSN45009.1| Cleavage stimulation factor subunit 1 [Blattella germanica]	0.903506	5.59235e-05	0.676865	0.0156241
Znev_02155	darkslateblue	gb|KDR23117.1| G protein-coupled receptor kinase 1, partial [Zootermopsis nevadensis]	0.903506	5.59235e-05	0.756349	0.00441656
Znev_02381	darkslateblue		0.903506	5.59235e-05	0.886343	0.000123065
Znev_02463	darkslateblue		0.903506	5.59235e-05	0.684831	0.0140004
Znev_02650	darkslateblue	gb|PNF15118.1| N-acetylglucosamine-6-phosphate deacetylase [Cryptotermes secundus]	0.903506	5.59235e-05	0.86079	0.000324406
Znev_02658	darkslateblue	ref|XP_015521403.1| PREDICTED: cyclin-A2 [Neodiprion lecontei]	0.903506	5.59235e-05	0.898063	7.2887e-05
Znev_02751	darkslateblue	gb|PNF17223.1| Nucleolar complex protein 3-like protein [Cryptotermes secundus]	0.903506	5.59235e-05	0.773507	0.00316332
Znev_02829	darkslateblue	ref|XP_021924837.1| transcription initiation factor IIA subunit 1 isoform X1 [Zootermopsis nevadensis]	0.903506	5.59235e-05	0.852196	0.000431111
Znev_02891	darkslateblue		0.903506	5.59235e-05	0.728619	0.00719325
Znev_02892	darkslateblue		0.903506	5.59235e-05	0.767938	0.00353575
Znev_03017	darkslateblue	gb|EGI67764.1| Tubulin alpha-1 chain [Acromyrmex echinatior]	0.903506	5.59235e-05	0.832645	0.000774994
Znev_03101	darkslateblue	ref|XP_008193431.1| PREDICTED: kinesin-like protein Nod [Tribolium castaneum] >gb|EFA00906.2| Bipolar kinesin KRP-130-like Protein [Tribolium castaneum]	0.903506	5.59235e-05	0.698911	0.0114397
Znev_03354	darkslateblue	ref|XP_021918725.1| pre-mRNA-processing factor 19 [Zootermopsis nevadensis] >gb|KDR20058.1| Pre-mRNA-processing factor 19 [Zootermopsis nevadensis]	0.903506	5.59235e-05	0.69872	0.0114719
Znev_03407	darkslateblue	gb|PNF31950.1| DNA replication licensing factor Mcm7 [Cryptotermes secundus]	0.903506	5.59235e-05	0.758822	0.00421606
Znev_03518	darkslateblue	ref|XP_021914233.1| protein abnormal spindle [Zootermopsis nevadensis] >gb|KDR22214.1| Protein abnormal spindle [Zootermopsis nevadensis]	0.903506	5.59235e-05	0.873807	0.000203157
Znev_03521	darkslateblue	gb|PNF32702.1| Calcium and integrin-binding protein 1 [Cryptotermes secundus]	0.903506	5.59235e-05	0.689934	0.0130279
Znev_03823	darkslateblue	gb|PSN48818.1| mRNA export factor [Blattella germanica]	0.903506	5.59235e-05	0.728524	0.00720457
Znev_03885	darkslateblue	ref|XP_021935715.1| origin recognition complex subunit 5 isoform X1 [Zootermopsis nevadensis] >gb|KDR10860.1| Origin recognition complex subunit 5 [Zootermopsis nevadensis]	0.903506	5.59235e-05	0.785287	0.00247434
Znev_03981	darkslateblue	gb|KDR18787.1| Peroxisomal N(1)-acetyl-spermine/spermidine oxidase [Zootermopsis nevadensis]	0.903506	5.59235e-05	0.91984	2.27567e-05
Znev_04043	darkslateblue	gb|KDR13274.1| Mitotic checkpoint serine/threonine-protein kinase BUB1 [Zootermopsis nevadensis]	0.903506	5.59235e-05	0.633448	0.0270078
Znev_04178	darkslateblue	gb|PSN40484.1| Inosine triphosphate pyrophosphatase [Blattella germanica]	0.903506	5.59235e-05	0.628574	0.0285814
Znev_04188	darkslateblue		0.903506	5.59235e-05	0.764803	0.00375951
Znev_04544	darkslateblue		0.903506	5.59235e-05	0.694064	0.0122783
Znev_04657	darkslateblue		0.903506	5.59235e-05	0.740024	0.0059274
Znev_05204	darkslateblue	gb|KDR08635.1| Leucine zipper putative tumor suppressor 2-like protein [Zootermopsis nevadensis]	0.903506	5.59235e-05	0.715489	0.00889018
Znev_05425	darkslateblue	gb|KDR11421.1| BRCA1-A complex subunit Abraxas [Zootermopsis nevadensis]	0.903506	5.59235e-05	0.693012	0.0124661
Znev_05498	darkslateblue	gb|RZC42851.1| glucose dehydrogenase [FAD, quinone] [Asbolus verrucosus]	0.903506	5.59235e-05	0.923213	1.84624e-05
Znev_05741	darkslateblue	gb|KDR19424.1| Glycine receptor subunit alpha-3 [Zootermopsis nevadensis]	0.903506	5.59235e-05	0.845276	0.000535332
Znev_05770	darkslateblue	gb|PSN51373.1| Farnesol dehydrogenase [Blattella germanica]	0.903506	5.59235e-05	0.742788	0.00564765
Znev_05781	darkslateblue	gb|PSN46525.1| Facilitated trehalose transporter Tret1 [Blattella germanica]	0.903506	5.59235e-05	0.808534	0.00145493
Znev_06305	darkslateblue	gb|KDR10231.1| Ras-specific guanine nucleotide-releasing factor 2, partial [Zootermopsis nevadensis]	0.903506	5.59235e-05	0.88012	0.000158919
Znev_06381	darkslateblue	gb|KDR15634.1| Tumor suppressor candidate 4, partial [Zootermopsis nevadensis]	0.903506	5.59235e-05	0.812272	0.00132724
Znev_06406	darkslateblue	ref|XP_021922983.1| flap endonuclease GEN [Zootermopsis nevadensis] >gb|KDR17866.1| Flap endonuclease GEN [Zootermopsis nevadensis]	0.903506	5.59235e-05	0.804156	0.00161629
Znev_06465	darkslateblue	ref|XP_021934983.1| U3 small nucleolar RNA-associated protein 18 homolog [Zootermopsis nevadensis] >gb|KDR11184.1| U3 small nucleolar RNA-associated protein 18-like protein [Zootermopsis nevadensis]	0.903506	5.59235e-05	0.802753	0.00167081
Znev_06839	darkslateblue	ref|XP_023708479.1| myoneurin isoform X2 [Cryptotermes secundus]	0.903506	5.59235e-05	0.636172	0.0261559
Znev_07003	darkslateblue	ref|XP_021919374.1| mitochondrial amidoxime-reducing component 1-like isoform X1 [Zootermopsis nevadensis] >gb|KDR19684.1| MOSC domain-containing protein 1, mitochondrial [Zootermopsis nevadensis]	0.903506	5.59235e-05	0.729985	0.00703186
Znev_07081	darkslateblue	ref|XP_021938597.1| polynucleotide 5'-hydroxyl-kinase NOL9 isoform X1 [Zootermopsis nevadensis] >gb|KDR08998.1| Nucleolar protein 9 [Zootermopsis nevadensis]	0.903506	5.59235e-05	0.819861	0.00109457
Znev_07237	darkslateblue	ref|XP_021929125.1| lymphocyte-specific helicase-like isoform X1 [Zootermopsis nevadensis] >gb|KDR14609.1| Lymphoid-specific helicase [Zootermopsis nevadensis]	0.903506	5.59235e-05	0.929357	1.22956e-05
Znev_07316	darkslateblue		0.903506	5.59235e-05	0.865508	0.000275303
Znev_07465	darkslateblue	gb|KDR23844.1| Protein peanut [Zootermopsis nevadensis]	0.903506	5.59235e-05	0.837493	0.000674852
Znev_07690	darkslateblue	ref|XP_021939444.1| serine/arginine repetitive matrix protein 2 isoform X1 [Zootermopsis nevadensis]	0.903506	5.59235e-05	0.784137	0.00253604
Znev_08040	darkslateblue	ref|XP_021918383.1| golgin-45 isoform X1 [Zootermopsis nevadensis] >gb|KDR20245.1| Golgin-45 [Zootermopsis nevadensis]	0.903506	5.59235e-05	0.744939	0.00543697
Znev_08288	darkslateblue	ref|XP_021926609.1| protein Star-like isoform X1 [Zootermopsis nevadensis] >ref|XP_021926610.1| protein Star-like isoform X1 [Zootermopsis nevadensis] >ref|XP_021926611.1| protein Star-like isoform X1 [Zootermopsis nevadensis] >gb|KDR15857.1| Protein Star [Zootermopsis nevadensis]	0.903506	5.59235e-05	0.816563	0.00119146
Znev_08358	darkslateblue		0.903506	5.59235e-05	0.739143	0.00601865
Znev_08482	darkslateblue		0.903506	5.59235e-05	0.856626	0.000373167
Znev_08490	darkslateblue	ref|XP_021930299.1| protein aurora borealis isoform X1 [Zootermopsis nevadensis] >gb|KDR24521.1| Protein aurora borealis [Zootermopsis nevadensis]	0.903506	5.59235e-05	0.882561	0.000143995
Znev_08531	darkslateblue	ref|XP_021920927.1| importin subunit alpha-1 isoform X1 [Zootermopsis nevadensis] >ref|XP_021920928.1| importin subunit alpha-1 isoform X1 [Zootermopsis nevadensis] >ref|XP_021920929.1| importin subunit alpha-1 isoform X1 [Zootermopsis nevadensis] >gb|KDR18936.1| Importin subunit alpha-2 [Zootermopsis nevadensis]	0.903506	5.59235e-05	0.556204	0.0603828
Znev_08605	darkslateblue	ref|XP_021925360.1| vitellogenin-like [Zootermopsis nevadensis] >gb|KDR16478.1| Vitellogenin [Zootermopsis nevadensis]	0.903506	5.59235e-05	0.938863	6.0671e-06
Znev_08794	darkslateblue		0.903506	5.59235e-05	0.916101	2.83993e-05
Znev_08869	darkslateblue	ref|XP_021937240.1| ubiquitin-protein ligase E3C isoform X1 [Zootermopsis nevadensis] >gb|KDR09906.1| Ubiquitin-protein ligase E3C [Zootermopsis nevadensis]	0.903506	5.59235e-05	0.651652	0.0216809
Znev_08956	darkslateblue	ref|XP_021922750.1| F-box only protein 30-like [Zootermopsis nevadensis] >ref|XP_021922751.1| F-box only protein 30-like [Zootermopsis nevadensis] >ref|XP_021922753.1| F-box only protein 30-like [Zootermopsis nevadensis] >ref|XP_021922754.1| F-box only protein 30-like [Zootermopsis nevadensis] >ref|XP_021922755.1| F-box only protein 30-like [Zootermopsis nevadensis] >ref|XP_021922756.1| F-box onl…	0.903506	5.59235e-05	0.84	0.000627172
Znev_09175	darkslateblue	gb|PSN43156.1| Homer protein 1 [Blattella germanica]	0.903506	5.59235e-05	0.655361	0.0206974
Znev_09655	darkslateblue	ref|XP_021923942.1| delta(7)-sterol 5(6)-desaturase erg32-like [Zootermopsis nevadensis] >gb|KDR17319.1| putative C-5 sterol desaturase [Zootermopsis nevadensis]	0.903506	5.59235e-05	0.792338	0.0021208
Znev_10270	darkslateblue	gb|KDR22518.1| Sodium channel protein Nach [Zootermopsis nevadensis]	0.903506	5.59235e-05	0.888551	0.000111997
Znev_10400	darkslateblue	gb|KDR23621.1| Chromatin modification-related protein MEAF6 [Zootermopsis nevadensis]	0.903506	5.59235e-05	0.749793	0.00498326
Znev_10454	darkslateblue		0.903506	5.59235e-05	0.769797	0.00340787
Znev_10455	darkslateblue	ref|XP_021914971.1| spidroin-1-like isoform X1 [Zootermopsis nevadensis]	0.903506	5.59235e-05	0.767049	0.00359812
Znev_10590	darkslateblue	gb|KDR18291.1| Maternal embryonic leucine zipper kinase [Zootermopsis nevadensis]	0.903506	5.59235e-05	0.715459	0.00889446
Znev_10710	darkslateblue	ref|XP_021915124.1| mucin-3A-like isoform X1 [Zootermopsis nevadensis]	0.903506	5.59235e-05	0.840812	0.000612293
Znev_10958	darkslateblue	ref|XP_021918963.1| F-box/LRR-repeat protein 13-like [Zootermopsis nevadensis] >ref|XP_021918964.1| F-box/LRR-repeat protein 13-like [Zootermopsis nevadensis] >ref|XP_021918965.1| F-box/LRR-repeat protein 13-like [Zootermopsis nevadensis] >ref|XP_021918966.1| F-box/LRR-repeat protein 13-like [Zootermopsis nevadensis] >gb|KDR19902.1| F-box/LRR-repeat protein 2 [Zootermopsis nevadensis]	0.903506	5.59235e-05	0.850238	0.000458833
Znev_11020	darkslateblue		0.903506	5.59235e-05	0.778102	0.00287917
Znev_11030	darkslateblue		0.903506	5.59235e-05	0.795816	0.00196131
Znev_11160	darkslateblue	ref|XP_021941409.1| BRISC and BRCA1-A complex member 2-like isoform X1 [Zootermopsis nevadensis] >gb|KDR06501.1| BRCA1-A complex subunit BRE [Zootermopsis nevadensis]	0.903506	5.59235e-05	0.621418	0.0310099
Znev_11226	darkslateblue	gb|KDR11161.1| Targeting protein for Xklp2 [Zootermopsis nevadensis]	0.903506	5.59235e-05	0.881682	0.000149241
Znev_11603	darkslateblue		0.903506	5.59235e-05	0.716675	0.00872575
Znev_11608	darkslateblue	ref|XP_021940385.1| serine/threonine-protein kinase Nek2-like [Zootermopsis nevadensis] >ref|XP_021940386.1| serine/threonine-protein kinase Nek2-like [Zootermopsis nevadensis] >ref|XP_021940387.1| serine/threonine-protein kinase Nek2-like [Zootermopsis nevadensis] >gb|KDR07694.1| Serine/threonine-protein kinase Nek2 [Zootermopsis nevadensis]	0.903506	5.59235e-05	0.7516	0.00482184
Znev_11686	darkslateblue		0.903506	5.59235e-05	0.906553	4.7885e-05
Znev_11981	darkslateblue		0.903506	5.59235e-05	0.799949	0.00178395
Znev_12303	darkslateblue	gb|KDR09776.1| Sodium channel protein Nach [Zootermopsis nevadensis]	0.903506	5.59235e-05	0.767309	0.00357978
Znev_12407	darkslateblue	ref|XP_021932252.1| trichohyalin-like isoform X1 [Zootermopsis nevadensis]	0.903506	5.59235e-05	0.850091	0.000460977
Znev_12488	darkslateblue	gb|PSN37476.1| Histone acetyltransferase type B catalytic subunit [Blattella germanica]	0.903506	5.59235e-05	0.728308	0.00723031
Znev_12541	darkslateblue	gb|KDR12315.1| Disks large-associated protein 5 [Zootermopsis nevadensis]	0.903506	5.59235e-05	0.874146	0.000200557
Znev_12588	darkslateblue		0.903506	5.59235e-05	0.882526	0.000144205
Znev_12620	darkslateblue	gb|KDR13210.1| Rhotekin [Zootermopsis nevadensis]	0.903506	5.59235e-05	0.888203	0.000113686
Znev_12968	darkslateblue	ref|XP_021940027.1| katanin p60 ATPase-containing subunit A-like 1 [Zootermopsis nevadensis]	0.903506	5.59235e-05	0.812072	0.00133384
Znev_13107	darkslateblue	gb|PSN38122.1| ADP-ribosylation factor-like protein 4A [Blattella germanica]	0.903506	5.59235e-05	0.710513	0.00960562
Znev_13192	darkslateblue	ref|XP_021917329.1| enolase-phosphatase E1 isoform X1 [Zootermopsis nevadensis] >gb|KDR20794.1| Enolase-phosphatase E1 [Zootermopsis nevadensis]	0.903506	5.59235e-05	0.91787	2.56072e-05
Znev_13482	darkslateblue	gb|PNF14285.1| Mediator of RNA polymerase II transcription subunit 8 [Cryptotermes secundus]	0.903506	5.59235e-05	0.786405	0.00241548
Znev_13783	darkslateblue	gb|KDR07844.1| Chromosome transmission fidelity protein 18-like protein [Zootermopsis nevadensis]	0.903506	5.59235e-05	0.626317	0.0293318
Znev_13792	darkslateblue	gb|AGT78115.1| putative EAG [Periplaneta americana]	0.903506	5.59235e-05	0.60693	0.0363754
Znev_13842	darkslateblue	gb|KDR08002.1| Protein spire [Zootermopsis nevadensis]	0.903506	5.59235e-05	0.828396	0.000871878
Znev_14535	darkslateblue	ref|XP_021937593.1| ras GTPase-activating-like protein IQGAP2 [Zootermopsis nevadensis] >gb|KDR09638.1| Ras GTPase-activating-like protein IQGAP2 [Zootermopsis nevadensis]	0.903506	5.59235e-05	0.840293	0.000621772
Znev_14705	darkslateblue	gb|KDR23540.1| Histidine decarboxylase, partial [Zootermopsis nevadensis]	0.903506	5.59235e-05	0.945082	3.58644e-06
Znev_15024	darkslateblue	gb|KDR23309.1| Organic cation transporter 1 [Zootermopsis nevadensis]	0.903506	5.59235e-05	0.934676	8.3894e-06
Znev_15026	darkslateblue	gb|KDR23311.1| Organic cation transporter 1, partial [Zootermopsis nevadensis]	0.903506	5.59235e-05	0.961981	5.86877e-07
Znev_15680	darkslateblue		0.903506	5.59235e-05	0.757001	0.004363
Znev_15739	darkslateblue		0.903506	5.59235e-05	0.946368	3.19256e-06
Znev_16994	darkslateblue	gb|PNF28193.1| Single insulin-like growth factor-binding domain protein-2, partial [Cryptotermes secundus]	0.903506	5.59235e-05	0.947488	2.87829e-06
Znev_17097	darkslateblue	ref|XP_021917491.1| anillin-like [Zootermopsis nevadensis]	0.903506	5.59235e-05	0.498954	0.0986716
Znev_17973	darkslateblue	gb|PSN45955.1| Homeobox protein SIX4 [Blattella germanica]	0.903506	5.59235e-05	0.82099	0.00106284
Znev_18390	darkslateblue	ref|XP_021930807.1| protein polybromo-1-like isoform X2 [Zootermopsis nevadensis]	0.903506	5.59235e-05	0.66828	0.0175249
Znev_18394	darkslateblue	ref|XP_023704314.1| serine/threonine-protein kinase polo [Cryptotermes secundus]	0.903506	5.59235e-05	0.889662	0.000106731
Znev_00123	honeydew1	ref|XP_021913089.1| serine/threonine/tyrosine-interacting protein-like isoform X1 [Zootermopsis nevadensis] >gb|KDR22663.1| Serine/threonine/tyrosine-interacting protein [Zootermopsis nevadensis]	0.923132	1.85575e-05	0.683381	0.0142862
Znev_00146	honeydew1	ref|XP_021913413.1| aprataxin and PNK-like factor isoform X1 [Zootermopsis nevadensis]	0.923132	1.85575e-05	0.805543	0.00156377
Znev_00581	honeydew1	ref|XP_021933456.1| RNA-binding protein MEX3B isoform X1 [Zootermopsis nevadensis] >gb|KDR23491.1| RNA-binding protein MEX3B [Zootermopsis nevadensis]	0.923132	1.85575e-05	0.789628	0.00225175
Znev_00856	honeydew1	ref|XP_021942721.1| neuron navigator 3 isoform X1 [Zootermopsis nevadensis]	0.923132	1.85575e-05	0.814749	0.00124749
Znev_01221	honeydew1	gb|KDR18574.1| Tyrosine-protein phosphatase non-receptor type 13 [Zootermopsis nevadensis]	0.923132	1.85575e-05	0.810849	0.0013748
Znev_01820	honeydew1	ref|XP_021935468.1| serine/threonine-protein kinase PAK 3 [Zootermopsis nevadensis] >gb|KDR10895.1| Serine/threonine-protein kinase PAK 3 [Zootermopsis nevadensis]	0.923132	1.85575e-05	0.85418	0.000404353
Znev_01971	honeydew1	ref|XP_021932994.1| transformer-2 protein homolog alpha-like isoform X1 [Zootermopsis nevadensis]	0.923132	1.85575e-05	0.77302	0.00319461
Znev_02051	honeydew1	gb|PSN48127.1| Replication factor C subunit 4 [Blattella germanica]	0.923132	1.85575e-05	0.81114	0.00136497
Znev_02079	honeydew1	gb|PSN41122.1| DNA replication complex GINS protein SLD5 [Blattella germanica]	0.923132	1.85575e-05	0.882852	0.000142293
Znev_02450	honeydew1	gb|KDR23561.1| High affinity cAMP-specific 3',5'-cyclic phosphodiesterase 7A [Zootermopsis nevadensis]	0.923132	1.85575e-05	0.796573	0.00192786
Znev_02754	honeydew1	ref|XP_021918010.1| small G protein signaling modulator 3 homolog isoform X1 [Zootermopsis nevadensis] >gb|KDR20408.1| Small G protein signaling modulator 3-like protein [Zootermopsis nevadensis]	0.923132	1.85575e-05	0.812248	0.00132801
Znev_02849	honeydew1	gb|KDR19281.1| Schwannomin-interacting protein 1 [Zootermopsis nevadensis]	0.923132	1.85575e-05	0.763199	0.00387802
Znev_03556	honeydew1	ref|XP_022919466.1| nuclear envelope integral membrane protein 1-like [Onthophagus taurus]	0.923132	1.85575e-05	0.773981	0.00313304
Znev_03703	honeydew1	ref|XP_021924965.1| putative ATP-dependent RNA helicase DHX30 [Zootermopsis nevadensis] >gb|KDR16683.1| Putative ATP-dependent RNA helicase DHX30 [Zootermopsis nevadensis]	0.923132	1.85575e-05	0.906996	4.67975e-05
Znev_03739	honeydew1	gb|KDR16710.1| Protein Wnt-4 [Zootermopsis nevadensis]	0.923132	1.85575e-05	0.896014	8.02282e-05
Znev_03857	honeydew1	gb|KDR10832.1| Testis-expressed sequence 2 protein [Zootermopsis nevadensis]	0.923132	1.85575e-05	0.818694	0.00112812
Znev_03931	honeydew1	gb|KDR22452.1| N-terminal acetyltransferase B complex subunit MDM20 [Zootermopsis nevadensis]	0.923132	1.85575e-05	0.863553	0.000294888
Znev_04019	honeydew1	ref|XP_021929391.1| DNA polymerase delta subunit 2 [Zootermopsis nevadensis] >gb|KDR14460.1| DNA polymerase delta subunit 2 [Zootermopsis nevadensis]	0.923132	1.85575e-05	0.890302	0.000103788
Znev_04113	honeydew1		0.923132	1.85575e-05	0.819853	0.0010948
Znev_04126	honeydew1	ref|XP_021937877.1| cell division cycle protein 27 homolog isoform X1 [Zootermopsis nevadensis] >gb|KDR09515.1| Cell division cycle protein 27-like protein [Zootermopsis nevadensis]	0.923132	1.85575e-05	0.821118	0.0010593
Znev_04141	honeydew1	ref|XP_021935399.1| centromere protein I-like [Zootermopsis nevadensis] >gb|KDR10968.1| Centromere protein I [Zootermopsis nevadensis]	0.923132	1.85575e-05	0.781793	0.00266535
Znev_04560	honeydew1	ref|XP_021913754.1| serine/threonine-protein kinase PAK mbt isoform X1 [Zootermopsis nevadensis]	0.923132	1.85575e-05	0.890433	0.000103191
Znev_05141	honeydew1	gb|KDR16140.1| DENN domain-containing protein 2C [Zootermopsis nevadensis]	0.923132	1.85575e-05	0.764665	0.00376955
Znev_05179	honeydew1	ref|XP_023702808.1| zinc finger and SCAN domain-containing protein 2 [Cryptotermes secundus]	0.923132	1.85575e-05	0.878103	0.00017214
Znev_05249	honeydew1	ref|XP_025789644.1| zinc finger protein 674 [Puma concolor]	0.923132	1.85575e-05	0.758283	0.00425917
Znev_05363	honeydew1	gb|KDR20703.1| Origin recognition complex subunit 2 [Zootermopsis nevadensis]	0.923132	1.85575e-05	0.839555	0.000635428
Znev_05405	honeydew1		0.923132	1.85575e-05	0.818994	0.00111943
Znev_05454	honeydew1	ref|XP_021934619.1| E3 ubiquitin-protein ligase MIB2 [Zootermopsis nevadensis] >ref|XP_021934620.1| E3 ubiquitin-protein ligase MIB2 [Zootermopsis nevadensis] >gb|KDR11449.1| E3 ubiquitin-protein ligase MIB2 [Zootermopsis nevadensis]	0.923132	1.85575e-05	0.875671	0.000189201
Znev_05687	honeydew1	gb|KDR13464.1| Arf-GAP with SH3 domain, ANK repeat and PH domain-containing protein 1 [Zootermopsis nevadensis]	0.923132	1.85575e-05	0.841952	0.000591872
Znev_05762	honeydew1		0.923132	1.85575e-05	0.843196	0.000570203
Znev_05929	honeydew1	ref|XP_021928487.1| ecto-NOX disulfide-thiol exchanger 2-like [Zootermopsis nevadensis] >gb|KDR14923.1| Ecto-NOX disulfide-thiol exchanger 1 [Zootermopsis nevadensis]	0.923132	1.85575e-05	0.88154	0.000150101
Znev_05954	honeydew1	gb|PSN43632.1| Ubiquitin domain-containing protein UBFD1 [Blattella germanica]	0.923132	1.85575e-05	0.754667	0.00455707
Znev_06036	honeydew1	gb|KDR10490.1| FCH and double SH3 domains protein 2 [Zootermopsis nevadensis]	0.923132	1.85575e-05	0.881153	0.000152463
Znev_06225	honeydew1	ref|XP_021928858.1| glutamate--cysteine ligase catalytic subunit [Zootermopsis nevadensis] >ref|XP_021928859.1| glutamate--cysteine ligase catalytic subunit [Zootermopsis nevadensis] >ref|XP_021928860.1| glutamate--cysteine ligase catalytic subunit [Zootermopsis nevadensis] >ref|XP_021928861.1| glutamate--cysteine ligase catalytic subunit [Zootermopsis nevadensis] >gb|KDR14761.1| Glutamate--cyste…	0.923132	1.85575e-05	0.793161	0.0020822
Znev_06396	honeydew1		0.923132	1.85575e-05	0.769058	0.00345825
Znev_06549	honeydew1	ref|XP_021918358.1| intraflagellar transport protein 52 homolog isoform X1 [Zootermopsis nevadensis] >gb|KDR20281.1| Intraflagellar transport protein 52-like protein [Zootermopsis nevadensis]	0.923132	1.85575e-05	0.789344	0.00226583
Znev_06810	honeydew1	ref|XP_021920552.1| ataxin-7-like protein 1 isoform X1 [Zootermopsis nevadensis] >ref|XP_021920553.1| ataxin-7-like protein 1 isoform X1 [Zootermopsis nevadensis] >ref|XP_021920554.1| ataxin-7-like protein 1 isoform X1 [Zootermopsis nevadensis] >gb|KDR19099.1| Ataxin-7-like protein 1 [Zootermopsis nevadensis]	0.923132	1.85575e-05	0.830929	0.000813066
Znev_06892	honeydew1		0.923132	1.85575e-05	0.842468	0.000582801
Znev_07007	honeydew1	gb|KDR19688.1| Neurotactin [Zootermopsis nevadensis]	0.923132	1.85575e-05	0.779708	0.00278458
Znev_07398	honeydew1	gb|KDR19394.1| Uracil-DNA glycosylase [Zootermopsis nevadensis]	0.923132	1.85575e-05	0.801077	0.00173773
Znev_07551	honeydew1	gb|KDR11387.1| Disks large-associated protein 1 [Zootermopsis nevadensis]	0.923132	1.85575e-05	0.785255	0.00247601
Znev_07587	honeydew1	gb|PNF33798.1| Mitoguardin [Cryptotermes secundus]	0.923132	1.85575e-05	0.797674	0.00187999
Znev_07618	honeydew1	ref|XP_021927391.1| lysine-specific demethylase 4A-like isoform X3 [Zootermopsis nevadensis]	0.923132	1.85575e-05	0.82971	0.000840968
Znev_07666	honeydew1	gb|KDR08118.1| Kin of IRRE-like protein 2, partial [Zootermopsis nevadensis]	0.923132	1.85575e-05	0.883333	0.000139515
Znev_07881	honeydew1	ref|XP_021918841.1| microprocessor complex subunit DGCR8 isoform X1 [Zootermopsis nevadensis]	0.923132	1.85575e-05	0.906215	4.87307e-05
Znev_08190	honeydew1	gb|KDR19476.1| U3 small nucleolar RNA-associated protein 6-like protein [Zootermopsis nevadensis]	0.923132	1.85575e-05	0.774192	0.00311964
Znev_08274	honeydew1	gb|KDR16846.1| DNA/RNA-binding protein KIN17 [Zootermopsis nevadensis]	0.923132	1.85575e-05	0.871974	0.000217647
Znev_08299	honeydew1	gb|PNF29788.1| DNA repair and recombination protein RAD54-like, partial [Cryptotermes secundus]	0.923132	1.85575e-05	0.84876	0.000480668
Znev_08340	honeydew1	ref|XP_023713242.1| zinc finger protein 473 homolog [Cryptotermes secundus]	0.923132	1.85575e-05	0.836414	0.000696218
Znev_08421	honeydew1	gb|PSN52619.1| Lipid storage droplets surface-binding protein 2 [Blattella germanica]	0.923132	1.85575e-05	0.914998	3.02585e-05
Znev_08549	honeydew1		0.923132	1.85575e-05	0.794551	0.00201824
Znev_09307	honeydew1	gb|KDR21289.1| O-phosphoseryl-tRNA(Sec) selenium transferase [Zootermopsis nevadensis]	0.923132	1.85575e-05	0.879638	0.000162002
Znev_09536	honeydew1	gb|KDR22736.1| Peroxisome proliferator-activated receptor gamma coactivator-related protein 1 [Zootermopsis nevadensis]	0.923132	1.85575e-05	0.90005	6.62846e-05
Znev_09538	honeydew1		0.923132	1.85575e-05	0.836656	0.000691374
Znev_10143	honeydew1	ref|XP_021940983.1| la-related protein 1 isoform X1 [Zootermopsis nevadensis]	0.923132	1.85575e-05	0.835089	0.000723176
Znev_10269	honeydew1	ref|XP_021913506.1| protein dead ringer-like [Zootermopsis nevadensis]	0.923132	1.85575e-05	0.862307	0.000307926
Znev_10483	honeydew1	gb|KDR22791.1| DNA-binding protein P3A2 [Zootermopsis nevadensis]	0.923132	1.85575e-05	0.770475	0.00336216
Znev_10577	honeydew1	gb|KDR18277.1| Protein pangolin, isoforms A/H/I, partial [Zootermopsis nevadensis]	0.923132	1.85575e-05	0.818489	0.00113409
Znev_10903	honeydew1	gb|PNF15283.1| Vacuolar-sorting protein SNF8 [Cryptotermes secundus]	0.923132	1.85575e-05	0.854194	0.000404169
Znev_11075	honeydew1	gb|PNF28898.1| Dynamin-1-like protein [Cryptotermes secundus]	0.923132	1.85575e-05	0.770513	0.00335962
Znev_11638	honeydew1	gb|KDR12366.1| Zinc finger MYM-type protein 3 [Zootermopsis nevadensis]	0.923132	1.85575e-05	0.859955	0.000333759
Znev_12263	honeydew1	ref|XP_021918904.1| mental retardation GTPase activating protein homolog 4-like [Zootermopsis nevadensis]	0.923132	1.85575e-05	0.888122	0.000114083
Znev_12290	honeydew1	ref|XP_033610356.1| atrial natriuretic peptide-converting enzyme [Cryptotermes secundus]	0.923132	1.85575e-05	0.888261	0.000113404
Znev_12707	honeydew1	gb|KDR12778.1| Endonuclease G, mitochondrial [Zootermopsis nevadensis]	0.923132	1.85575e-05	0.890639	0.000102262
Znev_12717	honeydew1	ref|XP_021936507.1| zinc finger protein 583-like, partial [Zootermopsis nevadensis]	0.923132	1.85575e-05	0.842493	0.000582364
Znev_12869	honeydew1	gb|KDR20752.1| Neuropeptide FF receptor 2 [Zootermopsis nevadensis]	0.923132	1.85575e-05	0.904307	5.3715e-05
Znev_12872	honeydew1	gb|PNF33587.1| Adenylyltransferase and sulfurtransferase MOCS3 [Cryptotermes secundus] >gb|PNF33588.1| Adenylyltransferase and sulfurtransferase MOCS3 [Cryptotermes secundus]	0.923132	1.85575e-05	0.874498	0.000197895
Znev_13212	honeydew1	ref|XP_021928765.1| protein FAM122A isoform X2 [Zootermopsis nevadensis]	0.923132	1.85575e-05	0.827546	0.000892333
Znev_13543	honeydew1	gb|KDR21180.1| Lateral signaling target protein 2-like protein [Zootermopsis nevadensis]	0.923132	1.85575e-05	0.806455	0.00152995
Znev_13668	honeydew1	ref|XP_021932440.1| zinc finger protein rotund-like isoform X1 [Zootermopsis nevadensis]	0.923132	1.85575e-05	0.769276	0.00344335
Znev_15027	honeydew1	ref|XP_015517996.1| PREDICTED: mitochondrial cardiolipin hydrolase [Neodiprion lecontei] >ref|XP_015517997.1| PREDICTED: mitochondrial cardiolipin hydrolase [Neodiprion lecontei]	0.923132	1.85575e-05	0.792585	0.00210916
Znev_15662	honeydew1	gb|KDR16373.1| Lachesin, partial [Zootermopsis nevadensis]	0.923132	1.85575e-05	0.794746	0.00200937
Znev_15681	honeydew1		0.923132	1.85575e-05	0.885409	0.000127997
Znev_16110	honeydew1	gb|KDR12283.1| Condensin complex subunit 2 [Zootermopsis nevadensis]	0.923132	1.85575e-05	0.819052	0.00111774
Znev_16313	honeydew1	ref|XP_021939006.1| zinc finger protein 32-like [Zootermopsis nevadensis]	0.923132	1.85575e-05	0.847813	0.000495078
Znev_16588	honeydew1	ref|XP_021921620.1| cyclin-dependent-like kinase 5 isoform X1 [Zootermopsis nevadensis]	0.923132	1.85575e-05	0.678329	0.0153159
Znev_17615	honeydew1	ref|XP_023722136.1| BLOC-1-related complex subunit 6 isoform X1 [Cryptotermes secundus]	0.923132	1.85575e-05	0.751003	0.00487479
Znev_17775	honeydew1	ref|XP_021930398.1| zinc finger protein 367-like [Zootermopsis nevadensis]	0.923132	1.85575e-05	0.795144	0.0019914
Znev_18231	honeydew1	ref|XP_021941502.1| rab GTPase-binding effector protein 1 [Zootermopsis nevadensis]	0.923132	1.85575e-05	0.881061	0.000153031
Znev_18908	honeydew1	ref|XP_023721128.1| odorant receptor coreceptor-like isoform X1 [Cryptotermes secundus]	0.923132	1.85575e-05	0.89725	7.57365e-05
Znev_00082	lightcoral	ref|XP_021913337.1| metabotropic glutamate receptor 5-like [Zootermopsis nevadensis] >ref|XP_021913339.1| metabotropic glutamate receptor 5-like [Zootermopsis nevadensis]	0.923719	1.78769e-05	0.884071	0.000135332
Znev_00875	lightcoral	gb|PNF13705.1| Cullin-5 [Cryptotermes secundus]	0.923719	1.78769e-05	0.911516	3.67651e-05
Znev_00977	lightcoral	gb|EFN74362.1| Myelin transcription factor 1 [Camponotus floridanus]	0.923719	1.78769e-05	0.828437	0.000870894
Znev_01019	lightcoral	ref|XP_021936003.1| regulator of chromosome condensation [Zootermopsis nevadensis] >ref|XP_021936004.1| regulator of chromosome condensation [Zootermopsis nevadensis] >ref|XP_021936005.1| regulator of chromosome condensation [Zootermopsis nevadensis] >ref|XP_021936006.1| regulator of chromosome condensation [Zootermopsis nevadensis] >ref|XP_021936007.1| regulator of chromosome condensation [Zoote…	0.923719	1.78769e-05	0.870411	0.000230626
Znev_01695	lightcoral	gb|KDR18954.1| Neuroligin-3 [Zootermopsis nevadensis]	0.923719	1.78769e-05	0.800926	0.00174387
Znev_01747	lightcoral	gb|KDR19000.1| Zinc finger and BTB domain-containing protein 7A, partial [Zootermopsis nevadensis]	0.923719	1.78769e-05	0.920125	2.23659e-05
Znev_02109	lightcoral	ref|XP_021934321.1| protein CASC3-like isoform X1 [Zootermopsis nevadensis] >ref|XP_021934322.1| protein CASC3-like isoform X1 [Zootermopsis nevadensis]	0.923719	1.78769e-05	0.809056	0.00143657
Znev_02270	lightcoral	ref|XP_021942544.1| zinc finger protein 501-like isoform X2 [Zootermopsis nevadensis]	0.923719	1.78769e-05	0.891806	9.71181e-05
Znev_02382	lightcoral	ref|XP_021914648.1| dentin sialophosphoprotein-like isoform X2 [Zootermopsis nevadensis]	0.923719	1.78769e-05	0.94373	4.0408e-06
Znev_02453	lightcoral	ref|XP_021932467.1| tyrosine-protein phosphatase non-receptor type 2 isoform X1 [Zootermopsis nevadensis]	0.923719	1.78769e-05	0.863531	0.000295118
Znev_02473	lightcoral	ref|XP_021932065.1| ras-related protein Rab-44 isoform X1 [Zootermopsis nevadensis] >gb|KDR23583.1| Ras-related protein Rab-32 [Zootermopsis nevadensis]	0.923719	1.78769e-05	0.882305	0.00014551
Znev_03040	lightcoral		0.923719	1.78769e-05	0.837981	0.000665353
Znev_03241	lightcoral	ref|XP_021916618.1| COP9 signalosome complex subunit 1 isoform X1 [Zootermopsis nevadensis] >gb|KDR21197.1| COP9 signalosome complex subunit 1 [Zootermopsis nevadensis]	0.923719	1.78769e-05	0.819616	0.00110155
Znev_03268	lightcoral	ref|XP_021916559.1| coiled-coil domain-containing protein 18-like isoform X2 [Zootermopsis nevadensis]	0.923719	1.78769e-05	0.899504	6.80488e-05
Znev_04120	lightcoral	gb|PSN43904.1| E3 ubiquitin-protein ligase [Blattella germanica]	0.923719	1.78769e-05	0.803667	0.00163515
Znev_04275	lightcoral	ref|XP_021927716.1| AN1-type zinc finger protein 2A-like [Zootermopsis nevadensis] >gb|KDR23765.1| AN1-type zinc finger protein 2B [Zootermopsis nevadensis]	0.923719	1.78769e-05	0.846909	0.000509153
Znev_04589	lightcoral		0.923719	1.78769e-05	0.864667	0.000283605
Znev_04983	lightcoral	ref|XP_021922887.1| male-specific lethal 1 homolog [Zootermopsis nevadensis] >gb|KDR17918.1| Male-specific lethal 1-like protein [Zootermopsis nevadensis]	0.923719	1.78769e-05	0.922631	1.91533e-05
Znev_05006	lightcoral	ref|XP_021927971.1| protein AATF [Zootermopsis nevadensis] >gb|KDR15251.1| Protein AATF [Zootermopsis nevadensis]	0.923719	1.78769e-05	0.874158	0.000200465
Znev_05039	lightcoral	ref|XP_021914536.1| Golgi to ER traffic protein 4 homolog [Zootermopsis nevadensis]	0.923719	1.78769e-05	0.85157	0.000439827
Znev_05216	lightcoral	gb|KDR08647.1| Phosphatidic acid phosphatase type 2 domain-containing protein 1B [Zootermopsis nevadensis]	0.923719	1.78769e-05	0.912841	3.41707e-05
Znev_05483	lightcoral	ref|XP_021933350.1| ATP-dependent RNA helicase DDX55 isoform X1 [Zootermopsis nevadensis]	0.923719	1.78769e-05	0.858477	0.000350826
Znev_05484	lightcoral	ref|XP_021933348.1| probable 28S rRNA (cytosine-C(5))-methyltransferase isoform X1 [Zootermopsis nevadensis] >gb|KDR12157.1| Putative ribosomal RNA methyltransferase nop2 [Zootermopsis nevadensis]	0.923719	1.78769e-05	0.850158	0.000460003
Znev_05936	lightcoral	gb|KDR14930.1| Protein cueball [Zootermopsis nevadensis]	0.923719	1.78769e-05	0.846626	0.000513614
Znev_06392	lightcoral		0.923719	1.78769e-05	0.826192	0.00092568
Znev_06402	lightcoral	ref|XP_003699675.2| PREDICTED: tRNA-dihydrouridine(20a/20b) synthase [NAD(P)+]-like, partial [Megachile rotundata]	0.923719	1.78769e-05	0.872233	0.000215548
Znev_07470	lightcoral	gb|PSN51863.1| Syntaxin-12 [Blattella germanica]	0.923719	1.78769e-05	0.837592	0.000672915
Znev_07642	lightcoral	ref|XP_021939938.1| tetratricopeptide repeat protein 19 homolog, mitochondrial [Zootermopsis nevadensis] >gb|KDR08095.1| Tetratricopeptide repeat protein 19 [Zootermopsis nevadensis]	0.923719	1.78769e-05	0.908059	4.42647e-05
Znev_07861	lightcoral		0.923719	1.78769e-05	0.822104	0.00103224
Znev_08074	lightcoral	ref|XP_023713936.1| zinc finger protein 501 [Cryptotermes secundus]	0.923719	1.78769e-05	0.891501	9.84436e-05
Znev_08134	lightcoral		0.923719	1.78769e-05	0.909871	4.01962e-05
Znev_08971	lightcoral	ref|XP_001606250.2| RING finger protein 37 [Nasonia vitripennis]	0.923719	1.78769e-05	0.836096	0.000702622
Znev_09508	lightcoral		0.923719	1.78769e-05	0.929494	1.21802e-05
Znev_10186	lightcoral	gb|KDR23959.1| Vacuolar protein sorting-associated protein 45 [Zootermopsis nevadensis]	0.923719	1.78769e-05	0.892803	9.28875e-05
Znev_10360	lightcoral	gb|KDR10197.1| Angiogenic factor with G patch and FHA domains 1 [Zootermopsis nevadensis]	0.923719	1.78769e-05	0.884566	0.000132582
Znev_10589	lightcoral	ref|XP_021922173.1| snRNA-activating protein complex subunit 4 [Zootermopsis nevadensis] >gb|KDR18290.1| snRNA-activating protein complex subunit 4 [Zootermopsis nevadensis]	0.923719	1.78769e-05	0.919832	2.27677e-05
Znev_10658	lightcoral	gb|KDQ97269.1| Armadillo repeat-containing protein 5 [Zootermopsis nevadensis]	0.923719	1.78769e-05	0.881698	0.000149143
Znev_10826	lightcoral	ref|XP_021928145.1| transmembrane protein 145-like [Zootermopsis nevadensis] >gb|KDR15115.1| Integral membrane protein GPR180 [Zootermopsis nevadensis]	0.923719	1.78769e-05	0.849544	0.000468995
Znev_10830	lightcoral	gb|KDR15119.1| E3 ubiquitin-protein ligase CBL-B, partial [Zootermopsis nevadensis]	0.923719	1.78769e-05	0.769686	0.00341542
Znev_11231	lightcoral	ref|XP_021919207.1| leukocyte elastase inhibitor-like isoform X1 [Zootermopsis nevadensis]	0.923719	1.78769e-05	0.83332	0.000760405
Znev_11325	lightcoral		0.923719	1.78769e-05	0.756562	0.00439907
Znev_11726	lightcoral	gb|PNF33961.1| Amyloid protein-binding protein 2 [Cryptotermes secundus]	0.923719	1.78769e-05	0.781437	0.00268543
Znev_11871	lightcoral	ref|XP_021937205.1| dual specificity protein phosphatase MPK-4-like isoform X1 [Zootermopsis nevadensis] >gb|KDR09954.1| Dual specificity protein phosphatase 12 [Zootermopsis nevadensis]	0.923719	1.78769e-05	0.861664	0.000314832
Znev_12066	lightcoral	ref|XP_021933782.1| phosphorylated adapter RNA export protein [Zootermopsis nevadensis] >gb|KDR11905.1| Phosphorylated adapter RNA export protein [Zootermopsis nevadensis]	0.923719	1.78769e-05	0.86041	0.000328629
Znev_12610	lightcoral	gb|PSN37237.1| Anaphase-promoting complex subunit 4 [Blattella germanica]	0.923719	1.78769e-05	0.889445	0.000107743
Znev_13200	lightcoral	ref|XP_023720407.1| mini-chromosome maintenance complex-binding protein isoform X1 [Cryptotermes secundus] >gb|PNF20404.1| Mini-chromosome maintenance complex-binding protein [Cryptotermes secundus]	0.923719	1.78769e-05	0.806822	0.0015165
Znev_13262	lightcoral		0.923719	1.78769e-05	0.812897	0.00130674
Znev_13575	lightcoral	ref|XP_021934897.1| enhancer of mRNA-decapping protein 3 [Zootermopsis nevadensis] >gb|KDR11216.1| Enhancer of mRNA-decapping protein 3 [Zootermopsis nevadensis]	0.923719	1.78769e-05	0.860268	0.000330223
Znev_13755	lightcoral	gb|KDR11465.1| Y+L amino acid transporter 2, partial [Zootermopsis nevadensis]	0.923719	1.78769e-05	0.905976	4.93334e-05
Znev_13852	lightcoral	gb|KDQ97900.1| LSM12-like protein A [Zootermopsis nevadensis]	0.923719	1.78769e-05	0.8202	0.00108495
Znev_14657	lightcoral	gb|PSN51689.1| Zinc finger protein OZF [Blattella germanica]	0.923719	1.78769e-05	0.790988	0.0021853
Znev_14824	lightcoral	ref|XP_021938347.1| cyclin-H isoform X1 [Zootermopsis nevadensis] >ref|XP_021938348.1| cyclin-H isoform X1 [Zootermopsis nevadensis] >ref|XP_021938350.1| cyclin-H isoform X1 [Zootermopsis nevadensis] >gb|KDR09129.1| Cyclin-H [Zootermopsis nevadensis]	0.923719	1.78769e-05	0.878798	0.000167488
Znev_15025	lightcoral	ref|XP_021938797.1| carcinine transporter isoform X1 [Zootermopsis nevadensis]	0.923719	1.78769e-05	0.932033	1.01834e-05
Znev_15902	lightcoral	dbj|BAL61211.1| fem-1 homolog A-like protein [Locusta migratoria manilensis]	0.923719	1.78769e-05	0.706032	0.0102858
Znev_16518	lightcoral	gb|PSN37845.1| tRNA-dihydrouridine(20) synthase [NAD(P)+]-like protein [Blattella germanica]	0.923719	1.78769e-05	0.882359	0.000145192
Znev_17185	lightcoral	gb|PNF33501.1| Oral cancer-overexpressed protein 1-like protein [Cryptotermes secundus]	0.923719	1.78769e-05	0.868192	0.000250082
Znev_17958	lightcoral	ref|XP_021919696.1| kin of IRRE-like protein 1 isoform X4 [Zootermopsis nevadensis]	0.923719	1.78769e-05	0.937182	6.92878e-06
Znev_18076	lightcoral	ref|XP_021912983.1| limbic system-associated membrane protein-like isoform X1 [Zootermopsis nevadensis]	0.923719	1.78769e-05	0.846615	0.000513793
Znev_18742	lightcoral	ref|XP_021939037.1| TBC1 domain family member 13 isoform X1 [Zootermopsis nevadensis]	0.923719	1.78769e-05	0.82103	0.00106174
Znev_18861	lightcoral	gb|PSN57696.1| Ionotropic receptor 41a13 [Blattella germanica]	0.923719	1.78769e-05	0.739216	0.00601111
Znev_00362	maroon	ref|XP_021925991.1| DNA polymerase delta subunit 3 isoform X1 [Zootermopsis nevadensis] >gb|KDR16189.1| DNA polymerase delta subunit 3 [Zootermopsis nevadensis]	0.7128	0.00927175	0.799984	0.0017825
Znev_00684	maroon	gb|KDR18212.1| Zinc finger CCHC domain-containing protein 9 [Zootermopsis nevadensis]	0.7128	0.00927175	0.70311	0.0107483
Znev_00935	maroon	gb|KDR21903.1| Pescadillo-like protein, partial [Zootermopsis nevadensis]	0.7128	0.00927175	0.607997	0.0359592
Znev_00964	maroon	gb|KDR21927.1| RNA-binding protein 12B [Zootermopsis nevadensis]	0.7128	0.00927175	0.73206	0.00679183
Znev_01010	maroon		0.7128	0.00927175	0.651725	0.0216613
Znev_01336	maroon	gb|KDR19228.1| CDV3-like protein [Zootermopsis nevadensis]	0.7128	0.00927175	0.298316	0.346287
Znev_01405	maroon	ref|XP_021917071.1| cyclin-dependent kinase 11B-like isoform X1 [Zootermopsis nevadensis] >ref|XP_021917072.1| cyclin-dependent kinase 11B-like isoform X1 [Zootermopsis nevadensis] >gb|KDR21016.1| PITSLRE serine/threonine-protein kinase CDC2L1 [Zootermopsis nevadensis]	0.7128	0.00927175	0.787019	0.00238359
Znev_01888	maroon	ref|XP_021917531.1| E3 ubiquitin-protein ligase rnf8-like isoform X1 [Zootermopsis nevadensis] >gb|KDR24178.1| E3 ubiquitin-protein ligase RNF8 A [Zootermopsis nevadensis]	0.7128	0.00927175	0.747645	0.00518033
Znev_02000	maroon		0.7128	0.00927175	0.712202	0.00935823
Znev_02070	maroon	ref|XP_021934282.1| ubiquitin carboxyl-terminal hydrolase 8 isoform X1 [Zootermopsis nevadensis] >gb|KDR11612.1| Ubiquitin carboxyl-terminal hydrolase 8 [Zootermopsis nevadensis]	0.7128	0.00927175	0.704609	0.0105093
Znev_02080	maroon		0.7128	0.00927175	0.715195	0.00893132
Znev_02197	maroon	gb|KDR11720.1| Pre-mRNA-splicing factor CWC22-like protein, partial [Zootermopsis nevadensis]	0.7128	0.00927175	0.800233	0.00177222
Znev_02205	maroon	ref|XP_021940059.1| histone-lysine N-methyltransferase SETD2-like isoform X1 [Zootermopsis nevadensis] >ref|XP_021940143.1| histone-lysine N-methyltransferase SETD2-like isoform X1 [Zootermopsis nevadensis] >ref|XP_021940228.1| histone-lysine N-methyltransferase SETD2-like isoform X1 [Zootermopsis nevadensis] >ref|XP_021940298.1| histone-lysine N-methyltransferase SETD2-like isoform X1 [Zootermop…	0.7128	0.00927175	0.812535	0.00131859
Znev_02242	maroon	ref|XP_021942851.1| RNA-binding motif protein, X-linked 2-like [Zootermopsis nevadensis] >gb|KDR24402.1| RNA-binding motif protein, X-linked 2 [Zootermopsis nevadensis]	0.7128	0.00927175	0.699185	0.0113937
Znev_02439	maroon	ref|XP_021931739.1| protein RRP5 homolog [Zootermopsis nevadensis] >ref|XP_021931749.1| protein RRP5 homolog [Zootermopsis nevadensis] >ref|XP_021931759.1| protein RRP5 homolog [Zootermopsis nevadensis] >ref|XP_021931767.1| protein RRP5 homolog [Zootermopsis nevadensis] >ref|XP_021931775.1| protein RRP5 homolog [Zootermopsis nevadensis] >ref|XP_021931784.1| protein RRP5 homolog [Zootermopsis neva…	0.7128	0.00927175	0.779388	0.00280325
Znev_02459	maroon	gb|PSN36152.1| Nucleolar protein 58 [Blattella germanica]	0.7128	0.00927175	0.597697	0.0401219
Znev_02632	maroon	ref|XP_021926452.1| protein SPT2 homolog [Zootermopsis nevadensis] >gb|KDR23790.1| SPT2-like protein [Zootermopsis nevadensis]	0.7128	0.00927175	0.675764	0.0158591
Znev_02709	maroon	ref|XP_015513937.1| PREDICTED: ESF1 homolog [Neodiprion lecontei]	0.7128	0.00927175	0.705532	0.0103639
Znev_02726	maroon	ref|XP_021917997.1| histone RNA hairpin-binding protein [Zootermopsis nevadensis] >gb|KDR20383.1| Histone RNA hairpin-binding protein [Zootermopsis nevadensis]	0.7128	0.00927175	0.781813	0.00266423
Znev_02739	maroon	gb|KDR20395.1| SWI/SNF complex subunit SMARCC2 [Zootermopsis nevadensis]	0.7128	0.00927175	0.8425	0.000582243
Znev_02772	maroon	ref|XP_021917964.1| cell growth-regulating nucleolar protein [Zootermopsis nevadensis] >ref|XP_021917965.1| cell growth-regulating nucleolar protein [Zootermopsis nevadensis] >gb|KDR20425.1| Cell growth-regulating nucleolar protein [Zootermopsis nevadensis]	0.7128	0.00927175	0.642683	0.0241993
Znev_02814	maroon	ref|XP_021924878.1| zinc finger CCHC domain-containing protein 10-like isoform X2 [Zootermopsis nevadensis]	0.7128	0.00927175	0.792136	0.00213033
Znev_03735	maroon	ref|XP_011156201.1| CDK-activating kinase assembly factor MAT1 [Solenopsis invicta]	0.7128	0.00927175	0.641173	0.0246432
Znev_03826	maroon	ref|XP_021916757.1| structural maintenance of chromosomes protein 4 isoform X1 [Zootermopsis nevadensis] >gb|KDR21154.1| Structural maintenance of chromosomes protein 4 [Zootermopsis nevadensis]	0.7128	0.00927175	0.754835	0.00454284
Znev_03870	maroon	ref|XP_021935619.1| ribosomal L1 domain-containing protein CG13096-like [Zootermopsis nevadensis] >ref|XP_021935620.1| ribosomal L1 domain-containing protein CG13096-like [Zootermopsis nevadensis] >gb|KDR10845.1| Ribosomal L1 domain-containing protein 1 [Zootermopsis nevadensis]	0.7128	0.00927175	0.626587	0.0292412
Znev_03943	maroon		0.7128	0.00927175	0.500238	0.0976691
Znev_04092	maroon	gb|KDR09484.1| Serine/threonine-protein kinase spk-1, partial [Zootermopsis nevadensis]	0.7128	0.00927175	0.894862	8.46038e-05
Znev_04096	maroon	gb|PSN33304.1| Craniofacial development protein 1 [Blattella germanica]	0.7128	0.00927175	0.602071	0.0383145
Znev_04197	maroon	gb|PSN40599.1| Ribosomal RNA processing protein 36 [Blattella germanica]	0.7128	0.00927175	0.57956	0.0482663
Znev_04466	maroon		0.7128	0.00927175	0.815558	0.00122226
Znev_04858	maroon	ref|XP_021919626.1| chromatin assembly factor 1 subunit A-like [Zootermopsis nevadensis] >ref|XP_021919627.1| chromatin assembly factor 1 subunit A-like [Zootermopsis nevadensis] >gb|KDR19550.1| Chromatin assembly factor 1 subunit A [Zootermopsis nevadensis]	0.7128	0.00927175	0.813556	0.00128543
Znev_05235	maroon	ref|XP_021926163.1| kanadaptin [Zootermopsis nevadensis] >gb|KDR16061.1| Kanadaptin [Zootermopsis nevadensis]	0.7128	0.00927175	0.675171	0.0159865
Znev_05573	maroon	ref|XP_021916277.1| nucleolar MIF4G domain-containing protein 1 [Zootermopsis nevadensis] >ref|XP_021916278.1| nucleolar MIF4G domain-containing protein 1 [Zootermopsis nevadensis] >ref|XP_021916279.1| nucleolar MIF4G domain-containing protein 1 [Zootermopsis nevadensis] >gb|KDR21346.1| Nucleolar MIF4G domain-containing protein 1 [Zootermopsis nevadensis]	0.7128	0.00927175	0.606077	0.0367105
Znev_06232	maroon	gb|KDR04030.1| Pre-mRNA 3'-end-processing factor FIP1 [Zootermopsis nevadensis]	0.7128	0.00927175	0.524619	0.0799222
Znev_06426	maroon	gb|PSN31544.1| FACT complex subunit Ssrp1 [Blattella germanica]	0.7128	0.00927175	0.549012	0.0645035
Znev_06463	maroon	gb|AFP54306.1| heat shock protein 90 [Paratlanticus ussuriensis]	0.7128	0.00927175	0.60453	0.037324
Znev_06761	maroon		0.7128	0.00927175	0.908933	4.22639e-05
Znev_06770	maroon		0.7128	0.00927175	0.553966	0.061645
Znev_07040	maroon		0.7128	0.00927175	0.325127	0.302454
Znev_07046	maroon	ref|XP_021914788.1| probable RNA-binding protein 19 isoform X1 [Zootermopsis nevadensis] >gb|KDR21962.1| putative RNA-binding protein 19 [Zootermopsis nevadensis]	0.7128	0.00927175	0.61541	0.0331604
Znev_07301	maroon	gb|KDR17516.1| FAM50-like protein [Zootermopsis nevadensis]	0.7128	0.00927175	0.509695	0.0904993
Znev_07820	maroon	gb|PSN47197.1| Coiled-coil domain-containing protein 86 [Blattella germanica]	0.7128	0.00927175	0.694048	0.012281
Znev_07870	maroon	ref|XP_021918845.1| centromere protein J isoform X1 [Zootermopsis nevadensis] >gb|KDR19985.1| Centromere protein J [Zootermopsis nevadensis]	0.7128	0.00927175	0.851214	0.000444848
Znev_07872	maroon	ref|XP_021918870.1| nuclear speckle splicing regulatory protein 1 isoform X1 [Zootermopsis nevadensis] >gb|KDR19987.1| Coiled-coil domain-containing protein 55 [Zootermopsis nevadensis]	0.7128	0.00927175	0.524273	0.0801569
Znev_08202	maroon		0.7128	0.00927175	0.515676	0.0861533
Znev_08346	maroon	ref|XP_021925230.1| protein Peter pan [Zootermopsis nevadensis] >gb|KDR16561.1| Suppressor of SWI4 1-like protein [Zootermopsis nevadensis]	0.7128	0.00927175	0.551798	0.0628846
Znev_09365	maroon	ref|XP_021919044.1| transcription initiation factor TFIID subunit 11 [Zootermopsis nevadensis] >gb|KDR19869.1| Transcription initiation factor TFIID subunit 11 [Zootermopsis nevadensis]	0.7128	0.00927175	0.856032	0.000380557
Znev_09382	maroon	ref|XP_021942886.1| la-related protein 7 isoform X1 [Zootermopsis nevadensis]	0.7128	0.00927175	0.636681	0.025999
Znev_09895	maroon	gb|PNF43481.1| putative ATP-dependent RNA helicase DDX46 [Cryptotermes secundus]	0.7128	0.00927175	0.569297	0.0533575
Znev_09900	maroon	ref|XP_021932809.1| NKAP family protein CG6066 isoform X2 [Zootermopsis nevadensis]	0.7128	0.00927175	0.634102	0.0268014
Znev_10307	maroon		0.7128	0.00927175	0.797346	0.00189415
Znev_10345	maroon	ref|XP_021936779.1| peptidyl-prolyl cis-trans isomerase sig-7 isoform X1 [Zootermopsis nevadensis] >gb|KDR10189.1| Peptidyl-prolyl cis-trans isomerase-like 4 [Zootermopsis nevadensis]	0.7128	0.00927175	0.688707	0.0132571
Znev_10885	maroon		0.7128	0.00927175	0.725379	0.00758718
Znev_10904	maroon	ref|XP_023725312.1| peptidyl-prolyl cis-trans isomerase D [Cryptotermes secundus] >gb|PNF15420.1| Peptidyl-prolyl cis-trans isomerase D [Cryptotermes secundus]	0.7128	0.00927175	0.637849	0.0256414
Znev_11178	maroon	ref|XP_013144618.1| PREDICTED: putative RNA polymerase II subunit B1 CTD phosphatase RPAP2 [Papilio polytes]	0.7128	0.00927175	0.751258	0.00485211
Znev_11399	maroon	ref|XP_021938077.1| mediator of RNA polymerase II transcription subunit 19 [Zootermopsis nevadensis] >gb|KDR09356.1| Mediator of RNA polymerase II transcription subunit 19 [Zootermopsis nevadensis]	0.7128	0.00927175	0.799581	0.00179922
Znev_11545	maroon	ref|XP_028153076.1| zinc finger protein 664-like isoform X1 [Diabrotica virgifera virgifera]	0.7128	0.00927175	0.647374	0.0228571
Znev_11566	maroon	ref|XP_021921918.1| probable aminoacyl tRNA synthase complex-interacting multifunctional protein 2 isoform X1 [Zootermopsis nevadensis] >gb|KDR18392.1| putative aminoacyl tRNA synthetase complex-interacting multifunctional protein 2 [Zootermopsis nevadensis]	0.7128	0.00927175	0.467285	0.125596
Znev_11577	maroon	ref|XP_021921944.1| spermatogenesis-associated protein 22-like [Zootermopsis nevadensis] >gb|KDR18403.1| Spermatogenesis-associated protein 22 [Zootermopsis nevadensis]	0.7128	0.00927175	0.571291	0.05234
Znev_11613	maroon	gb|KDR07699.1| Protein SFRS12IP1 [Zootermopsis nevadensis]	0.7128	0.00927175	0.68886	0.0132282
Znev_11674	maroon	gb|PSN52406.1| DnaJ subfamily C member 21 [Blattella germanica]	0.7128	0.00927175	0.806494	0.00152852
Znev_11681	maroon	ref|XP_021936357.1| histone-binding protein N1/N2 isoform X1 [Zootermopsis nevadensis] >gb|KDR10439.1| Nuclear autoantigenic sperm protein [Zootermopsis nevadensis]	0.7128	0.00927175	0.843041	0.000572866
Znev_12393	maroon	ref|XP_021937314.1| tRNA (adenine(58)-N(1))-methyltransferase non-catalytic subunit TRM6 isoform X1 [Zootermopsis nevadensis] >gb|KDR09856.1| tRNA (adenine-N(1)-)-methyltransferase non-catalytic subunit TRM6 [Zootermopsis nevadensis]	0.7128	0.00927175	0.775577	0.00303278
Znev_12651	maroon	ref|XP_021941025.1| serum response factor-binding protein 1 isoform X1 [Zootermopsis nevadensis]	0.7128	0.00927175	0.703523	0.010682
Znev_12660	maroon	ref|XP_021920487.1| DNA ligase 1-like isoform X1 [Zootermopsis nevadensis]	0.7128	0.00927175	0.567269	0.054406
Znev_12734	maroon	ref|XP_021934034.1| ATP-dependent RNA helicase DHX8 isoform X1 [Zootermopsis nevadensis] >gb|KDR11769.1| ATP-dependent RNA helicase DHX8 [Zootermopsis nevadensis]	0.7128	0.00927175	0.703782	0.0106407
Znev_12817	maroon	ref|XP_012251558.1| pre-rRNA processing protein FTSJ3 [Athalia rosae] >ref|XP_020706612.1| pre-rRNA processing protein FTSJ3 [Athalia rosae]	0.7128	0.00927175	0.395135	0.203633
Znev_12895	maroon	ref|XP_021917200.1| meiosis-specific nuclear structural protein 1-like isoform X1 [Zootermopsis nevadensis] >gb|KDR20882.1| Meiosis-specific nuclear structural protein 1 [Zootermopsis nevadensis]	0.7128	0.00927175	0.70208	0.0109149
Znev_13130	maroon		0.7128	0.00927175	0.79791	0.00186984
Znev_13310	maroon	ref|XP_012259487.1| G patch domain-containing protein 4 [Athalia rosae]	0.7128	0.00927175	0.605597	0.0369003
Znev_13314	maroon		0.7128	0.00927175	0.547134	0.0656107
Znev_13346	maroon		0.7128	0.00927175	0.476631	0.117202
Znev_13516	maroon	gb|PNF19244.1| Non-structural maintenance of chromosomes element 1-like protein [Cryptotermes secundus] >gb|PNF19245.1| Non-structural maintenance of chromosomes element 1-like protein [Cryptotermes secundus]	0.7128	0.00927175	0.671771	0.0167325
Znev_13585	maroon	gb|QOS47370.1| DEAD-box DDX54 [Locusta migratoria]	0.7128	0.00927175	0.790668	0.0022008
Znev_13836	maroon	gb|PSN33760.1| Protein Red [Blattella germanica]	0.7128	0.00927175	0.574037	0.0509612
Znev_13883	maroon	ref|XP_021939112.1| pumilio homolog 3 [Zootermopsis nevadensis] >ref|XP_021939113.1| pumilio homolog 3 [Zootermopsis nevadensis] >ref|XP_021939114.1| pumilio homolog 3 [Zootermopsis nevadensis] >ref|XP_021939115.1| pumilio homolog 3 [Zootermopsis nevadensis] >gb|KDR08684.1| Pumilio domain-containing protein [Zootermopsis nevadensis]	0.7128	0.00927175	0.725659	0.00755252
Znev_14465	maroon	ref|XP_021940073.1| hepatoma-derived growth factor-related protein 2-like [Zootermopsis nevadensis]	0.7128	0.00927175	0.831587	0.000798296
Znev_14928	maroon	ref|XP_021923844.1| histone-lysine N-methyltransferase NSD2 isoform X1 [Zootermopsis nevadensis] >ref|XP_021923845.1| histone-lysine N-methyltransferase NSD2 isoform X1 [Zootermopsis nevadensis] >ref|XP_021923846.1| histone-lysine N-methyltransferase NSD2 isoform X1 [Zootermopsis nevadensis] >ref|XP_021923847.1| histone-lysine N-methyltransferase NSD2 isoform X1 [Zootermopsis nevadensis] >ref|XP_…	0.7128	0.00927175	0.578315	0.048865
Znev_15782	maroon		0.7128	0.00927175	0.314932	0.318738
Znev_15860	maroon	gb|PSN46252.1| Zinc finger protein 362 [Blattella germanica]	0.7128	0.00927175	0.876622	0.000182381
Znev_16199	maroon		0.7128	0.00927175	0.783011	0.00259756
Znev_17210	maroon	ref|XP_021914433.1| ribonuclease H2 subunit B-like isoform X1 [Zootermopsis nevadensis] >ref|XP_021914434.1| ribonuclease H2 subunit B-like isoform X1 [Zootermopsis nevadensis]	0.7128	0.00927175	0.441868	0.15038
Znev_00161	orange	gb|KDR22699.1| WD repeat-containing protein 91 [Zootermopsis nevadensis]	0.881478	0.000150476	0.831009	0.000811259
Znev_00308	orange	gb|KDR23419.1| Ladybird homeobox corepressor 1-like protein [Zootermopsis nevadensis]	0.881478	0.000150476	0.80985	0.00140896
Znev_00331	orange	gb|PSN44400.1| Syntaxin-18 [Blattella germanica]	0.881478	0.000150476	0.711215	0.00950221
Znev_00497	orange	ref|XP_011298286.1| PREDICTED: DNA-directed RNA polymerase III subunit RPC7-like [Fopius arisanus] >ref|XP_011298287.1| PREDICTED: DNA-directed RNA polymerase III subunit RPC7-like [Fopius arisanus] >ref|XP_011298288.1| PREDICTED: DNA-directed RNA polymerase III subunit RPC7-like [Fopius arisanus]	0.881478	0.000150476	0.786887	0.00239041
Znev_00953	orange	ref|XP_021914868.1| serine/threonine-protein kinase fused isoform X1 [Zootermopsis nevadensis] >gb|KDR21916.1| Serine/threonine-protein kinase 36 [Zootermopsis nevadensis]	0.881478	0.000150476	0.862106	0.000310071
Znev_01007	orange	ref|XP_023703101.1| UPF0488 protein CG14286 isoform X2 [Cryptotermes secundus]	0.881478	0.000150476	0.833418	0.000758316
Znev_01279	orange	gb|KDR18635.1| Max-binding protein MNT [Zootermopsis nevadensis]	0.881478	0.000150476	0.625934	0.0294605
Znev_01447	orange	ref|XP_021915761.1| zinc finger protein 737-like isoform X1 [Zootermopsis nevadensis]	0.881478	0.000150476	0.874486	0.000197982
Znev_01451	orange	ref|XP_021915767.1| snRNA-activating protein complex subunit 1 isoform X1 [Zootermopsis nevadensis] >ref|XP_021915768.1| snRNA-activating protein complex subunit 1 isoform X1 [Zootermopsis nevadensis] >ref|XP_021915769.1| snRNA-activating protein complex subunit 1 isoform X1 [Zootermopsis nevadensis] >gb|KDR21539.1| snRNA-activating protein complex subunit 1 [Zootermopsis nevadensis]	0.881478	0.000150476	0.754189	0.00459761
Znev_01883	orange	ref|XP_021916730.1| sprT-like domain-containing protein Spartan [Zootermopsis nevadensis] >gb|KDR24175.1| Zinc finger RAD18 domain-containing protein [Zootermopsis nevadensis]	0.881478	0.000150476	0.637002	0.0259006
Znev_02049	orange	gb|KDR22127.1| Telomeric repeat-binding factor 2-interacting protein 1 [Zootermopsis nevadensis]	0.881478	0.000150476	0.599437	0.0393959
Znev_02105	orange		0.881478	0.000150476	0.461494	0.13099
Znev_02298	orange		0.881478	0.000150476	0.603157	0.0378749
Znev_02583	orange		0.881478	0.000150476	0.929276	1.23647e-05
Znev_02629	orange	ref|XP_023714158.1| DNA topoisomerase 3-beta-1 [Cryptotermes secundus] >ref|XP_023714159.1| DNA topoisomerase 3-beta-1 [Cryptotermes secundus] >ref|XP_023714160.1| DNA topoisomerase 3-beta-1 [Cryptotermes secundus] >gb|PNF27039.1| DNA topoisomerase 3-beta-1 [Cryptotermes secundus]	0.881478	0.000150476	0.824658	0.000964617
Znev_02640	orange	gb|KDR23797.1| Histone H2B.3 [Zootermopsis nevadensis]	0.881478	0.000150476	0.816957	0.00117954
Znev_02641	orange	ref|XP_021926376.1| histone H2A-like [Zootermopsis nevadensis] >gb|KDR23798.1| Histone H2A [Zootermopsis nevadensis]	0.881478	0.000150476	0.819993	0.00109081
Znev_02776	orange	ref|XP_021917966.1| serendipity locus protein H-1-like isoform X1 [Zootermopsis nevadensis] >gb|KDR20428.1| Serendipity locus protein H-1 [Zootermopsis nevadensis]	0.881478	0.000150476	0.757458	0.0043258
Znev_02811	orange	gb|KDR16756.1| Zinc finger CCHC domain-containing protein 10 [Zootermopsis nevadensis]	0.881478	0.000150476	0.842383	0.000584289
Znev_02868	orange	gb|KDR19298.1| Serine/threonine-protein kinase PLK4 [Zootermopsis nevadensis]	0.881478	0.000150476	0.787104	0.00237923
Znev_02935	orange	gb|PSN35883.1| RAB6A-GEF complex partner protein 2 [Blattella germanica]	0.881478	0.000150476	0.535539	0.0727387
Znev_03010	orange	gb|KDR16855.1| Cyclic AMP-dependent transcription factor ATF-6 beta [Zootermopsis nevadensis]	0.881478	0.000150476	0.851072	0.000446861
Znev_03154	orange	gb|PNF33559.1| putative serine/threonine-protein kinase C05D10.2 [Cryptotermes secundus]	0.881478	0.000150476	0.822095	0.00103247
Znev_03370	orange	ref|XP_021918722.1| WD repeat-containing protein 78-like [Zootermopsis nevadensis] >gb|KDR20072.1| WD repeat-containing protein 78 [Zootermopsis nevadensis]	0.881478	0.000150476	0.674763	0.0160747
Znev_03405	orange	gb|PNF31919.1| Growth hormone-regulated TBC protein 1-A [Cryptotermes secundus]	0.881478	0.000150476	0.571301	0.0523351
Znev_03461	orange	ref|XP_021921901.1| syntaxin-16 [Zootermopsis nevadensis] >gb|KDR18446.1| Syntaxin-16 [Zootermopsis nevadensis]	0.881478	0.000150476	0.635707	0.0263001
Znev_03959	orange	ref|XP_021921269.1| DNA-directed RNA polymerase III subunit RPC3 isoform X1 [Zootermopsis nevadensis] >gb|KDR18768.1| DNA-directed RNA polymerase III subunit RPC3 [Zootermopsis nevadensis]	0.881478	0.000150476	0.763595	0.00384855
Znev_04048	orange	ref|XP_021931473.1| protein FAM98A-like isoform X2 [Zootermopsis nevadensis]	0.881478	0.000150476	0.812682	0.00131376
Znev_04058	orange	gb|PSN41186.1| Lys-63-specific deubiquitinase BRCC36 [Blattella germanica]	0.881478	0.000150476	0.662645	0.0188612
Znev_04071	orange	ref|XP_021931437.1| heterogeneous nuclear ribonucleoprotein L isoform X1 [Zootermopsis nevadensis]	0.881478	0.000150476	0.669607	0.0172206
Znev_04086	orange	ref|XP_021931493.1| major facilitator superfamily domain-containing protein 12-like isoform X1 [Zootermopsis nevadensis] >gb|KDR13311.1| putative MFS-type transporter C19orf28 [Zootermopsis nevadensis]	0.881478	0.000150476	0.760737	0.00406552
Znev_04299	orange	ref|XP_021923196.1| zinc finger protein 436-like [Zootermopsis nevadensis]	0.881478	0.000150476	0.871856	0.000218604
Znev_04962	orange	gb|PSN53012.1| Nuclear pore complex protein 107 [Blattella germanica]	0.881478	0.000150476	0.676572	0.0156863
Znev_05003	orange		0.881478	0.000150476	0.866745	0.000263445
Znev_05045	orange	ref|XP_021915248.1| zinc finger protein 316-like [Zootermopsis nevadensis] >ref|XP_021915256.1| zinc finger protein 316-like [Zootermopsis nevadensis] >gb|KDR24289.1| Gastrula zinc finger protein XlCGF46.1 [Zootermopsis nevadensis]	0.881478	0.000150476	0.802429	0.00168357
Znev_05107	orange	gb|KDR16107.1| Glutamate receptor, ionotropic kainate 2 [Zootermopsis nevadensis]	0.881478	0.000150476	0.772941	0.00319974
Znev_05112	orange	gb|KDR16112.1| Ankyrin repeat domain-containing protein 54 [Zootermopsis nevadensis]	0.881478	0.000150476	0.852634	0.000425086
Znev_05208	orange		0.881478	0.000150476	0.916276	2.8114e-05
Znev_05221	orange	ref|XP_023709681.2| nuclear-pore anchor [Cryptotermes secundus]	0.881478	0.000150476	0.815002	0.00123953
Znev_05279	orange		0.881478	0.000150476	0.791139	0.002178
Znev_05386	orange	ref|XP_023709030.1| mucin-2-like isoform X4 [Cryptotermes secundus] >ref|XP_023709031.1| mucin-2-like isoform X5 [Cryptotermes secundus]	0.881478	0.000150476	0.411838	0.18344
Znev_05503	orange	gb|AGG40975.1| sodium channel auxiliary subunit TEH1-like transcript variant TEH1C [Periplaneta americana]	0.881478	0.000150476	0.83358	0.000754844
Znev_05550	orange	ref|XP_023704500.1| F-box/LRR-repeat protein 7-like isoform X1 [Cryptotermes secundus]	0.881478	0.000150476	0.891531	9.83137e-05
Znev_05669	orange		0.881478	0.000150476	0.62641	0.0293006
Znev_05720	orange		0.881478	0.000150476	0.85486	0.00039549
Znev_05939	orange		0.881478	0.000150476	0.816151	0.001204
Znev_05945	orange		0.881478	0.000150476	0.642751	0.0241796
Znev_06051	orange	gb|PSN30658.1| F-box/WD repeat-containing protein 7 [Blattella germanica]	0.881478	0.000150476	0.689954	0.0130242
Znev_06175	orange	ref|XP_021917810.1| conserved oligomeric Golgi complex subunit 6 isoform X1 [Zootermopsis nevadensis] >gb|KDR20532.1| Conserved oligomeric Golgi complex subunit 6 [Zootermopsis nevadensis]	0.881478	0.000150476	0.759677	0.00414829
Znev_06238	orange		0.881478	0.000150476	0.783192	0.00258755
Znev_06297	orange	gb|KDR10223.1| Sodium channel protein Nach [Zootermopsis nevadensis]	0.881478	0.000150476	0.595044	0.0412476
Znev_06357	orange	ref|XP_021927149.1| rho GTPase-activating protein 45-like isoform X1 [Zootermopsis nevadensis] >ref|XP_021927150.1| rho GTPase-activating protein 45-like isoform X1 [Zootermopsis nevadensis] >ref|XP_021927151.1| rho GTPase-activating protein 45-like isoform X1 [Zootermopsis nevadensis] >ref|XP_021927152.1| rho GTPase-activating protein 45-like isoform X1 [Zootermopsis nevadensis] >ref|XP_02192715…	0.881478	0.000150476	0.866045	0.000270105
Znev_06438	orange	ref|XP_023722265.2| tectonic-2-like isoform X1 [Cryptotermes secundus] >ref|XP_033610630.1| tectonic-2-like isoform X1 [Cryptotermes secundus]	0.881478	0.000150476	0.767714	0.00355137
Znev_06442	orange	ref|XP_024944130.1| leucine-rich repeat transmembrane protein FLRT3 isoform X1 [Cephus cinctus]	0.881478	0.000150476	0.705007	0.0104463
Znev_06449	orange		0.881478	0.000150476	0.806682	0.00152161
Znev_06493	orange		0.881478	0.000150476	0.839364	0.000639007
Znev_06566	orange	ref|XP_021930015.1| methyl-CpG-binding domain protein 4-like [Zootermopsis nevadensis] >ref|XP_021930023.1| methyl-CpG-binding domain protein 4-like [Zootermopsis nevadensis] >gb|KDR23632.1| Methyl-CpG-binding domain protein 4 [Zootermopsis nevadensis]	0.881478	0.000150476	0.891638	9.7847e-05
Znev_06627	orange		0.881478	0.000150476	0.769896	0.00340122
Znev_06752	orange		0.881478	0.000150476	0.871812	0.000218963
Znev_06828	orange	gb|KDR16300.1| Sorting nexin-30 [Zootermopsis nevadensis]	0.881478	0.000150476	0.719682	0.00831886
Znev_07023	orange	gb|PSN55242.1| Calmodulin-lysine N-methyltransferase [Blattella germanica]	0.881478	0.000150476	0.830244	0.000828656
Znev_07031	orange	gb|KDR21949.1| Nuclear pore complex protein [Zootermopsis nevadensis]	0.881478	0.000150476	0.711818	0.00941409
Znev_07115	orange	ref|XP_021929643.1| sodium channel protein Nach-like [Zootermopsis nevadensis]	0.881478	0.000150476	0.71036	0.00962836
Znev_07167	orange	ref|XP_021917112.1| kelch-like protein 6 isoform X1 [Zootermopsis nevadensis] >gb|KDR20928.1| Kelch-like protein 38 [Zootermopsis nevadensis]	0.881478	0.000150476	0.779939	0.00277119
Znev_07327	orange	ref|XP_021936865.1| popeye domain-containing protein 3-like isoform X1 [Zootermopsis nevadensis] >ref|XP_021936866.1| popeye domain-containing protein 3-like isoform X1 [Zootermopsis nevadensis] >ref|XP_021936867.1| popeye domain-containing protein 3-like isoform X1 [Zootermopsis nevadensis]	0.881478	0.000150476	0.800283	0.00177015
Znev_07561	orange		0.881478	0.000150476	0.74588	0.00534665
Znev_07680	orange	gb|KDR08461.1| Angio-associated migratory cell protein [Zootermopsis nevadensis]	0.881478	0.000150476	0.88186	0.000148165
Znev_07688	orange		0.881478	0.000150476	0.850731	0.000451731
Znev_07788	orange	gb|KDR15819.1| Regulator of chromosome condensation [Zootermopsis nevadensis]	0.881478	0.000150476	0.872434	0.000213937
Znev_07843	orange	gb|PSN43267.1| RNA exonuclease 4 [Blattella germanica]	0.881478	0.000150476	0.801572	0.00171777
Znev_07885	orange		0.881478	0.000150476	0.640324	0.0248956
Znev_07924	orange	gb|KAG5346272.1| UBP46 hydrolase, partial [Acromyrmex charruanus]	0.881478	0.000150476	0.645668	0.0233388
Znev_07928	orange		0.881478	0.000150476	0.797065	0.00190634
Znev_08281	orange	ref|XP_021926625.1| zinc finger protein 525-like isoform X2 [Zootermopsis nevadensis] >ref|XP_021926626.1| zinc finger protein 525-like isoform X2 [Zootermopsis nevadensis]	0.881478	0.000150476	0.780591	0.00273363
Znev_08516	orange	ref|XP_021920971.1| sestrin homolog isoform X2 [Zootermopsis nevadensis]	0.881478	0.000150476	0.708389	0.00992378
Znev_08598	orange	ref|XP_021925366.1| ubiquitin carboxyl-terminal hydrolase MINDY-2-like isoform X2 [Zootermopsis nevadensis]	0.881478	0.000150476	0.90455	5.30597e-05
Znev_08684	orange	ref|XP_021932278.1| exonuclease mut-7 homolog isoform X1 [Zootermopsis nevadensis] >ref|XP_021932279.1| exonuclease mut-7 homolog isoform X1 [Zootermopsis nevadensis] >gb|KDR12833.1| putative exonuclease mut-7-like protein [Zootermopsis nevadensis]	0.881478	0.000150476	0.830468	0.000823533
Znev_08732	orange	ref|XP_021928599.1| Down syndrome cell adhesion molecule-like protein Dscam2 isoform X1 [Zootermopsis nevadensis] >gb|KDR14886.1| Down syndrome cell adhesion molecule-like protein [Zootermopsis nevadensis]	0.881478	0.000150476	0.760928	0.00405077
Znev_08733	orange	ref|XP_021928603.1| zinc finger protein OZF-like isoform X1 [Zootermopsis nevadensis] >ref|XP_021928604.1| zinc finger protein OZF-like isoform X1 [Zootermopsis nevadensis] >ref|XP_021928605.1| zinc finger protein OZF-like isoform X1 [Zootermopsis nevadensis]	0.881478	0.000150476	0.812217	0.00132905
Znev_08782	orange	gb|KDR18010.1| SCY1-like protein 2 [Zootermopsis nevadensis]	0.881478	0.000150476	0.625869	0.0294825
Znev_08899	orange		0.881478	0.000150476	0.75531	0.00450295
Znev_09065	orange		0.881478	0.000150476	0.875551	0.000190076
Znev_09138	orange		0.881478	0.000150476	0.889511	0.000107437
Znev_09176	orange		0.881478	0.000150476	0.805495	0.00156555
Znev_09213	orange	gb|KDR21595.1| F-box/LRR-repeat protein 20 [Zootermopsis nevadensis]	0.881478	0.000150476	0.867334	0.000257941
Znev_09530	orange		0.881478	0.000150476	0.828701	0.000864633
Znev_09559	orange	ref|XP_023714440.2| gastrula zinc finger protein XlCGF49.1-like, partial [Cryptotermes secundus]	0.881478	0.000150476	0.810956	0.00137117
Znev_09608	orange	gb|KDR08054.1| Cell division cycle protein 20-like protein [Zootermopsis nevadensis]	0.881478	0.000150476	0.57918	0.0484482
Znev_09609	orange	ref|XP_021939982.1| cell division cycle protein 20 homolog [Zootermopsis nevadensis]	0.881478	0.000150476	0.816315	0.001199
Znev_09978	orange		0.881478	0.000150476	0.793948	0.00204577
Znev_10042	orange		0.881478	0.000150476	0.815042	0.00123829
Znev_10319	orange		0.881478	0.000150476	0.815118	0.00123591
Znev_10367	orange		0.881478	0.000150476	0.717424	0.00862311
Znev_10369	orange		0.881478	0.000150476	0.674521	0.0161271
Znev_10370	orange		0.881478	0.000150476	0.905452	5.06789e-05
Znev_10376	orange	ref|XP_021927939.1| chondroitin proteoglycan 1-like isoform X1 [Zootermopsis nevadensis]	0.881478	0.000150476	0.940346	5.37967e-06
Znev_10377	orange		0.881478	0.000150476	0.822464	0.00102248
Znev_10411	orange	gb|KPI91653.1| Protein tantalus [Papilio xuthus]	0.881478	0.000150476	0.789277	0.00226914
Znev_10451	orange	ref|XP_021914969.1| gem-associated protein 8-like isoform X1 [Zootermopsis nevadensis] >gb|KDR21855.1| Gem-associated protein 8 [Zootermopsis nevadensis]	0.881478	0.000150476	0.857956	0.000357014
Znev_10460	orange	ref|XP_029451745.1| zinc finger protein 544-like isoform X3 [Rhinatrema bivittatum]	0.881478	0.000150476	0.876058	0.000186401
Znev_10491	orange		0.881478	0.000150476	0.537462	0.0715212
Znev_10591	orange		0.881478	0.000150476	0.909639	4.07016e-05
Znev_10611	orange	gb|AGM32409.1| histone H2A.V-like protein [Coptotermes formosanus]	0.881478	0.000150476	0.67971	0.0150291
Znev_10711	orange	ref|XP_021915127.1| cell cycle checkpoint protein RAD17 isoform X1 [Zootermopsis nevadensis] >ref|XP_021915128.1| cell cycle checkpoint protein RAD17 isoform X1 [Zootermopsis nevadensis] >ref|XP_021915129.1| cell cycle checkpoint protein RAD17 isoform X1 [Zootermopsis nevadensis] >ref|XP_021915130.1| cell cycle checkpoint protein RAD17 isoform X1 [Zootermopsis nevadensis]	0.881478	0.000150476	0.924206	1.73281e-05
Znev_10777	orange	gb|KDR16634.1| Serine/threonine-protein kinase 32B, partial [Zootermopsis nevadensis]	0.881478	0.000150476	0.847383	0.000501729
Znev_10975	orange	ref|XP_021924785.1| cathepsin O-like isoform X1 [Zootermopsis nevadensis] >gb|KDR16812.1| Cathepsin O [Zootermopsis nevadensis]	0.881478	0.000150476	0.704138	0.0105839
Znev_11127	orange	ref|XP_021941456.1| zinc finger protein 2-like isoform X2 [Zootermopsis nevadensis]	0.881478	0.000150476	0.766471	0.00363914
Znev_11144	orange	gb|KDR17832.1| T-box transcription factor TBX18 [Zootermopsis nevadensis]	0.881478	0.000150476	0.856402	0.000375937
Znev_11251	orange	ref|XP_021931345.1| probable serine/threonine-protein kinase DDB_G0288795 isoform X1 [Zootermopsis nevadensis] >ref|XP_021931346.1| probable serine/threonine-protein kinase DDB_G0288795 isoform X2 [Zootermopsis nevadensis] >ref|XP_021931347.1| probable serine/threonine-protein kinase DDB_G0288795 isoform X3 [Zootermopsis nevadensis]	0.881478	0.000150476	0.85629	0.000377337
Znev_11285	orange		0.881478	0.000150476	0.797216	0.00189982
Znev_11375	orange	ref|XP_021915180.1| HSPB1-associated protein 1 isoform X1 [Zootermopsis nevadensis] >gb|KDR21767.1| HSPB1-associated protein 1 [Zootermopsis nevadensis]	0.881478	0.000150476	0.762218	0.00395191
Znev_11542	orange	gb|KDR16921.1| Whirlin [Zootermopsis nevadensis]	0.881478	0.000150476	0.694909	0.0121288
Znev_11543	orange	ref|XP_021924625.1| gastrula zinc finger protein XlCGF8.2DB-like [Zootermopsis nevadensis] >ref|XP_021924626.1| gastrula zinc finger protein XlCGF8.2DB-like [Zootermopsis nevadensis] >ref|XP_021924627.1| gastrula zinc finger protein XlCGF8.2DB-like [Zootermopsis nevadensis] >ref|XP_021924628.1| gastrula zinc finger protein XlCGF8.2DB-like [Zootermopsis nevadensis]	0.881478	0.000150476	0.827317	0.0008979
Znev_11669	orange	gb|API61864.1| ATP-dependent RNA helicase [Locusta migratoria] >gb|QOS47372.1| DEAD-box DDX47 [Locusta migratoria]	0.881478	0.000150476	0.659493	0.0196405
Znev_11755	orange		0.881478	0.000150476	0.600805	0.0388314
Znev_11811	orange		0.881478	0.000150476	0.863055	0.000300044
Znev_11875	orange	gb|KDR09958.1| Regulator of G-protein signaling 3 [Zootermopsis nevadensis]	0.881478	0.000150476	0.719597	0.00833026
Znev_11942	orange		0.881478	0.000150476	0.668243	0.0175334
Znev_12059	orange	ref|XP_021939348.1| telomerase Cajal body protein 1 isoform X1 [Zootermopsis nevadensis] >gb|KDR08525.1| Telomerase Cajal body protein 1 [Zootermopsis nevadensis]	0.881478	0.000150476	0.748734	0.00507968
Znev_12492	orange	ref|XP_021938164.1| histone H1B-like [Zootermopsis nevadensis] >gb|KDR09289.1| Histone H1.2 [Zootermopsis nevadensis]	0.881478	0.000150476	0.661501	0.0191414
Znev_12709	orange		0.881478	0.000150476	0.768412	0.00350282
Znev_12727	orange	ref|XP_014282515.1| putative OPA3-like protein CG13603 [Halyomorpha halys]	0.881478	0.000150476	0.708638	0.00988602
Znev_12917	orange		0.881478	0.000150476	0.838662	0.000652274
Znev_13121	orange	ref|XP_021932731.1| protein pellino isoform X2 [Zootermopsis nevadensis]	0.881478	0.000150476	0.877726	0.000174705
Znev_13198	orange	ref|XP_012287004.1| histone H2B [Orussus abietinus]	0.881478	0.000150476	0.866974	0.000261296
Znev_13311	orange		0.881478	0.000150476	0.570063	0.052965
Znev_13484	orange	ref|XP_018898676.1| PREDICTED: methyltransferase-like protein 25 isoform X1 [Bemisia tabaci]	0.881478	0.000150476	0.860993	0.000322157
Znev_13521	orange		0.881478	0.000150476	0.905024	5.17964e-05
Znev_13522	orange		0.881478	0.000150476	0.873614	0.00020464
Znev_13779	orange	ref|XP_018327950.1| protein sister of odd and bowel [Agrilus planipennis]	0.881478	0.000150476	0.571026	0.0524745
Znev_13802	orange	gb|AEE63232.1| unknown [Dendroctonus ponderosae]	0.881478	0.000150476	0.863723	0.000293149
Znev_14048	orange	ref|XP_021940233.1| chromosome transmission fidelity protein 18 homolog isoform X1 [Zootermopsis nevadensis]	0.881478	0.000150476	0.757035	0.00436021
Znev_14059	orange	ref|XP_011265147.1| FAD-linked sulfhydryl oxidase ALR [Camponotus floridanus] >gb|EFN62310.1| FAD-linked sulfhydryl oxidase ALR [Camponotus floridanus]	0.881478	0.000150476	0.792352	0.00212013
Znev_14078	orange	ref|XP_021940463.1| WSC domain-containing protein 1-like isoform X1 [Zootermopsis nevadensis] >ref|XP_021940464.1| WSC domain-containing protein 1-like isoform X1 [Zootermopsis nevadensis] >ref|XP_021940465.1| WSC domain-containing protein 1-like isoform X1 [Zootermopsis nevadensis] >gb|KDR07632.1| WSC domain-containing protein 1 [Zootermopsis nevadensis]	0.881478	0.000150476	0.913677	3.26103e-05
Znev_14087	orange	gb|KDR08409.1| Integrin alpha-PS4 [Zootermopsis nevadensis]	0.881478	0.000150476	0.781501	0.00268185
Znev_14117	orange		0.881478	0.000150476	0.824127	0.000978381
Znev_14247	orange	gb|PSN57889.1| Craniofacial development protein 2 [Blattella germanica]	0.881478	0.000150476	0.633409	0.0270202
Znev_14272	orange		0.881478	0.000150476	0.792222	0.00212625
Znev_14307	orange	gb|PSN43497.1| DNA polymerase subunit gamma-1 [Blattella germanica]	0.881478	0.000150476	0.765023	0.00374345
Znev_14329	orange		0.881478	0.000150476	0.796316	0.00193916
Znev_14383	orange		0.881478	0.000150476	0.832476	0.000778691
Znev_14468	orange	gb|KDR07977.1| Cystathionine beta-synthase [Zootermopsis nevadensis]	0.881478	0.000150476	0.665056	0.0182806
Znev_14634	orange	ref|XP_021939239.1| beta-secretase 1-like [Zootermopsis nevadensis] >ref|XP_021939240.1| beta-secretase 1-like [Zootermopsis nevadensis] >gb|KDR08609.1| Beta-secretase 1 [Zootermopsis nevadensis]	0.881478	0.000150476	0.773195	0.00318336
Znev_14656	orange	gb|KDR16794.1| PiggyBac transposable element-derived protein 3 [Zootermopsis nevadensis]	0.881478	0.000150476	0.645333	0.0234342
Znev_14875	orange		0.881478	0.000150476	0.746846	0.00525509
Znev_14876	orange		0.881478	0.000150476	0.814445	0.00125707
Znev_14878	orange		0.881478	0.000150476	0.640586	0.0248175
Znev_15007	orange	ref|XP_021935273.1| myosin-10-like isoform X2 [Zootermopsis nevadensis]	0.881478	0.000150476	0.603455	0.0377547
Znev_15068	orange		0.881478	0.000150476	0.797523	0.0018865
Znev_15080	orange	gb|KDR22755.1| Latrophilin-2 [Zootermopsis nevadensis]	0.881478	0.000150476	0.887109	0.000119132
Znev_15086	orange	gb|KFM72979.1| Transposable element Tc1 transposase, partial [Stegodyphus mimosarum]	0.881478	0.000150476	0.661939	0.0190339
Znev_15095	orange		0.881478	0.000150476	0.649944	0.022145
Znev_15106	orange		0.881478	0.000150476	0.677133	0.0155673
Znev_15274	orange	ref|XP_021922262.1| sodium/hydrogen exchanger 9B2-like [Zootermopsis nevadensis]	0.881478	0.000150476	0.707501	0.010059
Znev_15579	orange	gb|KDR12804.1| Ubiquitin-conjugating enzyme E2 J2 [Zootermopsis nevadensis]	0.881478	0.000150476	0.557379	0.0597275
Znev_15612	orange	ref|XP_011258693.1| protein YIPF6 isoform X1 [Camponotus floridanus]	0.881478	0.000150476	0.73762	0.00617899
Znev_15653	orange	ref|XP_021941571.1| myosin-I heavy chain isoform X1 [Zootermopsis nevadensis]	0.881478	0.000150476	0.86575	0.000272952
Znev_15803	orange	gb|KDR07641.1| Vasopressin V1a receptor [Zootermopsis nevadensis]	0.881478	0.000150476	0.789538	0.00225623
Znev_15833	orange	ref|XP_026283557.1| CST complex subunit STN1-like [Frankliniella occidentalis]	0.881478	0.000150476	0.747448	0.00519875
Znev_15922	orange	ref|XP_034238548.1| zinc finger protein 850-like [Thrips palmi] >ref|XP_034238549.1| zinc finger protein 850-like [Thrips palmi]	0.881478	0.000150476	0.911131	3.75456e-05
Znev_16143	orange		0.881478	0.000150476	0.497292	0.0999786
Znev_16239	orange	gb|PSN31916.1| Vasopressin V1a receptor [Blattella germanica]	0.881478	0.000150476	0.807731	0.00148358
Znev_16281	orange	ref|XP_014789657.1| PREDICTED: zinc finger protein 850-like [Octopus bimaculoides] >ref|XP_014789658.1| PREDICTED: zinc finger protein 850-like [Octopus bimaculoides]	0.881478	0.000150476	0.650891	0.0218869
Znev_16408	orange		0.881478	0.000150476	0.61101	0.0348022
Znev_16426	orange		0.881478	0.000150476	0.673755	0.0162942
Znev_16583	orange	dbj|BBF88143.1| fruitless H1 isoform, partial [Gryllus bimaculatus]	0.881478	0.000150476	0.681101	0.0147444
Znev_16845	orange	gb|PSN36020.1| DNA-binding protein SMUBP-2 [Blattella germanica]	0.881478	0.000150476	0.925218	1.623e-05
Znev_18270	orange	gb|EFA11318.2| putative G-protein coupled receptor CG31760-like Protein [Tribolium castaneum]	0.881478	0.000150476	0.899733	6.73064e-05
Znev_18816	orange	ref|XP_021913190.1| gustatory and odorant receptor 24-like isoform X1 [Zootermopsis nevadensis]	0.881478	0.000150476	0.739709	0.00595988
Znev_18841	orange	gb|PSN37154.1| Odorant receptor 58 [Blattella germanica]	0.881478	0.000150476	0.843482	0.000565313
Znev_18851	orange	ref|XP_021915038.1| gustatory and odorant receptor 21a-like isoform X2 [Zootermopsis nevadensis]	0.881478	0.000150476	0.704863	0.0104691
Znev_18888	orange	gb|PSN40519.1| Ionotropic receptor 160 [Blattella germanica]	0.881478	0.000150476	0.841658	0.000597087
Znev_18926	orange	ref|XP_021918944.1| putative gustatory receptor 28a, partial [Zootermopsis nevadensis]	0.881478	0.000150476	0.85839	0.000351857
Znev_18927	orange		0.881478	0.000150476	0.651138	0.0218198
Znev_18931	orange		0.881478	0.000150476	0.802946	0.00166321
Znev_18959	orange		0.881478	0.000150476	0.8114	0.00135624
Znev_18980	orange	ref|XP_021929353.1| glutamate receptor ionotropic, NMDA 2B-like [Zootermopsis nevadensis]	0.881478	0.000150476	0.893145	9.14663e-05
Znev_00070	royalblue	ref|XP_012263855.1| sorting nexin-12 [Athalia rosae]	0.943984	3.95212e-06	0.744616	0.00546817
Znev_00144	royalblue	ref|XP_021913410.1| digestive organ expansion factor homolog [Zootermopsis nevadensis] >gb|KDR22684.1| Digestive organ expansion factor-like protein [Zootermopsis nevadensis]	0.943984	3.95212e-06	0.898616	7.10006e-05
Znev_00214	royalblue	ref|XP_021937711.1| BRCA1-associated RING domain protein 1-like isoform X1 [Zootermopsis nevadensis] >gb|KDR23353.1| BRCA1-associated RING domain protein 1 [Zootermopsis nevadensis]	0.943984	3.95212e-06	0.912799	3.42516e-05
Znev_00410	royalblue	gb|PSN55058.1| General transcription factor IIH subunit 4 [Blattella germanica]	0.943984	3.95212e-06	0.853195	0.000417464
Znev_00416	royalblue	ref|XP_021926001.1| putative ATP-dependent RNA helicase TDRD12 [Zootermopsis nevadensis] >ref|XP_021926002.1| putative ATP-dependent RNA helicase TDRD12 [Zootermopsis nevadensis] >gb|KDR16241.1| Tudor domain-containing protein 12 [Zootermopsis nevadensis]	0.943984	3.95212e-06	0.897098	7.62755e-05
Znev_00467	royalblue	ref|XP_023727023.1| zinc finger protein 2 homolog, partial [Cryptotermes secundus]	0.943984	3.95212e-06	0.810511	0.00138628
Znev_00551	royalblue		0.943984	3.95212e-06	0.816219	0.00120194
Znev_00594	royalblue	ref|XP_021933095.1| Bloom syndrome protein homolog isoform X1 [Zootermopsis nevadensis] >gb|KDR23503.1| Bloom syndrome protein-like protein [Zootermopsis nevadensis]	0.943984	3.95212e-06	0.884296	0.000134077
Znev_00687	royalblue	gb|KDR18215.1| Serine-protein kinase ATM [Zootermopsis nevadensis]	0.943984	3.95212e-06	0.774415	0.00310557
Znev_00799	royalblue	ref|XP_021940838.1| snRNA-activating protein complex subunit 3 isoform X1 [Zootermopsis nevadensis] >gb|KDR23252.1| snRNA-activating protein complex subunit 3 [Zootermopsis nevadensis]	0.943984	3.95212e-06	0.870281	0.000231736
Znev_00814	royalblue	gb|KDR22866.1| Vacuolar protein sorting-associated protein 4A [Zootermopsis nevadensis]	0.943984	3.95212e-06	0.819807	0.00109609
Znev_00872	royalblue	ref|XP_021942714.1| E3 ubiquitin-protein ligase Mdm2-like isoform X1 [Zootermopsis nevadensis] >ref|XP_021942716.1| E3 ubiquitin-protein ligase Mdm2-like isoform X1 [Zootermopsis nevadensis] >gb|KDR22917.1| E3 ubiquitin-protein ligase Mdm2 [Zootermopsis nevadensis]	0.943984	3.95212e-06	0.89238	9.46637e-05
Znev_00993	royalblue	gb|PSN50087.1| Copine-8 [Blattella germanica]	0.943984	3.95212e-06	0.870171	0.000232669
Znev_01025	royalblue	gb|PNF38735.1| Exocyst complex component 4 [Cryptotermes secundus]	0.943984	3.95212e-06	0.72147	0.00808379
Znev_01043	royalblue	gb|PSN54805.1| Nucleotide exchange factor SIL1 [Blattella germanica]	0.943984	3.95212e-06	0.825333	0.000947332
Znev_01123	royalblue	gb|KDR15947.1| Kv channel-interacting protein 1 [Zootermopsis nevadensis]	0.943984	3.95212e-06	0.934411	8.55737e-06
Znev_01173	royalblue	ref|XP_021928462.1| centrosomal protein of 152 kDa-like isoform X1 [Zootermopsis nevadensis] >ref|XP_021928463.1| centrosomal protein of 152 kDa-like isoform X1 [Zootermopsis nevadensis] >ref|XP_021928464.1| centrosomal protein of 152 kDa-like isoform X1 [Zootermopsis nevadensis] >gb|KDR14987.1| Centrosomal protein of 152 kDa [Zootermopsis nevadensis]	0.943984	3.95212e-06	0.884389	0.000133562
Znev_01225	royalblue	gb|KDR18578.1| Pre-rRNA-processing protein TSR2-like protein [Zootermopsis nevadensis]	0.943984	3.95212e-06	0.844227	0.000552699
Znev_01334	royalblue	gb|PSN53604.1| YEATS domain-containing protein 2, partial [Blattella germanica]	0.943984	3.95212e-06	0.865594	0.000274468
Znev_01484	royalblue		0.943984	3.95212e-06	0.890004	0.00010515
Znev_01568	royalblue	gb|PNF20225.1| RNA 3'-terminal phosphate cyclase-like protein [Cryptotermes secundus]	0.943984	3.95212e-06	0.764205	0.00380336
Znev_01733	royalblue	gb|PSN36890.1| U4/U6 small nuclear ribonucleoprotein Prp31 [Blattella germanica]	0.943984	3.95212e-06	0.832496	0.000778253
Znev_01768	royalblue	ref|XP_015179685.1| PREDICTED: mitochondrial ubiquitin ligase activator of nfkb 1-like [Polistes dominula]	0.943984	3.95212e-06	0.808177	0.0014676
Znev_01792	royalblue	gb|PNF28700.1| Vacuolar fusion protein CCZ1-like protein [Cryptotermes secundus]	0.943984	3.95212e-06	0.822197	0.00102971
Znev_01852	royalblue	ref|XP_021935439.1| ATP-dependent RNA helicase DDX3X isoform X1 [Zootermopsis nevadensis] >gb|KDR10924.1| ATP-dependent RNA helicase DDX3X [Zootermopsis nevadensis]	0.943984	3.95212e-06	0.792608	0.00210806
Znev_02025	royalblue	ref|XP_021914449.1| DNA-directed RNA polymerase, mitochondrial isoform X1 [Zootermopsis nevadensis] >gb|KDR22103.1| DNA-directed RNA polymerase, mitochondrial [Zootermopsis nevadensis]	0.943984	3.95212e-06	0.88417	0.000134775
Znev_02148	royalblue	ref|XP_021942275.1| E3 ubiquitin-protein ligase RNF25 [Zootermopsis nevadensis] >gb|KDR23110.1| E3 ubiquitin-protein ligase RNF25 [Zootermopsis nevadensis]	0.943984	3.95212e-06	0.892839	9.27342e-05
Znev_02165	royalblue	gb|PNF24893.1| Longitudinals lacking protein-like, partial [Cryptotermes secundus]	0.943984	3.95212e-06	0.813068	0.0013012
Znev_02185	royalblue	gb|KDR23153.1| Transient receptor potential cation channel subfamily V member 5, partial [Zootermopsis nevadensis]	0.943984	3.95212e-06	0.820676	0.0010716
Znev_02639	royalblue	ref|XP_020147506.2| LOW QUALITY PROTEIN: histone H4, partial [Aegilops tauschii subsp. strangulata]	0.943984	3.95212e-06	0.967323	2.77757e-07
Znev_02652	royalblue	gb|PSN53585.1| Histone deacetylase complex subunit SAP30 [Blattella germanica]	0.943984	3.95212e-06	0.873283	0.000207218
Znev_02656	royalblue	ref|XP_021926251.1| transcription factor SPT20 homolog isoform X2 [Zootermopsis nevadensis]	0.943984	3.95212e-06	0.774892	0.00307553
Znev_02753	royalblue	ref|XP_021918020.1| kinetochore protein NDC80 homolog [Zootermopsis nevadensis] >gb|KDR20407.1| Kinetochore protein NDC80-like protein [Zootermopsis nevadensis]	0.943984	3.95212e-06	0.856009	0.000380845
Znev_02765	royalblue		0.943984	3.95212e-06	0.893152	9.14377e-05
Znev_02810	royalblue	ref|XP_021924868.1| male-specific lethal 3 homolog [Zootermopsis nevadensis] >gb|KDR16755.1| Male-specific lethal 3-like protein [Zootermopsis nevadensis]	0.943984	3.95212e-06	0.890832	0.000101396
Znev_02840	royalblue	ref|XP_021924823.1| probable methyltransferase TARBP1 isoform X1 [Zootermopsis nevadensis] >gb|KDR16784.1| putative methyltransferase TARBP1 [Zootermopsis nevadensis]	0.943984	3.95212e-06	0.905435	5.07214e-05
Znev_02866	royalblue		0.943984	3.95212e-06	0.880296	0.000157803
Znev_02918	royalblue	ref|XP_021936130.1| methyltransferase-like protein 4 isoform X1 [Zootermopsis nevadensis] >gb|KDR10555.1| Methyltransferase-like protein 4 [Zootermopsis nevadensis]	0.943984	3.95212e-06	0.824382	0.000971755
Znev_02932	royalblue	ref|XP_021936174.1| claspin isoform X1 [Zootermopsis nevadensis]	0.943984	3.95212e-06	0.8589	0.000345878
Znev_02950	royalblue	gb|AZT88974.1| serine/threonine-protein phosphatase 5 [Periplaneta americana]	0.943984	3.95212e-06	0.808839	0.00144418
Znev_03012	royalblue		0.943984	3.95212e-06	0.871331	0.000222914
Znev_03079	royalblue	gb|KDR17187.1| OTU domain-containing protein 5 [Zootermopsis nevadensis]	0.943984	3.95212e-06	0.850501	0.00045503
Znev_03097	royalblue		0.943984	3.95212e-06	0.828496	0.000869488
Znev_03103	royalblue	gb|PNF31646.1| Transmembrane protein 43 [Cryptotermes secundus]	0.943984	3.95212e-06	0.691675	0.0127078
Znev_03144	royalblue	gb|KDR22265.1| N-acetyltransferase ESCO1 [Zootermopsis nevadensis]	0.943984	3.95212e-06	0.907669	4.51808e-05
Znev_03173	royalblue		0.943984	3.95212e-06	0.841558	0.000598875
Znev_03254	royalblue		0.943984	3.95212e-06	0.724425	0.00770623
Znev_03404	royalblue		0.943984	3.95212e-06	0.930157	1.16311e-05
Znev_03527	royalblue	ref|XP_021914250.1| E3 ubiquitin-protein ligase MARCH2-like isoform X1 [Zootermopsis nevadensis]	0.943984	3.95212e-06	0.860425	0.000328467
Znev_03620	royalblue	ref|XP_021917664.1| zinc finger and BTB domain-containing protein 37-like isoform X2 [Zootermopsis nevadensis]	0.943984	3.95212e-06	0.84685	0.000510084
Znev_03791	royalblue	gb|PSN38263.1| Heat shock 70 kDa protein 14 [Blattella germanica]	0.943984	3.95212e-06	0.900682	6.42865e-05
Znev_03861	royalblue	ref|XP_016050498.1| PREDICTED: zinc finger protein 709-like, partial [Erinaceus europaeus]	0.943984	3.95212e-06	0.84545	0.000532495
Znev_03905	royalblue	gb|KDR22426.1| Peregrin [Zootermopsis nevadensis]	0.943984	3.95212e-06	0.801096	0.00173697
Znev_03935	royalblue	ref|XP_021913637.1| PAX-interacting protein 1-like isoform X1 [Zootermopsis nevadensis]	0.943984	3.95212e-06	0.835573	0.000713242
Znev_03937	royalblue	gb|AID60301.1| gd-like protein [Nilaparvata lugens]	0.943984	3.95212e-06	0.937346	6.84088e-06
Znev_03976	royalblue	ref|XP_023717396.1| nuclear receptor-binding factor 2 isoform X3 [Cryptotermes secundus]	0.943984	3.95212e-06	0.85437	0.000401853
Znev_04011	royalblue	ref|XP_021929401.1| activating transcription factor 7-interacting protein 1 isoform X1 [Zootermopsis nevadensis] >ref|XP_021929402.1| activating transcription factor 7-interacting protein 1 isoform X1 [Zootermopsis nevadensis] >ref|XP_021929403.1| activating transcription factor 7-interacting protein 1 isoform X1 [Zootermopsis nevadensis] >ref|XP_021929404.1| activating transcription factor 7-int…	0.943984	3.95212e-06	0.931177	1.08255e-05
Znev_04181	royalblue		0.943984	3.95212e-06	0.765228	0.00372854
Znev_04243	royalblue	gb|KDR23735.1| Putative methyltransferase NSUN7 [Zootermopsis nevadensis]	0.943984	3.95212e-06	0.924198	1.73369e-05
Znev_04308	royalblue		0.943984	3.95212e-06	0.859466	0.000339329
Znev_04376	royalblue		0.943984	3.95212e-06	0.809685	0.00141464
Znev_04588	royalblue	gb|KDR22411.1| DALR anticodon-binding domain-containing protein 3 [Zootermopsis nevadensis]	0.943984	3.95212e-06	0.835075	0.000723469
Znev_05028	royalblue	ref|XP_015518585.1| PREDICTED: protein yellow-like [Neodiprion lecontei]	0.943984	3.95212e-06	0.908622	4.29682e-05
Znev_05029	royalblue	ref|XP_012269460.1| ubiquitin carboxyl-terminal hydrolase 31 [Athalia rosae]	0.943984	3.95212e-06	0.844263	0.000552107
Znev_05094	royalblue	gb|KDR23691.1| Kinesin-associated protein 3, partial [Zootermopsis nevadensis]	0.943984	3.95212e-06	0.627631	0.028893
Znev_05209	royalblue		0.943984	3.95212e-06	0.908646	4.29139e-05
Znev_05232	royalblue	gb|KDR16058.1| Homeobox protein DBX1-A [Zootermopsis nevadensis]	0.943984	3.95212e-06	0.885703	0.000126429
Znev_05257	royalblue	ref|XP_021926214.1| F-box/LRR-repeat protein 3-like isoform X1 [Zootermopsis nevadensis]	0.943984	3.95212e-06	0.913629	3.26989e-05
Znev_05491	royalblue	gb|PSN56828.1| MOB kinase activator-like 4 [Blattella germanica]	0.943984	3.95212e-06	0.825894	0.00093316
Znev_05671	royalblue	gb|PNF22241.1| Platelet-activating factor acetylhydrolase IB subunit beta-like protein, partial [Cryptotermes secundus]	0.943984	3.95212e-06	0.869248	0.000240675
Znev_05906	royalblue	ref|XP_021929038.1| 1-acyl-sn-glycerol-3-phosphate acyltransferase beta-like [Zootermopsis nevadensis] >ref|XP_021929039.1| 1-acyl-sn-glycerol-3-phosphate acyltransferase beta-like [Zootermopsis nevadensis] >gb|KDR14662.1| 1-acyl-sn-glycerol-3-phosphate acyltransferase alpha [Zootermopsis nevadensis]	0.943984	3.95212e-06	0.836201	0.000700501
Znev_05924	royalblue	ref|XP_021928566.1| WW domain-binding protein 11 isoform X1 [Zootermopsis nevadensis] >ref|XP_021928567.1| WW domain-binding protein 11 isoform X1 [Zootermopsis nevadensis] >gb|KDR14918.1| WW domain-binding protein 11 [Zootermopsis nevadensis]	0.943984	3.95212e-06	0.800861	0.00174652
Znev_06134	royalblue	ref|XP_033606577.1| protein FAM135A isoform X2 [Cryptotermes secundus]	0.943984	3.95212e-06	0.674912	0.0160424
Znev_06249	royalblue	ref|XP_021932637.1| zinc finger protein 341-like [Zootermopsis nevadensis]	0.943984	3.95212e-06	0.795556	0.00197292
Znev_06358	royalblue		0.943984	3.95212e-06	0.888179	0.000113805
Znev_06492	royalblue	gb|KDR20299.1| Methyltransferase-like protein 9 [Zootermopsis nevadensis]	0.943984	3.95212e-06	0.856652	0.00037284
Znev_06519	royalblue	gb|KDR20325.1| Ubiquitin carboxyl-terminal hydrolase 36 [Zootermopsis nevadensis]	0.943984	3.95212e-06	0.905873	4.95964e-05
Znev_06524	royalblue	gb|PNF19280.1| tRNA (cytosine(34)-C(5))-methyltransferase [Cryptotermes secundus]	0.943984	3.95212e-06	0.883047	0.000141159
Znev_06552	royalblue	gb|KDR20284.1| Ankyrin repeat and IBR domain-containing protein 1 [Zootermopsis nevadensis]	0.943984	3.95212e-06	0.881847	0.000148243
Znev_06553	royalblue		0.943984	3.95212e-06	0.901121	6.2924e-05
Znev_06626	royalblue	gb|KDR20096.1| mRNA-decapping enzyme 1A [Zootermopsis nevadensis]	0.943984	3.95212e-06	0.856377	0.000376253
Znev_06831	royalblue		0.943984	3.95212e-06	0.938987	6.0075e-06
Znev_06856	royalblue	ref|XP_021925668.1| forkhead box protein M1 isoform X2 [Zootermopsis nevadensis] >ref|XP_021925670.1| forkhead box protein M1 isoform X2 [Zootermopsis nevadensis]	0.943984	3.95212e-06	0.86546	0.00027577
Znev_07039	royalblue	ref|XP_021914802.1| broad-complex core protein isoforms 1/2/3/4/5-like isoform X1 [Zootermopsis nevadensis] >ref|XP_021914804.1| broad-complex core protein isoforms 1/2/3/4/5-like isoform X1 [Zootermopsis nevadensis] >ref|XP_021914805.1| broad-complex core protein isoforms 1/2/3/4/5-like isoform X1 [Zootermopsis nevadensis] >ref|XP_021914806.1| broad-complex core protein isoforms 1/2/3/4/5-like i…	0.943984	3.95212e-06	0.851047	0.000447211
Znev_07152	royalblue	gb|PNF15459.1| Aurora kinase A, partial [Cryptotermes secundus]	0.943984	3.95212e-06	0.904539	5.30876e-05
Znev_07169	royalblue	ref|XP_021917114.1| beclin 1-associated autophagy-related key regulator isoform X1 [Zootermopsis nevadensis]	0.943984	3.95212e-06	0.887444	0.000117444
Znev_07236	royalblue		0.943984	3.95212e-06	0.875273	0.000192119
Znev_07422	royalblue	ref|XP_021918563.1| DNA repair protein REV1 isoform X1 [Zootermopsis nevadensis] >gb|KDR20130.1| DNA repair protein REV1 [Zootermopsis nevadensis]	0.943984	3.95212e-06	0.840393	0.00061994
Znev_07584	royalblue	gb|KDR15188.1| F-box only protein 42, partial [Zootermopsis nevadensis]	0.943984	3.95212e-06	0.875363	0.000191456
Znev_07628	royalblue	gb|KDR15528.1| Coiled-coil domain-containing protein [Zootermopsis nevadensis]	0.943984	3.95212e-06	0.875972	0.000187025
Znev_07647	royalblue	ref|XP_021939906.1| zinc finger protein 73-like isoform X1 [Zootermopsis nevadensis]	0.943984	3.95212e-06	0.781375	0.00268895
Znev_07681	royalblue	gb|AIA09041.1| vitellogenin 2, partial [Triatoma infestans]	0.943984	3.95212e-06	0.962612	5.4029e-07
Znev_07682	royalblue	gb|PNF34476.1| Vitellogenin-1 [Cryptotermes secundus]	0.943984	3.95212e-06	0.987722	2.15254e-09
Znev_07902	royalblue	gb|PSN54614.1| Conserved oligomeric Golgi complex subunit 5 [Blattella germanica]	0.943984	3.95212e-06	0.921078	2.10974e-05
Znev_07926	royalblue	ref|XP_021924511.1| N(4)-(Beta-N-acetylglucosaminyl)-L-asparaginase [Zootermopsis nevadensis] >gb|KDR17001.1| N(4)-(Beta-N-acetylglucosaminyl)-L-asparaginase [Zootermopsis nevadensis]	0.943984	3.95212e-06	0.835005	0.000724912
Znev_08115	royalblue	ref|XP_021937931.1| E3 ubiquitin-protein ligase TRAIP [Zootermopsis nevadensis] >gb|KDR09434.1| TRAF-interacting protein [Zootermopsis nevadensis]	0.943984	3.95212e-06	0.932733	9.68107e-06
Znev_08196	royalblue		0.943984	3.95212e-06	0.936506	7.30131e-06
Znev_08240	royalblue		0.943984	3.95212e-06	0.881662	0.000149359
Znev_08319	royalblue	ref|XP_021930223.1| polyphosphoinositide phosphatase isoform X1 [Zootermopsis nevadensis] >gb|KDR14022.1| Polyphosphoinositide phosphatase [Zootermopsis nevadensis]	0.943984	3.95212e-06	0.837437	0.000675951
Znev_08363	royalblue	ref|XP_021938405.1| neurobeachin-like protein 1, partial [Zootermopsis nevadensis]	0.943984	3.95212e-06	0.882905	0.000141988
Znev_08388	royalblue	gb|PSN45158.1| Leucine-rich repeat-containing protein 57 [Blattella germanica]	0.943984	3.95212e-06	0.788189	0.00232379
Znev_08480	royalblue	ref|XP_021914356.1| phospholipase A1 member A-like [Zootermopsis nevadensis] >ref|XP_021914431.1| phospholipase A1 member A-like [Zootermopsis nevadensis] >ref|XP_021914522.1| phospholipase A1 member A-like [Zootermopsis nevadensis] >ref|XP_021914604.1| phospholipase A1 member A-like [Zootermopsis nevadensis] >ref|XP_021914675.1| phospholipase A1 member A-like [Zootermopsis nevadensis] >gb|KDR245…	0.943984	3.95212e-06	0.931279	1.07475e-05
Znev_08559	royalblue		0.943984	3.95212e-06	0.919755	2.28741e-05
Znev_08740	royalblue		0.943984	3.95212e-06	0.795026	0.00199673
Znev_08833	royalblue	ref|XP_023711259.1| UPF0472 protein C16orf72 homolog [Cryptotermes secundus] >gb|PNF29979.1| UPF0472 protein C16orf72-like protein [Cryptotermes secundus]	0.943984	3.95212e-06	0.889673	0.000106679
Znev_08867	royalblue	dbj|BAJ78756.1| DNA polymerase delta catalytic subunit, partial [Reticulitermes speratus]	0.943984	3.95212e-06	0.837443	0.000675822
Znev_08877	royalblue		0.943984	3.95212e-06	0.844805	0.000543077
Znev_08927	royalblue	ref|XP_013783091.2| zinc finger protein 510-like isoform X1 [Limulus polyphemus] >ref|XP_022251153.1| zinc finger protein 510-like isoform X1 [Limulus polyphemus] >ref|XP_022251154.1| zinc finger protein 510-like isoform X1 [Limulus polyphemus] >ref|XP_022251155.1| zinc finger protein 510-like isoform X1 [Limulus polyphemus]	0.943984	3.95212e-06	0.930046	1.17222e-05
Znev_08988	royalblue	ref|XP_021942603.1| protein kinase C and casein kinase substrate in neurons protein 1 isoform X1 [Zootermopsis nevadensis] >ref|XP_021942604.1| protein kinase C and casein kinase substrate in neurons protein 1 isoform X1 [Zootermopsis nevadensis] >ref|XP_021942605.1| protein kinase C and casein kinase substrate in neurons protein 1 isoform X1 [Zootermopsis nevadensis] >ref|XP_021942606.1| protein…	0.943984	3.95212e-06	0.853981	0.000406972
Znev_09050	royalblue	gb|KDR22826.1| Smaug-like protein 2 [Zootermopsis nevadensis]	0.943984	3.95212e-06	0.860225	0.000330711
Znev_09089	royalblue	ref|XP_021922451.1| kinesin-like protein costa isoform X1 [Zootermopsis nevadensis] >gb|KDR18138.1| Kinesin-like protein costa [Zootermopsis nevadensis]	0.943984	3.95212e-06	0.807412	0.00149504
Znev_09486	royalblue	ref|XP_021933302.1| BAG family molecular chaperone regulator 2 isoform X1 [Zootermopsis nevadensis] >ref|XP_021933303.1| BAG family molecular chaperone regulator 2 isoform X1 [Zootermopsis nevadensis] >gb|KDR12234.1| BAG family molecular chaperone regulator 2 [Zootermopsis nevadensis]	0.943984	3.95212e-06	0.885008	0.000130162
Znev_09593	royalblue	gb|KDR08044.1| Nucleoporin NUP53 [Zootermopsis nevadensis]	0.943984	3.95212e-06	0.882215	0.000146046
Znev_09703	royalblue	gb|KDR19960.1| Putative neuropeptide Y receptor [Zootermopsis nevadensis]	0.943984	3.95212e-06	0.758147	0.00427009
Znev_09781	royalblue	gb|KDR18710.1| Double-strand break repair protein MRE11 [Zootermopsis nevadensis]	0.943984	3.95212e-06	0.892824	9.27979e-05
Znev_09818	royalblue	gb|KDR21127.1| 5-hydroxytryptamine receptor, partial [Zootermopsis nevadensis]	0.943984	3.95212e-06	0.899372	6.84817e-05
Znev_09965	royalblue		0.943984	3.95212e-06	0.896005	8.02626e-05
Znev_09967	royalblue		0.943984	3.95212e-06	0.849286	0.000472819
Znev_10033	royalblue	gb|KDR17349.1| Lin-9-like protein [Zootermopsis nevadensis]	0.943984	3.95212e-06	0.815474	0.00122486
Znev_10091	royalblue	gb|KDR16383.1| Ribosome biogenesis protein BOP1-like protein [Zootermopsis nevadensis]	0.943984	3.95212e-06	0.914357	3.13824e-05
Znev_10126	royalblue	ref|XP_021938932.1| ATP-dependent DNA helicase Q4 isoform X1 [Zootermopsis nevadensis]	0.943984	3.95212e-06	0.851987	0.000434001
Znev_10151	royalblue	gb|NWY17029.1| F161A protein [Aphelocoma coerulescens]	0.943984	3.95212e-06	0.912684	3.44695e-05
Znev_10241	royalblue	gb|KDR16280.1| Phosphoglycerate mutase family member 5 [Zootermopsis nevadensis]	0.943984	3.95212e-06	0.925347	1.6094e-05
Znev_10291	royalblue	gb|PSN36460.1| TBC1 domain family member 14, partial [Blattella germanica]	0.943984	3.95212e-06	0.77237	0.00323679
Znev_10302	royalblue	ref|XP_021932371.1| aristaless-related homeobox protein-like [Zootermopsis nevadensis]	0.943984	3.95212e-06	0.937485	6.76648e-06
Znev_10336	royalblue		0.943984	3.95212e-06	0.837684	0.000671124
Znev_10469	royalblue	gb|KZS14224.1| Protein wech [Daphnia magna]	0.943984	3.95212e-06	0.963598	4.73523e-07
Znev_10724	royalblue		0.943984	3.95212e-06	0.888438	0.000112546
Znev_10747	royalblue	ref|XP_021936446.1| DNA excision repair protein haywire [Zootermopsis nevadensis] >gb|KDR10417.1| DNA excision repair protein haywire [Zootermopsis nevadensis]	0.943984	3.95212e-06	0.892539	9.39937e-05
Znev_10869	royalblue	gb|KDR23046.1| NEDD8-activating enzyme E1 catalytic subunit, partial [Zootermopsis nevadensis]	0.943984	3.95212e-06	0.821525	0.00104806
Znev_11138	royalblue	gb|KDR06420.1| DNA-directed RNA polymerase I subunit RPA2, partial [Zootermopsis nevadensis]	0.943984	3.95212e-06	0.833257	0.000761757
Znev_11280	royalblue	ref|XP_023710643.1| CDK5 regulatory subunit-associated protein 2 [Cryptotermes secundus] >ref|XP_023710644.1| CDK5 regulatory subunit-associated protein 2 [Cryptotermes secundus] >ref|XP_023710645.1| CDK5 regulatory subunit-associated protein 2 [Cryptotermes secundus]	0.943984	3.95212e-06	0.867611	0.000255381
Znev_11437	royalblue	ref|XP_021925148.1| delta-sarcoglycan isoform X1 [Zootermopsis nevadensis]	0.943984	3.95212e-06	0.860899	0.000323195
Znev_11448	royalblue	ref|XP_021925066.1| pachytene checkpoint protein 2 homolog [Zootermopsis nevadensis] >gb|KDR16657.1| Thyroid receptor-interacting protein 13 [Zootermopsis nevadensis]	0.943984	3.95212e-06	0.849766	0.00046573
Znev_11588	royalblue	gb|KDR13170.1| PHD finger protein 21A [Zootermopsis nevadensis]	0.943984	3.95212e-06	0.845085	0.000538474
Znev_11872	royalblue	gb|PSN30523.1| Paired mesoderm homeobox protein 1 [Blattella germanica]	0.943984	3.95212e-06	0.889699	0.000106559
Znev_11969	royalblue	ref|XP_021941237.1| LOW QUALITY PROTEIN: bifunctional glutamate/proline--tRNA ligase [Zootermopsis nevadensis]	0.943984	3.95212e-06	0.879094	0.00016554
Znev_11973	royalblue	gb|PNF14373.1| DNA polymerase epsilon subunit 2, partial [Cryptotermes secundus]	0.943984	3.95212e-06	0.909168	4.17392e-05
Znev_12063	royalblue	gb|KDR11902.1| Potassium/sodium hyperpolarization-activated cyclic nucleotide-gated channel 4, partial [Zootermopsis nevadensis]	0.943984	3.95212e-06	0.869847	0.000235458
Znev_12081	royalblue	ref|XP_021937176.1| zinc finger protein 605-like isoform X2 [Zootermopsis nevadensis]	0.943984	3.95212e-06	0.84652	0.000515288
Znev_12091	royalblue	gb|KOX68464.1| RPA-interacting protein [Melipona quadrifasciata]	0.943984	3.95212e-06	0.802256	0.00169046
Znev_12166	royalblue	gb|KDR08716.1| Sodium channel protein Nach [Zootermopsis nevadensis]	0.943984	3.95212e-06	0.908375	4.35331e-05
Znev_12360	royalblue	gb|PSN30014.1| Anaphase-promoting complex subunit 7 [Blattella germanica]	0.943984	3.95212e-06	0.788837	0.00229115
Znev_12395	royalblue	gb|KDR09858.1| DNA2-like helicase, partial [Zootermopsis nevadensis]	0.943984	3.95212e-06	0.926481	1.49379e-05
Znev_12425	royalblue		0.943984	3.95212e-06	0.782523	0.00262456
Znev_12433	royalblue	gb|KDR22172.1| Kinetochore-associated protein 1 [Zootermopsis nevadensis]	0.943984	3.95212e-06	0.876303	0.000184645
Znev_12491	royalblue	ref|XP_021938165.1| histone H1-like [Zootermopsis nevadensis] >gb|KDR09288.1| Histone H1-III [Zootermopsis nevadensis]	0.943984	3.95212e-06	0.938594	6.19913e-06
Znev_12870	royalblue	gb|KDR20753.1| Neuropeptide FF receptor 2 [Zootermopsis nevadensis]	0.943984	3.95212e-06	0.857116	0.00036715
Znev_12958	royalblue		0.943984	3.95212e-06	0.75361	0.00464705
Znev_13078	royalblue	ref|XP_021933769.1| transmembrane protein 72 isoform X2 [Zootermopsis nevadensis]	0.943984	3.95212e-06	0.7847	0.00250567
Znev_13176	royalblue	ref|XP_021923153.1| golgin subfamily A member 7-like [Zootermopsis nevadensis] >gb|KDR17757.1| Golgin subfamily A member 7B [Zootermopsis nevadensis]	0.943984	3.95212e-06	0.817645	0.00115897
Znev_13197	royalblue	emb|CAB3370573.1| Hypothetical predicted protein [Cloeon dipterum] >emb|CAB3370574.1| Hypothetical predicted protein [Cloeon dipterum] >emb|CAB3375705.1| Hypothetical predicted protein [Cloeon dipterum] >emb|CAB3376605.1| Hypothetical predicted protein [Cloeon dipterum] >emb|CAB3377646.1| Hypothetical predicted protein [Cloeon dipterum]	0.943984	3.95212e-06	0.966908	2.95643e-07
Znev_13388	royalblue	gb|PNF42359.1| Bardet-Biedl syndrome 2 protein-like protein, partial [Cryptotermes secundus]	0.943984	3.95212e-06	0.739438	0.00598799
Znev_13428	royalblue	gb|KDR13085.1| Protein bric-a-brac 2, partial [Zootermopsis nevadensis]	0.943984	3.95212e-06	0.881217	0.00015207
Znev_13581	royalblue		0.943984	3.95212e-06	0.900503	6.48452e-05
Znev_13625	royalblue	ref|XP_021930585.1| translation initiation factor IF-3, mitochondrial [Zootermopsis nevadensis] >gb|KDR13865.1| Translation initiation factor IF-3, mitochondrial [Zootermopsis nevadensis]	0.943984	3.95212e-06	0.847964	0.000492766
Znev_13631	royalblue	ref|XP_021928955.1| H2.0-like homeobox protein isoform X1 [Zootermopsis nevadensis] >ref|XP_021928963.1| H2.0-like homeobox protein isoform X1 [Zootermopsis nevadensis] >gb|KDR23700.1| H2.0-like homeobox protein [Zootermopsis nevadensis]	0.943984	3.95212e-06	0.859805	0.000335458
Znev_13705	royalblue		0.943984	3.95212e-06	0.909474	4.10626e-05
Znev_13805	royalblue	ref|XP_020147506.2| LOW QUALITY PROTEIN: histone H4, partial [Aegilops tauschii subsp. strangulata]	0.943984	3.95212e-06	0.981043	1.86769e-08
Znev_13806	royalblue	gb|EDS37388.1| Histone H3c [Culex quinquefasciatus]	0.943984	3.95212e-06	0.97171	1.36081e-07
Znev_13914	royalblue	ref|XP_003427446.1| kinesin-like protein KIF18A [Nasonia vitripennis] >ref|XP_008210885.1| kinesin-like protein KIF18A [Nasonia vitripennis] >ref|XP_016844859.1| kinesin-like protein KIF18A [Nasonia vitripennis]	0.943984	3.95212e-06	0.900341	6.53576e-05
Znev_14000	royalblue	ref|XP_021929239.1| zinc finger protein 43-like isoform X1 [Zootermopsis nevadensis]	0.943984	3.95212e-06	0.795791	0.00196241
Znev_14160	royalblue	gb|KDR11709.1| Cullin-3-A [Zootermopsis nevadensis]	0.943984	3.95212e-06	0.775374	0.00304543
Znev_14165	royalblue		0.943984	3.95212e-06	0.939544	5.74342e-06
Znev_14171	royalblue	ref|XP_021939290.1| gem-associated protein 5 [Zootermopsis nevadensis] >ref|XP_021939291.1| gem-associated protein 5 [Zootermopsis nevadensis] >ref|XP_021939292.1| gem-associated protein 5 [Zootermopsis nevadensis] >ref|XP_021939293.1| gem-associated protein 5 [Zootermopsis nevadensis] >gb|KDR08548.1| Gem-associated protein 5 [Zootermopsis nevadensis]	0.943984	3.95212e-06	0.821899	0.0010378
Znev_14283	royalblue	gb|AGM32313.1| maspardin-like protein, partial [Coptotermes formosanus]	0.943984	3.95212e-06	0.81159	0.00134986
Znev_14310	royalblue	ref|XP_021935867.1| RNA cytidine acetyltransferase [Zootermopsis nevadensis] >gb|KDR10713.1| N-acetyltransferase 10 [Zootermopsis nevadensis]	0.943984	3.95212e-06	0.89662	7.8e-05
Znev_14377	royalblue	gb|KDR21825.1| Collagen alpha-5(VI) chain [Zootermopsis nevadensis]	0.943984	3.95212e-06	0.975198	7.0898e-08
Znev_14381	royalblue	gb|KDR21830.1| WD repeat-containing protein 18 [Zootermopsis nevadensis]	0.943984	3.95212e-06	0.860232	0.000330634
Znev_14592	royalblue	gb|KDR22532.1| Dual specificity testis-specific protein kinase 2 [Zootermopsis nevadensis]	0.943984	3.95212e-06	0.871414	0.000222227
Znev_14725	royalblue		0.943984	3.95212e-06	0.934962	8.21158e-06
Znev_14913	royalblue	gb|KDR17747.1| BAI1-associated protein 3, partial [Zootermopsis nevadensis]	0.943984	3.95212e-06	0.90832	4.36597e-05
Znev_15063	royalblue		0.943984	3.95212e-06	0.943632	4.07555e-06
Znev_15147	royalblue	gb|KDR07349.1| Centrosome-associated protein 350 [Zootermopsis nevadensis]	0.943984	3.95212e-06	0.9444	3.81032e-06
Znev_15311	royalblue	gb|AEE63232.1| unknown [Dendroctonus ponderosae]	0.943984	3.95212e-06	0.973231	1.03497e-07
Znev_15312	royalblue	ref|XP_012253524.1| histone H2A-like [Athalia rosae]	0.943984	3.95212e-06	0.980912	1.93262e-08
Znev_15313	royalblue	ref|XP_020147506.2| LOW QUALITY PROTEIN: histone H4, partial [Aegilops tauschii subsp. strangulata]	0.943984	3.95212e-06	0.933772	8.97207e-06
Znev_15314	royalblue	gb|EDS41772.1| histone H3.3 type 2 [Culex quinquefasciatus]	0.943984	3.95212e-06	0.942732	4.40442e-06
Znev_15402	royalblue	gb|KDQ97822.1| Pancreatic lipase-related protein 2 [Zootermopsis nevadensis]	0.943984	3.95212e-06	0.859337	0.000340812
Znev_15475	royalblue	gb|PSN36133.1| Extracellular serine/threonine protein kinase four-jointed [Blattella germanica] >gb|PSN40108.1| Extracellular serine/threonine protein kinase four-jointed [Blattella germanica]	0.943984	3.95212e-06	0.905568	5.03777e-05
Znev_15705	royalblue	gb|KDR24477.1| Neuropeptide FF receptor 2 [Zootermopsis nevadensis]	0.943984	3.95212e-06	0.809169	0.00143261
Znev_15722	royalblue	ref|XP_021939688.1| eukaryotic translation initiation factor 4E-binding protein Mextli isoform X2 [Zootermopsis nevadensis]	0.943984	3.95212e-06	0.867079	0.000260315
Znev_15787	royalblue	gb|PSN44270.1| Polyribonucleotide nucleotidyltransferase 1 [Blattella germanica]	0.943984	3.95212e-06	0.774758	0.00308396
Znev_15913	royalblue		0.943984	3.95212e-06	0.932778	9.64955e-06
Znev_15951	royalblue		0.943984	3.95212e-06	0.801365	0.00172612
Znev_16294	royalblue	gb|KDR19888.1| Epithelial discoidin domain-containing receptor 1, partial [Zootermopsis nevadensis]	0.943984	3.95212e-06	0.823567	0.000993055
Znev_16656	royalblue	ref|XP_021937381.1| trypsin-1-like isoform X1 [Zootermopsis nevadensis]	0.943984	3.95212e-06	0.935702	7.76481e-06
Znev_16911	royalblue	ref|XP_021917642.1| heparan-alpha-glucosaminide N-acetyltransferase-like isoform X1 [Zootermopsis nevadensis] >ref|XP_021917643.1| heparan-alpha-glucosaminide N-acetyltransferase-like isoform X1 [Zootermopsis nevadensis] >ref|XP_021917644.1| heparan-alpha-glucosaminide N-acetyltransferase-like isoform X1 [Zootermopsis nevadensis]	0.943984	3.95212e-06	0.88529	0.000128635
Znev_17052	royalblue	ref|XP_021938976.1| mucin-17 isoform X1 [Zootermopsis nevadensis]	0.943984	3.95212e-06	0.950364	2.18253e-06
Znev_17268	royalblue	ref|XP_012253524.1| histone H2A-like [Athalia rosae]	0.943984	3.95212e-06	0.968765	2.22172e-07
Znev_17760	royalblue	ref|XP_021924619.1| LOW QUALITY PROTEIN: CCAAT/enhancer-binding protein zeta [Zootermopsis nevadensis]	0.943984	3.95212e-06	0.89746	7.4993e-05
Znev_17888	royalblue	ref|XP_021931569.1| protein KRI1 homolog [Zootermopsis nevadensis]	0.943984	3.95212e-06	0.907736	4.50217e-05
Znev_17995	royalblue	ref|XP_021936068.1| beta-1,3-galactosyltransferase 1-like isoform X1 [Zootermopsis nevadensis] >ref|XP_021936069.1| beta-1,3-galactosyltransferase 1-like isoform X1 [Zootermopsis nevadensis]	0.943984	3.95212e-06	0.874757	0.000195948
Znev_18378	royalblue	gb|PNF30703.1| DNA mismatch repair protein Msh2, partial [Cryptotermes secundus]	0.943984	3.95212e-06	0.93956	5.73617e-06
Znev_18516	royalblue	gb|PNF30164.1| DNA (cytosine-5)-methyltransferase 1 [Cryptotermes secundus]	0.943984	3.95212e-06	0.944222	3.87025e-06
Znev_18605	royalblue	gb|KDR13490.1| Bestrophin-3, partial [Zootermopsis nevadensis]	0.943984	3.95212e-06	0.869269	0.000240485
Znev_18779	royalblue	ref|XP_021939256.1| gamma-1-syntrophin isoform X1 [Zootermopsis nevadensis]	0.943984	3.95212e-06	0.889756	0.000106294
Znev_18821	royalblue		0.943984	3.95212e-06	0.931841	1.0325e-05
Znev_18905	royalblue	ref|XP_021922632.1| glutamate receptor 1 isoform X1 [Zootermopsis nevadensis]	0.943984	3.95212e-06	0.907886	4.46689e-05
Znev_18919	royalblue	ref|XP_021923388.1| probable glutamate receptor [Zootermopsis nevadensis]	0.943984	3.95212e-06	0.903179	5.68467e-05
Znev_18965	royalblue	gb|TGZ52583.1| Glutamate [NMDA] receptor subunit epsilon-2 [Temnothorax longispinosus]	0.943984	3.95212e-06	0.909005	4.21033e-05
Znev_00075	thistle2	gb|PSN37409.1| Smad nuclear-interacting protein 1 [Blattella germanica]	0.813364	0.00129162	0.809929	0.00140623
Znev_00151	thistle2		0.813364	0.00129162	0.707742	0.0100222
Znev_00156	thistle2	gb|PNE09479.1| Copper homeostasis protein cutC-like protein [Cryptotermes secundus]	0.813364	0.00129162	0.801061	0.00173839
Znev_00171	thistle2	ref|XP_021913143.1| zinc finger protein 239-like isoform X2 [Zootermopsis nevadensis] >ref|XP_021913144.1| zinc finger protein 239-like isoform X2 [Zootermopsis nevadensis] >ref|XP_021913145.1| zinc finger protein 239-like isoform X2 [Zootermopsis nevadensis] >ref|XP_021913146.1| zinc finger protein 239-like isoform X2 [Zootermopsis nevadensis]	0.813364	0.00129162	0.728782	0.00717386
Znev_00191	thistle2		0.813364	0.00129162	0.708141	0.00996146
Znev_00627	thistle2	ref|XP_012253837.1| mediator of RNA polymerase II transcription subunit 22-like [Athalia rosae]	0.813364	0.00129162	0.604078	0.0375049
Znev_00756	thistle2	ref|XP_013785557.1| lanC-like protein 2 [Limulus polyphemus]	0.813364	0.00129162	0.763688	0.00384158
Znev_00942	thistle2	emb|CAB3359846.1| Hypothetical predicted protein [Cloeon dipterum]	0.813364	0.00129162	0.765064	0.00374048
Znev_01003	thistle2	ref|XP_028142380.1| zinc finger protein 271-like [Diabrotica virgifera virgifera]	0.813364	0.00129162	0.704231	0.0105691
Znev_01234	thistle2	gb|KDR18590.1| Sex determination protein fruitless [Zootermopsis nevadensis]	0.813364	0.00129162	0.752889	0.00470919
Znev_01280	thistle2	ref|XP_021921595.1| 46 kDa FK506-binding nuclear protein-like isoform X1 [Zootermopsis nevadensis] >gb|KDR18636.1| 46 kDa FK506-binding nuclear protein [Zootermopsis nevadensis]	0.813364	0.00129162	0.841228	0.000604772
Znev_01295	thistle2	ref|XP_021920339.1| nuclear export mediator factor NEMF homolog isoform X1 [Zootermopsis nevadensis] >ref|XP_021920340.1| nuclear export mediator factor NEMF homolog isoform X1 [Zootermopsis nevadensis] >ref|XP_021920341.1| nuclear export mediator factor NEMF homolog isoform X1 [Zootermopsis nevadensis] >ref|XP_021920342.1| nuclear export mediator factor NEMF homolog isoform X1 [Zootermopsis neva…	0.813364	0.00129162	0.79194	0.00213963
Znev_01645	thistle2		0.813364	0.00129162	0.72716	0.00736873
Znev_01712	thistle2	gb|PNF16476.1| DnaJ subfamily C member 11 [Cryptotermes secundus]	0.813364	0.00129162	0.827461	0.00089441
Znev_01731	thistle2	ref|XP_021920844.1| zinc finger and BTB domain-containing protein 24-like isoform X1 [Zootermopsis nevadensis]	0.813364	0.00129162	0.696394	0.0118697
[truncated: 1,281 more rows]
