# Supplementary material for: A genetic toolkit underlying the queen phenotype in termites with totipotent workers
Source: Sci Rep. 2024 Jan 26;14:2214. doi: 10.1038/s41598-024-51772-7 (PMC10817970; doi:10.1038/s41598-024-51772-7)
Supplement: Supplementary file 11 — Supplementary Information. [file 41598_2024_51772_MOESM11_ESM.xlsx]

## Sheet: Sheet1
Supplementary Data S10. Modules that were specific to larvae’ heads compared to workers.
geneID	Module	annotation	module_caste_correlation	module_caste_pvalue	gene_caste_correlation	gene_caste_pvalue
Znev_00035	green	gb|KDR22580.1| GPI mannosyltransferase 3 [Zootermopsis nevadensis]	-0.653721	0.0403506	0.0903475	0.80397
Znev_00051	green	ref|XP_023708308.1| RNA pseudouridylate synthase domain-containing protein 2 isoform X1 [Cryptotermes secundus]	-0.653721	0.0403506	-0.7178	0.0194105
Znev_00083	green	gb|AGM32058.1| ubiquitin/ribosomal protein S30e fusion protein [Coptotermes formosanus]	-0.653721	0.0403506	-0.312025	0.380106
Znev_00123	green	ref|XP_021913089.1| serine/threonine/tyrosine-interacting protein-like isoform X1 [Zootermopsis nevadensis] >gb|KDR22663.1| Serine/threonine/tyrosine-interacting protein [Zootermopsis nevadensis]	-0.653721	0.0403506	-0.30654	0.38898
Znev_00147	green	gb|PNF37652.1| Translin-associated protein X [Cryptotermes secundus]	-0.653721	0.0403506	-0.464181	0.176553
Znev_00169	green	gb|KDR22706.1| Inhibin beta chain, partial [Zootermopsis nevadensis]	-0.653721	0.0403506	0.0597099	0.869849
Znev_00210	green	ref|XP_021935938.1| major facilitator superfamily domain-containing protein 8 isoform X1 [Zootermopsis nevadensis] >ref|XP_021935946.1| major facilitator superfamily domain-containing protein 8 isoform X2 [Zootermopsis nevadensis] >gb|KDR23350.1| Major facilitator superfamily domain-containing protein 8 [Zootermopsis nevadensis]	-0.653721	0.0403506	-0.0358783	0.921617
Znev_00308	green	gb|KDR23419.1| Ladybird homeobox corepressor 1-like protein [Zootermopsis nevadensis]	-0.653721	0.0403506	-0.620475	0.055613
Znev_00309	green	ref|XP_021937059.1| ubiquitin carboxyl-terminal hydrolase 3-like isoform X1 [Zootermopsis nevadensis]	-0.653721	0.0403506	-0.590213	0.072456
Znev_00345	green	gb|KDR16173.1| Diuretic hormone receptor, partial [Zootermopsis nevadensis]	-0.653721	0.0403506	-0.433024	0.211286
Znev_00367	green	ref|XP_021925743.1| nucleolar transcription factor 1-like [Zootermopsis nevadensis]	-0.653721	0.0403506	-0.51967	0.123671
Znev_00380	green	gb|KDR16207.1| Sorting nexin-14 [Zootermopsis nevadensis]	-0.653721	0.0403506	-0.318468	0.369811
Znev_00400	green	ref|XP_021925848.1| rho guanine nucleotide exchange factor 3-like isoform X1 [Zootermopsis nevadensis] >gb|KDR16226.1| Neuroepithelial cell-transforming gene 1 protein [Zootermopsis nevadensis]	-0.653721	0.0403506	-0.373616	0.287562
Znev_00411	green	gb|PNF37972.1| Protein phosphatase PHLPP-like protein [Cryptotermes secundus]	-0.653721	0.0403506	-0.696868	0.0251269
Znev_00413	green	ref|XP_021925777.1| protein PIH1D3 [Zootermopsis nevadensis]	-0.653721	0.0403506	-0.223851	0.534134
Znev_00460	green	ref|XP_021927004.1| protein C12orf4 homolog isoform X1 [Zootermopsis nevadensis]	-0.653721	0.0403506	-0.203502	0.572821
Znev_00490	green		-0.653721	0.0403506	-0.0553402	0.879313
Znev_00493	green	ref|XP_021927127.1| zinc finger protein 260-like isoform X1 [Zootermopsis nevadensis] >gb|KDR15686.1| Zinc finger and SCAN domain-containing protein 22 [Zootermopsis nevadensis]	-0.653721	0.0403506	-0.178068	0.622594
Znev_00518	green	ref|XP_008188456.1| zinc finger protein 271-like [Acyrthosiphon pisum]	-0.653721	0.0403506	-0.485463	0.15492
Znev_00523	green	ref|XP_021927042.1| protein FRG1 homolog isoform X1 [Zootermopsis nevadensis]	-0.653721	0.0403506	-0.495468	0.145334
Znev_00525	green	gb|PSN55291.1| Inhibitor of growth protein 1 [Blattella germanica]	-0.653721	0.0403506	-0.447743	0.194423
Znev_00574	green	gb|PSN35376.1| UPF0528 protein [Blattella germanica]	-0.653721	0.0403506	-0.569263	0.0858688
Znev_00583	green	ref|XP_021933495.1| methyl-CpG-binding domain protein 3 isoform X1 [Zootermopsis nevadensis] >gb|KDR23493.1| Methyl-CpG-binding domain protein 2 [Zootermopsis nevadensis]	-0.653721	0.0403506	-0.65342	0.0404742
Znev_00649	green	gb|PSN44036.1| ATPase family AAA domain-containing protein 1-B [Blattella germanica]	-0.653721	0.0403506	-0.146518	0.686284
Znev_00696	green		-0.653721	0.0403506	-0.0681819	0.851543
Znev_00698	green	gb|KDR18226.1| Proto-oncogene tyrosine-protein kinase receptor ret [Zootermopsis nevadensis]	-0.653721	0.0403506	-0.49331	0.14737
Znev_00774	green	gb|PNF20765.1| Programmed cell death 6-interacting protein [Cryptotermes secundus]	-0.653721	0.0403506	0.0623729	0.864089
Znev_00776	green	gb|KDR23232.1| Cytochrome b5 domain-containing protein 2, partial [Zootermopsis nevadensis]	-0.653721	0.0403506	-0.00743593	0.983735
Znev_00827	green	ref|XP_021942673.1| beta-galactosidase isoform X1 [Zootermopsis nevadensis] >gb|KDR22879.1| Beta-galactosidase [Zootermopsis nevadensis]	-0.653721	0.0403506	-0.195802	0.587731
Znev_00929	green	ref|XP_021914899.1| sodium- and chloride-dependent GABA transporter ine [Zootermopsis nevadensis]	-0.653721	0.0403506	-0.28163	0.430517
Znev_00981	green		-0.653721	0.0403506	-0.654322	0.0401042
Znev_01038	green	gb|KDR10683.1| CWC15-like protein [Zootermopsis nevadensis]	-0.653721	0.0403506	-0.581171	0.0780644
Znev_01173	green	ref|XP_021928462.1| centrosomal protein of 152 kDa-like isoform X1 [Zootermopsis nevadensis] >ref|XP_021928463.1| centrosomal protein of 152 kDa-like isoform X1 [Zootermopsis nevadensis] >ref|XP_021928464.1| centrosomal protein of 152 kDa-like isoform X1 [Zootermopsis nevadensis] >gb|KDR14987.1| Centrosomal protein of 152 kDa [Zootermopsis nevadensis]	-0.653721	0.0403506	-0.197187	0.585037
Znev_01182	green		-0.653721	0.0403506	-0.353644	0.316109
Znev_01212	green	gb|KDR15027.1| Neurogenic protein big brain, partial [Zootermopsis nevadensis]	-0.653721	0.0403506	-0.807788	0.00470165
Znev_01221	green	gb|KDR18574.1| Tyrosine-protein phosphatase non-receptor type 13 [Zootermopsis nevadensis]	-0.653721	0.0403506	-0.340012	0.33641
Znev_01272	green	gb|KDR18629.1| Podocan-like protein 1 [Zootermopsis nevadensis]	-0.653721	0.0403506	-0.0893925	0.806009
Znev_01321	green	gb|KDR19214.1| Pallidin [Zootermopsis nevadensis]	-0.653721	0.0403506	0.0392508	0.914271
Znev_01329	green	ref|XP_023706951.1| zinc finger protein 436 isoform X2 [Cryptotermes secundus] >ref|XP_023706953.1| zinc finger protein 436 isoform X2 [Cryptotermes secundus]	-0.653721	0.0403506	-0.358933	0.308409
Znev_01365	green	ref|XP_021916968.1| serine/arginine repetitive matrix protein 2 isoform X1 [Zootermopsis nevadensis] >ref|XP_021916969.1| serine/arginine repetitive matrix protein 2 isoform X1 [Zootermopsis nevadensis] >ref|XP_021916970.1| serine/arginine repetitive matrix protein 2 isoform X1 [Zootermopsis nevadensis] >ref|XP_021916971.1| serine/arginine repetitive matrix protein 2 isoform X1 [Zootermopsis neva…	-0.653721	0.0403506	-0.588087	0.0737504
Znev_01387	green	ref|XP_021917044.1| Bardet-Biedl syndrome 1 protein homolog [Zootermopsis nevadensis] >gb|KDR20997.1| Bardet-Biedl syndrome 1 protein [Zootermopsis nevadensis]	-0.653721	0.0403506	-0.111134	0.759874
Znev_01402	green	ref|XP_021916948.1| transmembrane protein 107-like [Zootermopsis nevadensis]	-0.653721	0.0403506	-0.474954	0.165391
Znev_01577	green		-0.653721	0.0403506	-0.157505	0.663878
Znev_01578	green		-0.653721	0.0403506	-0.230089	0.52249
Znev_01616	green		-0.653721	0.0403506	-0.51792	0.125166
Znev_01622	green		-0.653721	0.0403506	-0.185303	0.608284
Znev_01636	green	gb|PSN57190.1| Protein BUD31 [Blattella germanica]	-0.653721	0.0403506	-0.277591	0.437437
Znev_01639	green	gb|KDR12971.1| Glutamate receptor, ionotropic kainate 4 [Zootermopsis nevadensis]	-0.653721	0.0403506	-0.14022	0.699228
Znev_01661	green		-0.653721	0.0403506	-0.187225	0.604502
Znev_01751	green	ref|XP_021920793.1| probable DNA primase large subunit [Zootermopsis nevadensis] >ref|XP_021920794.1| probable DNA primase large subunit [Zootermopsis nevadensis] >ref|XP_021920795.1| probable DNA primase large subunit [Zootermopsis nevadensis] >ref|XP_021920796.1| probable DNA primase large subunit [Zootermopsis nevadensis] >ref|XP_021920797.1| probable DNA primase large subunit [Zootermopsis ne…	-0.653721	0.0403506	-0.508147	0.133717
Znev_01785	green	ref|XP_015605080.1| GTP-binding nuclear protein Ran [Cephus cinctus] >ref|XP_015605081.1| GTP-binding nuclear protein Ran [Cephus cinctus]	-0.653721	0.0403506	-0.484229	0.156128
Znev_01830	green	ref|XP_021935441.1| gastrula zinc finger protein XlCGF26.1-like, partial [Zootermopsis nevadensis]	-0.653721	0.0403506	-0.771779	0.00891726
Znev_01911	green	ref|XP_021916443.1| U4/U6.U5 tri-snRNP-associated protein 1 isoform X1 [Zootermopsis nevadensis]	-0.653721	0.0403506	-0.204376	0.571138
Znev_01981	green	gb|PNF40462.1| Transcription initiation factor TFIID subunit 1 [Cryptotermes secundus]	-0.653721	0.0403506	-0.626385	0.0526593
Znev_01990	green	gb|PSN40497.1| Endothelial differentiation-related factor 1 [Blattella germanica]	-0.653721	0.0403506	-0.190409	0.598256
Znev_02032	green	ref|XP_021914439.1| steroidogenic acute regulatory protein-like isoform X1 [Zootermopsis nevadensis] >ref|XP_021914440.1| steroidogenic acute regulatory protein-like isoform X1 [Zootermopsis nevadensis] >ref|XP_021914441.1| steroidogenic acute regulatory protein-like isoform X1 [Zootermopsis nevadensis]	-0.653721	0.0403506	-0.329671	0.352243
Znev_02051	green	gb|PSN48127.1| Replication factor C subunit 4 [Blattella germanica]	-0.653721	0.0403506	-0.131178	0.717935
Znev_02057	green	ref|XP_021914438.1| latrophilin-like protein LAT-2 [Zootermopsis nevadensis]	-0.653721	0.0403506	-0.690005	0.0272275
Znev_02179	green	ref|XP_021942235.1| probable C-mannosyltransferase DPY19L1 isoform X1 [Zootermopsis nevadensis] >gb|KDR23145.1| Dpy-19-like protein 1 [Zootermopsis nevadensis]	-0.653721	0.0403506	-0.554687	0.0960815
Znev_02188	green	ref|XP_021942223.1| FACT complex subunit spt16 isoform X1 [Zootermopsis nevadensis] >gb|KDR23156.1| FACT complex subunit spt16 [Zootermopsis nevadensis]	-0.653721	0.0403506	-0.643532	0.0446836
Znev_02207	green	gb|KDR24369.1| Tetratricopeptide repeat protein 25 [Zootermopsis nevadensis]	-0.653721	0.0403506	-0.219415	0.542477
Znev_02211	green	gb|KDR24372.1| Histone deacetylase 6 [Zootermopsis nevadensis]	-0.653721	0.0403506	-0.699567	0.0243322
Znev_02250	green	ref|XP_021942538.1| conserved oligomeric Golgi complex subunit 3 isoform X1 [Zootermopsis nevadensis] >gb|KDR24411.1| Conserved oligomeric Golgi complex subunit 3 [Zootermopsis nevadensis]	-0.653721	0.0403506	-0.304344	0.392561
Znev_02279	green	gb|KDR23000.1| Homeobox protein ceh-9 [Zootermopsis nevadensis]	-0.653721	0.0403506	-0.298719	0.401805
Znev_02357	green	gb|KDR17156.1| GRIP and coiled-coil domain-containing protein 2 [Zootermopsis nevadensis]	-0.653721	0.0403506	-0.0466568	0.89816
Znev_02391	green	ref|XP_021914686.1| osteoclast-stimulating factor 1-like [Zootermopsis nevadensis] >gb|KDR22015.1| Osteoclast-stimulating factor 1 [Zootermopsis nevadensis]	-0.653721	0.0403506	-0.779317	0.00787332
Znev_02435	green	ref|XP_021931107.1| N-acetyl-D-glucosamine kinase isoform X1 [Zootermopsis nevadensis] >gb|KDR23546.1| N-acetyl-D-glucosamine kinase [Zootermopsis nevadensis]	-0.653721	0.0403506	-0.0935487	0.797144
Znev_02485	green		-0.653721	0.0403506	0.0315793	0.930989
Znev_02540	green	gb|KDR24005.1| ATPase WRNIP1 [Zootermopsis nevadensis]	-0.653721	0.0403506	-0.508011	0.133838
Znev_02572	green		-0.653721	0.0403506	-0.250912	0.4844
Znev_02579	green	ref|XP_021923966.1| inner centromere protein A isoform X1 [Zootermopsis nevadensis] >ref|XP_021923967.1| inner centromere protein A isoform X1 [Zootermopsis nevadensis] >ref|XP_021923968.1| inner centromere protein A isoform X1 [Zootermopsis nevadensis] >gb|KDR17263.1| Inner centromere protein B [Zootermopsis nevadensis]	-0.653721	0.0403506	-0.577344	0.0805205
Znev_02588	green	ref|XP_021924017.1| DNA mismatch repair protein Msh6 isoform X1 [Zootermopsis nevadensis] >ref|XP_021924018.1| DNA mismatch repair protein Msh6 isoform X1 [Zootermopsis nevadensis] >ref|XP_021924019.1| DNA mismatch repair protein Msh6 isoform X1 [Zootermopsis nevadensis] >gb|KDR17272.1| DNA mismatch repair protein Msh6 [Zootermopsis nevadensis]	-0.653721	0.0403506	-0.421303	0.225295
Znev_02701	green		-0.653721	0.0403506	-0.827888	0.00310161
Znev_02750	green	gb|KDR20404.1| Tubulin alpha-8 chain, partial [Zootermopsis nevadensis]	-0.653721	0.0403506	-0.655429	0.0396528
Znev_02760	green	gb|KDR20415.1| Cyclin-J-like protein [Zootermopsis nevadensis]	-0.653721	0.0403506	-0.230079	0.522509
Znev_02804	green	ref|XP_021924873.1| spermatogenesis-defective protein 39 homolog isoform X2 [Zootermopsis nevadensis]	-0.653721	0.0403506	-0.437582	0.205978
Znev_02828	green	gb|KDR16772.1| Transient receptor potential channel pyrexia [Zootermopsis nevadensis]	-0.653721	0.0403506	-0.591424	0.071725
Znev_02835	green	ref|XP_008192777.1| PREDICTED: rRNA-processing protein FCF1 homolog [Tribolium castaneum] >gb|KYB28157.1| rRNA-processing protein FCF1 homolog-like Protein [Tribolium castaneum]	-0.653721	0.0403506	-0.359716	0.307279
Znev_02866	green		-0.653721	0.0403506	-0.244878	0.495312
Znev_02915	green	ref|XP_021936124.1| glucosylceramidase-like isoform X1 [Zootermopsis nevadensis] >gb|KDR10552.1| Glucosylceramidase [Zootermopsis nevadensis]	-0.653721	0.0403506	-0.648538	0.0425176
Znev_02929	green	ref|XP_021936186.1| DNA repair protein RAD51 homolog 1 [Zootermopsis nevadensis] >ref|XP_021936187.1| DNA repair protein RAD51 homolog 1 [Zootermopsis nevadensis] >ref|XP_021936188.1| DNA repair protein RAD51 homolog 1 [Zootermopsis nevadensis] >gb|KDR10565.1| DNA repair protein RAD51-like protein 1 [Zootermopsis nevadensis]	-0.653721	0.0403506	-0.348326	0.323951
Znev_02930	green	emb|CAB3377855.1| Hypothetical predicted protein [Cloeon dipterum]	-0.653721	0.0403506	-0.564698	0.0889884
Znev_02935	green	gb|PSN35883.1| RAB6A-GEF complex partner protein 2 [Blattella germanica]	-0.653721	0.0403506	-0.735327	0.015374
Znev_02938	green	gb|AGM32665.1| EMP24 domain-containing protein [Coptotermes formosanus]	-0.653721	0.0403506	-0.0259742	0.94322
Znev_02969	green	ref|XP_021930693.1| protein CASC4-like isoform X2 [Zootermopsis nevadensis] >ref|XP_021930694.1| protein CASC4-like isoform X2 [Zootermopsis nevadensis]	-0.653721	0.0403506	-0.230106	0.522459
Znev_02985	green	ref|XP_021930742.1| partitioning defective 3 homolog B-like [Zootermopsis nevadensis] >gb|KDR13793.1| PDZ domain-containing protein 2 [Zootermopsis nevadensis]	-0.653721	0.0403506	-0.672808	0.0330121
Znev_03001	green	ref|XP_015519496.1| PREDICTED: decapping and exoribonuclease protein-like [Neodiprion lecontei]	-0.653721	0.0403506	-0.311359	0.381179
Znev_03008	green	ref|XP_021924690.1| UPF0769 protein C21orf59 homolog isoform X1 [Zootermopsis nevadensis]	-0.653721	0.0403506	-0.0636327	0.861366
Znev_03030	green	gb|PSN36510.1| putative cyclin-dependent kinases regulatory subunit [Blattella germanica]	-0.653721	0.0403506	-0.292224	0.412609
Znev_03042	green	gb|KDR16889.1| tRNA (adenine-N(1)-)-methyltransferase catalytic subunit TRMT61A [Zootermopsis nevadensis]	-0.653721	0.0403506	-0.377725	0.281867
Znev_03047	green	gb|KDR16894.1| Monocarboxylate transporter 12 [Zootermopsis nevadensis]	-0.653721	0.0403506	-0.81112	0.00440287
Znev_03083	green		-0.653721	0.0403506	-0.297771	0.403374
Znev_03135	green	ref|XP_021914038.1| protein DEK-like isoform X1 [Zootermopsis nevadensis]	-0.653721	0.0403506	-0.581847	0.0776355
Znev_03154	green	gb|PNF33559.1| putative serine/threonine-protein kinase C05D10.2 [Cryptotermes secundus]	-0.653721	0.0403506	-0.854014	0.00165973
Znev_03161	green	ref|XP_021913997.1| integrator complex subunit 8 isoform X1 [Zootermopsis nevadensis] >gb|KDR22280.1| Integrator complex subunit 8 [Zootermopsis nevadensis]	-0.653721	0.0403506	-0.293985	0.409665
Znev_03251	green	ref|XP_023711742.1| transmembrane protein 64 isoform X1 [Cryptotermes secundus] >ref|XP_023711743.1| transmembrane protein 64 isoform X1 [Cryptotermes secundus]	-0.653721	0.0403506	-0.369895	0.292771
Znev_03294	green	ref|XP_021919514.1| structural maintenance of chromosomes protein 5 isoform X1 [Zootermopsis nevadensis] >ref|XP_021919515.1| structural maintenance of chromosomes protein 5 isoform X1 [Zootermopsis nevadensis] >ref|XP_021919516.1| structural maintenance of chromosomes protein 5 isoform X1 [Zootermopsis nevadensis] >ref|XP_021919517.1| structural maintenance of chromosomes protein 5 isoform X1 [Z…	-0.653721	0.0403506	0.00890815	0.980515
Znev_03327	green	ref|XP_021919488.1| FAS-associated factor 2 [Zootermopsis nevadensis] >gb|KDR19659.1| FAS-associated factor 2 [Zootermopsis nevadensis]	-0.653721	0.0403506	-0.275991	0.440193
Znev_03375	green	gb|KDR20075.1| Serine/arginine repetitive matrix protein 2 [Zootermopsis nevadensis]	-0.653721	0.0403506	0.0936642	0.796898
Znev_03387	green	gb|KDR20086.1| Zinc finger CCHC domain-containing protein 8-like protein [Zootermopsis nevadensis]	-0.653721	0.0403506	-0.464711	0.175993
Znev_03404	green		-0.653721	0.0403506	-0.478917	0.161394
Znev_03469	green	gb|PSN51076.1| Transmembrane protein 234 [Blattella germanica]	-0.653721	0.0403506	-0.0566704	0.876431
Znev_03490	green		-0.653721	0.0403506	-0.59659	0.0686623
Znev_03520	green	gb|KDR22216.1| Oligosaccharyltransferase complex subunit ostc-B [Zootermopsis nevadensis]	-0.653721	0.0403506	-0.663972	0.0362859
Znev_03523	green	gb|KDR21695.1| Semaphorin-5B [Zootermopsis nevadensis]	-0.653721	0.0403506	-0.385782	0.270879
Znev_03537	green		-0.653721	0.0403506	-0.395138	0.258419
Znev_03556	green	ref|XP_022919466.1| nuclear envelope integral membrane protein 1-like [Onthophagus taurus]	-0.653721	0.0403506	-0.242124	0.500327
Znev_03566	green	gb|ODM92719.1| Gastrula zinc finger protein XlCGF57.1 [Orchesella cincta]	-0.653721	0.0403506	-0.428861	0.216203
Znev_03594	green		-0.653721	0.0403506	-0.501134	0.140069
Znev_03634	green	ref|XP_021917665.1| KDEL motif-containing protein 1-like isoform X1 [Zootermopsis nevadensis] >gb|KDR20636.1| KDEL motif-containing protein 1 [Zootermopsis nevadensis]	-0.653721	0.0403506	-0.406124	0.244201
Znev_03635	green	ref|XP_021917603.1| peptidyl-prolyl cis-trans isomerase B-like isoform X1 [Zootermopsis nevadensis] >gb|KDR20637.1| Peptidyl-prolyl cis-trans isomerase B [Zootermopsis nevadensis]	-0.653721	0.0403506	-0.694591	0.025811
Znev_03649	green	gb|EDW38107.1| GL12416 [Drosophila persimilis]	-0.653721	0.0403506	-0.679172	0.0307828
Znev_03696	green	gb|KDR20746.1| 2-hydroxyacylsphingosine 1-beta-galactosyltransferase [Zootermopsis nevadensis]	-0.653721	0.0403506	-0.203258	0.573292
Znev_03703	green	ref|XP_021924965.1| putative ATP-dependent RNA helicase DHX30 [Zootermopsis nevadensis] >gb|KDR16683.1| Putative ATP-dependent RNA helicase DHX30 [Zootermopsis nevadensis]	-0.653721	0.0403506	-0.367506	0.296143
Znev_03760	green	gb|PNF14176.1| Tonsoku-like protein [Cryptotermes secundus]	-0.653721	0.0403506	-0.232217	0.518543
Znev_03761	green	ref|XP_021923570.1| ATP-dependent RNA helicase p62-like isoform X1 [Zootermopsis nevadensis] >gb|KDR17554.1| ATP-dependent RNA helicase p62 [Zootermopsis nevadensis]	-0.653721	0.0403506	-0.64026	0.0461384
Znev_03803	green	emb|CAB3367420.1| Hypothetical predicted protein [Cloeon dipterum]	-0.653721	0.0403506	-0.594802	0.0697123
Znev_03826	green	ref|XP_021916757.1| structural maintenance of chromosomes protein 4 isoform X1 [Zootermopsis nevadensis] >gb|KDR21154.1| Structural maintenance of chromosomes protein 4 [Zootermopsis nevadensis]	-0.653721	0.0403506	-0.425656	0.220033
Znev_03861	green	ref|XP_016050498.1| PREDICTED: zinc finger protein 709-like, partial [Erinaceus europaeus]	-0.653721	0.0403506	-0.579663	0.079026
Znev_03868	green	ref|XP_021935633.1| splicing factor U2AF 50 kDa subunit isoform X1 [Zootermopsis nevadensis] >ref|XP_021935634.1| splicing factor U2AF 50 kDa subunit isoform X2 [Zootermopsis nevadensis]	-0.653721	0.0403506	-0.663575	0.0364378
Znev_03885	green	ref|XP_021935715.1| origin recognition complex subunit 5 isoform X1 [Zootermopsis nevadensis] >gb|KDR10860.1| Origin recognition complex subunit 5 [Zootermopsis nevadensis]	-0.653721	0.0403506	-0.268355	0.453453
Znev_03896	green	gb|KDR10871.1| Hexosaminidase domain-containing protein [Zootermopsis nevadensis]	-0.653721	0.0403506	-0.642751	0.0450278
Znev_04005	green	gb|PSN30117.1| 2-oxoglutarate and iron-dependent oxygenase domain-containing protein 3 [Blattella germanica]	-0.653721	0.0403506	-0.170094	0.638499
Znev_04092	green	gb|KDR09484.1| Serine/threonine-protein kinase spk-1, partial [Zootermopsis nevadensis]	-0.653721	0.0403506	-0.58339	0.0766629
Znev_04101	green	gb|KDR09493.1| DNA repair and recombination protein RAD54B [Zootermopsis nevadensis]	-0.653721	0.0403506	-0.527796	0.116878
Znev_04117	green		-0.653721	0.0403506	0.106611	0.769422
Znev_04141	green	ref|XP_021935399.1| centromere protein I-like [Zootermopsis nevadensis] >gb|KDR10968.1| Centromere protein I [Zootermopsis nevadensis]	-0.653721	0.0403506	-0.0685054	0.850846
Znev_04161	green	ref|XP_021935306.1| conserved oligomeric Golgi complex subunit 4 isoform X1 [Zootermopsis nevadensis] >gb|KDR10987.1| Conserved oligomeric Golgi complex subunit 4 [Zootermopsis nevadensis]	-0.653721	0.0403506	-0.12166	0.737773
Znev_04191	green	gb|PNF42679.1| WD repeat-containing protein 92 [Cryptotermes secundus]	-0.653721	0.0403506	-0.0722858	0.842698
Znev_04238	green	gb|KDR23730.1| Nucleosome assembly protein 1-like 4 [Zootermopsis nevadensis]	-0.653721	0.0403506	-0.27188	0.44731
Znev_04275	green	ref|XP_021927716.1| AN1-type zinc finger protein 2A-like [Zootermopsis nevadensis] >gb|KDR23765.1| AN1-type zinc finger protein 2B [Zootermopsis nevadensis]	-0.653721	0.0403506	-0.714597	0.0202202
Znev_04294	green	ref|XP_021923235.1| centrosomal protein of 89 kDa-like isoform X1 [Zootermopsis nevadensis] >gb|KDR17714.1| Coiled-coil domain-containing protein 123, mitochondrial [Zootermopsis nevadensis]	-0.653721	0.0403506	-0.271014	0.448816
Znev_04300	green	ref|XP_021923196.1| zinc finger protein 436-like [Zootermopsis nevadensis]	-0.653721	0.0403506	-0.409138	0.24038
Znev_04327	green		-0.653721	0.0403506	-0.901214	0.000369255
Znev_04398	green		-0.653721	0.0403506	-0.463647	0.177118
Znev_04438	green	ref|XP_021913836.1| AP-2 complex subunit mu [Zootermopsis nevadensis] >ref|XP_021913837.1| AP-2 complex subunit mu [Zootermopsis nevadensis] >ref|XP_021913838.1| AP-2 complex subunit mu [Zootermopsis nevadensis] >gb|KDR22341.1| AP-2 complex subunit mu-1 [Zootermopsis nevadensis] >gb|PSN36705.1| AP-2 complex subunit mu [Blattella germanica]	-0.653721	0.0403506	-0.516402	0.126471
Znev_04441	green	gb|KDR22344.1| Retinoid-inducible serine carboxypeptidase, partial [Zootermopsis nevadensis]	-0.653721	0.0403506	-0.712639	0.0207264
Znev_04444	green	gb|PSN35551.1| WD repeat-containing protein 36 [Blattella germanica]	-0.653721	0.0403506	-0.530738	0.114477
Znev_04491	green	gb|PSN56494.1| UPF0454 protein [Blattella germanica]	-0.653721	0.0403506	-1.54278e-05	0.999966
Znev_04599	green	gb|PSN57522.1| Protein cornichon [Blattella germanica]	-0.653721	0.0403506	-0.592474	0.0710955
Znev_04601	green	gb|AGJ52073.1| chitinase KME2 [Reticulitermes speratus]	-0.653721	0.0403506	-0.797565	0.00570855
Znev_04606	green	gb|KDR21669.1| Structure-specific endonuclease subunit SLX4 [Zootermopsis nevadensis]	-0.653721	0.0403506	-0.374955	0.285699
Znev_04657	green		-0.653721	0.0403506	-0.0203101	0.95559
Znev_04673	green	ref|XP_031688534.1| E3 ubiquitin-protein ligase Topors isoform X1 [Oncorhynchus kisutch] >ref|XP_031688535.1| E3 ubiquitin-protein ligase Topors isoform X1 [Oncorhynchus kisutch]	-0.653721	0.0403506	-0.242149	0.500282
Znev_04696	green	gb|KDR15622.1| RNA-binding protein 10 [Zootermopsis nevadensis]	-0.653721	0.0403506	-0.820471	0.00363708
Znev_04711	green		-0.653721	0.0403506	-0.394791	0.258875
Znev_04743	green	ref|XP_021920657.1| zinc finger protein 771-like isoform X1 [Zootermopsis nevadensis]	-0.653721	0.0403506	-0.433519	0.210705
Znev_04764	green	gb|AAF13280.1| pericardine [Drosophila melanogaster]	-0.653721	0.0403506	-0.437575	0.205986
Znev_04775	green		-0.653721	0.0403506	-0.235741	0.512033
Znev_04777	green	ref|XP_021927277.1| PCI domain-containing protein 2 [Zootermopsis nevadensis] >gb|KDR15564.1| PCI domain-containing protein 2 [Zootermopsis nevadensis]	-0.653721	0.0403506	-0.681522	0.0299862
Znev_04814	green	ref|XP_021930365.1| integrator complex subunit 12 [Zootermopsis nevadensis] >gb|KDR13946.1| Integrator complex subunit 12 [Zootermopsis nevadensis]	-0.653721	0.0403506	-0.245453	0.494268
Znev_04820	green	ref|XP_021930325.1| oxysterol-binding protein-related protein 11-like isoform X1 [Zootermopsis nevadensis] >gb|KDR13952.1| Oxysterol-binding protein-related protein 11 [Zootermopsis nevadensis]	-0.653721	0.0403506	-0.532342	0.113181
Znev_04831	green	ref|XP_021930417.1| synaptophysin-like protein 2 isoform X3 [Zootermopsis nevadensis]	-0.653721	0.0403506	-0.439991	0.203202
Znev_04877	green	ref|XP_021919552.1| bromodomain adjacent to zinc finger domain protein 1A isoform X1 [Zootermopsis nevadensis] >ref|XP_021919554.1| bromodomain adjacent to zinc finger domain protein 1A isoform X1 [Zootermopsis nevadensis] >ref|XP_021919555.1| bromodomain adjacent to zinc finger domain protein 1A isoform X1 [Zootermopsis nevadensis] >gb|KDR19569.1| Bromodomain adjacent to zinc finger domain prote…	-0.653721	0.0403506	-0.558983	0.0929952
Znev_04882	green	ref|XP_021919572.1| 26S proteasome regulatory subunit 4 [Zootermopsis nevadensis] >gb|KDR19574.1| 26S protease regulatory subunit 4 [Zootermopsis nevadensis]	-0.653721	0.0403506	-0.18668	0.605574
Znev_04892	green	gb|KDR19585.1| Serine protease snake [Zootermopsis nevadensis]	-0.653721	0.0403506	0.263957	0.46117
Znev_04929	green	gb|KDR21646.1| Centrosomal protein of 290 kDa [Zootermopsis nevadensis]	-0.653721	0.0403506	-0.599594	0.0669208
Znev_04957	green	ref|XP_021922861.1| phosphoacetylglucosamine mutase isoform X1 [Zootermopsis nevadensis] >gb|KDR17892.1| Phosphoacetylglucosamine mutase [Zootermopsis nevadensis]	-0.653721	0.0403506	-0.455252	0.186134
Znev_05004	green		-0.653721	0.0403506	-0.437757	0.205775
Znev_05139	green		-0.653721	0.0403506	-0.309	0.384988
Znev_05176	green	ref|XP_021913576.1| protein inscuteable homolog [Zootermopsis nevadensis] >ref|XP_021913577.1| protein inscuteable homolog [Zootermopsis nevadensis] >ref|XP_021913578.1| protein inscuteable homolog [Zootermopsis nevadensis] >ref|XP_021913579.1| protein inscuteable homolog [Zootermopsis nevadensis] >gb|KDR22491.1| Inscuteable-like protein [Zootermopsis nevadensis]	-0.653721	0.0403506	-0.371447	0.290593
Znev_05269	green	gb|KDR08208.1| tRNA-splicing endonuclease subunit Sen34 [Zootermopsis nevadensis]	-0.653721	0.0403506	-0.503706	0.137719
Znev_05299	green	gb|KDR08237.1| Progestin and adipoQ receptor family member 4, partial [Zootermopsis nevadensis]	-0.653721	0.0403506	-0.662307	0.0369264
Znev_05320	green	gb|KDR14053.1| SAP domain-containing ribonucleoprotein [Zootermopsis nevadensis]	-0.653721	0.0403506	-0.645535	0.0438081
Znev_05323	green	ref|XP_021930167.1| exocyst complex component 8 isoform X1 [Zootermopsis nevadensis]	-0.653721	0.0403506	-0.267496	0.454955
Znev_05327	green	gb|PSN43817.1| 60 kDa heat shock protein [Blattella germanica]	-0.653721	0.0403506	-0.372231	0.289494
Znev_05343	green	ref|XP_021917467.1| GA-binding protein subunit beta-1-like [Zootermopsis nevadensis] >ref|XP_021917468.1| GA-binding protein subunit beta-1-like [Zootermopsis nevadensis] >ref|XP_021917469.1| GA-binding protein subunit beta-1-like [Zootermopsis nevadensis] >ref|XP_021917470.1| GA-binding protein subunit beta-1-like [Zootermopsis nevadensis] >gb|KDR20686.1| GA-binding protein subunit beta-2 [Zoote…	-0.653721	0.0403506	-0.277273	0.437984
Znev_05363	green	gb|KDR20703.1| Origin recognition complex subunit 2 [Zootermopsis nevadensis]	-0.653721	0.0403506	-0.370377	0.292093
Znev_05367	green		-0.653721	0.0403506	-0.597995	0.0678441
Znev_05457	green		-0.653721	0.0403506	-0.327776	0.355184
Znev_05463	green	gb|KDR12137.1| Atrial natriuretic peptide receptor B [Zootermopsis nevadensis]	-0.653721	0.0403506	-0.657185	0.0389444
Znev_05471	green	ref|XP_021933400.1| hsp70-binding protein 1-like [Zootermopsis nevadensis] >ref|XP_021933401.1| hsp70-binding protein 1-like [Zootermopsis nevadensis] >ref|XP_021933403.1| hsp70-binding protein 1-like [Zootermopsis nevadensis] >gb|KDR12144.1| Hsp70-binding protein 1 [Zootermopsis nevadensis]	-0.653721	0.0403506	-0.539439	0.107558
Znev_05477	green	ref|XP_021933386.1| Fanconi anemia group D2 protein isoform X1 [Zootermopsis nevadensis]	-0.653721	0.0403506	-0.503794	0.137639
Znev_05527	green	gb|AGO46416.1| alpha tubulin [Reticulitermes flavipes]	-0.653721	0.0403506	-0.511043	0.131147
Znev_05584	green	gb|KDR18488.1| Coiled-coil domain-containing protein 42-like protein [Zootermopsis nevadensis]	-0.653721	0.0403506	-0.439115	0.204209
Znev_05626	green	gb|KDR11969.1| Tudor domain-containing protein 5 [Zootermopsis nevadensis]	-0.653721	0.0403506	-0.374335	0.286561
Znev_05667	green	gb|KDR13445.1| Tyrosine-protein kinase RYK, partial [Zootermopsis nevadensis]	-0.653721	0.0403506	-0.762369	0.010353
Znev_05676	green	gb|PNF22262.1| putative elongation factor 1-delta [Cryptotermes secundus]	-0.653721	0.0403506	-0.734664	0.015515
Znev_05699	green		-0.653721	0.0403506	-0.716976	0.0196166
Znev_05722	green	ref|XP_021919349.1| 26S proteasome non-ATPase regulatory subunit 4 isoform X1 [Zootermopsis nevadensis] >gb|KDR19741.1| 26S proteasome non-ATPase regulatory subunit 4 [Zootermopsis nevadensis]	-0.653721	0.0403506	-0.428189	0.217002
Znev_05743	green	ref|XP_021919847.1| probable glutamate receptor [Zootermopsis nevadensis]	-0.653721	0.0403506	-0.423661	0.222436
Znev_05792	green	ref|XP_021926329.1| zinc finger protein on ecdysone puffs isoform X2 [Zootermopsis nevadensis]	-0.653721	0.0403506	-0.715125	0.0200851
Znev_05798	green		-0.653721	0.0403506	-0.61622	0.0578063
Znev_05801	green	ref|XP_003399730.1| ruvB-like 2 [Bombus terrestris] >ref|XP_003493756.1| ruvB-like 2 [Bombus impatiens] >ref|XP_033193024.1| ruvB-like 2 [Bombus vancouverensis nearcticus] >ref|XP_033303535.1| ruvB-like 2 [Bombus bifarius] >ref|XP_033363528.1| ruvB-like 2 [Bombus vosnesenskii]	-0.653721	0.0403506	-0.704889	0.0228161
Znev_05843	green	gb|KDR12743.1| Regucalcin [Zootermopsis nevadensis]	-0.653721	0.0403506	-0.330953	0.350261
Znev_05929	green	ref|XP_021928487.1| ecto-NOX disulfide-thiol exchanger 2-like [Zootermopsis nevadensis] >gb|KDR14923.1| Ecto-NOX disulfide-thiol exchanger 1 [Zootermopsis nevadensis]	-0.653721	0.0403506	-0.456155	0.185151
Znev_06023	green	gb|KDR17801.1| E3 ubiquitin-protein ligase synoviolin [Zootermopsis nevadensis]	-0.653721	0.0403506	-0.205996	0.568023
Znev_06105	green	ref|XP_021932531.1| meiotic recombination protein DMC1/LIM15 homolog isoform X1 [Zootermopsis nevadensis]	-0.653721	0.0403506	0.0112792	0.97533
Znev_06138	green	gb|PSN55626.1| WD repeat-containing protein 76 [Blattella germanica]	-0.653721	0.0403506	-0.355594	0.313259
Znev_06139	green	gb|PSN38056.1| Replication protein A 70 kDa DNA-binding subunit [Blattella germanica]	-0.653721	0.0403506	-0.275876	0.440391
Znev_06186	green		-0.653721	0.0403506	-0.111024	0.760106
Znev_06242	green		-0.653721	0.0403506	-0.418874	0.228263
Znev_06259	green	gb|KDR12601.1| WD repeat and HMG-box DNA-binding protein 1 [Zootermopsis nevadensis]	-0.653721	0.0403506	-0.427686	0.217602
Znev_06307	green	ref|XP_021936766.1| BTB/POZ domain-containing protein 2-like isoform X1 [Zootermopsis nevadensis] >ref|XP_021936768.1| BTB/POZ domain-containing protein 2-like isoform X1 [Zootermopsis nevadensis] >ref|XP_021936769.1| BTB/POZ domain-containing protein 2-like isoform X1 [Zootermopsis nevadensis]	-0.653721	0.0403506	-0.425602	0.220098
Znev_06330	green	gb|PNF16179.1| Enhancer of split mbeta protein [Cryptotermes secundus]	-0.653721	0.0403506	-0.374735	0.286005
Znev_06380	green	gb|AGM32598.1| methyltransferase domain containing protein [Coptotermes formosanus]	-0.653721	0.0403506	-0.436788	0.206896
Znev_06459	green	ref|XP_021934935.1| cuticle protein 14-like [Zootermopsis nevadensis]	-0.653721	0.0403506	-0.334942	0.344126
Znev_06508	green	ref|XP_021918221.1| protein SMG8 isoform X1 [Zootermopsis nevadensis] >ref|XP_021918222.1| protein SMG8 isoform X1 [Zootermopsis nevadensis] >ref|XP_021918223.1| protein SMG8 isoform X1 [Zootermopsis nevadensis] >ref|XP_021918224.1| protein SMG8 isoform X1 [Zootermopsis nevadensis] >ref|XP_021918225.1| protein SMG8 isoform X1 [Zootermopsis nevadensis] >ref|XP_021918226.1| protein SMG8 isoform X1 …	-0.653721	0.0403506	-0.550073	0.099468
Znev_06551	green	gb|KDR20283.1| Sodium-dependent noradrenaline transporter, partial [Zootermopsis nevadensis]	-0.653721	0.0403506	-0.682135	0.0297807
Znev_06552	green	gb|KDR20284.1| Ankyrin repeat and IBR domain-containing protein 1 [Zootermopsis nevadensis]	-0.653721	0.0403506	-0.467037	0.173552
Znev_06553	green		-0.653721	0.0403506	-0.721457	0.0185139
Znev_06627	green		-0.653721	0.0403506	-0.588066	0.0737628
Znev_06662	green	gb|KDR20566.1| Caveolin-2 [Zootermopsis nevadensis]	-0.653721	0.0403506	-0.816092	0.00398265
Znev_06686	green	ref|XP_021917699.1| cyclin-dependent kinase 17-like isoform X1 [Zootermopsis nevadensis] >ref|XP_021917700.1| cyclin-dependent kinase 17-like isoform X1 [Zootermopsis nevadensis] >ref|XP_021917701.1| cyclin-dependent kinase 17-like isoform X1 [Zootermopsis nevadensis] >ref|XP_021917702.1| cyclin-dependent kinase 17-like isoform X1 [Zootermopsis nevadensis] >ref|XP_021917704.1| cyclin-dependent ki…	-0.653721	0.0403506	-0.228008	0.526364
Znev_06786	green		-0.653721	0.0403506	-0.216523	0.547943
Znev_06898	green		-0.653721	0.0403506	-0.62377	0.0539531
Znev_06938	green	ref|XP_021937671.1| chromodomain-helicase-DNA-binding protein Mi-2 homolog isoform X1 [Zootermopsis nevadensis] >gb|KDR09554.1| Chromodomain-helicase-DNA-binding protein Mi-2-like protein [Zootermopsis nevadensis]	-0.653721	0.0403506	-0.589609	0.0728219
Znev_06990	green	ref|XP_012261473.1| origin recognition complex subunit 4 [Athalia rosae]	-0.653721	0.0403506	-0.303482	0.393972
Znev_07019	green	ref|XP_021919383.1| DNA replication complex GINS protein PSF1-like [Zootermopsis nevadensis] >gb|KDR19699.1| DNA replication complex GINS protein PSF1 [Zootermopsis nevadensis]	-0.653721	0.0403506	-0.367501	0.29615
Znev_07027	green	ref|XP_021914774.1| replication factor C subunit 2 [Zootermopsis nevadensis] >gb|KDR21944.1| Replication factor C subunit 2 [Zootermopsis nevadensis]	-0.653721	0.0403506	-0.109594	0.763123
Znev_07134	green	ref|XP_021929768.1| mucin-2-like isoform X1 [Zootermopsis nevadensis]	-0.653721	0.0403506	-0.396751	0.256303
Znev_07166	green	dbj|GBN05896.1| Spindle and kinetochore-associated protein 1 [Araneus ventricosus]	-0.653721	0.0403506	-0.229117	0.524298
Znev_07167	green	ref|XP_021917112.1| kelch-like protein 6 isoform X1 [Zootermopsis nevadensis] >gb|KDR20928.1| Kelch-like protein 38 [Zootermopsis nevadensis]	-0.653721	0.0403506	-0.238515	0.506931
Znev_07265	green		-0.653721	0.0403506	-0.274825	0.442206
Znev_07322	green	ref|XP_021936883.1| X-linked retinitis pigmentosa GTPase regulator-like isoform X1 [Zootermopsis nevadensis] >ref|XP_021936884.1| X-linked retinitis pigmentosa GTPase regulator-like isoform X1 [Zootermopsis nevadensis] >ref|XP_021936885.1| X-linked retinitis pigmentosa GTPase regulator-like isoform X1 [Zootermopsis nevadensis]	-0.653721	0.0403506	-0.134443	0.711163
Znev_07327	green	ref|XP_021936865.1| popeye domain-containing protein 3-like isoform X1 [Zootermopsis nevadensis] >ref|XP_021936866.1| popeye domain-containing protein 3-like isoform X1 [Zootermopsis nevadensis] >ref|XP_021936867.1| popeye domain-containing protein 3-like isoform X1 [Zootermopsis nevadensis]	-0.653721	0.0403506	-0.14909	0.681019
Znev_07332	green	ref|XP_021936823.1| zinc finger CCCH domain-containing protein 13-like isoform X1 [Zootermopsis nevadensis] >ref|XP_021936824.1| zinc finger CCCH domain-containing protein 13-like isoform X1 [Zootermopsis nevadensis] >gb|KDR10159.1| Eukaryotic translation initiation factor 3 subunit A [Zootermopsis nevadensis]	-0.653721	0.0403506	-0.817265	0.00388786
Znev_07350	green	gb|PSN41933.1| Metallophosphoesterase domain-containing protein 1 [Blattella germanica]	-0.653721	0.0403506	-0.120432	0.740344
Znev_07515	green		-0.653721	0.0403506	-0.726536	0.017317
Znev_07563	green	ref|XP_033608467.1| early nodulin-like protein 2 isoform X2 [Cryptotermes secundus]	-0.653721	0.0403506	-0.689269	0.0274598
Znev_07576	green		-0.653721	0.0403506	-0.378949	0.280182
Znev_07638	green	ref|XP_021927370.1| early endosome antigen 1-like [Zootermopsis nevadensis] >gb|KDR15538.1| Early endosome antigen 1 [Zootermopsis nevadensis]	-0.653721	0.0403506	-0.483625	0.156722
Znev_07645	green	gb|KDR08098.1| Kinesin-like protein KIF14, partial [Zootermopsis nevadensis]	-0.653721	0.0403506	-0.157881	0.663117
Znev_07713	green		-0.653721	0.0403506	-0.359429	0.307693
Znev_07791	green	ref|XP_021926703.1| mismatch repair endonuclease PMS2 isoform X1 [Zootermopsis nevadensis] >gb|KDR15822.1| Mismatch repair endonuclease PMS2 [Zootermopsis nevadensis]	-0.653721	0.0403506	-0.200849	0.577943
Znev_07882	green	ref|XP_021918824.1| protein HGH1 homolog isoform X1 [Zootermopsis nevadensis]	-0.653721	0.0403506	-0.165711	0.647298
Znev_07905	green		-0.653721	0.0403506	-0.655137	0.0397716
Znev_07949	green	gb|PSN42832.1| Splicing factor 3A subunit 2 [Blattella germanica]	-0.653721	0.0403506	-0.48431	0.156048
Znev_07978	green	gb|KDR08965.1| PR domain zinc finger protein 15 [Zootermopsis nevadensis]	-0.653721	0.0403506	-0.420538	0.226228
Znev_07999	green	ref|XP_021940077.1| gastrula zinc finger protein XlCGF46.1-like [Zootermopsis nevadensis] >gb|KDR07953.1| Gastrula zinc finger protein XlCGF57.1 [Zootermopsis nevadensis]	-0.653721	0.0403506	-0.281304	0.431074
Znev_08013	green		-0.653721	0.0403506	-0.548484	0.100651
Znev_08020	green		-0.653721	0.0403506	-0.410963	0.238081
Znev_08085	green		-0.653721	0.0403506	-0.244041	0.496834
Znev_08164	green	ref|XP_021917870.1| valine--tRNA ligase [Zootermopsis nevadensis] >gb|KDR20498.1| Valyl-tRNA synthetase [Zootermopsis nevadensis]	-0.653721	0.0403506	-0.405742	0.244689
Znev_08184	green	ref|XP_021917857.1| DNA ligase 1 isoform X1 [Zootermopsis nevadensis] >gb|KDR20511.1| DNA ligase 1 [Zootermopsis nevadensis]	-0.653721	0.0403506	-0.214376	0.552016
Znev_08196	green		-0.653721	0.0403506	-0.343447	0.331233
Znev_08290	green	ref|XP_021926651.1| vezatin-like isoform X3 [Zootermopsis nevadensis] >gb|KDR15859.1| Vezatin [Zootermopsis nevadensis]	-0.653721	0.0403506	-0.205436	0.5691
Znev_08337	green		-0.653721	0.0403506	-0.722242	0.0183254
Znev_08354	green	ref|XP_021925244.1| AP-5 complex subunit mu-1-like isoform X1 [Zootermopsis nevadensis] >gb|KDR16569.1| MHD domain-containing death-inducing protein [Zootermopsis nevadensis]	-0.653721	0.0403506	-0.548637	0.100537
Znev_08373	green	ref|XP_023710153.1| zinc finger protein 883 isoform X1 [Cryptotermes secundus]	-0.653721	0.0403506	-0.371403	0.290654
Znev_08432	green	gb|PSN39468.1| STAM-binding protein [Blattella germanica]	-0.653721	0.0403506	-0.364881	0.29987
Znev_08440	green	ref|XP_021913565.1| DNA repair protein complementing XP-C cells homolog isoform X1 [Zootermopsis nevadensis] >gb|KDR24336.1| DNA repair protein complementing XP-C cells-like protein [Zootermopsis nevadensis]	-0.653721	0.0403506	-0.411149	0.237847
Znev_08493	green	gb|PNF28960.1| U3 small nucleolar RNA-associated protein 15-like protein [Cryptotermes secundus]	-0.653721	0.0403506	-0.669136	0.0343471
Znev_08494	green	gb|KDR24525.1| WD repeat-containing protein 40A, partial [Zootermopsis nevadensis]	-0.653721	0.0403506	-0.497545	0.14339
Znev_08540	green		-0.653721	0.0403506	-0.503464	0.137938
Znev_08604	green		-0.653721	0.0403506	-0.556449	0.0948074
Znev_08610	green	ref|XP_023719633.1| zinc finger protein 431 isoform X1 [Cryptotermes secundus]	-0.653721	0.0403506	-0.595391	0.0693654
Znev_08667	green	ref|XP_021915804.1| zinc finger protein 2 homolog [Zootermopsis nevadensis]	-0.653721	0.0403506	-0.196715	0.585954
Znev_08699	green	ref|XP_021934847.1| putative cyclin-dependent serine/threonine-protein kinase DDB_G0272797/DDB_G0274007, partial [Zootermopsis nevadensis]	-0.653721	0.0403506	-0.221906	0.537786
Znev_08709	green	gb|KDR11813.1| T-related protein [Zootermopsis nevadensis]	-0.653721	0.0403506	-0.468238	0.172298
Znev_08713	green	ref|XP_021933987.1| translocation protein SEC63 homolog [Zootermopsis nevadensis] >gb|KDR11817.1| Translocation protein SEC63-like protein [Zootermopsis nevadensis]	-0.653721	0.0403506	-0.640661	0.0459585
Znev_08733	green	ref|XP_021928603.1| zinc finger protein OZF-like isoform X1 [Zootermopsis nevadensis] >ref|XP_021928604.1| zinc finger protein OZF-like isoform X1 [Zootermopsis nevadensis] >ref|XP_021928605.1| zinc finger protein OZF-like isoform X1 [Zootermopsis nevadensis]	-0.653721	0.0403506	-0.435785	0.208061
Znev_08744	green	gb|KDR14898.1| Neural Wiskott-Aldrich syndrome protein [Zootermopsis nevadensis]	-0.653721	0.0403506	-0.699823	0.0242579
Znev_08808	green	gb|KDR12269.1| Angio-associated migratory cell protein [Zootermopsis nevadensis]	-0.653721	0.0403506	-0.256368	0.474624
Znev_08825	green	gb|KDR06881.1| Zinc finger FYVE domain-containing protein 21 [Zootermopsis nevadensis]	-0.653721	0.0403506	0.0365795	0.920089
Znev_08854	green	ref|XP_021920011.1| iron-sulfur cluster assembly 2 homolog, mitochondrial-like isoform X1 [Zootermopsis nevadensis]	-0.653721	0.0403506	0.285172	0.424489
Znev_08867	green	dbj|BAJ78756.1| DNA polymerase delta catalytic subunit, partial [Reticulitermes speratus]	-0.653721	0.0403506	-0.130346	0.719663
Znev_09016	green	gb|KDR20036.1| Transcription factor SOX-8 [Zootermopsis nevadensis]	-0.653721	0.0403506	-0.843161	0.00218085
Znev_09039	green	gb|KDR10328.1| Chondroitin sulfate synthase 1 [Zootermopsis nevadensis]	-0.653721	0.0403506	-0.814768	0.00409157
Znev_09109	green	gb|KDR13149.1| DNA-directed RNA polymerase III subunit RPC10 [Zootermopsis nevadensis]	-0.653721	0.0403506	-0.641283	0.0456799
Znev_09137	green		-0.653721	0.0403506	-0.245885	0.493483
Znev_09174	green	gb|PSN43168.1| Protein canopy 3 [Blattella germanica]	-0.653721	0.0403506	-0.478575	0.161736
Znev_09188	green	gb|KDR16594.1| Nuclear protein localization protein 4-like protein, partial [Zootermopsis nevadensis]	-0.653721	0.0403506	-0.457248	0.183966
Znev_09265	green	ref|XP_021916004.1| pre-piRNA 3'-exonuclease trimmer-like isoform X1 [Zootermopsis nevadensis] >ref|XP_021916005.1| pre-piRNA 3'-exonuclease trimmer-like isoform X1 [Zootermopsis nevadensis] >ref|XP_021916007.1| pre-piRNA 3'-exonuclease trimmer-like isoform X1 [Zootermopsis nevadensis] >gb|KDR21432.1| Poly(A)-specific ribonuclease PARN-like domain-containing protein 1 [Zootermopsis nevadensis]	-0.653721	0.0403506	-0.0348578	0.923841
Znev_09318	green		-0.653721	0.0403506	-0.125264	0.730245
Znev_09394	green		-0.653721	0.0403506	-0.363051	0.302484
Znev_09486	green	ref|XP_021933302.1| BAG family molecular chaperone regulator 2 isoform X1 [Zootermopsis nevadensis] >ref|XP_021933303.1| BAG family molecular chaperone regulator 2 isoform X1 [Zootermopsis nevadensis] >gb|KDR12234.1| BAG family molecular chaperone regulator 2 [Zootermopsis nevadensis]	-0.653721	0.0403506	-0.463791	0.176965
Znev_09506	green	gb|AGM32074.1| RNA and export factor-binding protein 2 [Coptotermes formosanus]	-0.653721	0.0403506	-0.458926	0.182155
Znev_09518	green		-0.653721	0.0403506	-0.502077	0.139204
Znev_09520	green	gb|KDR11403.1| Cell division protein kinase 6, partial [Zootermopsis nevadensis]	-0.653721	0.0403506	-0.523905	0.120101
Znev_09549	green	emb|VVC33958.1| Hypothetical protein CINCED_3A006042 [Cinara cedri]	-0.653721	0.0403506	-0.447369	0.194842
Znev_09593	green	gb|KDR08044.1| Nucleoporin NUP53 [Zootermopsis nevadensis]	-0.653721	0.0403506	-0.466625	0.173982
Znev_09602	green	gb|KFM66195.1| General transcription factor II-I repeat domain-containing protein 2, partial [Stegodyphus mimosarum]	-0.653721	0.0403506	-0.334741	0.344435
Znev_09607	green		-0.653721	0.0403506	-0.117784	0.745893
Znev_09659	green	gb|KDR07625.1| Histone-lysine N-methyltransferase SETMAR, partial [Zootermopsis nevadensis]	-0.653721	0.0403506	-0.306231	0.389483
Znev_09746	green	gb|KDR07728.1| Exonuclease 3'-5' domain-containing protein 2 [Zootermopsis nevadensis]	-0.653721	0.0403506	-0.16452	0.649697
Znev_09756	green		-0.653721	0.0403506	-0.181235	0.616316
Znev_09795	green		-0.653721	0.0403506	-0.267255	0.455378
Znev_09834	green	ref|XP_007441514.2| general transcription factor II-I repeat domain-containing protein 2-like isoform X3 [Python bivittatus]	-0.653721	0.0403506	-0.497595	0.143344
Znev_09843	green	ref|XP_021934503.1| separin isoform X1 [Zootermopsis nevadensis] >gb|KDR11475.1| Separin [Zootermopsis nevadensis]	-0.653721	0.0403506	-0.4284	0.216751
Znev_09845	green	ref|XP_011506552.1| PREDICTED: cullin-1 [Ceratosolen solmsi marchali]	-0.653721	0.0403506	-0.556844	0.0945236
Znev_09846	green	gb|KDR11478.1| Testis-expressed sequence 9 protein [Zootermopsis nevadensis]	-0.653721	0.0403506	-0.361461	0.304765
Znev_09870	green	ref|XP_021936106.1| protein FAM177A1-like isoform X2 [Zootermopsis nevadensis]	-0.653721	0.0403506	-0.418052	0.229272
Znev_09942	green		-0.653721	0.0403506	-0.403933	0.247001
Znev_09960	green		-0.653721	0.0403506	-0.16816	0.642377
Znev_10000	green	gb|KDR21470.1| CCR4-NOT transcription complex subunit 6 [Zootermopsis nevadensis]	-0.653721	0.0403506	-0.389875	0.265389
Znev_10028	green		-0.653721	0.0403506	-0.289571	0.41706
Znev_10033	green	gb|KDR17349.1| Lin-9-like protein [Zootermopsis nevadensis]	-0.653721	0.0403506	-0.21685	0.547325
Znev_10064	green	ref|XP_021929682.1| shootin-1-like [Zootermopsis nevadensis] >ref|XP_021929683.1| shootin-1-like [Zootermopsis nevadensis] >ref|XP_021929684.1| shootin-1-like [Zootermopsis nevadensis] >ref|XP_021929685.1| shootin-1-like [Zootermopsis nevadensis] >gb|KDR14287.1| Shootin-1 [Zootermopsis nevadensis]	-0.653721	0.0403506	-0.137505	0.70483
Znev_10068	green	ref|XP_021924092.1| zinc finger protein OZF-like [Zootermopsis nevadensis]	-0.653721	0.0403506	-0.819368	0.00372201
Znev_10091	green	gb|KDR16383.1| Ribosome biogenesis protein BOP1-like protein [Zootermopsis nevadensis]	-0.653721	0.0403506	-0.546166	0.102393
Znev_10157	green	gb|PNF22734.1| Serine/threonine-protein kinase VRK1 [Cryptotermes secundus]	-0.653721	0.0403506	-0.409937	0.239372
Znev_10184	green	ref|XP_021923072.1| F-box/WD repeat-containing protein 2-like [Zootermopsis nevadensis] >gb|KDR23958.1| F-box/WD repeat-containing protein 2 [Zootermopsis nevadensis]	-0.653721	0.0403506	-0.0564314	0.876949
Znev_10199	green	ref|XP_021941306.1| PMS1 protein homolog 1-like [Zootermopsis nevadensis] >ref|XP_021941307.1| PMS1 protein homolog 1-like [Zootermopsis nevadensis] >gb|KDR06589.1| PMS1 protein-like protein 1 [Zootermopsis nevadensis]	-0.653721	0.0403506	-0.205079	0.569786
Znev_10205	green	ref|XP_023702734.1| cell wall protein RBR3-like [Cryptotermes secundus]	-0.653721	0.0403506	-0.689946	0.0272461
Znev_10255	green	gb|KDR16294.1| Nucleoredoxin [Zootermopsis nevadensis]	-0.653721	0.0403506	-0.681005	0.0301604
Znev_10296	green	gb|KDR17500.1| Cell division protein kinase 2, partial [Zootermopsis nevadensis]	-0.653721	0.0403506	-0.471741	0.168674
Znev_10306	green	gb|KDR12753.1| TIPIN-like protein [Zootermopsis nevadensis]	-0.653721	0.0403506	-0.174202	0.630287
Znev_10309	green	gb|KDR12756.1| Ankyrin repeat domain-containing protein 6 [Zootermopsis nevadensis]	-0.653721	0.0403506	-0.407815	0.242053
Znev_10314	green	gb|KDR12761.1| Putative ribosomal protein S6 kinase alpha-1 [Zootermopsis nevadensis]	-0.653721	0.0403506	-0.425877	0.219767
Znev_10331	green		-0.653721	0.0403506	-0.369073	0.293929
Znev_10393	green		-0.653721	0.0403506	-0.501106	0.140095
Znev_10419	green		-0.653721	0.0403506	-0.549984	0.0995335
Znev_10424	green	ref|XP_021931411.1| protein Hook homolog 2-like isoform X2 [Zootermopsis nevadensis]	-0.653721	0.0403506	-0.119225	0.742872
Znev_10428	green	gb|KDR18078.1| Protein BAT2-like [Zootermopsis nevadensis]	-0.653721	0.0403506	-0.536956	0.109505
Znev_10451	green	ref|XP_021914969.1| gem-associated protein 8-like isoform X1 [Zootermopsis nevadensis] >gb|KDR21855.1| Gem-associated protein 8 [Zootermopsis nevadensis]	-0.653721	0.0403506	-0.285539	0.423867
Znev_10461	green	gb|KDR21865.1| RNA-binding protein 38 [Zootermopsis nevadensis]	-0.653721	0.0403506	-0.201402	0.576873
Znev_10471	green		-0.653721	0.0403506	-0.163696	0.651358
Znev_10501	green	ref|XP_021931743.1| protein Njmu-R1-like [Zootermopsis nevadensis] >ref|XP_021931744.1| protein Njmu-R1-like [Zootermopsis nevadensis] >gb|KDR13113.1| Protein Njmu-R1 [Zootermopsis nevadensis]	-0.653721	0.0403506	-0.47603	0.164299
Znev_10504	green	gb|EDW38107.1| GL12416 [Drosophila persimilis]	-0.653721	0.0403506	-0.220306	0.540798
Znev_10510	green	gb|PSN43485.1| Brahma-associated protein of 60 kDa [Blattella germanica]	-0.653721	0.0403506	-0.492963	0.147699
Znev_10603	green	gb|KDR16360.1| Choline O-acetyltransferase, partial [Zootermopsis nevadensis]	-0.653721	0.0403506	-0.470162	0.170301
Znev_10643	green	gb|AKQ06242.1| vasa [Gampsocleis gratiosa]	-0.653721	0.0403506	-0.318651	0.369521
Znev_10646	green		-0.653721	0.0403506	-0.221619	0.538326
Znev_10647	green		-0.653721	0.0403506	-0.365444	0.299069
Znev_10648	green		-0.653721	0.0403506	-0.564697	0.088989
Znev_10670	green	ref|XP_021941768.1| ankyrin repeat and MYND domain-containing protein 2 [Zootermopsis nevadensis] >gb|KDQ97281.1| Ankyrin repeat and MYND domain-containing protein 2 [Zootermopsis nevadensis]	-0.653721	0.0403506	-0.337432	0.340326
Znev_10790	green	ref|XP_021925084.1| transmembrane protein 231 [Zootermopsis nevadensis]	-0.653721	0.0403506	-0.394018	0.259895
Znev_10795	green		-0.653721	0.0403506	-0.672517	0.0331169
Znev_10819	green	gb|PSN43434.1| Actin-related protein 2/3 complex subunit 5-like protein [Blattella germanica]	-0.653721	0.0403506	-0.502691	0.138643
Znev_10844	green	ref|XP_021927434.1| centromere protein S-like isoform X1 [Zootermopsis nevadensis]	-0.653721	0.0403506	-0.498222	0.14276
Znev_10855	green	gb|KDR23032.1| Cell cycle regulator Mat89Bb-like protein [Zootermopsis nevadensis]	-0.653721	0.0403506	-0.267282	0.45533
Znev_10891	green	ref|XP_021933838.1| peroxisomal membrane protein PMP34 isoform X1 [Zootermopsis nevadensis] >ref|XP_021933839.1| peroxisomal membrane protein PMP34 isoform X1 [Zootermopsis nevadensis] >gb|KDR11884.1| Peroxisomal membrane protein PMP34 [Zootermopsis nevadensis]	-0.653721	0.0403506	-0.178633	0.621472
Znev_11000	green		-0.653721	0.0403506	0.226962	0.528315
Znev_11047	green		-0.653721	0.0403506	-0.5146	0.128031
Znev_11144	green	gb|KDR17832.1| T-box transcription factor TBX18 [Zootermopsis nevadensis]	-0.653721	0.0403506	-0.811731	0.00434954
Znev_11146	green		-0.653721	0.0403506	-0.301677	0.396931
Znev_11160	green	ref|XP_021941409.1| BRISC and BRCA1-A complex member 2-like isoform X1 [Zootermopsis nevadensis] >gb|KDR06501.1| BRCA1-A complex subunit BRE [Zootermopsis nevadensis]	-0.653721	0.0403506	-0.385356	0.271454
Znev_11192	green	gb|KDR21466.1| Phospholipid scramblase 2 [Zootermopsis nevadensis]	-0.653721	0.0403506	-0.584691	0.0758488
Znev_11217	green		-0.653721	0.0403506	-0.48686	0.153559
Znev_11242	green	ref|XP_012287202.1| MKI67 FHA domain-interacting nucleolar phosphoprotein-like [Orussus abietinus]	-0.653721	0.0403506	-0.568712	0.0862412
Znev_11276	green	gb|PNF30563.1| Structural maintenance of chromosomes protein 1A [Cryptotermes secundus] >gb|PNF30565.1| Structural maintenance of chromosomes protein 1A [Cryptotermes secundus]	-0.653721	0.0403506	-0.706008	0.0225057
Znev_11280	green	ref|XP_023710643.1| CDK5 regulatory subunit-associated protein 2 [Cryptotermes secundus] >ref|XP_023710644.1| CDK5 regulatory subunit-associated protein 2 [Cryptotermes secundus] >ref|XP_023710645.1| CDK5 regulatory subunit-associated protein 2 [Cryptotermes secundus]	-0.653721	0.0403506	-0.335775	0.342853
Znev_11364	green	gb|PSN58148.1| Craniofacial development protein 2 [Blattella germanica]	-0.653721	0.0403506	-0.304508	0.392293
Znev_11400	green	ref|XP_003402866.1| guanine nucleotide-binding protein subunit alpha homolog [Bombus terrestris] >ref|XP_003486194.1| guanine nucleotide-binding protein subunit alpha homolog [Bombus impatiens] >ref|XP_033202902.1| guanine nucleotide-binding protein subunit alpha homolog [Bombus vancouverensis nearcticus] >ref|XP_033309797.1| guanine nucleotide-binding protein subunit alpha homolog [Bombus bifari…	-0.653721	0.0403506	-0.294114	0.40945
Znev_11448	green	ref|XP_021925066.1| pachytene checkpoint protein 2 homolog [Zootermopsis nevadensis] >gb|KDR16657.1| Thyroid receptor-interacting protein 13 [Zootermopsis nevadensis]	-0.653721	0.0403506	-0.122865	0.735253
Znev_11459	green		-0.653721	0.0403506	-0.828621	0.00305196
Znev_11499	green	gb|PNF21073.1| Protein phosphatase methylesterase 1 [Cryptotermes secundus]	-0.653721	0.0403506	-0.407213	0.242816
Znev_11508	green	gb|KDR16500.1| Puff-specific protein Bx42 [Zootermopsis nevadensis]	-0.653721	0.0403506	-0.499638	0.141448
Znev_11520	green	ref|XP_021928671.1| LOW QUALITY PROTEIN: chromodomain-helicase-DNA-binding protein 7 [Zootermopsis nevadensis]	-0.653721	0.0403506	-0.797569	0.00570818
Znev_11522	green	ref|XP_021936450.1| piggyBac transposable element-derived protein 4-like [Zootermopsis nevadensis]	-0.653721	0.0403506	-0.30111	0.397863
Znev_11543	green	ref|XP_021924625.1| gastrula zinc finger protein XlCGF8.2DB-like [Zootermopsis nevadensis] >ref|XP_021924626.1| gastrula zinc finger protein XlCGF8.2DB-like [Zootermopsis nevadensis] >ref|XP_021924627.1| gastrula zinc finger protein XlCGF8.2DB-like [Zootermopsis nevadensis] >ref|XP_021924628.1| gastrula zinc finger protein XlCGF8.2DB-like [Zootermopsis nevadensis]	-0.653721	0.0403506	-0.763602	0.0101561
Znev_11577	green	ref|XP_021921944.1| spermatogenesis-associated protein 22-like [Zootermopsis nevadensis] >gb|KDR18403.1| Spermatogenesis-associated protein 22 [Zootermopsis nevadensis]	-0.653721	0.0403506	-0.569759	0.0855343
Znev_11578	green	ref|XP_033611645.1| solute carrier family 35 member G1 [Cryptotermes secundus]	-0.653721	0.0403506	-0.415564	0.232342
Znev_11604	green		-0.653721	0.0403506	-0.551609	0.0983323
Znev_11615	green	gb|PNF15769.1| Ran GTPase-activating protein 1 [Cryptotermes secundus]	-0.653721	0.0403506	-0.357293	0.310786
Znev_11671	green	ref|XP_021936392.1| 3-hydroxyisobutyrate dehydrogenase, mitochondrial isoform X1 [Zootermopsis nevadensis] >gb|KDR10429.1| 3-hydroxyisobutyrate dehydrogenase, mitochondrial [Zootermopsis nevadensis]	-0.653721	0.0403506	-0.0146685	0.967919
Znev_11735	green	gb|EDW38107.1| GL12416 [Drosophila persimilis]	-0.653721	0.0403506	-0.699157	0.0244519
Znev_11753	green	gb|AGM32763.1| mediator of RNA polymerase II transcription subunit 31 [Coptotermes formosanus]	-0.653721	0.0403506	-0.575645	0.0816265
Znev_11841	green	gb|KDR14580.1| MOXD1-like protein 1 [Zootermopsis nevadensis]	-0.653721	0.0403506	-0.443724	0.198946
Znev_11858	green	ref|XP_021927866.1| F-actin-uncapping protein LRRC16A isoform X1 [Zootermopsis nevadensis]	-0.653721	0.0403506	-0.302423	0.395706
Znev_11864	green		-0.653721	0.0403506	-0.19913	0.581269
Znev_11866	green	ref|XP_021927880.1| protein tilB homolog isoform X1 [Zootermopsis nevadensis]	-0.653721	0.0403506	-0.320806	0.36611
Znev_11957	green		-0.653721	0.0403506	-0.0376713	0.917711
Znev_11967	green	ref|XP_021941236.1| dual specificity protein phosphatase 23-like [Zootermopsis nevadensis] >gb|KDR06658.1| Dual specificity protein phosphatase 23 [Zootermopsis nevadensis]	-0.653721	0.0403506	-0.46454	0.176174
Znev_11979	green		-0.653721	0.0403506	-0.63698	0.0476283
Znev_12037	green	gb|KDR07871.1| Potassium voltage-gated channel subfamily KQT member 5 [Zootermopsis nevadensis]	-0.653721	0.0403506	-0.662635	0.0367996
Znev_12044	green		-0.653721	0.0403506	-0.93377	7.76709e-05
Znev_12059	green	ref|XP_021939348.1| telomerase Cajal body protein 1 isoform X1 [Zootermopsis nevadensis] >gb|KDR08525.1| Telomerase Cajal body protein 1 [Zootermopsis nevadensis]	-0.653721	0.0403506	-0.835167	0.00263369
Znev_12115	green	gb|KDR10792.1| Poly(U)-binding-splicing factor half pint [Zootermopsis nevadensis]	-0.653721	0.0403506	-0.701969	0.0236396
Znev_12208	green		-0.653721	0.0403506	-0.561993	0.0908704
Znev_12246	green	gb|KDR11141.1| NHP2-like protein 1-like protein, partial [Zootermopsis nevadensis]	-0.653721	0.0403506	-0.383825	0.273526
Znev_12321	green	ref|XP_021931547.1| ribosome-binding protein 1 [Zootermopsis nevadensis]	-0.653721	0.0403506	-0.734128	0.0156295
Znev_12360	green	gb|PSN30014.1| Anaphase-promoting complex subunit 7 [Blattella germanica]	-0.653721	0.0403506	-0.45826	0.182873
Znev_12385	green	ref|XP_021937308.1| nucleoporin p54 [Zootermopsis nevadensis] >gb|KDR09848.1| putative nucleoporin Nup54 [Zootermopsis nevadensis]	-0.653721	0.0403506	-0.323255	0.362252
Znev_12425	green		-0.653721	0.0403506	-0.201725	0.576249
Znev_12488	green	gb|PSN37476.1| Histone acetyltransferase type B catalytic subunit [Blattella germanica]	-0.653721	0.0403506	-0.229121	0.52429
Znev_12565	green		-0.653721	0.0403506	-0.122539	0.735935
Znev_12604	green	gb|KDR22065.1| Exosome complex exonuclease RRP46, partial [Zootermopsis nevadensis]	-0.653721	0.0403506	-0.408074	0.241724
Znev_12637	green		-0.653721	0.0403506	-0.357922	0.309874
Znev_12658	green	ref|XP_021941017.1| dolichol kinase isoform X1 [Zootermopsis nevadensis] >gb|KDR07080.1| Dolichol kinase [Zootermopsis nevadensis]	-0.653721	0.0403506	-0.420427	0.226363
Znev_12661	green		-0.653721	0.0403506	-0.364608	0.300259
Znev_12733	green		-0.653721	0.0403506	-0.577145	0.0806492
Znev_12752	green	gb|PSN48267.1| Cell division cycle-associated 7-like protein, partial [Blattella germanica]	-0.653721	0.0403506	-0.4924	0.148233
Znev_12771	green		-0.653721	0.0403506	-0.801195	0.00533501
Znev_12780	green		-0.653721	0.0403506	-0.348581	0.323573
Znev_12928	green	gb|KDR18741.1| Histone deacetylase 8 [Zootermopsis nevadensis]	-0.653721	0.0403506	-0.0873932	0.810281
Znev_12933	green	ref|XP_012539965.1| 26S proteasome regulatory subunit 6B [Monomorium pharaonis]	-0.653721	0.0403506	-0.272167	0.446812
Znev_12961	green	gb|KDR14818.1| 5-azacytidine-induced protein 1 [Zootermopsis nevadensis]	-0.653721	0.0403506	-0.658528	0.0384082
Znev_12965	green		-0.653721	0.0403506	-0.330286	0.351291
Znev_12973	green	gb|KDR08017.1| Ribonuclease 3 [Zootermopsis nevadensis]	-0.653721	0.0403506	-0.822655	0.00347304
Znev_12990	green	gb|KDR12352.1| Pikachurin, partial [Zootermopsis nevadensis]	-0.653721	0.0403506	-0.848028	0.00193444
Znev_12995	green	gb|KDR07658.1| Craniofacial development protein 2 [Zootermopsis nevadensis]	-0.653721	0.0403506	-0.213258	0.554142
Znev_12996	green	ref|XP_006116113.1| GTP-binding protein SAR1b [Pelodiscus sinensis]	-0.653721	0.0403506	-0.203007	0.573775
Znev_13048	green	gb|PSN50912.1| PAXIP1-associated glutamate-rich protein 1 [Blattella germanica]	-0.653721	0.0403506	-0.231618	0.519653
Znev_13063	green	gb|PSN42110.1| THO complex subunit 3 [Blattella germanica]	-0.653721	0.0403506	-0.255438	0.476282
Znev_13073	green	ref|XP_023718013.1| transmembrane protein 138 [Cryptotermes secundus]	-0.653721	0.0403506	-0.658952	0.0382399
Znev_13106	green	gb|KDR10273.1| NudC domain-containing protein 3 [Zootermopsis nevadensis]	-0.653721	0.0403506	-0.319637	0.367959
Znev_13197	green	emb|CAB3370573.1| Hypothetical predicted protein [Cloeon dipterum] >emb|CAB3370574.1| Hypothetical predicted protein [Cloeon dipterum] >emb|CAB3375705.1| Hypothetical predicted protein [Cloeon dipterum] >emb|CAB3376605.1| Hypothetical predicted protein [Cloeon dipterum] >emb|CAB3377646.1| Hypothetical predicted protein [Cloeon dipterum]	-0.653721	0.0403506	-0.946659	3.32005e-05
Znev_13237	green	dbj|BBC27274.1| putative DNA methyltransferase 3 [Reticulitermes speratus]	-0.653721	0.0403506	-0.353586	0.316194
Znev_13292	green	ref|XP_021933213.1| fas-binding factor 1 isoform X1 [Zootermopsis nevadensis] >ref|XP_021933214.1| fas-binding factor 1 isoform X1 [Zootermopsis nevadensis] >ref|XP_021933215.1| fas-binding factor 1 isoform X1 [Zootermopsis nevadensis] >ref|XP_021933216.1| fas-binding factor 1 isoform X1 [Zootermopsis nevadensis] >ref|XP_021933217.1| fas-binding factor 1 isoform X1 [Zootermopsis nevadensis] >gb|K…	-0.653721	0.0403506	-0.383964	0.273338
Znev_13316	green	gb|PNF22902.1| UBX domain-containing protein 4 [Cryptotermes secundus] >gb|PNF22904.1| UBX domain-containing protein 4 [Cryptotermes secundus] >gb|PNF22905.1| UBX domain-containing protein 4 [Cryptotermes secundus]	-0.653721	0.0403506	-0.552277	0.0978408
Znev_13345	green	ref|XP_021933464.1| nucleoside diphosphate kinase 6 [Zootermopsis nevadensis] >ref|XP_021933466.1| nucleoside diphosphate kinase 6 [Zootermopsis nevadensis] >ref|XP_021933467.1| nucleoside diphosphate kinase 6 [Zootermopsis nevadensis] >gb|KDR12120.1| Nucleoside diphosphate kinase 6 [Zootermopsis nevadensis]	-0.653721	0.0403506	-0.588037	0.0737807
Znev_13374	green	gb|KDR09213.1| Vesicle-fusing ATPase 1 [Zootermopsis nevadensis]	-0.653721	0.0403506	-0.438168	0.205301
Znev_13413	green	ref|XP_021930540.1| zinc finger MYND domain-containing protein 11-like isoform X1 [Zootermopsis nevadensis] >gb|KDR13890.1| Zinc finger MYND domain-containing protein 11 [Zootermopsis nevadensis]	-0.653721	0.0403506	0.0575828	0.874455
Znev_13426	green	gb|KDR22081.1| Reticulocyte-binding protein 2-like protein a [Zootermopsis nevadensis]	-0.653721	0.0403506	-0.826439	0.00320144
Znev_13432	green		-0.653721	0.0403506	-0.447598	0.194585
Znev_13442	green	gb|PSN35558.1| Embryonic stem cell-specific 5-hydroxymethylcytosine-binding protein [Blattella germanica]	-0.653721	0.0403506	-0.330749	0.350576
Znev_13472	green	ref|XP_021933897.1| ATP-dependent DNA helicase DDX11 isoform X1 [Zootermopsis nevadensis]	-0.653721	0.0403506	-0.385967	0.27063
Znev_13483	green	gb|QLJ84869.1| transposase-like protein [Dichotomius schiffleri]	-0.653721	0.0403506	-0.120568	0.740057
Znev_13497	green	gb|AAO16241.1| effector caspase [Spodoptera littoralis] >gb|AFA43940.1| caspase-1 [Spodoptera litura]	-0.653721	0.0403506	-0.632191	0.0498605
Znev_13566	green	gb|KDR07102.1| Eukaryotic translation initiation factor 4 gamma 3 [Zootermopsis nevadensis]	-0.653721	0.0403506	-0.0828689	0.819964
Znev_13569	green		-0.653721	0.0403506	-0.422728	0.223565
Znev_13570	green	ref|XP_021934878.1| proline-rich protein PRCC [Zootermopsis nevadensis] >ref|XP_021934879.1| proline-rich protein PRCC [Zootermopsis nevadensis] >ref|XP_021934880.1| proline-rich protein PRCC [Zootermopsis nevadensis] >ref|XP_021934881.1| proline-rich protein PRCC [Zootermopsis nevadensis] >ref|XP_021934882.1| proline-rich protein PRCC [Zootermopsis nevadensis] >gb|KDR11211.1| Proline-rich protei…	-0.653721	0.0403506	-0.243935	0.497027
Znev_13583	green	gb|PSN36738.1| putative U3 small nucleolar RNA-associated protein 11 [Blattella germanica]	-0.653721	0.0403506	-0.605892	0.0633651
Znev_13730	green	gb|KDR13887.1| Eukaryotic translation initiation factor 4 gamma 3 [Zootermopsis nevadensis]	-0.653721	0.0403506	-0.155367	0.668221
Znev_13766	green	gb|AFZ78681.1| peroxiredoxin [Coptotermes formosanus]	-0.653721	0.0403506	-0.44892	0.19311
Znev_13783	green	gb|KDR07844.1| Chromosome transmission fidelity protein 18-like protein [Zootermopsis nevadensis]	-0.653721	0.0403506	-0.466643	0.173964
Znev_13785	green	gb|KDR07846.1| ATP-dependent DNA helicase PIF1 [Zootermopsis nevadensis]	-0.653721	0.0403506	-0.619864	0.0559243
Znev_13789	green	gb|PSN30802.1| Drebrin-like protein [Blattella germanica]	-0.653721	0.0403506	-0.463353	0.177428
Znev_13825	green	gb|KDR19123.1| Octopamine receptor beta-3R, partial [Zootermopsis nevadensis]	-0.653721	0.0403506	-0.591614	0.0716107
Znev_13845	green		-0.653721	0.0403506	-0.594977	0.0696091
Znev_13854	green		-0.653721	0.0403506	-0.6607	0.0375515
Znev_13905	green	gb|KDR15933.1| Mitotic checkpoint protein BUB3 [Zootermopsis nevadensis]	-0.653721	0.0403506	-0.443463	0.199243
Znev_13911	green	ref|XP_021941566.1| nucleoporin NUP188 homolog [Zootermopsis nevadensis]	-0.653721	0.0403506	-0.122891	0.7352
Znev_13927	green	gb|KDR08759.1| Telomere-associated protein RIF1 [Zootermopsis nevadensis]	-0.653721	0.0403506	-0.452206	0.189471
Znev_13949	green	gb|KDR11512.1| Formimidoyltransferase-cyclodeaminase, partial [Zootermopsis nevadensis]	-0.653721	0.0403506	-0.181746	0.615305
Znev_13975	green	ref|XP_021930945.1| zinc finger protein 665-like isoform X2 [Zootermopsis nevadensis]	-0.653721	0.0403506	-0.440164	0.203004
Znev_14003	green	ref|XP_023717958.1| transmembrane protein 179 [Cryptotermes secundus] >gb|PNF23072.1| Transmembrane protein 179 [Cryptotermes secundus]	-0.653721	0.0403506	-0.325178	0.359237
Znev_14029	green	dbj|BBH72795.1| mevalonate kinase [Nasutitermes takasagoensis]	-0.653721	0.0403506	-0.476646	0.163677
Znev_14045	green	gb|KDR11853.1| A disintegrin and metalloproteinase with thrombospondin motifs 7 [Zootermopsis nevadensis]	-0.653721	0.0403506	-0.403954	0.246975
Znev_14108	green		-0.653721	0.0403506	-0.329997	0.351738
Znev_14160	green	gb|KDR11709.1| Cullin-3-A [Zootermopsis nevadensis]	-0.653721	0.0403506	-0.555806	0.0952711
Znev_14171	green	ref|XP_021939290.1| gem-associated protein 5 [Zootermopsis nevadensis] >ref|XP_021939291.1| gem-associated protein 5 [Zootermopsis nevadensis] >ref|XP_021939292.1| gem-associated protein 5 [Zootermopsis nevadensis] >ref|XP_021939293.1| gem-associated protein 5 [Zootermopsis nevadensis] >gb|KDR08548.1| Gem-associated protein 5 [Zootermopsis nevadensis]	-0.653721	0.0403506	-0.00775178	0.983044
Znev_14224	green	ref|XP_021934463.1| TAF5-like RNA polymerase II p300/CBP-associated factor-associated factor 65 kDa subunit 5L [Zootermopsis nevadensis] >gb|KDR11498.1| TAF5-like RNA polymerase II p300/CBP-associated factor-associated factor 65 kDa subunit 5L [Zootermopsis nevadensis]	-0.653721	0.0403506	-0.110405	0.761412
Znev_14267	green	ref|XP_014681417.1| PREDICTED: non-structural maintenance of chromosomes element 4 homolog A-like [Priapulus caudatus]	-0.653721	0.0403506	-0.465533	0.175128
Znev_14290	green		-0.653721	0.0403506	-0.348782	0.323274
Znev_14292	green	gb|KDR24541.1| Chromosomal serine/threonine-protein kinase JIL-1 [Zootermopsis nevadensis]	-0.653721	0.0403506	-0.311943	0.380239
Znev_14356	green	gb|KDR15070.1| Polyadenylate-binding protein-interacting protein 1 [Zootermopsis nevadensis]	-0.653721	0.0403506	-0.15545	0.668053
Znev_14383	green		-0.653721	0.0403506	-0.0737485	0.83955
Znev_14459	green		-0.653721	0.0403506	-0.247286	0.490945
Znev_14460	green	gb|KDR20788.1| Craniofacial development protein 2, partial [Zootermopsis nevadensis]	-0.653721	0.0403506	-0.258049	0.471628
Znev_14462	green		-0.653721	0.0403506	-0.621394	0.0551467
Znev_14509	green	gb|KDR09126.1| Antigen KI-67 [Zootermopsis nevadensis] >gb|KDR09127.1| Antigen KI-67 [Zootermopsis nevadensis]	-0.653721	0.0403506	-0.254472	0.478011
Znev_14514	green	gb|PSN34902.1| 26S proteasome non-ATPase regulatory subunit 13 [Blattella germanica]	-0.653721	0.0403506	-0.392131	0.262388
Znev_14562	green		-0.653721	0.0403506	-0.61814	0.0568098
Znev_14575	green	ref|XP_021940721.1| zinc finger matrin-type protein 5-like [Zootermopsis nevadensis] >gb|KDR07385.1| Zinc finger matrin-type protein 5 [Zootermopsis nevadensis]	-0.653721	0.0403506	-0.537637	0.108969
Znev_14588	green	ref|XP_021913443.1| putative WEB family protein At1g65010, chloroplastic isoform X1 [Zootermopsis nevadensis] >ref|XP_021913444.1| putative WEB family protein At1g65010, chloroplastic isoform X1 [Zootermopsis nevadensis] >gb|KDR22528.1| Protein fantom [Zootermopsis nevadensis]	-0.653721	0.0403506	-0.353903	0.31573
Znev_14623	green		-0.653721	0.0403506	-0.812985	0.00424166
Znev_14657	green	gb|PSN51689.1| Zinc finger protein OZF [Blattella germanica]	-0.653721	0.0403506	-0.147969	0.683312
Znev_14687	green	gb|KDR21253.1| Poly [ADP-ribose] polymerase 1 [Zootermopsis nevadensis]	-0.653721	0.0403506	-0.146245	0.686843
Znev_14689	green	gb|KDR21255.1| Condensin complex subunit 2 [Zootermopsis nevadensis]	-0.653721	0.0403506	-0.194537	0.590193
Znev_14690	green	gb|KDR21256.1| Condensin complex subunit 2 [Zootermopsis nevadensis]	-0.653721	0.0403506	-0.316211	0.373402
Znev_14701	green	gb|KDR10109.1| Protein regulator of cytokinesis 1 [Zootermopsis nevadensis]	-0.653721	0.0403506	-0.460276	0.180706
Znev_14702	green	gb|KDR10110.1| Protein regulator of cytokinesis 1 [Zootermopsis nevadensis]	-0.653721	0.0403506	-0.360475	0.306184
Znev_14756	green	gb|KDR18259.1| Muscle segmentation homeobox [Zootermopsis nevadensis]	-0.653721	0.0403506	0.0365137	0.920233
Znev_14766	green		-0.653721	0.0403506	-0.743611	0.0136871
Znev_14858	green		-0.653721	0.0403506	-0.227961	0.526452
Znev_14876	green		-0.653721	0.0403506	-0.560885	0.0916489
Znev_14878	green		-0.653721	0.0403506	-0.608404	0.0619822
Znev_14937	green		-0.653721	0.0403506	-0.878885	0.000811343
Znev_14996	green	gb|KDR12089.1| Protein cappuccino [Zootermopsis nevadensis]	-0.653721	0.0403506	-0.466143	0.174487
Znev_15024	green	gb|KDR23309.1| Organic cation transporter 1 [Zootermopsis nevadensis]	-0.653721	0.0403506	-0.292966	0.411367
Znev_15027	green	ref|XP_015517996.1| PREDICTED: mitochondrial cardiolipin hydrolase [Neodiprion lecontei] >ref|XP_015517997.1| PREDICTED: mitochondrial cardiolipin hydrolase [Neodiprion lecontei]	-0.653721	0.0403506	-0.157865	0.663149
Znev_15110	green		-0.653721	0.0403506	-0.453812	0.187707
Znev_15157	green	gb|PNF44021.1| Eukaryotic translation initiation factor 4E type 2 [Cryptotermes secundus]	-0.653721	0.0403506	-0.642338	0.0452105
Znev_15180	green	ref|XP_021941447.1| ryanodine receptor-like [Zootermopsis nevadensis] >gb|KDR06460.1| Ryanodine receptor 44F [Zootermopsis nevadensis]	-0.653721	0.0403506	-0.346702	0.326366
Znev_15206	green	gb|PNF44134.1| Tubulin-specific chaperone D [Cryptotermes secundus]	-0.653721	0.0403506	-0.137136	0.705594
Znev_15211	green	ref|XP_021935086.1| rab-like protein 2A [Zootermopsis nevadensis] >gb|KDR11104.1| Rab-like protein 2A [Zootermopsis nevadensis]	-0.653721	0.0403506	-0.287547	0.42047
Znev_15241	green	ref|XP_021933483.1| solute carrier family 25 member 46-like [Zootermopsis nevadensis] >gb|KDR12085.1| Solute carrier family 25 member 46 [Zootermopsis nevadensis]	-0.653721	0.0403506	-0.00614752	0.986553
Znev_15253	green	ref|XP_021912932.1| TNF receptor-associated factor 6 isoform X1 [Zootermopsis nevadensis] >ref|XP_021912933.1| TNF receptor-associated factor 6 isoform X1 [Zootermopsis nevadensis] >ref|XP_021912934.1| TNF receptor-associated factor 6 isoform X1 [Zootermopsis nevadensis] >ref|XP_021912936.1| TNF receptor-associated factor 6 isoform X1 [Zootermopsis nevadensis] >ref|XP_021912937.1| TNF receptor-as…	-0.653721	0.0403506	-0.838563	0.00243378
Znev_15262	green	gb|KZS11412.1| Uncharacterized protein APZ42_024222 [Daphnia magna]	-0.653721	0.0403506	-0.387543	0.26851
Znev_15264	green		-0.653721	0.0403506	-0.461057	0.179871
Znev_15267	green		-0.653721	0.0403506	-0.585562	0.0753068
Znev_15272	green	gb|KDR07658.1| Craniofacial development protein 2 [Zootermopsis nevadensis]	-0.653721	0.0403506	-0.347954	0.324503
Znev_15301	green	emb|VVC41468.1| Hypothetical protein CINCED_3A012987 [Cinara cedri]	-0.653721	0.0403506	-0.119429	0.742443
Znev_15327	green		-0.653721	0.0403506	-0.777932	0.00805832
Znev_15337	green		-0.653721	0.0403506	-0.758815	0.0109351
Znev_15354	green		-0.653721	0.0403506	0.021542	0.952899
Znev_15408	green	ref|XP_021920504.1| protein RRNAD1-like isoform X2 [Zootermopsis nevadensis]	-0.653721	0.0403506	-0.41574	0.232125
Znev_15426	green		-0.653721	0.0403506	-0.307128	0.388024
Znev_15449	green	gb|PNF41582.1| Protein FAM92A-A [Cryptotermes secundus] >gb|PNF41587.1| Protein FAM92A-A [Cryptotermes secundus]	-0.653721	0.0403506	-0.656105	0.039379
Znev_15452	green	gb|KDR20165.1| Chromobox protein-like protein 5, partial [Zootermopsis nevadensis]	-0.653721	0.0403506	-0.356063	0.312575
Znev_15454	green	gb|KDR23863.1| GA-binding protein subunit beta-2 [Zootermopsis nevadensis]	-0.653721	0.0403506	-0.541232	0.106166
Znev_15458	green	gb|QBH74160.1| ubiquitin fusion degradaton protein [Brunneria borealis]	-0.653721	0.0403506	-0.119227	0.742866
Znev_15482	green	gb|KDR10296.1| Ryanodine receptor 44F [Zootermopsis nevadensis]	-0.653721	0.0403506	-0.114593	0.752593
Znev_15561	green	ref|XP_021917885.1| kinesin-like protein KIF23 [Zootermopsis nevadensis]	-0.653721	0.0403506	-0.385295	0.271537
Znev_15599	green	ref|XP_021934750.1| fatty acid synthase-like, partial [Zootermopsis nevadensis]	-0.653721	0.0403506	-0.255411	0.476331
Znev_15670	green	gb|KDQ71578.1| Putative ankyrin repeat protein [Zootermopsis nevadensis]	-0.653721	0.0403506	-0.18879	0.601429
Znev_15671	green		-0.653721	0.0403506	-0.323211	0.362322
Znev_15673	green		-0.653721	0.0403506	-0.506963	0.134776
Znev_15676	green	ref|XP_021932648.1| dystrophin-like [Zootermopsis nevadensis]	-0.653721	0.0403506	-0.477543	0.162773
Znev_15698	green	gb|KOC60179.1| Interferon-inducible double stranded RNA-dependent protein kinase activator A [Habropoda laboriosa]	-0.653721	0.0403506	-0.0971876	0.789399
Znev_15699	green	gb|KDR10875.1| X-linked retinitis pigmentosa GTPase regulator [Zootermopsis nevadensis]	-0.653721	0.0403506	-0.210922	0.558592
Znev_15700	green	ref|XP_021921421.1| sequestosome-1 [Zootermopsis nevadensis] >ref|XP_021921422.1| sequestosome-1 [Zootermopsis nevadensis] >ref|XP_021921423.1| sequestosome-1 [Zootermopsis nevadensis] >gb|KDR18673.1| Sequestosome-1 [Zootermopsis nevadensis]	-0.653721	0.0403506	-0.271196	0.448499
Znev_15710	green	ref|XP_021932087.1| structural maintenance of chromosomes protein 6 isoform X1 [Zootermopsis nevadensis]	-0.653721	0.0403506	-0.311897	0.380312
Znev_15718	green	gb|PSN46408.1| Transcription elongation factor 1 [Blattella germanica]	-0.653721	0.0403506	-0.242915	0.498884
Znev_15725	green	gb|KDR08069.1| Homeobox protein Hox-B7a [Zootermopsis nevadensis]	-0.653721	0.0403506	0.282601	0.42886
Znev_15727	green		-0.653721	0.0403506	-0.490059	0.15047
Znev_15745	green	gb|KDR06480.1| Histone H3-like centromeric protein A [Zootermopsis nevadensis]	-0.653721	0.0403506	-0.327133	0.356186
Znev_15803	green	gb|KDR07641.1| Vasopressin V1a receptor [Zootermopsis nevadensis]	-0.653721	0.0403506	-0.430891	0.213798
Znev_15880	green		-0.653721	0.0403506	-0.266866	0.456059
Znev_15885	green	ref|XP_021920991.1| zinc finger protein 271-like isoform X1 [Zootermopsis nevadensis] >ref|XP_021920992.1| zinc finger protein 271-like isoform X1 [Zootermopsis nevadensis] >ref|XP_021920993.1| zinc finger protein 271-like isoform X1 [Zootermopsis nevadensis]	-0.653721	0.0403506	-0.0252424	0.944817
Znev_15920	green		-0.653721	0.0403506	-0.627667	0.0520326
Znev_15948	green		-0.653721	0.0403506	-0.316038	0.373678
Znev_16000	green		-0.653721	0.0403506	-0.240364	0.503544
Znev_16019	green		-0.653721	0.0403506	-0.364057	0.301046
Znev_16024	green	ref|XP_021928036.1| kelch-like protein 10 [Zootermopsis nevadensis] >gb|KDR15171.1| Kelch-like protein 10 [Zootermopsis nevadensis]	-0.653721	0.0403506	-0.252376	0.481768
Znev_16036	green	ref|XP_021941708.1| G kinase-anchoring protein 1-like isoform X1 [Zootermopsis nevadensis] >gb|KDR02267.1| G kinase-anchoring protein 1 [Zootermopsis nevadensis]	-0.653721	0.0403506	-0.301636	0.396999
Znev_16072	green	gb|KDQ71475.1| Kinesin-like protein KIF21A, partial [Zootermopsis nevadensis]	-0.653721	0.0403506	-0.275689	0.440713
Znev_16115	green		-0.653721	0.0403506	-0.289816	0.416646
Znev_16154	green		-0.653721	0.0403506	-0.495698	0.145118
Znev_16166	green		-0.653721	0.0403506	0.00499927	0.989064
Znev_16179	green	gb|KDR09944.1| Trypsin eta, partial [Zootermopsis nevadensis]	-0.653721	0.0403506	-0.455721	0.185623
Znev_16239	green	gb|PSN31916.1| Vasopressin V1a receptor [Blattella germanica]	-0.653721	0.0403506	-0.619881	0.0559156
Znev_16244	green	gb|PNF26216.1| RuvB-like 1 [Cryptotermes secundus]	-0.653721	0.0403506	-0.279983	0.433332
Znev_16246	green	gb|KDQ95713.1| A disintegrin and metalloproteinase with thrombospondin motifs 7 [Zootermopsis nevadensis]	-0.653721	0.0403506	-0.374284	0.286632
Znev_16249	green	gb|KDR22290.1| 2-oxoglutarate dehydrogenase E1 component, mitochondrial [Zootermopsis nevadensis]	-0.653721	0.0403506	-0.251753	0.482887
Znev_16253	green	gb|KDQ71494.1| Kelch-like protein 10 [Zootermopsis nevadensis]	-0.653721	0.0403506	-0.477851	0.162463
Znev_16293	green	gb|KDQ65249.1| Integrin alpha-PS1 [Zootermopsis nevadensis]	-0.653721	0.0403506	-0.447256	0.194968
Znev_16330	green	gb|KDR19159.1| Translational activator GCN1 [Zootermopsis nevadensis]	-0.653721	0.0403506	-0.214761	0.551285
Znev_16354	green	gb|KDQ86641.1| Nuclear RNA export factor 1 [Zootermopsis nevadensis]	-0.653721	0.0403506	-0.199928	0.579724
Znev_16384	green		-0.653721	0.0403506	-0.219583	0.54216
Znev_16395	green	gb|KDQ65302.1| Synaptojanin-1, partial [Zootermopsis nevadensis]	-0.653721	0.0403506	-0.621206	0.0552419
Znev_16397	green	gb|KDR06781.1| Ribosomal protein S6 kinase alpha-5 [Zootermopsis nevadensis]	-0.653721	0.0403506	-0.481294	0.159024
Znev_16407	green	gb|KAF0710436.1| protein ALP1-like [Aphis craccivora]	-0.653721	0.0403506	-0.267714	0.454573
Znev_16616	green		-0.653721	0.0403506	-0.354285	0.315171
Znev_16676	green	ref|XP_018898300.1| PREDICTED: deoxycytidylate deaminase [Bemisia tabaci]	-0.653721	0.0403506	-0.44033	0.202814
Znev_16746	green	ref|XP_021927550.1| protein PTHB1 [Zootermopsis nevadensis]	-0.653721	0.0403506	-0.56309	0.0901039
Znev_16818	green		-0.653721	0.0403506	-0.666812	0.0352106
Znev_16861	green		-0.653721	0.0403506	-0.164851	0.64903
Znev_16869	green	ref|XP_021919419.1| tubulin epsilon chain-like [Zootermopsis nevadensis]	-0.653721	0.0403506	-0.353049	0.316981
Znev_17002	green	ref|XP_021929152.1| homeobox protein goosecoid [Zootermopsis nevadensis]	-0.653721	0.0403506	-0.231809	0.519299
Znev_17003	green	gb|PSN49006.1| Tumor suppressor candidate 3 [Blattella germanica]	-0.653721	0.0403506	-0.085429	0.814482
Znev_17063	green	gb|PNF29124.1| 2-aminoethanethiol dioxygenase [Cryptotermes secundus]	-0.653721	0.0403506	-0.24378	0.497309
Znev_17167	green	ref|XP_021915786.1| microspherule protein 1 [Zootermopsis nevadensis]	-0.653721	0.0403506	-0.26483	0.459634
Znev_17179	green		-0.653721	0.0403506	0.0294084	0.935725
Znev_17300	green	ref|XP_015590248.1| nucleoporin NDC1 [Cephus cinctus]	-0.653721	0.0403506	-0.287589	0.4204
Znev_17652	green	ref|XP_021913475.1| spatacsin isoform X1 [Zootermopsis nevadensis]	-0.653721	0.0403506	-0.00903981	0.980227
Znev_17705	green	ref|XP_021927995.1| putative pre-mRNA-splicing factor ATP-dependent RNA helicase DHX16, partial [Zootermopsis nevadensis]	-0.653721	0.0403506	-0.325202	0.3592
Znev_17776	green	ref|XP_021930318.1| lysine-specific demethylase 5A-like isoform X1 [Zootermopsis nevadensis]	-0.653721	0.0403506	-0.508698	0.133226
Znev_17840	green	ref|XP_021932294.1| protein CEPU-1-like isoform X1 [Zootermopsis nevadensis] >ref|XP_021932295.1| protein CEPU-1-like isoform X1 [Zootermopsis nevadensis]	-0.653721	0.0403506	-0.830626	0.00291912
Znev_18003	green	ref|XP_021921823.1| LOW QUALITY PROTEIN: protein arginine N-methyltransferase 6-like [Zootermopsis nevadensis]	-0.653721	0.0403506	-0.622938	0.0543689
Znev_18008	green	ref|XP_021921731.1| LOW QUALITY PROTEIN: pre-mRNA-processing factor 17-like [Zootermopsis nevadensis]	-0.653721	0.0403506	-0.365707	0.298695
Znev_18023	green	ref|XP_021919409.1| intraflagellar transport protein 122 homolog isoform X1 [Zootermopsis nevadensis]	-0.653721	0.0403506	-0.276251	0.439744
Znev_18071	green		-0.653721	0.0403506	-0.586165	0.0749331
Znev_18150	green		-0.653721	0.0403506	-0.611369	0.0603752
Znev_18220	green	ref|XP_011135016.1| DNA topoisomerase 2 isoform X1 [Harpegnathos saltator] >ref|XP_019695779.1| DNA topoisomerase 2 isoform X1 [Harpegnathos saltator]	-0.653721	0.0403506	-0.474297	0.166058
Znev_18270	green	gb|EFA11318.2| putative G-protein coupled receptor CG31760-like Protein [Tribolium castaneum]	-0.653721	0.0403506	-0.522247	0.121491
Znev_18516	green	gb|PNF30164.1| DNA (cytosine-5)-methyltransferase 1 [Cryptotermes secundus]	-0.653721	0.0403506	-0.285559	0.423833
Znev_18551	green		-0.653721	0.0403506	-0.223618	0.534572
Znev_18636	green		-0.653721	0.0403506	-0.493749	0.146955
Znev_18729	green	ref|XP_023704584.1| trithorax group protein osa isoform X1 [Cryptotermes secundus]	-0.653721	0.0403506	-0.89132	0.000534288
Znev_18772	green	gb|KDR11680.1| Kelch-like protein 10, partial [Zootermopsis nevadensis]	-0.653721	0.0403506	-0.191513	0.596096
Znev_18816	green	ref|XP_021913190.1| gustatory and odorant receptor 24-like isoform X1 [Zootermopsis nevadensis]	-0.653721	0.0403506	-0.423137	0.223069
Znev_18877	green	ref|XP_021920294.1| gustatory and odorant receptor 24-like isoform X2 [Zootermopsis nevadensis]	-0.653721	0.0403506	-0.286296	0.422584
Znev_18905	green	ref|XP_021922632.1| glutamate receptor 1 isoform X1 [Zootermopsis nevadensis]	-0.653721	0.0403506	-0.308475	0.385839
Znev_18933	green	gb|PSN48204.1| Ionotropic receptor 177 [Blattella germanica]	-0.653721	0.0403506	-0.796051	0.00586973
Znev_18959	green		-0.653721	0.0403506	-0.613531	0.0592214
Znev_19010	green	gb|PSN55723.1| Odorant receptor 57a [Blattella germanica]	-0.653721	0.0403506	-0.280185	0.432987
Znev_00451	thistle3		-0.721056	0.018611	-0.692559	0.0264325
Znev_00727	thistle3		-0.721056	0.018611	-0.480722	0.159593
Znev_00838	thistle3	gb|KDR22887.1| Relaxin receptor 2 [Zootermopsis nevadensis]	-0.721056	0.018611	-0.524295	0.119775
Znev_01406	thistle3	ref|XP_021935186.1| zinc finger protein 37 homolog isoform X2 [Zootermopsis nevadensis]	-0.721056	0.018611	-0.247026	0.491415
Znev_02123	thistle3	gb|KDR20538.1| Kelch-like protein 10, partial [Zootermopsis nevadensis]	-0.721056	0.018611	-0.371453	0.290584
Znev_02376	thistle3		-0.721056	0.018611	-0.595267	0.0694384
Znev_02431	thistle3		-0.721056	0.018611	-0.349627	0.322023
Znev_02624	thistle3		-0.721056	0.018611	-0.704927	0.0228054
Znev_02762	thistle3		-0.721056	0.018611	-0.697034	0.0250776
Znev_03097	thistle3		-0.721056	0.018611	-0.365132	0.299513
Znev_03318	thistle3	ref|XP_021919494.1| zinc finger protein 62-like isoform X2 [Zootermopsis nevadensis]	-0.721056	0.018611	-0.780819	0.00767619
Znev_03877	thistle3	ref|XP_021935613.1| DNA excision repair protein ERCC-6-like isoform X1 [Zootermopsis nevadensis]	-0.721056	0.018611	-0.508972	0.132982
Znev_04900	thistle3	ref|XP_021915575.1| histone acetyltransferase KAT6A-like [Zootermopsis nevadensis]	-0.721056	0.018611	-0.772257	0.0088483
Znev_05020	thistle3	gb|KAF0712568.1| putative nuclease HARBI1 [Aphis craccivora]	-0.721056	0.018611	-0.793046	0.00619923
Znev_05092	thistle3		-0.721056	0.018611	-0.365253	0.29934
Znev_05430	thistle3	gb|KDR07074.1| Elongation factor Tu GTP-binding domain-containing protein 1 [Zootermopsis nevadensis]	-0.721056	0.018611	-0.573654	0.0829349
Znev_07042	thistle3	gb|KDR21958.1| Plasma alpha-L-fucosidase [Zootermopsis nevadensis]	-0.721056	0.018611	-0.151495	0.676106
Znev_07049	thistle3		-0.721056	0.018611	-0.407536	0.242406
Znev_07123	thistle3		-0.721056	0.018611	-0.347923	0.324549
Znev_08104	thistle3	ref|XP_021918813.1| ribosomal protein S6 kinase alpha-5-like [Zootermopsis nevadensis] >ref|XP_021918814.1| ribosomal protein S6 kinase alpha-5-like [Zootermopsis nevadensis] >gb|KDR20026.1| Ribosomal protein S6 kinase alpha-5 [Zootermopsis nevadensis]	-0.721056	0.018611	-0.573654	0.0829349
Znev_08363	thistle3	ref|XP_021938405.1| neurobeachin-like protein 1, partial [Zootermopsis nevadensis]	-0.721056	0.018611	-0.293975	0.409683
Znev_09479	thistle3		-0.721056	0.018611	-0.219195	0.542893
Znev_10871	thistle3	gb|PNF41266.1| N-acetylgalactosamine kinase, partial [Cryptotermes secundus]	-0.721056	0.018611	-0.741173	0.0141694
Znev_11003	thistle3		-0.721056	0.018611	-0.533665	0.112119
Znev_11117	thistle3	ref|XP_021924597.1| serine/threonine-protein kinase mos isoform X1 [Zootermopsis nevadensis] >gb|KDR16951.1| Serine/threonine-protein kinase-transforming protein mos [Zootermopsis nevadensis]	-0.721056	0.018611	-0.559135	0.0928867
Znev_12081	thistle3	ref|XP_021937176.1| zinc finger protein 605-like isoform X2 [Zootermopsis nevadensis]	-0.721056	0.018611	-0.638305	0.0470223
Znev_12781	thistle3		-0.721056	0.018611	-0.568016	0.0867137
Znev_13559	thistle3		-0.721056	0.018611	-0.481789	0.158534
Znev_14581	thistle3	gb|KDR23261.1| Histone acetyltransferase MYST2, partial [Zootermopsis nevadensis]	-0.721056	0.018611	-0.670011	0.0340259
Znev_15011	thistle3		-0.721056	0.018611	-0.358272	0.309367
Znev_15371	thistle3	gb|KDQ71696.1| U2-associated protein SR140 [Zootermopsis nevadensis]	-0.721056	0.018611	-0.782455	0.00746548
Znev_15386	thistle3		-0.721056	0.018611	-0.600703	0.0662859
Znev_15859	thistle3		-0.721056	0.018611	-0.700829	0.0239665
Znev_16190	thistle3	gb|KDR15323.1| Craniofacial development protein 2, partial [Zootermopsis nevadensis]	-0.721056	0.018611	-0.511258	0.130957
Znev_16233	thistle3	gb|AAP33157.1| beta-NAC-like protein, partial [Reticulitermes flavipes]	-0.721056	0.018611	-0.486652	0.153762
Znev_16706	thistle3	gb|AQM50882.1| putative KCNQ potassium channel [Periplaneta americana]	-0.721056	0.018611	-0.460215	0.180772
Znev_18290	thistle3		-0.721056	0.018611	-0.251489	0.483361
Znev_18399	thistle3	ref|XP_015608067.1| glycosyltransferase 25 family member [Cephus cinctus]	-0.721056	0.018611	-0.388896	0.266697
Znev_18869	thistle3	ref|XP_021920101.1| putative gustatory receptor 28a isoform X2 [Zootermopsis nevadensis]	-0.721056	0.018611	-0.277555	0.437499
Znev_18960	thistle3	gb|PSN55586.1| Ionotropic receptor [Blattella germanica]	-0.721056	0.018611	-0.548651	0.100526
Znev_19063	thistle3	ref|XP_021941208.1| odorant receptor 2a-like [Zootermopsis nevadensis]	-0.721056	0.018611	-0.633424	0.0492793
