# Supplementary material for: A genetic toolkit underlying the queen phenotype in termites with totipotent workers
Source: Sci Rep. 2024 Jan 26;14:2214. doi: 10.1038/s41598-024-51772-7 (PMC10817970; doi:10.1038/s41598-024-51772-7)
Supplement: Supplementary file 12 — Supplementary Information. [file 41598_2024_51772_MOESM12_ESM.xlsx]

## Sheet: Sheet1
Supplementary Data S11. Modules that were specific to workers’ heads compared to larvae.
geneID	Module	annotation	module_caste_correlation	module_caste_pvalue	gene_caste_correlation	gene_caste_pvalue
Znev_00011	darkorange2	ref|XP_001651344.1| ejaculatory bulb-specific protein 3 [Aedes aegypti] >gb|EAT42816.1| AAEL005691-PA [Aedes aegypti]	0.67995	0.0305177	0.46167	0.179217
Znev_00045	darkorange2	gb|PNF32925.1| Pyruvate carboxylase, mitochondrial [Cryptotermes secundus]	0.67995	0.0305177	0.694679	0.0257843
Znev_00115	darkorange2	gb|KDR22656.1| WD and tetratricopeptide repeats protein 1, partial [Zootermopsis nevadensis]	0.67995	0.0305177	0.333535	0.346284
Znev_00244	darkorange2	gb|KDR23378.1| DNA damage-regulated autophagy modulator protein 2, partial [Zootermopsis nevadensis]	0.67995	0.0305177	0.493539	0.147153
Znev_00349	darkorange2	gb|KDR16176.1| Histone deacetylase 4, partial [Zootermopsis nevadensis]	0.67995	0.0305177	0.622596	0.0545408
Znev_00462	darkorange2	gb|KDR15656.1| Retinol dehydrogenase 11 [Zootermopsis nevadensis]	0.67995	0.0305177	0.134953	0.710107
Znev_00685	darkorange2	gb|PNF41108.1| Inositol-3-phosphate synthase 1-B [Cryptotermes secundus]	0.67995	0.0305177	0.460148	0.180843
Znev_00852	darkorange2		0.67995	0.0305177	0.730881	0.0163366
Znev_00959	darkorange2		0.67995	0.0305177	0.482881	0.157454
Znev_01051	darkorange2	gb|PNF42016.1| Propionyl-CoA carboxylase alpha chain, mitochondrial [Cryptotermes secundus]	0.67995	0.0305177	0.366163	0.298047
Znev_01199	darkorange2	ref|XP_021928347.1| transmembrane protein 135-like isoform X2 [Zootermopsis nevadensis]	0.67995	0.0305177	0.776851	0.0082048
Znev_01529	darkorange2	gb|KDR11063.1| Prostatic acid phosphatase [Zootermopsis nevadensis]	0.67995	0.0305177	0.561481	0.0912296
Znev_02159	darkorange2	gb|KDR23122.1| Pleckstrin-like proteiny domain-containing family F member 2 [Zootermopsis nevadensis]	0.67995	0.0305177	0.797337	0.00573267
Znev_02224	darkorange2	gb|KDR24384.1| Esterase FE4 [Zootermopsis nevadensis]	0.67995	0.0305177	0.375852	0.284456
Znev_02879	darkorange2	gb|KDR19308.1| CD109 antigen [Zootermopsis nevadensis]	0.67995	0.0305177	0.752517	0.0120228
Znev_02953	darkorange2	gb|PNF41354.1| Peroxisomal multifunctional enzyme type 2, partial [Cryptotermes secundus]	0.67995	0.0305177	0.629819	0.0509917
Znev_03093	darkorange2		0.67995	0.0305177	0.789351	0.00662204
Znev_03211	darkorange2	ref|XP_023703182.1| myosin light chain kinase, smooth muscle isoform X1 [Cryptotermes secundus]	0.67995	0.0305177	0.592851	0.0708703
Znev_03297	darkorange2	ref|XP_021919415.1| protein zer-1 homolog [Zootermopsis nevadensis] >ref|XP_021919416.1| protein zer-1 homolog [Zootermopsis nevadensis] >ref|XP_021919417.1| protein zer-1 homolog [Zootermopsis nevadensis] >gb|KDR19632.1| Zer-1-like protein [Zootermopsis nevadensis]	0.67995	0.0305177	0.591388	0.0717469
Znev_03554	darkorange2	gb|PSN30635.1| Vacuolar protein sorting-associated protein 16 [Blattella germanica]	0.67995	0.0305177	0.558904	0.0930512
Znev_04355	darkorange2	gb|AVA17413.1| putative Per a allergen [Periplaneta americana]	0.67995	0.0305177	0.450097	0.191801
Znev_04545	darkorange2	gb|PNF23877.1| Mitochondrial 2-oxoglutarate/malate carrier protein [Cryptotermes secundus]	0.67995	0.0305177	0.663849	0.0363327
Znev_04624	darkorange2	ref|XP_021915359.1| synaptic vesicle glycoprotein 2B-like [Zootermopsis nevadensis] >gb|KDR21687.1| Synaptic vesicle glycoprotein 2B [Zootermopsis nevadensis]	0.67995	0.0305177	0.662413	0.0368852
Znev_04960	darkorange2	ref|XP_021922895.1| pyridine nucleotide-disulfide oxidoreductase domain-containing protein 2-like [Zootermopsis nevadensis] >gb|KDR17895.1| Pyridine nucleotide-disulfide oxidoreductase domain-containing protein 2 [Zootermopsis nevadensis]	0.67995	0.0305177	0.670041	0.0340148
Znev_05085	darkorange2		0.67995	0.0305177	0.395685	0.257701
Znev_05125	darkorange2	gb|KDR16125.1| Molybdenum cofactor synthesis protein 2A [Zootermopsis nevadensis]	0.67995	0.0305177	0.712537	0.0207531
Znev_05168	darkorange2		0.67995	0.0305177	0.435833	0.208005
Znev_05390	darkorange2	ref|XP_021929271.1| cytochrome P450 4C1-like isoform X1 [Zootermopsis nevadensis] >ref|XP_021929272.1| cytochrome P450 4C1-like isoform X1 [Zootermopsis nevadensis] >gb|KDR14496.1| Cytochrome P450 4C1 [Zootermopsis nevadensis]	0.67995	0.0305177	0.553976	0.0965983
Znev_05934	darkorange2	gb|KDR14928.1| Supervillin, partial [Zootermopsis nevadensis]	0.67995	0.0305177	0.686603	0.0283122
Znev_05957	darkorange2	gb|KDR23428.1| Atrial natriuretic peptide receptor A, partial [Zootermopsis nevadensis]	0.67995	0.0305177	0.52683	0.117673
Znev_06446	darkorange2	ref|XP_021934070.1| laccase-1-like isoform X1 [Zootermopsis nevadensis]	0.67995	0.0305177	0.599807	0.0667987
Znev_06836	darkorange2		0.67995	0.0305177	0.415322	0.232643
Znev_07088	darkorange2	ref|XP_015598113.1| PCNA-associated factor [Cephus cinctus]	0.67995	0.0305177	0.484711	0.155655
Znev_07102	darkorange2	gb|QVD39192.1| MAP kinase-activated protein kinase [Schistocerca gregaria]	0.67995	0.0305177	0.61493	0.0584822
Znev_07132	darkorange2	gb|PNF42694.1| Tumor protein p53-inducible nuclear protein 1 [Cryptotermes secundus]	0.67995	0.0305177	0.601927	0.065589
Znev_07189	darkorange2	gb|KDR20948.1| Homeobox protein SIX1 [Zootermopsis nevadensis]	0.67995	0.0305177	0.49696	0.143936
Znev_07295	darkorange2		0.67995	0.0305177	0.519983	0.123405
Znev_07314	darkorange2	gb|KDR17528.1| Integrin alpha-4 [Zootermopsis nevadensis]	0.67995	0.0305177	0.769954	0.00918394
Znev_07437	darkorange2	ref|XP_021918583.1| protein tramtrack, alpha isoform-like isoform X6 [Zootermopsis nevadensis]	0.67995	0.0305177	0.658795	0.0383019
Znev_07530	darkorange2	ref|XP_021922636.1| peroxisomal acyl-coenzyme A oxidase 3-like isoform X1 [Zootermopsis nevadensis] >gb|KDR18054.1| Peroxisomal acyl-coenzyme A oxidase 3 [Zootermopsis nevadensis]	0.67995	0.0305177	0.573264	0.0831928
Znev_07766	darkorange2	ref|XP_021926726.1| 15-hydroxyprostaglandin dehydrogenase [NAD(+)]-like isoform X1 [Zootermopsis nevadensis] >gb|KDR15798.1| 15-hydroxyprostaglandin dehydrogenase [NAD+] [Zootermopsis nevadensis]	0.67995	0.0305177	0.400929	0.250869
Znev_07867	darkorange2	gb|AFZ78835.1| apolipophorin-III isoform 2 [Coptotermes formosanus]	0.67995	0.0305177	0.711318	0.0210729
Znev_08057	darkorange2	emb|CDO39384.1| glutamate dehydrogenase, mitochondrial [Blattella germanica]	0.67995	0.0305177	0.627733	0.0520003
Znev_08488	darkorange2	ref|XP_021915574.1| leucine-rich repeat-containing protein 40-like isoform X1 [Zootermopsis nevadensis] >gb|KDR24519.1| Leucine-rich repeat-containing protein 40 [Zootermopsis nevadensis]	0.67995	0.0305177	0.366615	0.297405
Znev_08515	darkorange2		0.67995	0.0305177	0.42322	0.22297
Znev_09208	darkorange2	gb|KDR21590.1| Protein-L-isoaspartate O-methyltransferase domain-containing protein 1 [Zootermopsis nevadensis]	0.67995	0.0305177	0.766025	0.00977717
Znev_09209	darkorange2	ref|XP_023723496.1| protein-L-isoaspartate O-methyltransferase domain-containing protein 2 [Cryptotermes secundus] >ref|XP_023723577.1| protein-L-isoaspartate O-methyltransferase domain-containing protein 2 [Cryptotermes secundus] >ref|XP_023723662.1| protein-L-isoaspartate O-methyltransferase domain-containing protein 2 [Cryptotermes secundus] >ref|XP_023723751.1| protein-L-isoaspartate O-methyl…	0.67995	0.0305177	0.58311	0.076839
Znev_09252	darkorange2	gb|PNF36857.1| TRPL translocation defect protein 14 [Cryptotermes secundus]	0.67995	0.0305177	0.693919	0.0260156
Znev_09392	darkorange2		0.67995	0.0305177	0.392175	0.262331
Znev_09601	darkorange2	gb|PNF41742.1| Pancreatic lipase-related protein 2 [Cryptotermes secundus]	0.67995	0.0305177	0.556954	0.0944444
Znev_09655	darkorange2	ref|XP_021923942.1| delta(7)-sterol 5(6)-desaturase erg32-like [Zootermopsis nevadensis] >gb|KDR17319.1| putative C-5 sterol desaturase [Zootermopsis nevadensis]	0.67995	0.0305177	0.50662	0.135084
Znev_09759	darkorange2	gb|KDR21266.1| Inactive phospholipase C-like protein 2 [Zootermopsis nevadensis]	0.67995	0.0305177	0.348091	0.3243
Znev_09824	darkorange2	gb|KDR11538.1| Tigger transposable element-derived protein 1 [Zootermopsis nevadensis]	0.67995	0.0305177	0.211669	0.557168
Znev_09825	darkorange2	ref|XP_021934418.1| mucin-2-like [Zootermopsis nevadensis]	0.67995	0.0305177	0.520929	0.122603
Znev_09829	darkorange2	ref|XP_021934399.1| serine/threonine-protein phosphatase 6 regulatory ankyrin repeat subunit B isoform X1 [Zootermopsis nevadensis] >gb|KDR11543.1| Serine/threonine-protein phosphatase 6 regulatory ankyrin repeat subunit C [Zootermopsis nevadensis]	0.67995	0.0305177	0.728831	0.0167942
Znev_09929	darkorange2	ref|XP_021940787.1| pancreatic lipase-related protein 3-like [Zootermopsis nevadensis] >gb|KDR07328.1| Pancreatic lipase-related protein 3 [Zootermopsis nevadensis]	0.67995	0.0305177	0.451589	0.190151
Znev_10019	darkorange2	gb|KDR17336.1| Protein takeout [Zootermopsis nevadensis]	0.67995	0.0305177	0.531537	0.11383
Znev_10333	darkorange2	gb|KDR17082.1| Trypsin-1 [Zootermopsis nevadensis]	0.67995	0.0305177	0.426864	0.218585
Znev_10562	darkorange2	ref|XP_021939654.1| ATP-binding cassette sub-family G member 1 isoform X1 [Zootermopsis nevadensis] >gb|KDR08338.1| ATP-binding cassette sub-family G member 1 [Zootermopsis nevadensis]	0.67995	0.0305177	0.386152	0.270381
Znev_10744	darkorange2		0.67995	0.0305177	0.686721	0.028274
Znev_10791	darkorange2	gb|KDR16648.1| Hemocyte protein-glutamine gamma-glutamyltransferase, partial [Zootermopsis nevadensis]	0.67995	0.0305177	0.50896	0.132992
Znev_10946	darkorange2	gb|PSN51957.1| Octopamine receptor beta-2R [Blattella germanica]	0.67995	0.0305177	0.372401	0.289257
Znev_11087	darkorange2	gb|KDR09398.1| Alanine--glyoxylate aminotransferase 2-like, partial [Zootermopsis nevadensis]	0.67995	0.0305177	0.442638	0.200179
Znev_11193	darkorange2	gb|KDR10335.1| Nuclear factor NF-kappa-B p105 subunit [Zootermopsis nevadensis]	0.67995	0.0305177	0.560051	0.0922376
Znev_11254	darkorange2	gb|QQH14669.1| nicotinic acetylcholine receptor beta 2 subunit [Blattella germanica]	0.67995	0.0305177	0.562884	0.0902478
Znev_11317	darkorange2		0.67995	0.0305177	0.197516	0.584399
Znev_11387	darkorange2	gb|KDR21777.1| Epididymal secretory protein E1 [Zootermopsis nevadensis]	0.67995	0.0305177	0.44772	0.194448
Znev_11786	darkorange2	ref|XP_023701397.1| extracellular serine/threonine protein CG31145 [Cryptotermes secundus] >ref|XP_023701399.1| extracellular serine/threonine protein CG31145 [Cryptotermes secundus]	0.67995	0.0305177	0.420746	0.225974
Znev_11893	darkorange2	gb|KDR12387.1| Epidermal retinal dehydrogenase 2 [Zootermopsis nevadensis]	0.67995	0.0305177	0.50781	0.134018
Znev_11982	darkorange2	gb|KDR09751.1| Tenascin-X, partial [Zootermopsis nevadensis]	0.67995	0.0305177	0.900198	0.000384196
Znev_12109	darkorange2		0.67995	0.0305177	0.368068	0.295347
Znev_12307	darkorange2		0.67995	0.0305177	0.671412	0.0335157
Znev_12449	darkorange2		0.67995	0.0305177	0.426582	0.218922
Znev_12479	darkorange2	gb|KDR17815.1| Disks large 1 tumor suppressor protein [Zootermopsis nevadensis]	0.67995	0.0305177	0.403704	0.247295
Znev_12582	darkorange2	gb|KDR15276.1| Sorbin and SH3 domain-containing protein 1, partial [Zootermopsis nevadensis]	0.67995	0.0305177	0.673129	0.0328974
Znev_13372	darkorange2	ref|XP_021915454.1| probable phosphorylase b kinase regulatory subunit alpha isoform X1 [Zootermopsis nevadensis]	0.67995	0.0305177	0.559571	0.0925776
Znev_13454	darkorange2	dbj|BAU68125.1| carbonic anhydrase [Nasutitermes takasagoensis]	0.67995	0.0305177	0.744891	0.0134386
Znev_13657	darkorange2	gb|AXR98460.1| polypeptide N-acetilgalactosaminyltransferase 2, partial [Procambarus clarkii]	0.67995	0.0305177	0.497634	0.143308
Znev_13692	darkorange2	gb|KDR20894.1| Abhydrolase domain-containing protein 3, partial [Zootermopsis nevadensis]	0.67995	0.0305177	0.675826	0.0319417
Znev_14148	darkorange2		0.67995	0.0305177	0.453642	0.187893
Znev_14335	darkorange2	gb|PSN33936.1| Argininosuccinate synthase [Blattella germanica]	0.67995	0.0305177	0.751403	0.0122226
Znev_14541	darkorange2	emb|CAB3361916.1| Hypothetical predicted protein [Cloeon dipterum]	0.67995	0.0305177	0.562968	0.0901894
Znev_14570	darkorange2	gb|KDR10748.1| Methyl-CpG-binding domain protein 6 [Zootermopsis nevadensis]	0.67995	0.0305177	0.589899	0.0726462
Znev_14602	darkorange2	ref|XP_021928186.1| sodium/hydrogen exchanger 9B2 [Zootermopsis nevadensis] >gb|KDR15092.1| Mitochondrial sodium/hydrogen exchanger NHA2 [Zootermopsis nevadensis]	0.67995	0.0305177	0.436013	0.207795
Znev_14773	darkorange2	gb|KDR08705.1| Acyl-CoA Delta(11) desaturase [Zootermopsis nevadensis]	0.67995	0.0305177	0.741717	0.0140607
Znev_14830	darkorange2	ref|XP_021924065.1| cyclic GMP-AMP synthase-like isoform X3 [Zootermopsis nevadensis] >ref|XP_021924066.1| cyclic GMP-AMP synthase-like isoform X3 [Zootermopsis nevadensis] >ref|XP_021924067.1| cyclic GMP-AMP synthase-like isoform X3 [Zootermopsis nevadensis] >ref|XP_021924068.1| cyclic GMP-AMP synthase-like isoform X3 [Zootermopsis nevadensis] >ref|XP_021924069.1| cyclic GMP-AMP synthase-like is…	0.67995	0.0305177	0.446492	0.195825
Znev_14897	darkorange2	gb|KDR10461.1| Putative fatty acyl-CoA reductase [Zootermopsis nevadensis]	0.67995	0.0305177	0.376163	0.284024
Znev_15419	darkorange2		0.67995	0.0305177	0.379516	0.279404
Znev_15481	darkorange2	gb|KDR18899.1| B-cell receptor CD22 [Zootermopsis nevadensis]	0.67995	0.0305177	0.616784	0.0575122
Znev_16025	darkorange2	gb|KDR11098.1| TBC1 domain family member 4 [Zootermopsis nevadensis]	0.67995	0.0305177	0.66142	0.0372707
Znev_16051	darkorange2	gb|KDR07007.1| Ubiquitin carboxyl-terminal hydrolase 8 [Zootermopsis nevadensis]	0.67995	0.0305177	0.484376	0.155984
Znev_16343	darkorange2		0.67995	0.0305177	0.86889	0.00110029
Znev_16743	darkorange2	gb|PSN51489.1| Multidrug resistance-associated protein 5 [Blattella germanica]	0.67995	0.0305177	0.514503	0.128116
Znev_16827	darkorange2	ref|XP_021917055.1| probable serine hydrolase isoform X2 [Zootermopsis nevadensis]	0.67995	0.0305177	0.471107	0.169326
Znev_17344	darkorange2		0.67995	0.0305177	0.557999	0.0936964
Znev_17347	darkorange2		0.67995	0.0305177	0.555643	0.0953888
Znev_17392	darkorange2	ref|XP_021923918.1| sodium-coupled monocarboxylate transporter 2-like [Zootermopsis nevadensis] >ref|XP_021923919.1| sodium-coupled monocarboxylate transporter 2-like [Zootermopsis nevadensis]	0.67995	0.0305177	0.602168	0.0654521
Znev_17657	darkorange2	gb|KDR17044.1| Regucalcin, partial [Zootermopsis nevadensis]	0.67995	0.0305177	0.798657	0.00559425
Znev_17971	darkorange2	ref|XP_024946166.1| serine/threonine-protein kinase Genghis Khan isoform X4 [Cephus cinctus]	0.67995	0.0305177	0.746758	0.0130817
Znev_18017	darkorange2	gb|KPI91275.1| Serine/threonine-protein phosphatase rdgC [Papilio xuthus]	0.67995	0.0305177	0.545631	0.102799
Znev_18124	darkorange2	gb|AEW67361.1| beta-glucosidase [Coptotermes formosanus]	0.67995	0.0305177	0.774536	0.00852482
Znev_18633	darkorange2	ref|XP_023711458.1| ryanodine receptor isoform X1 [Cryptotermes secundus]	0.67995	0.0305177	0.516823	0.126108
Znev_00037	paleturquoise	gb|KDR22581.1| putative citrate synthase 2, mitochondrial [Zootermopsis nevadensis]	0.729536	0.0166359	0.628982	0.0513947
Znev_00078	paleturquoise		0.729536	0.0166359	0.550261	0.0993281
Znev_00406	paleturquoise	gb|KMQ87707.1| alpha- sarcomeric, partial [Lasius niger]	0.729536	0.0166359	0.699473	0.0243596
Znev_00407	paleturquoise		0.729536	0.0166359	0.535541	0.110625
Znev_00811	paleturquoise	gb|KDR22863.1| Differentially expressed in FDCP 8-like protein [Zootermopsis nevadensis]	0.729536	0.0166359	0.609	0.0616571
Znev_01171	paleturquoise	ref|XP_021928481.1| sodium-coupled monocarboxylate transporter 1-like isoform X1 [Zootermopsis nevadensis] >ref|XP_021928482.1| sodium-coupled monocarboxylate transporter 1-like isoform X1 [Zootermopsis nevadensis] >ref|XP_021928483.1| sodium-coupled monocarboxylate transporter 1-like isoform X1 [Zootermopsis nevadensis] >ref|XP_021928484.1| sodium-coupled monocarboxylate transporter 1-like isofo…	0.729536	0.0166359	0.627955	0.0518926
Znev_01210	paleturquoise	gb|EFN72044.1| 14-3-3 protein zeta [Camponotus floridanus]	0.729536	0.0166359	0.493092	0.147577
Znev_01222	paleturquoise		0.729536	0.0166359	0.579163	0.0793469
Znev_01337	paleturquoise	gb|KDR19229.1| [Pyruvate dehydrogenase [lipoamide]] kinase, mitochondrial [Zootermopsis nevadensis]	0.729536	0.0166359	0.406089	0.244246
Znev_01507	paleturquoise	gb|PSN43931.1| Delta-1-pyrroline-5-carboxylate dehydrogenase [Blattella germanica]	0.729536	0.0166359	0.752868	0.0119603
Znev_01844	paleturquoise	ref|XP_021935469.1| carboxylesterase 1E isoform X1 [Zootermopsis nevadensis] >gb|KDR10916.1| Neuroligin-4, Y-linked [Zootermopsis nevadensis]	0.729536	0.0166359	0.865216	0.00122321
Znev_01868	paleturquoise	gb|KDR10939.1| Cytochrome P450 9e2 [Zootermopsis nevadensis]	0.729536	0.0166359	0.574589	0.0823191
Znev_02487	paleturquoise	ref|XP_021931412.1| probable peroxisomal acyl-coenzyme A oxidase 1 isoform X1 [Zootermopsis nevadensis] >gb|KDR23594.1| putative peroxisomal acyl-coenzyme A oxidase 1 [Zootermopsis nevadensis]	0.729536	0.0166359	0.557042	0.0943814
Znev_02937	paleturquoise	ref|XP_021936154.1| adenylosuccinate synthetase isoform X1 [Zootermopsis nevadensis]	0.729536	0.0166359	0.551976	0.0980617
Znev_03315	paleturquoise	ref|XP_021919466.1| transient receptor potential cation channel trpm isoform X1 [Zootermopsis nevadensis]	0.729536	0.0166359	0.485465	0.154918
Znev_03335	paleturquoise	gb|KDR20042.1| NADPH--cytochrome P450 reductase [Zootermopsis nevadensis]	0.729536	0.0166359	0.606373	0.0630989
Znev_03471	paleturquoise	ref|XP_023711592.1| mannosylglucosyl-3-phosphoglycerate phosphatase isoform X1 [Cryptotermes secundus] >ref|XP_023711593.1| mannosylglucosyl-3-phosphoglycerate phosphatase isoform X1 [Cryptotermes secundus] >ref|XP_023711594.1| mannosylglucosyl-3-phosphoglycerate phosphatase isoform X1 [Cryptotermes secundus] >ref|XP_023711595.1| mannosylglucosyl-3-phosphoglycerate phosphatase isoform X1 [Cryptot…	0.729536	0.0166359	0.517799	0.12527
Znev_03640	paleturquoise	emb|CAB3363239.1| Hypothetical predicted protein [Cloeon dipterum]	0.729536	0.0166359	0.325142	0.359295
Znev_03646	paleturquoise	gb|KDR20648.1| Ryanodine receptor 44F [Zootermopsis nevadensis]	0.729536	0.0166359	0.709646	0.0215171
Znev_03942	paleturquoise	gb|KDR22462.1| Serine protease gd [Zootermopsis nevadensis]	0.729536	0.0166359	0.714687	0.0201972
Znev_03957	paleturquoise	gb|KDR18766.1| Cytoplasmic aconitate hydratase, partial [Zootermopsis nevadensis]	0.729536	0.0166359	0.753527	0.0118434
Znev_04055	paleturquoise	ref|XP_021931495.1| peroxisome assembly factor 2 isoform X1 [Zootermopsis nevadensis]	0.729536	0.0166359	0.747994	0.0128491
Znev_04267	paleturquoise	ref|XP_018903197.1| PREDICTED: eye-specific diacylglycerol kinase isoform X2 [Bemisia tabaci]	0.729536	0.0166359	0.656496	0.0392215
Znev_04377	paleturquoise	gb|KDR14355.1| Acyl-CoA synthetase family member 2, mitochondrial [Zootermopsis nevadensis]	0.729536	0.0166359	0.68929	0.027453
Znev_04463	paleturquoise		0.729536	0.0166359	0.597726	0.0680001
Znev_04506	paleturquoise	ref|XP_021926820.1| paxillin-like isoform X1 [Zootermopsis nevadensis]	0.729536	0.0166359	0.301349	0.397471
Znev_04584	paleturquoise		0.729536	0.0166359	0.590774	0.0721167
Znev_04585	paleturquoise	gb|KDR22408.1| MAD protein [Zootermopsis nevadensis]	0.729536	0.0166359	0.464965	0.175725
Znev_04921	paleturquoise	gb|KDR21637.1| Cyclin-dependent kinase-like 2, partial [Zootermopsis nevadensis]	0.729536	0.0166359	0.467832	0.172721
Znev_05026	paleturquoise	ref|XP_021914683.1| protein yellow-like [Zootermopsis nevadensis] >ref|XP_021914692.1| protein yellow-like [Zootermopsis nevadensis] >gb|KDR24271.1| Protein yellow [Zootermopsis nevadensis]	0.729536	0.0166359	0.761153	0.0105496
Znev_05071	paleturquoise	gb|KDR23674.1| Tensin, partial [Zootermopsis nevadensis]	0.729536	0.0166359	0.42957	0.215361
Znev_05381	paleturquoise	gb|KDR20718.1| Sodium-dependent neutral amino acid transporter B(0)AT1, partial [Zootermopsis nevadensis]	0.729536	0.0166359	0.421895	0.224575
Znev_05450	paleturquoise	ref|XP_019887359.1| protein grindelwald isoform X2 [Ooceraea biroi]	0.729536	0.0166359	0.771723	0.00892537
Znev_05476	paleturquoise	ref|XP_018895730.1| PREDICTED: coronin-6 isoform X2 [Bemisia tabaci]	0.729536	0.0166359	0.746645	0.013103
Znev_05571	paleturquoise	ref|XP_019876995.1| PREDICTED: LOW QUALITY PROTEIN: glycerol-3-phosphate dehydrogenase, mitochondrial-like [Aethina tumida]	0.729536	0.0166359	0.805943	0.00487313
Znev_05777	paleturquoise	ref|XP_021926395.1| acyl-CoA Delta(11) desaturase-like isoform X1 [Zootermopsis nevadensis]	0.729536	0.0166359	0.428242	0.21694
Znev_05922	paleturquoise		0.729536	0.0166359	0.779988	0.00778481
Znev_05923	paleturquoise	gb|KDR14917.1| Tektin-B1 [Zootermopsis nevadensis]	0.729536	0.0166359	0.578213	0.0799585
Znev_06091	paleturquoise	ref|XP_021915987.1| 5-oxoprolinase isoform X1 [Zootermopsis nevadensis] >ref|XP_021915995.1| 5-oxoprolinase isoform X1 [Zootermopsis nevadensis] >gb|KDR24254.1| 5-oxoprolinase [Zootermopsis nevadensis]	0.729536	0.0166359	0.324152	0.360844
Znev_06225	paleturquoise	ref|XP_021928858.1| glutamate--cysteine ligase catalytic subunit [Zootermopsis nevadensis] >ref|XP_021928859.1| glutamate--cysteine ligase catalytic subunit [Zootermopsis nevadensis] >ref|XP_021928860.1| glutamate--cysteine ligase catalytic subunit [Zootermopsis nevadensis] >ref|XP_021928861.1| glutamate--cysteine ligase catalytic subunit [Zootermopsis nevadensis] >gb|KDR14761.1| Glutamate--cyste…	0.729536	0.0166359	0.458115	0.183029
Znev_06312	paleturquoise	gb|KDR10236.1| OTU domain-containing protein 7B [Zootermopsis nevadensis]	0.729536	0.0166359	0.671214	0.0335874
Znev_06318	paleturquoise	ref|XP_021942381.1| inhibitor of Bruton tyrosine kinase [Zootermopsis nevadensis] >gb|KDR23055.1| Inhibitor of Bruton tyrosine kinase [Zootermopsis nevadensis]	0.729536	0.0166359	0.544172	0.103908
Znev_06482	paleturquoise	gb|PSN40536.1| Elongation of very long chain fatty acids protein 6 [Blattella germanica]	0.729536	0.0166359	0.570302	0.0851686
Znev_06834	paleturquoise	gb|KDR16306.1| Glycogen debranching enzyme, partial [Zootermopsis nevadensis]	0.729536	0.0166359	0.480913	0.159403
Znev_06849	paleturquoise	ref|XP_021925639.1| transcription factor cwo isoform X1 [Zootermopsis nevadensis]	0.729536	0.0166359	0.596461	0.0687378
Znev_06851	paleturquoise	gb|KDR16323.1| Hairy/enhancer-of-split related with YRPW motif protein 2 [Zootermopsis nevadensis]	0.729536	0.0166359	0.644084	0.0444409
Znev_06864	paleturquoise	gb|KAE8737765.1| ABC-transporter, subfamily D member 02 [Frankliniella occidentalis]	0.729536	0.0166359	0.702972	0.0233546
Znev_06866	paleturquoise	ref|XP_015510235.1| PREDICTED: ceramide kinase [Neodiprion lecontei]	0.729536	0.0166359	0.365119	0.299531
Znev_06919	paleturquoise	gb|KDR20854.1| PDZ and LIM domain protein 4 [Zootermopsis nevadensis]	0.729536	0.0166359	0.765799	0.00981215
Znev_07008	paleturquoise	emb|CDO67721.1| Insulin-like peptide 1 [Blattella germanica] >emb|SPC71615.1| ILP1 [Blattella germanica]	0.729536	0.0166359	0.819521	0.00371014
Znev_07430	paleturquoise	gb|KDR20136.1| Ubiquitin carboxyl-terminal hydrolase 2 [Zootermopsis nevadensis]	0.729536	0.0166359	0.530485	0.114682
Znev_07507	paleturquoise	ref|XP_021924875.1| LOW QUALITY PROTEIN: chloride channel protein 2 [Zootermopsis nevadensis]	0.729536	0.0166359	0.535007	0.111048
Znev_07664	paleturquoise	ref|XP_021939894.1| alpha-tocopherol transfer protein-like isoform X1 [Zootermopsis nevadensis]	0.729536	0.0166359	0.643878	0.0445312
Znev_07674	paleturquoise	ref|XP_021939412.1| 5-aminolevulinate synthase, erythroid-specific, mitochondrial isoform X1 [Zootermopsis nevadensis]	0.729536	0.0166359	0.68704	0.0281712
Znev_07936	paleturquoise	emb|SPC71617.1| ILP4 [Blattella germanica]	0.729536	0.0166359	0.811233	0.00439299
Znev_08035	paleturquoise	ref|XP_021918370.1| D-arabinitol dehydrogenase 1-like [Zootermopsis nevadensis] >ref|XP_021918371.1| D-arabinitol dehydrogenase 1-like [Zootermopsis nevadensis] >ref|XP_021918372.1| D-arabinitol dehydrogenase 1-like [Zootermopsis nevadensis] >gb|KDR20240.1| Sorbitol dehydrogenase [Zootermopsis nevadensis]	0.729536	0.0166359	0.663759	0.0363672
Znev_08091	paleturquoise		0.729536	0.0166359	0.600506	0.0663983
Znev_08175	paleturquoise	ref|XP_021917853.1| protein FAM13A [Zootermopsis nevadensis]	0.729536	0.0166359	0.662756	0.0367528
Znev_08222	paleturquoise	ref|XP_021916926.1| acetyl-coenzyme A synthetase [Zootermopsis nevadensis] >gb|KDR21062.1| Acetyl-coenzyme A synthetase [Zootermopsis nevadensis]	0.729536	0.0166359	0.762556	0.0103229
Znev_08242	paleturquoise	gb|PSN40062.1| Inositol monophosphatase 1 [Blattella germanica]	0.729536	0.0166359	0.45386	0.187654
Znev_08422	paleturquoise	ref|XP_021913395.1| lipid storage droplets surface-binding protein 1 isoform X1 [Zootermopsis nevadensis]	0.729536	0.0166359	0.820074	0.00366749
Znev_08525	paleturquoise	ref|XP_021920940.1| multidrug resistance protein homolog 49-like isoform X1 [Zootermopsis nevadensis]	0.729536	0.0166359	0.613306	0.0593406
Znev_08605	paleturquoise	ref|XP_021925360.1| vitellogenin-like [Zootermopsis nevadensis] >gb|KDR16478.1| Vitellogenin [Zootermopsis nevadensis]	0.729536	0.0166359	0.748514	0.0127521
Znev_08659	paleturquoise	gb|PNF20531.1| Proton-coupled amino acid transporter-like protein CG1139 [Cryptotermes secundus] >gb|PNF20532.1| Proton-coupled amino acid transporter-like protein CG1139 [Cryptotermes secundus]	0.729536	0.0166359	0.711231	0.0210957
Znev_08660	paleturquoise	ref|XP_021915833.1| proton-coupled amino acid transporter-like protein CG1139 isoform X1 [Zootermopsis nevadensis] >ref|XP_021915834.1| proton-coupled amino acid transporter-like protein CG1139 isoform X1 [Zootermopsis nevadensis] >ref|XP_021915835.1| proton-coupled amino acid transporter-like protein CG1139 isoform X1 [Zootermopsis nevadensis]	0.729536	0.0166359	0.595588	0.0692497
Znev_08670	paleturquoise	gb|KDR21518.1| Acyl-CoA synthetase family member 2, mitochondrial [Zootermopsis nevadensis]	0.729536	0.0166359	0.50449	0.137007
Znev_08784	paleturquoise	ref|XP_018898483.1| PREDICTED: DNA repair protein XRCC2-like [Bemisia tabaci]	0.729536	0.0166359	0.865201	0.00122374
Znev_08923	paleturquoise	gb|KDR18341.1| Beta-lactamase-like protein 2 [Zootermopsis nevadensis]	0.729536	0.0166359	0.729783	0.0165805
Znev_09035	paleturquoise	ref|XP_021936562.1| bumetanide-sensitive sodium-(potassium)-chloride cotransporter-like isoform X1 [Zootermopsis nevadensis]	0.729536	0.0166359	0.605215	0.0637414
Znev_09084	paleturquoise	gb|PSN57315.1| RING finger protein 11 [Blattella germanica]	0.729536	0.0166359	0.739692	0.0144681
Znev_09090	paleturquoise		0.729536	0.0166359	0.36657	0.297469
Znev_09215	paleturquoise	gb|KDR21597.1| Protein Tob2 [Zootermopsis nevadensis]	0.729536	0.0166359	0.586827	0.0745246
Znev_09239	paleturquoise	gb|PSN50777.1| Poly(U)-specific endoribonuclease [Blattella germanica]	0.729536	0.0166359	0.645622	0.0437704
Znev_09266	paleturquoise	ref|XP_021916016.1| calcium-transporting ATPase sarcoplasmic/endoplasmic reticulum type isoform X1 [Zootermopsis nevadensis] >gb|KDR21433.1| Calcium-transporting ATPase sarcoplasmic/endoplasmic reticulum type [Zootermopsis nevadensis]	0.729536	0.0166359	0.750854	0.0123222
Znev_09665	paleturquoise	gb|KDR20475.1| Scavenger receptor class B member 1 [Zootermopsis nevadensis]	0.729536	0.0166359	0.615871	0.0579886
Znev_09771	paleturquoise	gb|KDR21277.1| Sarcolemmal membrane-associated protein [Zootermopsis nevadensis]	0.729536	0.0166359	0.678444	0.0310324
Znev_09775	paleturquoise		0.729536	0.0166359	0.494064	0.146656
Znev_09820	paleturquoise	gb|PNF23049.1| UDP-glucuronosyltransferase 2B18 [Cryptotermes secundus]	0.729536	0.0166359	0.645186	0.0439596
Znev_10323	paleturquoise	ref|XP_021924357.1| protein spaetzle-like isoform X1 [Zootermopsis nevadensis]	0.729536	0.0166359	0.701767	0.0236973
Znev_10335	paleturquoise	gb|PNF19977.1| ATP-dependent Clp protease ATP-binding subunit clpX-like, mitochondrial [Cryptotermes secundus]	0.729536	0.0166359	0.697639	0.0248982
Znev_10698	paleturquoise	gb|KDR21784.1| Zinc-type alcohol dehydrogenase-like protein [Zootermopsis nevadensis]	0.729536	0.0166359	0.475665	0.164669
Znev_10723	paleturquoise	gb|KDR17472.1| Trehalase [Zootermopsis nevadensis]	0.729536	0.0166359	0.695387	0.0255704
Znev_10921	paleturquoise		0.729536	0.0166359	0.82154	0.00355606
Znev_10929	paleturquoise	gb|KDR17398.1| Protein diaphanous, partial [Zootermopsis nevadensis]	0.729536	0.0166359	0.632547	0.0496923
Znev_11014	paleturquoise		0.729536	0.0166359	0.81172	0.00435051
Znev_11099	paleturquoise	gb|PNF27058.1| Serine protease inhibitor 27A [Cryptotermes secundus]	0.729536	0.0166359	0.82815	0.00308378
Znev_11124	paleturquoise		0.729536	0.0166359	0.4599	0.181109
Znev_11320	paleturquoise		0.729536	0.0166359	0.611851	0.0601167
Znev_11419	paleturquoise	ref|XP_021930790.1| period circadian protein isoform X1 [Zootermopsis nevadensis] >gb|KDR13740.1| Period circadian protein [Zootermopsis nevadensis]	0.729536	0.0166359	0.601103	0.0660576
Znev_11763	paleturquoise	gb|KDR12008.1| putative G-protein coupled receptor Mth-like 1 [Zootermopsis nevadensis]	0.729536	0.0166359	0.831146	0.00288534
Znev_11898	paleturquoise		0.729536	0.0166359	0.794761	0.00600965
Znev_12169	paleturquoise	gb|KDR08719.1| 4-hydroxybutyrate coenzyme A transferase [Zootermopsis nevadensis]	0.729536	0.0166359	0.760246	0.0106981
Znev_12302	paleturquoise	ref|XP_021937371.1| RUN and FYVE domain-containing protein 2 isoform X1 [Zootermopsis nevadensis]	0.729536	0.0166359	0.324896	0.359678
Znev_13078	paleturquoise	ref|XP_021933769.1| transmembrane protein 72 isoform X2 [Zootermopsis nevadensis]	0.729536	0.0166359	0.541574	0.105902
Znev_13129	paleturquoise	gb|AAL40863.1| male-specific beta-glycosidase [Rhyparobia maderae]	0.729536	0.0166359	0.602163	0.0654553
Znev_13136	paleturquoise		0.729536	0.0166359	0.66532	0.0357729
Znev_13138	paleturquoise		0.729536	0.0166359	0.658048	0.0385991
Znev_13252	paleturquoise		0.729536	0.0166359	0.704437	0.0229422
Znev_13272	paleturquoise		0.729536	0.0166359	0.708797	0.0217452
Znev_13417	paleturquoise	ref|XP_021914537.1| von Willebrand factor D and EGF domain-containing protein-like [Zootermopsis nevadensis] >gb|KDR22075.1| Tenascin-X [Zootermopsis nevadensis]	0.729536	0.0166359	0.740994	0.0142053
Znev_13597	paleturquoise	gb|KDR23088.1| Long-chain-fatty-acid--CoA ligase ACSBG2, partial [Zootermopsis nevadensis]	0.729536	0.0166359	0.929536	9.90029e-05
Znev_14005	paleturquoise	gb|MBR1685387.1| VanW family protein [Clostridia bacterium]	0.729536	0.0166359	0.672465	0.0331353
Znev_14027	paleturquoise	ref|XP_021927097.1| voltage-gated potassium channel subunit beta-2 isoform X1 [Zootermopsis nevadensis]	0.729536	0.0166359	0.545126	0.103182
Znev_14305	paleturquoise	ref|XP_008191063.1| PREDICTED: glutathione S-transferase [Tribolium castaneum] >ref|XP_008191064.1| PREDICTED: glutathione S-transferase [Tribolium castaneum] >gb|EFA00065.1| Glutathione S-transferase S1-like Protein [Tribolium castaneum]	0.729536	0.0166359	0.314401	0.376294
Znev_14499	paleturquoise	gb|KDR16094.1| ABC transporter G family member 20 [Zootermopsis nevadensis]	0.729536	0.0166359	0.461697	0.179188
Znev_14553	paleturquoise	gb|KDR18261.1| Methionine-R-sulfoxide reductase B1 [Zootermopsis nevadensis]	0.729536	0.0166359	0.635385	0.048364
Znev_14717	paleturquoise	gb|KDR09330.1| Nesprin-1 [Zootermopsis nevadensis]	0.729536	0.0166359	0.674676	0.032347
Znev_15798	paleturquoise		0.729536	0.0166359	0.793415	0.00615807
Znev_15826	paleturquoise	ref|XP_021941939.1| probable methylmalonate-semialdehyde dehydrogenase [acylating], mitochondrial [Zootermopsis nevadensis] >gb|KDQ78911.1| putative methylmalonate-semialdehyde dehydrogenase [acylating], mitochondrial [Zootermopsis nevadensis]	0.729536	0.0166359	0.575426	0.0817699
Znev_15967	paleturquoise	gb|KDR10001.1| Cation transport regulator-like protein 1 [Zootermopsis nevadensis]	0.729536	0.0166359	0.724356	0.017824
Znev_16176	paleturquoise	gb|EFN74640.1| Myosin heavy chain, muscle [Camponotus floridanus]	0.729536	0.0166359	0.699768	0.0242736
Znev_16345	paleturquoise	gb|PSN33241.1| Glucose dehydrogenase [FAD, quinone] [Blattella germanica]	0.729536	0.0166359	0.834357	0.00268305
Znev_16522	paleturquoise	ref|XP_017012504.1| PREDICTED: DNA polymerase zeta catalytic subunit isoform X1 [Drosophila takahashii]	0.729536	0.0166359	0.290583	0.415358
Znev_16704	paleturquoise	ref|XP_021929201.1| spermatogenesis-associated protein 20 isoform X1 [Zootermopsis nevadensis]	0.729536	0.0166359	0.649843	0.0419647
Znev_16790	paleturquoise	ref|XP_021924967.1| E3 ubiquitin-protein ligase AMFR-like [Zootermopsis nevadensis]	0.729536	0.0166359	0.517903	0.12518
Znev_16813	paleturquoise		0.729536	0.0166359	0.472554	0.16784
Znev_17321	paleturquoise	ref|XP_021920381.1| glutamate-gated chloride channel isoform X1 [Zootermopsis nevadensis]	0.729536	0.0166359	0.518636	0.124553
Znev_17338	paleturquoise	ref|XP_021939759.1| waprin-Thr1 [Zootermopsis nevadensis]	0.729536	0.0166359	0.930378	9.44515e-05
Znev_17342	paleturquoise	gb|PSN39599.1| Dual specificity mitogen-activated protein kinase kinase 6 [Blattella germanica]	0.729536	0.0166359	0.662416	0.0368839
Znev_17387	paleturquoise	gb|QGZ00537.1| acetyl CoA carboxylase [Bemisia tabaci]	0.729536	0.0166359	0.639475	0.0464919
Znev_17739	paleturquoise	ref|XP_021937258.1| proteoglycan 4-like isoform X1 [Zootermopsis nevadensis]	0.729536	0.0166359	0.782381	0.00747498
Znev_18025	paleturquoise	ref|XP_021940619.1| mothers against decapentaplegic homolog 6 isoform X1 [Zootermopsis nevadensis]	0.729536	0.0166359	0.329426	0.352623
Znev_18153	paleturquoise	ref|XP_021931878.1| hydroxysteroid dehydrogenase-like protein 2 [Zootermopsis nevadensis]	0.729536	0.0166359	0.792397	0.00627209
Znev_18266	paleturquoise	ref|XP_021934631.1| isochorismatase domain-containing protein 1-like [Zootermopsis nevadensis]	0.729536	0.0166359	0.864565	0.00124598
Znev_18431	paleturquoise	gb|PNF23045.1| 2-hydroxyacylsphingosine 1-beta-galactosyltransferase [Cryptotermes secundus]	0.729536	0.0166359	0.579259	0.0792854
Znev_18625	paleturquoise	gb|PNF44083.1| Myotrophin [Cryptotermes secundus]	0.729536	0.0166359	0.799062	0.00555231
Znev_18792	paleturquoise	ref|XP_021913366.1| 5-hydroxytryptamine receptor 1-like [Zootermopsis nevadensis]	0.729536	0.0166359	0.262168	0.464326
Znev_18798	paleturquoise	ref|XP_021918944.1| putative gustatory receptor 28a, partial [Zootermopsis nevadensis]	0.729536	0.0166359	0.705635	0.0226088
Znev_18891	paleturquoise	gb|PSN33451.1| Odorant receptor 15 [Blattella germanica]	0.729536	0.0166359	0.259672	0.468744
Znev_00009	salmon4	gb|AUF73000.1| chemosensory protein [Anoplophora chinensis]	0.654357	0.0400897	0.515519	0.127235
Znev_00098	salmon4		0.654357	0.0400897	0.557481	0.0940666
Znev_00250	salmon4	ref|XP_021936881.1| D-beta-hydroxybutyrate dehydrogenase, mitochondrial [Zootermopsis nevadensis] >gb|KDR23384.1| D-beta-hydroxybutyrate dehydrogenase, mitochondrial [Zootermopsis nevadensis]	0.654357	0.0400897	0.592877	0.0708551
Znev_00354	salmon4	gb|PSN32410.1| Solute carrier family 25 member 35 [Blattella germanica]	0.654357	0.0400897	0.743475	0.0137137
Znev_01069	salmon4		0.654357	0.0400897	0.627492	0.0521177
Znev_01587	salmon4	gb|PSN53110.1| 1-phosphatidylinositol 4, partial [Blattella germanica]	0.654357	0.0400897	0.720118	0.018839
Znev_01875	salmon4	gb|KDR10945.1| Lipase 3 [Zootermopsis nevadensis]	0.654357	0.0400897	0.589271	0.0730274
Znev_02010	salmon4	gb|KDR22088.1| Glycerol-3-phosphate acyltransferase 1, mitochondrial [Zootermopsis nevadensis]	0.654357	0.0400897	0.644628	0.0442031
Znev_02456	salmon4	gb|PNF26416.1| putative cytochrome P450 4aa1 [Cryptotermes secundus]	0.654357	0.0400897	0.570889	0.0847748
Znev_02535	salmon4	gb|KDR24000.1| Junctophilin-3, partial [Zootermopsis nevadensis]	0.654357	0.0400897	0.704207	0.0230065
Znev_03003	salmon4		0.654357	0.0400897	0.392537	0.261851
Znev_03743	salmon4	gb|KDR16714.1| Dipeptidase 1, partial [Zootermopsis nevadensis]	0.654357	0.0400897	0.349229	0.322612
Znev_03908	salmon4	ref|XP_021913689.1| protein yellow [Zootermopsis nevadensis] >gb|KDR22429.1| Protein yellow [Zootermopsis nevadensis]	0.654357	0.0400897	0.446806	0.195472
Znev_04277	salmon4	ref|XP_021923193.1| ganglioside GM2 activator-like [Zootermopsis nevadensis] >gb|KDR17702.1| Ganglioside GM2 activator [Zootermopsis nevadensis]	0.654357	0.0400897	0.656955	0.0390366
Znev_04490	salmon4	ref|XP_021926886.1| gamma-glutamyltranspeptidase 1-like isoform X1 [Zootermopsis nevadensis] >ref|XP_021926887.1| gamma-glutamyltranspeptidase 1-like isoform X1 [Zootermopsis nevadensis] >ref|XP_021926888.1| gamma-glutamyltranspeptidase 1-like isoform X1 [Zootermopsis nevadensis] >ref|XP_021926889.1| gamma-glutamyltranspeptidase 1-like isoform X1 [Zootermopsis nevadensis] >ref|XP_021926890.1| gam…	0.654357	0.0400897	0.637874	0.0472189
Znev_04631	salmon4	gb|KDR21694.1| Ovochymase-2 [Zootermopsis nevadensis]	0.654357	0.0400897	0.882712	0.000716995
Znev_05098	salmon4	gb|PSN55434.1| UPF0184 protein [Blattella germanica]	0.654357	0.0400897	0.539067	0.107848
Znev_05336	salmon4	gb|KDR14068.1| putative oxidoreductase yrbE [Zootermopsis nevadensis]	0.654357	0.0400897	0.369714	0.293025
Znev_05709	salmon4	ref|XP_021919332.1| transferrin-like isoform X1 [Zootermopsis nevadensis] >gb|KDR19727.1| Transferrin [Zootermopsis nevadensis]	0.654357	0.0400897	0.503459	0.137943
Znev_06127	salmon4	ref|XP_021932483.1| serine protease snake-like isoform X1 [Zootermopsis nevadensis]	0.654357	0.0400897	0.710889	0.0211861
Znev_06221	salmon4	gb|AFD33366.1| laccase [Macrotermes barneyi]	0.654357	0.0400897	0.509074	0.132891
Znev_06292	salmon4	ref|XP_021936721.1| transmembrane 6 superfamily member 1-like isoform X1 [Zootermopsis nevadensis] >ref|XP_021936722.1| transmembrane 6 superfamily member 1-like isoform X1 [Zootermopsis nevadensis] >gb|KDR10219.1| Transmembrane 6 superfamily member 1 [Zootermopsis nevadensis]	0.654357	0.0400897	0.774663	0.00850695
Znev_06301	salmon4	ref|XP_021936749.1| facilitated trehalose transporter Tret1-like [Zootermopsis nevadensis] >gb|KDR10227.1| Solute carrier family 2, facilitated glucose transporter member 8 [Zootermopsis nevadensis]	0.654357	0.0400897	0.603766	0.0645511
Znev_06317	salmon4	ref|XP_021942382.1| SET and MYND domain-containing protein 4-like isoform X1 [Zootermopsis nevadensis]	0.654357	0.0400897	0.608565	0.0618939
Znev_06544	salmon4	ref|XP_021918296.1| calcyphosin-like protein isoform X1 [Zootermopsis nevadensis]	0.654357	0.0400897	0.46803	0.172515
Znev_06550	salmon4	gb|PSN39808.1| Vacuolar protein sorting-associated protein 28 [Blattella germanica]	0.654357	0.0400897	0.325349	0.35897
Znev_06941	salmon4	ref|XP_021937690.1| 6-phosphofructo-2-kinase/fructose-2,6-bisphosphatase isoform X1 [Zootermopsis nevadensis]	0.654357	0.0400897	0.572953	0.0833989
Znev_07025	salmon4		0.654357	0.0400897	0.526763	0.117728
Znev_07097	salmon4	gb|KDR14322.1| Fatty acyl-CoA hydrolase precursor, medium chain, partial [Zootermopsis nevadensis]	0.654357	0.0400897	0.510677	0.13147
Znev_07309	salmon4	gb|PNF29545.1| Luciferin 4-monooxygenase [Cryptotermes secundus] >gb|PNF29546.1| Luciferin 4-monooxygenase [Cryptotermes secundus] >gb|PNF29547.1| Luciferin 4-monooxygenase [Cryptotermes secundus] >gb|PNF29548.1| Luciferin 4-monooxygenase [Cryptotermes secundus] >gb|PNF29549.1| Luciferin 4-monooxygenase [Cryptotermes secundus]	0.654357	0.0400897	0.277394	0.437776
Znev_07312	salmon4	gb|KDR17526.1| Integrin alpha-PS5 [Zootermopsis nevadensis]	0.654357	0.0400897	0.749081	0.012647
Znev_07415	salmon4	ref|XP_013196178.1| PREDICTED: serine/threonine-protein kinase PLK1 isoform X2 [Amyelois transitella]	0.654357	0.0400897	0.418738	0.22843
Znev_07528	salmon4	gb|KDR18052.1| Vitamin K epoxide reductase complex subunit 1-like protein 1 [Zootermopsis nevadensis]	0.654357	0.0400897	0.647034	0.0431608
Znev_07565	salmon4		0.654357	0.0400897	0.407415	0.242561
Znev_07833	salmon4	ref|XP_021923414.1| hemolymph lipopolysaccharide-binding protein-like isoform X1 [Zootermopsis nevadensis] >ref|XP_021923415.1| hemolymph lipopolysaccharide-binding protein-like isoform X1 [Zootermopsis nevadensis] >gb|KDR17640.1| Hemolymph lipopolysaccharide-binding protein [Zootermopsis nevadensis]	0.654357	0.0400897	0.876295	0.000880159
Znev_07906	salmon4		0.654357	0.0400897	0.526136	0.118246
Znev_08305	salmon4		0.654357	0.0400897	0.707271	0.0221592
Znev_08425	salmon4		0.654357	0.0400897	0.34725	0.325549
Znev_08986	salmon4	ref|XP_021942617.1| NADH-cytochrome b5 reductase 2 isoform X1 [Zootermopsis nevadensis]	0.654357	0.0400897	0.374482	0.286356
Znev_08997	salmon4	ref|XP_031348284.1| cuticle protein 64-like [Photinus pyralis]	0.654357	0.0400897	0.308728	0.385428
Znev_09022	salmon4	gb|PNF18033.1| Succinate dehydrogenase assembly factor 4, mitochondrial [Cryptotermes secundus]	0.654357	0.0400897	0.48456	0.155803
Znev_09186	salmon4	ref|XP_021925203.1| sodium-independent sulfate anion transporter-like isoform X1 [Zootermopsis nevadensis] >ref|XP_021925204.1| sodium-independent sulfate anion transporter-like isoform X1 [Zootermopsis nevadensis] >gb|KDR16592.1| Sodium-independent sulfate anion transporter [Zootermopsis nevadensis]	0.654357	0.0400897	0.674281	0.0324867
Znev_09280	salmon4		0.654357	0.0400897	0.756712	0.0112902
Znev_09284	salmon4	gb|AGG86916.1| putative TRP channel protein [Periplaneta americana]	0.654357	0.0400897	0.491033	0.149537
Znev_09362	salmon4	gb|PSN41889.1| Tyrosine 3-monooxygenase [Blattella germanica]	0.654357	0.0400897	0.507349	0.134431
Znev_09368	salmon4	ref|XP_021919038.1| ataxin-3-like isoform X1 [Zootermopsis nevadensis] >gb|KDR19872.1| Ataxin-3 [Zootermopsis nevadensis]	0.654357	0.0400897	0.431405	0.21319
Znev_09416	salmon4	ref|XP_021934849.1| CD63 antigen-like isoform X1 [Zootermopsis nevadensis] >gb|KDR11258.1| CD63 antigen [Zootermopsis nevadensis]	0.654357	0.0400897	0.269963	0.450645
Znev_09451	salmon4		0.654357	0.0400897	0.682583	0.0296311
Znev_09735	salmon4	ref|XP_021940365.1| 1,5-anhydro-D-fructose reductase-like isoform X1 [Zootermopsis nevadensis] >gb|KDR07717.1| 1,5-anhydro-D-fructose reductase [Zootermopsis nevadensis]	0.654357	0.0400897	0.330539	0.3509
Znev_09768	salmon4	gb|KDR21274.1| Ras association domain-containing protein 1 [Zootermopsis nevadensis]	0.654357	0.0400897	0.838359	0.00244545
Znev_10229	salmon4	ref|XP_023712745.1| serine protease inhibitor dipetalogastin isoform X1 [Cryptotermes secundus]	0.654357	0.0400897	0.710525	0.0212827
Znev_10534	salmon4	gb|KYM76580.1| Uncharacterized protein C19orf29 [Atta colombica]	0.654357	0.0400897	0.661514	0.0372339
Znev_10720	salmon4	emb|CAC5373843.1| LCT [Mytilus coruscus]	0.654357	0.0400897	0.742116	0.0139815
Znev_10905	salmon4	gb|PNF15252.1| WD repeat domain phosphoinositide-interacting protein 4 [Cryptotermes secundus]	0.654357	0.0400897	0.477197	0.163121
Znev_11011	salmon4	gb|KDR21237.1| Nose resistant to fluoxetine protein 6 [Zootermopsis nevadensis]	0.654357	0.0400897	0.643979	0.0444871
Znev_11077	salmon4	gb|KDR18113.1| Nitrilase and fragile histidine triad fusion protein NitFhit [Zootermopsis nevadensis]	0.654357	0.0400897	0.54103	0.106322
Znev_11171	salmon4	gb|KDR06512.1| Axonemal dynein light intermediate polypeptide 1 [Zootermopsis nevadensis]	0.654357	0.0400897	0.608226	0.0620795
Znev_11205	salmon4		0.654357	0.0400897	0.728942	0.0167691
Znev_11389	salmon4	gb|KDR21779.1| Epididymal secretory protein E1 [Zootermopsis nevadensis]	0.654357	0.0400897	0.662582	0.03682
Znev_12090	salmon4	ref|XP_021937163.1| MLX-interacting protein isoform X1 [Zootermopsis nevadensis]	0.654357	0.0400897	0.706952	0.0222462
Znev_12112	salmon4	gb|KDR10789.1| FucU-like protein [Zootermopsis nevadensis]	0.654357	0.0400897	0.729265	0.0166967
Znev_12178	salmon4	gb|KDR21486.1| Transcription factor AP-1 [Zootermopsis nevadensis]	0.654357	0.0400897	0.474199	0.166158
Znev_12432	salmon4	ref|XP_021914325.1| UDP-galactose:fucoside alpha-3-galactosyltransferase [Zootermopsis nevadensis] >gb|KDR22171.1| Myosin heavy chain kinase D [Zootermopsis nevadensis]	0.654357	0.0400897	0.4839	0.156451
Znev_12622	salmon4		0.654357	0.0400897	0.712584	0.0207408
Znev_12712	salmon4	gb|KDR10356.1| Transient receptor potential-gamma protein [Zootermopsis nevadensis]	0.654357	0.0400897	0.392517	0.261877
Znev_12757	salmon4	ref|XP_021916366.1| thioredoxin domain-containing protein 15 isoform X1 [Zootermopsis nevadensis] >gb|KDR21307.1| Thioredoxin domain-containing protein 15 [Zootermopsis nevadensis]	0.654357	0.0400897	0.526785	0.11771
Znev_12813	salmon4	ref|XP_021928078.1| RING finger protein nhl-1 isoform X1 [Zootermopsis nevadensis] >ref|XP_021928079.1| RING finger protein nhl-1 isoform X1 [Zootermopsis nevadensis] >ref|XP_021928080.1| RING finger protein nhl-1 isoform X1 [Zootermopsis nevadensis] >ref|XP_021928081.1| RING finger protein nhl-1 isoform X1 [Zootermopsis nevadensis] >ref|XP_021928082.1| RING finger protein nhl-1 isoform X1 [Zoote…	0.654357	0.0400897	0.512989	0.129437
Znev_12954	salmon4		0.654357	0.0400897	0.560907	0.0916338
Znev_13024	salmon4	gb|PSN44482.1| OV-16 antigen [Blattella germanica]	0.654357	0.0400897	0.560665	0.0918039
Znev_13480	salmon4	gb|PSN30049.1| Aspartate--tRNA ligase [Blattella germanica]	0.654357	0.0400897	0.515248	0.127469
Znev_13724	salmon4	ref|XP_021912960.1| prostaglandin reductase 1-like isoform X1 [Zootermopsis nevadensis] >ref|XP_021912961.1| prostaglandin reductase 1-like isoform X1 [Zootermopsis nevadensis] >ref|XP_021912962.1| prostaglandin reductase 1-like isoform X1 [Zootermopsis nevadensis]	0.654357	0.0400897	0.556037	0.0951044
Znev_14073	salmon4		0.654357	0.0400897	0.68711	0.0281487
Znev_14173	salmon4	ref|XP_021926012.1| M-phase phosphoprotein 6 isoform X2 [Zootermopsis nevadensis]	0.654357	0.0400897	0.771184	0.00900351
Znev_14893	salmon4	gb|KDR07377.1| Williams-Beuren syndrome chromosomal region 16 protein-like protein, partial [Zootermopsis nevadensis]	0.654357	0.0400897	0.631006	0.0504237
Znev_15415	salmon4	ref|XP_021932433.1| sialin-like isoform X1 [Zootermopsis nevadensis] >ref|XP_021932434.1| sialin-like isoform X1 [Zootermopsis nevadensis] >ref|XP_021932435.1| sialin-like isoform X1 [Zootermopsis nevadensis] >gb|KDR12727.1| Sialin [Zootermopsis nevadensis]	0.654357	0.0400897	0.42279	0.22349
Znev_15498	salmon4	gb|KDR20869.1| Aminoglycoside phosphotransferase domain-containing protein 1 [Zootermopsis nevadensis]	0.654357	0.0400897	0.510322	0.131784
Znev_15634	salmon4	gb|PNF16844.1| Superoxide dismutase [Cu-Zn], chloroplastic [Cryptotermes secundus]	0.654357	0.0400897	0.600897	0.066175
Znev_15808	salmon4	gb|KAF2368123.1| PDZ domain [Trinorchestia longiramus]	0.654357	0.0400897	0.626557	0.0525748
Znev_16570	salmon4	ref|XP_021925862.1| FUN14 domain-containing protein 1 isoform X1 [Zootermopsis nevadensis]	0.654357	0.0400897	0.846178	0.00202556
Znev_16831	salmon4	ref|XP_021917006.1| 1,5-anhydro-D-fructose reductase-like isoform X1 [Zootermopsis nevadensis]	0.654357	0.0400897	0.419522	0.227469
Znev_16860	salmon4	ref|XP_021935479.1| probable phospholipid-transporting ATPase IF isoform X1 [Zootermopsis nevadensis]	0.654357	0.0400897	0.575215	0.0819076
Znev_16936	salmon4	ref|XP_021914190.1| mediator of RNA polymerase II transcription subunit 15-like isoform X2 [Zootermopsis nevadensis]	0.654357	0.0400897	0.576961	0.0807691
Znev_17768	salmon4	ref|XP_021917873.1| bifunctional 3'-phosphoadenosine 5'-phosphosulfate synthase isoform X1 [Zootermopsis nevadensis]	0.654357	0.0400897	0.641925	0.0453943
Znev_17894	salmon4	ref|XP_021941686.1| LOW QUALITY PROTEIN: hexokinase type 2-like [Zootermopsis nevadensis]	0.654357	0.0400897	0.571193	0.0845713
Znev_18543	salmon4	gb|KAG5306012.1| RRT15 protein, partial [Acromyrmex insinuator]	0.654357	0.0400897	0.229295	0.523967
Znev_00004	turquoise	gb|QRI42714.1| chemosensory protein 19 [Agrilus planipennis]	0.636306	0.0479383	0.425187	0.220596
Znev_00006	turquoise	gb|AMA98187.1| chemosensory protein [Blattella germanica]	0.636306	0.0479383	0.397702	0.255061
Znev_00008	turquoise	gb|AFZ78848.1| ejaculatory bulb-specific protein III [Coptotermes formosanus]	0.636306	0.0479383	0.577793	0.0802295
Znev_00012	turquoise	gb|PNF25566.1| Methyl farnesoate epoxidase [Cryptotermes secundus]	0.636306	0.0479383	0.15504	0.668885
Znev_00016	turquoise		0.636306	0.0479383	0.765727	0.00982322
Znev_00017	turquoise	gb|KDR22564.1| putative 4-coumarate--CoA ligase 2 [Zootermopsis nevadensis]	0.636306	0.0479383	0.778995	0.0079161
Znev_00020	turquoise	gb|KDR22567.1| Gamma-aminobutyric acid receptor subunit beta-4, partial [Zootermopsis nevadensis]	0.636306	0.0479383	0.618008	0.0568778
Znev_00102	turquoise		0.636306	0.0479383	0.318466	0.369814
Znev_00105	turquoise		0.636306	0.0479383	0.551058	0.0987384
Znev_00108	turquoise	ref|XP_021913057.1| L-threonine 3-dehydrogenase, mitochondrial isoform X1 [Zootermopsis nevadensis] >gb|KDR22649.1| L-threonine 3-dehydrogenase, mitochondrial [Zootermopsis nevadensis]	0.636306	0.0479383	0.65507	0.0397988
Znev_00113	turquoise		0.636306	0.0479383	0.408823	0.240777
Znev_00185	turquoise	ref|XP_021935747.1| kynurenine--oxoglutarate transaminase 3 [Zootermopsis nevadensis] >ref|XP_021935754.1| kynurenine--oxoglutarate transaminase 3 [Zootermopsis nevadensis] >ref|XP_021935763.1| kynurenine--oxoglutarate transaminase 3 [Zootermopsis nevadensis] >gb|KDR23324.1| Kynurenine--oxoglutarate transaminase 3 [Zootermopsis nevadensis]	0.636306	0.0479383	0.48702	0.153404
Znev_00200	turquoise	gb|PSN32736.1| Facilitated trehalose transporter Tret1 [Blattella germanica]	0.636306	0.0479383	0.540314	0.106877
Znev_00211	turquoise	ref|XP_021935938.1| major facilitator superfamily domain-containing protein 8 isoform X1 [Zootermopsis nevadensis] >ref|XP_021935946.1| major facilitator superfamily domain-containing protein 8 isoform X2 [Zootermopsis nevadensis] >gb|KDR23350.1| Major facilitator superfamily domain-containing protein 8 [Zootermopsis nevadensis]	0.636306	0.0479383	0.31086	0.381984
Znev_00221	turquoise	gb|AAX33727.1| Per a 2 allergen [Periplaneta americana]	0.636306	0.0479383	0.257257	0.473039
Znev_00227	turquoise	ref|XP_021936798.1| lysosomal aspartic protease-like isoform X1 [Zootermopsis nevadensis] >gb|KDR23365.1| Lysosomal aspartic protease [Zootermopsis nevadensis]	0.636306	0.0479383	0.493028	0.147637
Znev_00231	turquoise	gb|KDR23368.1| Diuretic hormone class 2 [Zootermopsis nevadensis]	0.636306	0.0479383	0.436153	0.207633
Znev_00235	turquoise		0.636306	0.0479383	0.647189	0.043094
Znev_00348	turquoise	ref|XP_021925954.1| transmembrane protein 19 isoform X2 [Zootermopsis nevadensis]	0.636306	0.0479383	0.615808	0.0580216
Znev_00363	turquoise	gb|KDR16190.1| Leucine carboxyl methyltransferase 1 [Zootermopsis nevadensis]	0.636306	0.0479383	0.836779	0.00253734
Znev_00385	turquoise	gb|KDR16212.1| Glucosylceramidase, partial [Zootermopsis nevadensis]	0.636306	0.0479383	0.591843	0.0714734
Znev_00444	turquoise		0.636306	0.0479383	0.529982	0.115091
Znev_00447	turquoise		0.636306	0.0479383	0.684094	0.0291306
Znev_00450	turquoise		0.636306	0.0479383	0.315584	0.374401
Znev_00466	turquoise	ref|XP_021926942.1| peroxisomal biogenesis factor 3 [Zootermopsis nevadensis] >gb|KDR15659.1| Peroxisomal biogenesis factor 3 [Zootermopsis nevadensis]	0.636306	0.0479383	0.711706	0.0209707
Znev_00534	turquoise		0.636306	0.0479383	0.802953	0.00516053
Znev_00550	turquoise		0.636306	0.0479383	0.56765	0.0869628
Znev_00551	turquoise		0.636306	0.0479383	0.596971	0.0684399
Znev_00567	turquoise	gb|AUB45376.1| acetaldehyde dehydrogenase class 2 [Mastotermes darwiniensis]	0.636306	0.0479383	0.524454	0.119643
Znev_00573	turquoise		0.636306	0.0479383	0.0113783	0.975113
Znev_00575	turquoise		0.636306	0.0479383	0.349789	0.321784
Znev_00590	turquoise	gb|PNF15907.1| Dual oxidase maturation factor 1 [Cryptotermes secundus]	0.636306	0.0479383	0.250911	0.484401
Znev_00597	turquoise	ref|XP_021934314.1| histone-lysine N-methyltransferase SMYD3 [Zootermopsis nevadensis] >gb|KDR23505.1| SET and MYND domain-containing protein 3 [Zootermopsis nevadensis]	0.636306	0.0479383	0.495912	0.144917
Znev_00607	turquoise		0.636306	0.0479383	0.740903	0.0142236
Znev_00616	turquoise	ref|XP_021934193.1| folylpolyglutamate synthase, mitochondrial-like isoform X1 [Zootermopsis nevadensis] >gb|KDR23523.1| Folylpolyglutamate synthase, mitochondrial [Zootermopsis nevadensis]	0.636306	0.0479383	0.577797	0.0802272
Znev_00688	turquoise	gb|KDR18216.1| Serine-protein kinase ATM [Zootermopsis nevadensis]	0.636306	0.0479383	0.552622	0.0975877
Znev_00712	turquoise	ref|XP_021922294.1| Ig-like and fibronectin type-III domain-containing protein 1 [Zootermopsis nevadensis] >gb|KDR18237.1| Ig-like and fibronectin type-III domain-containing protein C25G4.10 [Zootermopsis nevadensis]	0.636306	0.0479383	0.0990439	0.785454
Znev_00714	turquoise	ref|XP_021922299.1| prohormone-2-like isoform X1 [Zootermopsis nevadensis] >gb|KDR18239.1| Prohormone-2 [Zootermopsis nevadensis]	0.636306	0.0479383	0.254639	0.477711
Znev_00739	turquoise	gb|PSN43467.1| Coenzyme Q-binding protein COQ10 A [Blattella germanica]	0.636306	0.0479383	0.51106	0.131132
Znev_00742	turquoise	ref|XP_021941647.1| ORM1-like protein [Zootermopsis nevadensis] >gb|KDR23200.1| ORM1-like protein 3 [Zootermopsis nevadensis]	0.636306	0.0479383	0.0625736	0.863655
Znev_00770	turquoise	ref|XP_021940310.1| phosphopantothenate--cysteine ligase isoform X1 [Zootermopsis nevadensis] >gb|KDR23226.1| Phosphopantothenate--cysteine ligase [Zootermopsis nevadensis]	0.636306	0.0479383	0.587473	0.0741266
Znev_00824	turquoise	gb|PSN30737.1| Inositol monophosphatase 2, partial [Blattella germanica]	0.636306	0.0479383	0.361754	0.304345
Znev_00826	turquoise		0.636306	0.0479383	-0.0616539	0.865644
Znev_00850	turquoise	gb|PSN53353.1| Cytochrome c oxidase assembly factor 5 [Blattella germanica]	0.636306	0.0479383	0.368469	0.294781
Znev_00893	turquoise	ref|XP_021942798.1| lysine-specific histone demethylase 1A-like isoform X1 [Zootermopsis nevadensis]	0.636306	0.0479383	0.443596	0.199092
Znev_00921	turquoise		0.636306	0.0479383	0.538323	0.108431
Znev_00933	turquoise	gb|KDR21902.1| Beta-1,3-glucan-binding protein 1 [Zootermopsis nevadensis]	0.636306	0.0479383	0.322027	0.364184
Znev_00957	turquoise	ref|XP_021914923.1| cytochrome P450 306a1 isoform X1 [Zootermopsis nevadensis]	0.636306	0.0479383	0.592278	0.0712126
Znev_00958	turquoise	ref|XP_021914922.1| cytochrome P450 18a1 [Zootermopsis nevadensis] >gb|KDR21921.1| Cytochrome P450 18a1 [Zootermopsis nevadensis]	0.636306	0.0479383	0.842878	0.00219585
Znev_00991	turquoise	gb|KDR10637.1| Amine oxidase [flavin-containing] [Zootermopsis nevadensis]	0.636306	0.0479383	0.459961	0.181043
Znev_01025	turquoise	gb|PNF38735.1| Exocyst complex component 4 [Cryptotermes secundus]	0.636306	0.0479383	0.291829	0.413269
Znev_01029	turquoise	ref|XP_021935986.1| pantothenate kinase 3 isoform X1 [Zootermopsis nevadensis] >gb|KDR10674.1| Pantothenate kinase 1 [Zootermopsis nevadensis]	0.636306	0.0479383	0.561618	0.0911337
Znev_01082	turquoise	ref|XP_021926492.1| sulfide:quinone oxidoreductase, mitochondrial [Zootermopsis nevadensis] >ref|XP_021926493.1| sulfide:quinone oxidoreductase, mitochondrial [Zootermopsis nevadensis] >ref|XP_021926494.1| sulfide:quinone oxidoreductase, mitochondrial [Zootermopsis nevadensis] >gb|KDR15906.1| Sulfide:quinone oxidoreductase, mitochondrial [Zootermopsis nevadensis]	0.636306	0.0479383	0.758099	0.0110551
Znev_01115	turquoise		0.636306	0.0479383	0.333618	0.346156
Znev_01124	turquoise	gb|AJR27902.1| astakine-like protein 2 [Lygus lineolaris] >gb|AJR27906.1| astakine-like protein 2 [Lygus hesperus]	0.636306	0.0479383	0.568998	0.0860479
Znev_01125	turquoise	ref|XP_021926418.1| invertebrate-type lysozyme 3-like [Zootermopsis nevadensis] >gb|KDR15949.1| Lysozyme 3 [Zootermopsis nevadensis]	0.636306	0.0479383	0.47102	0.169416
Znev_01126	turquoise	gb|PSN38415.1| Astakine, partial [Blattella germanica]	0.636306	0.0479383	0.399819	0.252307
Znev_01127	turquoise	ref|XP_021926550.1| vascular endothelial growth factor receptor 1-like isoform X1 [Zootermopsis nevadensis] >gb|KDR15951.1| Vascular endothelial growth factor receptor 1 [Zootermopsis nevadensis]	0.636306	0.0479383	0.438485	0.204935
Znev_01136	turquoise	gb|KDR15959.1| Glucose dehydrogenase [acceptor], partial [Zootermopsis nevadensis]	0.636306	0.0479383	0.411776	0.237061
Znev_01139	turquoise	gb|KDR16543.1| Cytochrome P450 6j1, partial [Zootermopsis nevadensis]	0.636306	0.0479383	0.602676	0.0651647
Znev_01277	turquoise	gb|KDR18634.1| Phosphorylase b kinase gamma catalytic chain, skeletal muscle isoform [Zootermopsis nevadensis]	0.636306	0.0479383	0.568188	0.0865966
Znev_01283	turquoise	ref|XP_021921614.1| EH domain-containing protein 1-like isoform X1 [Zootermopsis nevadensis] >ref|XP_021921615.1| EH domain-containing protein 1-like isoform X1 [Zootermopsis nevadensis] >ref|XP_021921616.1| EH domain-containing protein 1-like isoform X1 [Zootermopsis nevadensis] >ref|XP_021921617.1| EH domain-containing protein 1-like isoform X1 [Zootermopsis nevadensis] >ref|XP_021921618.1| EH …	0.636306	0.0479383	0.0263902	0.942312
Znev_01316	turquoise	gb|AGM32770.1| chitin binding peritrophin-A domain containing protein [Coptotermes formosanus]	0.636306	0.0479383	0.54649	0.102149
Znev_01331	turquoise	gb|PNF34390.1| Methylcrotonoyl-CoA carboxylase beta chain, mitochondrial [Cryptotermes secundus]	0.636306	0.0479383	0.608466	0.0619483
Znev_01335	turquoise	gb|PNF41182.1| putative gamma-glutamylcyclotransferase CG2811, partial [Cryptotermes secundus]	0.636306	0.0479383	0.570645	0.0849386
Znev_01348	turquoise	ref|XP_021920399.1| putative helicase mov-10-B.2 isoform X1 [Zootermopsis nevadensis] >ref|XP_021920401.1| putative helicase mov-10-B.2 isoform X1 [Zootermopsis nevadensis] >ref|XP_021920402.1| putative helicase mov-10-B.2 isoform X2 [Zootermopsis nevadensis] >gb|KDR19239.1| Putative helicase mov-10-A [Zootermopsis nevadensis]	0.636306	0.0479383	0.462008	0.178857
Znev_01375	turquoise	gb|AGM32397.1| enolase [Coptotermes formosanus]	0.636306	0.0479383	0.383566	0.273877
Znev_01385	turquoise	gb|KDR20995.1| Acyl-CoA-binding protein-like protein, partial [Zootermopsis nevadensis]	0.636306	0.0479383	0.170308	0.638071
Znev_01423	turquoise	gb|AAN15923.1| odorant-binding protein 3 precursor [Zootermopsis nevadensis]	0.636306	0.0479383	0.362554	0.303196
Znev_01434	turquoise	ref|XP_021915793.1| multidrug resistance-associated protein 4-like isoform X1 [Zootermopsis nevadensis]	0.636306	0.0479383	0.77145	0.00896486
Znev_01436	turquoise		0.636306	0.0479383	0.432069	0.212409
Znev_01461	turquoise	gb|PNF24210.1| Protein tyrosine phosphatase type IVA 1 [Cryptotermes secundus]	0.636306	0.0479383	0.0528829	0.884642
Znev_01464	turquoise	gb|PNF20725.1| Esterase E4 [Cryptotermes secundus]	0.636306	0.0479383	0.329046	0.353211
Znev_01466	turquoise	ref|XP_021915696.1| acyl-CoA synthetase family member 2, mitochondrial-like isoform X1 [Zootermopsis nevadensis]	0.636306	0.0479383	0.3751	0.285498
Znev_01508	turquoise		0.636306	0.0479383	0.411312	0.237643
Znev_01519	turquoise	ref|XP_021935236.1| paired mesoderm homeobox protein 2A-like [Zootermopsis nevadensis]	0.636306	0.0479383	0.592338	0.0711772
Znev_01520	turquoise	ref|XP_021935092.1| cullin-2 isoform X1 [Zootermopsis nevadensis]	0.636306	0.0479383	0.543734	0.104242
Znev_01539	turquoise	gb|QBX89067.1| procolin [Nephrops norvegicus]	0.636306	0.0479383	0.405423	0.245095
Znev_01544	turquoise	ref|XP_021935223.1| zinc finger protein 385C-like [Zootermopsis nevadensis] >gb|KDR11076.1| Zinc finger matrin-type protein 3 [Zootermopsis nevadensis]	0.636306	0.0479383	0.226343	0.52947
Znev_01552	turquoise	ref|XP_021935143.1| sodium-coupled monocarboxylate transporter 1-like isoform X1 [Zootermopsis nevadensis] >ref|XP_021935144.1| sodium-coupled monocarboxylate transporter 1-like isoform X1 [Zootermopsis nevadensis] >ref|XP_021935145.1| sodium-coupled monocarboxylate transporter 1-like isoform X1 [Zootermopsis nevadensis] >ref|XP_021935146.1| sodium-coupled monocarboxylate transporter 1-like isofo…	0.636306	0.0479383	0.561489	0.0912239
Znev_01614	turquoise	gb|PNF35173.1| Heparanase, partial [Cryptotermes secundus]	0.636306	0.0479383	0.32484	0.359767
Znev_01625	turquoise	gb|PNF34238.1| Venom serine protease Bi-VSP [Cryptotermes secundus]	0.636306	0.0479383	0.629979	0.050915
Znev_01641	turquoise	ref|XP_021931953.1| glutamate receptor ionotropic, kainate 3-like isoform X1 [Zootermopsis nevadensis]	0.636306	0.0479383	0.469475	0.171013
Znev_01772	turquoise	gb|KDR15435.1| Sodium-dependent serotonin transporter, partial [Zootermopsis nevadensis]	0.636306	0.0479383	0.464882	0.175813
Znev_01793	turquoise		0.636306	0.0479383	0.793769	0.00611877
Znev_01794	turquoise	ref|XP_023712508.1| pyrimidine-specific ribonucleoside hydrolase RihA [Cryptotermes secundus]	0.636306	0.0479383	0.391232	0.263582
Znev_01799	turquoise	gb|PSN39341.1| Syntenin-1 [Blattella germanica]	0.636306	0.0479383	0.325582	0.358606
Znev_01838	turquoise	gb|PSN43563.1| putative cytochrome P450 6a14 [Blattella germanica]	0.636306	0.0479383	0.539204	0.107741
Znev_01923	turquoise	ref|XP_021917050.1| serine hydrolase-like protein isoform X2 [Zootermopsis nevadensis] >gb|KDR24211.1| Serine hydrolase-like protein [Zootermopsis nevadensis]	0.636306	0.0479383	0.545911	0.102587
Znev_01965	turquoise	gb|KDR12431.1| NMDA receptor-regulated protein 2 [Zootermopsis nevadensis]	0.636306	0.0479383	-0.0627168	0.863345
Znev_01969	turquoise	ref|XP_021932984.1| dnaJ homolog subfamily C member 28 isoform X1 [Zootermopsis nevadensis] >ref|XP_021932985.1| dnaJ homolog subfamily C member 28 isoform X1 [Zootermopsis nevadensis] >gb|KDR12435.1| DnaJ-like protein subfamily C member 28 [Zootermopsis nevadensis]	0.636306	0.0479383	0.505776	0.135845
Znev_01989	turquoise	ref|XP_021933019.1| nitrilase homolog 1 isoform X1 [Zootermopsis nevadensis] >ref|XP_021933020.1| nitrilase homolog 1 isoform X1 [Zootermopsis nevadensis] >gb|KDR12452.1| Nitrilase and fragile histidine triad fusion protein NitFhit [Zootermopsis nevadensis]	0.636306	0.0479383	0.534759	0.111246
Znev_01998	turquoise	ref|XP_021932949.1| platelet endothelial aggregation receptor 1-like isoform X1 [Zootermopsis nevadensis]	0.636306	0.0479383	0.625021	0.0533313
Znev_02002	turquoise	ref|XP_021932914.1| UDP-glucuronosyltransferase 2B17-like isoform X1 [Zootermopsis nevadensis] >gb|KDR12464.1| UDP-glucuronosyltransferase 2B5 [Zootermopsis nevadensis]	0.636306	0.0479383	0.624116	0.0537804
Znev_02015	turquoise	gb|KDR22093.1| Hexosaminidase domain-containing protein, partial [Zootermopsis nevadensis]	0.636306	0.0479383	0.0260477	0.943059
Znev_02017	turquoise	ref|XP_021914394.1| protein takeout-like [Zootermopsis nevadensis] >gb|KDR22095.1| Protein takeout [Zootermopsis nevadensis]	0.636306	0.0479383	0.571853	0.0841304
Znev_02018	turquoise	gb|KDR22096.1| Protein takeout [Zootermopsis nevadensis]	0.636306	0.0479383	0.625907	0.0528942
Znev_02019	turquoise	ref|XP_021914394.1| protein takeout-like [Zootermopsis nevadensis] >gb|KDR22095.1| Protein takeout [Zootermopsis nevadensis]	0.636306	0.0479383	0.584157	0.0761822
Znev_02020	turquoise	ref|XP_021914429.1| protein takeout-like [Zootermopsis nevadensis] >gb|KDR22098.1| Protein takeout [Zootermopsis nevadensis]	0.636306	0.0479383	0.344097	0.330258
Znev_02063	turquoise	gb|PSN48117.1| Methylcrotonoyl-CoA carboxylase subunit alpha [Blattella germanica]	0.636306	0.0479383	0.328364	0.354271
Znev_02101	turquoise	ref|XP_018897306.1| PREDICTED: beta carbonic anhydrase 1 isoform X1 [Bemisia tabaci]	0.636306	0.0479383	0.365362	0.299185
Znev_02117	turquoise	ref|XP_021934334.1| zinc finger protein OZF-like [Zootermopsis nevadensis] >gb|KDR11657.1| Myeloid zinc finger 1 [Zootermopsis nevadensis]	0.636306	0.0479383	-0.00394954	0.991361
Znev_02130	turquoise	gb|PSN40625.1| Protein phosphatase PTC7 [Blattella germanica]	0.636306	0.0479383	0.444262	0.198337
Znev_02150	turquoise	gb|KDR23112.1| Mediator of RNA polymerase II transcription subunit 13 [Zootermopsis nevadensis]	0.636306	0.0479383	-0.0570248	0.875663
Znev_02160	turquoise	gb|PSN44490.1| Ribonuclease kappa-B [Blattella germanica]	0.636306	0.0479383	0.200052	0.579483
Znev_02182	turquoise	ref|XP_021942237.1| UDP-glucuronosyltransferase 2C1-like isoform X1 [Zootermopsis nevadensis]	0.636306	0.0479383	0.454863	0.186558
Znev_02186	turquoise	gb|KDR23154.1| Golgin subfamily A member 3 [Zootermopsis nevadensis]	0.636306	0.0479383	0.157736	0.663409
Znev_02191	turquoise	gb|PNF22121.1| Retinol dehydrogenase 11 [Cryptotermes secundus]	0.636306	0.0479383	0.208953	0.562355
Znev_02193	turquoise		0.636306	0.0479383	0.0700184	0.847584
Znev_02210	turquoise	gb|PNF26132.1| Mitochondrial intermediate peptidase [Cryptotermes secundus]	0.636306	0.0479383	0.535066	0.111002
Znev_02218	turquoise	gb|KDR24379.1| Esterase FE4 [Zootermopsis nevadensis]	0.636306	0.0479383	0.598027	0.0678257
Znev_02221	turquoise	gb|KDR23693.1| Neuromedin-B receptor [Zootermopsis nevadensis]	0.636306	0.0479383	0.276877	0.438666
Znev_02225	turquoise	ref|XP_021912969.1| prostaglandin reductase 1-like isoform X8 [Zootermopsis nevadensis] >gb|KDR22751.1| Prostaglandin reductase 1 [Zootermopsis nevadensis]	0.636306	0.0479383	0.569219	0.0858981
Znev_02252	turquoise	ref|XP_021942589.1| DNA-directed RNA polymerase I subunit rpa49 [Zootermopsis nevadensis] >gb|KDR22974.1| DNA-directed RNA polymerase I subunit RPA49 [Zootermopsis nevadensis]	0.636306	0.0479383	0.293268	0.410862
Znev_02370	turquoise	ref|XP_021924166.1| MRN complex-interacting protein isoform X2 [Zootermopsis nevadensis]	0.636306	0.0479383	0.429274	0.215712
Znev_02379	turquoise	ref|XP_021914630.1| probable phospholipid hydroperoxide glutathione peroxidase isoform X1 [Zootermopsis nevadensis] >ref|XP_021914631.1| probable phospholipid hydroperoxide glutathione peroxidase isoform X1 [Zootermopsis nevadensis] >ref|XP_021914632.1| probable phospholipid hydroperoxide glutathione peroxidase isoform X1 [Zootermopsis nevadensis] >ref|XP_021914633.1| probable phospholipid hydrop…	0.636306	0.0479383	0.389116	0.266403
Znev_02393	turquoise	gb|PNF36030.1| 3-ketoacyl-CoA thiolase, mitochondrial [Cryptotermes secundus]	0.636306	0.0479383	0.656327	0.0392895
Znev_02397	turquoise	gb|PSN48922.1| TM2 domain-containing protein [Blattella germanica]	0.636306	0.0479383	0.610352	0.0609234
Znev_02410	turquoise		0.636306	0.0479383	0.132375	0.715451
Znev_02413	turquoise		0.636306	0.0479383	0.554777	0.0960158
Znev_02414	turquoise		0.636306	0.0479383	0.662659	0.0367902
Znev_02415	turquoise		0.636306	0.0479383	0.421499	0.225057
Znev_02416	turquoise		0.636306	0.0479383	0.625243	0.0532219
Znev_02419	turquoise	ref|XP_023727845.1| protein lifeguard 1 [Cryptotermes secundus]	0.636306	0.0479383	0.632905	0.0495233
Znev_02421	turquoise	ref|XP_023727842.1| spore coat protein T-like [Cryptotermes secundus]	0.636306	0.0479383	0.393048	0.261174
Znev_02423	turquoise		0.636306	0.0479383	0.203594	0.572644
Znev_02424	turquoise		0.636306	0.0479383	0.21839	0.544412
Znev_02425	turquoise		0.636306	0.0479383	0.462037	0.178826
Znev_02440	turquoise	ref|XP_021931876.1| carbonic anhydrase 4 isoform X1 [Zootermopsis nevadensis]	0.636306	0.0479383	0.405829	0.244578
Znev_02454	turquoise	ref|XP_023713042.1| testis-expressed protein 47 [Cryptotermes secundus]	0.636306	0.0479383	-0.117496	0.746497
Znev_02530	turquoise	gb|KDR23998.1| Transcription factor glial cells missing [Zootermopsis nevadensis]	0.636306	0.0479383	0.358953	0.308381
Znev_02536	turquoise	ref|XP_021922398.1| cytochrome b5 type B-like [Zootermopsis nevadensis] >gb|KDR24001.1| Cytochrome b5 [Zootermopsis nevadensis]	0.636306	0.0479383	0.154522	0.66994
Znev_02542	turquoise		0.636306	0.0479383	0.26333	0.462276
Znev_02569	turquoise	gb|KDR17254.1| Oligoribonuclease, mitochondrial [Zootermopsis nevadensis]	0.636306	0.0479383	0.338216	0.339134
Znev_02582	turquoise		0.636306	0.0479383	0.0113783	0.975113
Znev_02616	turquoise		0.636306	0.0479383	0.202225	0.575283
Znev_02617	turquoise	ref|XP_023215930.1| histone-lysine N-methyltransferase SETMAR-like [Centruroides sculpturatus]	0.636306	0.0479383	0.627873	0.0519321
Znev_02619	turquoise		0.636306	0.0479383	0.456251	0.185047
Znev_02660	turquoise	ref|XP_021918165.1| probable serine/threonine-protein kinase ndrB [Zootermopsis nevadensis] >gb|KDR20335.1| Ribosomal protein S6 kinase alpha-5 [Zootermopsis nevadensis]	0.636306	0.0479383	0.240841	0.50267
Znev_02678	turquoise	ref|XP_021916218.1| leucine-rich repeat-containing protein 58 isoform X1 [Zootermopsis nevadensis] >ref|XP_021916219.1| leucine-rich repeat-containing protein 58 isoform X1 [Zootermopsis nevadensis] >ref|XP_021916220.1| leucine-rich repeat-containing protein 58 isoform X1 [Zootermopsis nevadensis] >ref|XP_021916221.1| leucine-rich repeat-containing protein 58 isoform X1 [Zootermopsis nevadensis] …	0.636306	0.0479383	0.269381	0.451661
Znev_02711	turquoise	gb|PSN33366.1| Cytochrome c oxidase assembly factor 6 [Blattella germanica]	0.636306	0.0479383	0.392657	0.261693
Znev_02712	turquoise		0.636306	0.0479383	0.428547	0.216576
Znev_02716	turquoise	gb|PNF43076.1| Icarapin-like [Cryptotermes secundus]	0.636306	0.0479383	0.605627	0.0635122
Znev_02748	turquoise	gb|KDR20402.1| Zinc finger BED domain-containing protein 1 [Zootermopsis nevadensis]	0.636306	0.0479383	0.418273	0.229001
Znev_02757	turquoise	gb|KDR20412.1| Protein bric-a-brac 2, partial [Zootermopsis nevadensis]	0.636306	0.0479383	0.228205	0.525996
Znev_02761	turquoise	ref|XP_021917998.1| beta-mannosidase [Zootermopsis nevadensis] >ref|XP_021917999.1| beta-mannosidase [Zootermopsis nevadensis] >ref|XP_021918000.1| beta-mannosidase [Zootermopsis nevadensis] >gb|KDR20416.1| Beta-mannosidase [Zootermopsis nevadensis]	0.636306	0.0479383	0.72771	0.0170483
Znev_02773	turquoise	ref|XP_021917968.1| aquaporin-like isoform X1 [Zootermopsis nevadensis] >ref|XP_021917969.1| aquaporin-like isoform X2 [Zootermopsis nevadensis] >gb|KDR20426.1| Aquaporin AQPAe.a [Zootermopsis nevadensis]	0.636306	0.0479383	0.568373	0.0864711
Znev_02786	turquoise	ref|XP_021924927.1| general odorant-binding protein 84a-like isoform X2 [Zootermopsis nevadensis]	0.636306	0.0479383	0.443379	0.199338
Znev_02826	turquoise	gb|PSN46897.1| Leukocyte elastase inhibitor A [Blattella germanica]	0.636306	0.0479383	0.739094	0.0145899
Znev_02856	turquoise	gb|PSN40898.1| Fungal protease inhibitor-1 [Blattella germanica]	0.636306	0.0479383	0.466412	0.174205
Znev_02861	turquoise		0.636306	0.0479383	-0.36101	0.305413
Znev_02862	turquoise	gb|PSN53082.1| Chymotrypsin BI [Blattella germanica]	0.636306	0.0479383	0.0927569	0.798831
Znev_02881	turquoise	ref|XP_021920094.1| pickpocket protein 28-like isoform X1 [Zootermopsis nevadensis]	0.636306	0.0479383	0.570256	0.0851993
Znev_02896	turquoise		0.636306	0.0479383	0.398038	0.254623
Znev_02927	turquoise	gb|KDR10564.1| Neurochondrin-like protein [Zootermopsis nevadensis]	0.636306	0.0479383	0.220205	0.540988
Znev_02991	turquoise	gb|PNF35438.1| putative very-long-chain enoyl-CoA reductase art-1 [Cryptotermes secundus]	0.636306	0.0479383	0.718845	0.0191515
Znev_03029	turquoise	gb|PNF31733.1| Sialin [Cryptotermes secundus] >gb|PNF31734.1| Sialin [Cryptotermes secundus] >gb|PNF31736.1| Sialin [Cryptotermes secundus]	0.636306	0.0479383	0.170881	0.636923
Znev_03079	turquoise	gb|KDR17187.1| OTU domain-containing protein 5 [Zootermopsis nevadensis]	0.636306	0.0479383	0.420829	0.225873
Znev_03087	turquoise	gb|KDR17192.1| Succinate-semialdehyde dehydrogenase, mitochondrial [Zootermopsis nevadensis]	0.636306	0.0479383	0.508543	0.133364
Znev_03089	turquoise	gb|KDR17193.1| ADP-sugar pyrophosphatase [Zootermopsis nevadensis]	0.636306	0.0479383	0.616173	0.0578308
Znev_03132	turquoise	gb|KDR22253.1| Glucose-6-phosphate isomerase [Zootermopsis nevadensis]	0.636306	0.0479383	0.0802955	0.825482
Znev_03216	turquoise		0.636306	0.0479383	-0.00552427	0.987916
Znev_03259	turquoise	gb|PNF29474.1| Beta-1,3-glucan-binding protein [Cryptotermes secundus] >gb|PNF29475.1| Beta-1,3-glucan-binding protein [Cryptotermes secundus]	0.636306	0.0479383	0.371877	0.289991
Znev_03260	turquoise	gb|PNF29498.1| Beta-1,3-glucan-binding protein [Cryptotermes secundus]	0.636306	0.0479383	0.723842	0.0179449
Znev_03286	turquoise		0.636306	0.0479383	0.188538	0.601924
Znev_03344	turquoise	ref|XP_021918701.1| ileal sodium/bile acid cotransporter-like [Zootermopsis nevadensis] >ref|XP_021918702.1| ileal sodium/bile acid cotransporter-like [Zootermopsis nevadensis] >gb|KDR20050.1| P3 protein [Zootermopsis nevadensis]	0.636306	0.0479383	0.718138	0.0193266
Znev_03355	turquoise	ref|XP_023726284.1| tropomyosin beta chain [Cryptotermes secundus] >ref|XP_023726285.1| tropomyosin beta chain [Cryptotermes secundus] >ref|XP_023726286.1| tropomyosin beta chain [Cryptotermes secundus] >ref|XP_023726287.1| tropomyosin beta chain [Cryptotermes secundus] >ref|XP_023726288.1| tropomyosin beta chain [Cryptotermes secundus]	0.636306	0.0479383	0.591961	0.0714028
Znev_03384	turquoise	gb|PNF14257.1| Calcium release-activated calcium channel protein 1 [Cryptotermes secundus]	0.636306	0.0479383	0.715797	0.0199143
Znev_03397	turquoise	ref|XP_021930018.1| beta-galactoside alpha-2,6-sialyltransferase 2 [Zootermopsis nevadensis] >gb|KDR14086.1| Beta-galactoside alpha-2,6-sialyltransferase 2 [Zootermopsis nevadensis]	0.636306	0.0479383	0.422975	0.223265
Znev_03427	turquoise	ref|XP_021930049.1| protein takeout isoform X1 [Zootermopsis nevadensis]	0.636306	0.0479383	0.378071	0.28139
Znev_03431	turquoise	gb|AGM32955.1| clip domain serine protease [Coptotermes formosanus]	0.636306	0.0479383	0.459488	0.181551
Znev_03440	turquoise	gb|KDR14125.1| Glycerol-3-phosphate dehydrogenase [NAD+], cytoplasmic [Zootermopsis nevadensis]	0.636306	0.0479383	0.510919	0.131256
Znev_03449	turquoise		0.636306	0.0479383	0.414858	0.233218
Znev_03483	turquoise		0.636306	0.0479383	0.496481	0.144384
Znev_03493	turquoise	gb|PNF32079.1| Lysosomal thioesterase PPT2-like protein [Cryptotermes secundus]	0.636306	0.0479383	0.314468	0.376186
Znev_03495	turquoise	ref|XP_021914226.1| ras-related protein Rab-30 isoform X1 [Zootermopsis nevadensis] >ref|XP_021914228.1| ras-related protein Rab-30 isoform X1 [Zootermopsis nevadensis] >ref|XP_021914229.1| ras-related protein Rab-30 isoform X1 [Zootermopsis nevadensis] >ref|XP_021914230.1| ras-related protein Rab-30 isoform X1 [Zootermopsis nevadensis] >gb|KDR22192.1| GTP-binding protein ypt4 [Zootermopsis nevad…	0.636306	0.0479383	0.221053	0.53939
Znev_03496	turquoise	gb|PNF32083.1| putative cysteine desulfurase, mitochondrial [Cryptotermes secundus]	0.636306	0.0479383	0.666323	0.0353944
Znev_03510	turquoise		0.636306	0.0479383	0.626878	0.0524177
Znev_03540	turquoise	ref|XP_021914209.1| breast cancer anti-estrogen resistance protein 3 homolog, partial [Zootermopsis nevadensis]	0.636306	0.0479383	0.535127	0.110953
Znev_03565	turquoise	gb|PSN50273.1| Complex III assembly factor LYRM7 [Blattella germanica]	0.636306	0.0479383	0.458257	0.182876
Znev_03607	turquoise	gb|PNF39884.1| Nucleoside diphosphate kinase-like protein 5 [Cryptotermes secundus]	0.636306	0.0479383	0.578133	0.0800099
Znev_03626	turquoise	gb|KDR20628.1| Putative glycerol kinase 3 [Zootermopsis nevadensis]	0.636306	0.0479383	0.673833	0.0326459
Znev_03638	turquoise	gb|PSN45307.1| Protein slowmo [Blattella germanica]	0.636306	0.0479383	0.543396	0.104501
Znev_03693	turquoise	ref|XP_021917429.1| UDP-glucuronosyltransferase 1-7C-like [Zootermopsis nevadensis] >ref|XP_021917430.1| UDP-glucuronosyltransferase 1-7C-like [Zootermopsis nevadensis] >gb|KDR20744.1| UDP-glucuronosyltransferase 2B1 [Zootermopsis nevadensis]	0.636306	0.0479383	0.40525	0.245316
Znev_03804	turquoise	gb|KDR21133.1| Zinc transporter 2 [Zootermopsis nevadensis]	0.636306	0.0479383	0.627994	0.0518734
Znev_03829	turquoise	gb|PNF36213.1| COMM domain-containing protein 2 [Cryptotermes secundus]	0.636306	0.0479383	0.13607	0.707797
Znev_03836	turquoise		0.636306	0.0479383	0.489366	0.151136
Znev_03851	turquoise	ref|XP_021935660.1| ATP-binding cassette sub-family A member 3 [Zootermopsis nevadensis]	0.636306	0.0479383	0.204727	0.570462
Znev_03906	turquoise	gb|AGM32777.1| eukaryotic protein of unknown function (DUF872) [Coptotermes formosanus]	0.636306	0.0479383	0.232268	0.518449
Znev_03936	turquoise	gb|ALI59676.1| spermatophylax protein 13, partial [Gryllodes sigillatus]	0.636306	0.0479383	0.0030808	0.993261
Znev_03952	turquoise	ref|XP_021921241.1| mitochondrial coenzyme A transporter SLC25A42 isoform X1 [Zootermopsis nevadensis] >ref|XP_021921242.1| mitochondrial coenzyme A transporter SLC25A42 isoform X1 [Zootermopsis nevadensis] >ref|XP_021921243.1| mitochondrial coenzyme A transporter SLC25A42 isoform X1 [Zootermopsis nevadensis] >ref|XP_021921244.1| mitochondrial coenzyme A transporter SLC25A42 isoform X1 [Zootermop…	0.636306	0.0479383	0.394537	0.25921
Znev_04000	turquoise	ref|XP_021929366.1| noggin-3-like isoform X1 [Zootermopsis nevadensis]	0.636306	0.0479383	0.264265	0.460627
Znev_04007	turquoise		0.636306	0.0479383	0.654605	0.0399886
Znev_04084	turquoise		0.636306	0.0479383	0.581925	0.0775862
Znev_04085	turquoise	ref|XP_021931481.1| 2-amino-3-ketobutyrate coenzyme A ligase, mitochondrial [Zootermopsis nevadensis] >gb|KDR13310.1| 2-amino-3-ketobutyrate coenzyme A ligase, mitochondrial [Zootermopsis nevadensis]	0.636306	0.0479383	0.603872	0.0644917
Znev_04089	turquoise	gb|KDR09481.1| CBM21 domain-containing protein [Zootermopsis nevadensis]	0.636306	0.0479383	0.498206	0.142775
Znev_04139	turquoise		0.636306	0.0479383	0.604715	0.0640199
Znev_04155	turquoise		0.636306	0.0479383	0.136429	0.707054
Znev_04168	turquoise	gb|PNF26011.1| Endonuclease/exonuclease/phosphatase family domain-containing protein 1 [Cryptotermes secundus] >gb|PNF26012.1| Endonuclease/exonuclease/phosphatase family domain-containing protein 1 [Cryptotermes secundus]	0.636306	0.0479383	-0.09029	0.804093
Znev_04195	turquoise		0.636306	0.0479383	0.363873	0.301309
Znev_04202	turquoise	gb|AFO73269.1| pyrokinin-1 receptor variant A [Rhodnius prolixus]	0.636306	0.0479383	0.764104	0.0100768
Znev_04203	turquoise	gb|KDR24151.1| Neutral ceramidase [Zootermopsis nevadensis]	0.636306	0.0479383	0.0934122	0.797434
Znev_04220	turquoise	gb|KDR24166.1| Solute carrier family 25 member 45, partial [Zootermopsis nevadensis]	0.636306	0.0479383	0.772351	0.00883476
Znev_04260	turquoise	gb|KDR23752.1| Protor-2 [Zootermopsis nevadensis]	0.636306	0.0479383	0.598113	0.0677758
Znev_04266	turquoise		0.636306	0.0479383	0.620354	0.0556745
Znev_04285	turquoise	gb|KDR17707.1| Acyl-CoA synthetase family member 2, mitochondrial [Zootermopsis nevadensis]	0.636306	0.0479383	0.471321	0.169106
Znev_04301	turquoise	gb|PSN37596.1| putative GPI-anchor transamidase [Blattella germanica]	0.636306	0.0479383	0.32053	0.366546
Znev_04323	turquoise	gb|KDR08887.1| Signal-induced proliferation-associated 1-like protein 1 [Zootermopsis nevadensis]	0.636306	0.0479383	0.289056	0.417926
Znev_04396	turquoise	gb|KDR14372.1| Malate dehydrogenase, cytoplasmic, partial [Zootermopsis nevadensis]	0.636306	0.0479383	0.532291	0.113222
Znev_04406	turquoise		0.636306	0.0479383	0.508838	0.133101
Znev_04494	turquoise	ref|XP_023723980.1| translation initiation factor IF-2 isoform X1 [Cryptotermes secundus]	0.636306	0.0479383	0.634414	0.048816
Znev_04518	turquoise	gb|KDR24047.1| Sentrin-specific protease 8 [Zootermopsis nevadensis]	0.636306	0.0479383	0.105891	0.770944
Znev_04543	turquoise	gb|AFK49796.1| glyceraldehyde-3-phosphate dehydrogenase [Cryptocercus punctulatus]	0.636306	0.0479383	0.309835	0.383638
Znev_04575	turquoise	gb|PNF14675.1| Spermine oxidase [Cryptotermes secundus]	0.636306	0.0479383	0.500473	0.140677
Znev_04578	turquoise		0.636306	0.0479383	0.311193	0.381447
Znev_04596	turquoise	gb|PSN29642.1| Elongation of very long chain fatty acids protein 7 [Blattella germanica]	0.636306	0.0479383	0.357537	0.310433
Znev_04687	turquoise	ref|XP_021916885.1| polypyrimidine tract-binding protein 1 isoform X3 [Zootermopsis nevadensis]	0.636306	0.0479383	-0.326407	0.357318
Znev_04690	turquoise	gb|AGM32356.1| class B secretin-like G-protein coupled receptor [Coptotermes formosanus]	0.636306	0.0479383	0.581708	0.0777236
Znev_04702	turquoise	gb|PNF17630.1| Glycine dehydrogenase (decarboxylating), mitochondrial [Cryptotermes secundus]	0.636306	0.0479383	0.390055	0.265149
Znev_04709	turquoise		0.636306	0.0479383	0.41595	0.231864
Znev_04735	turquoise	gb|PSN34766.1| Multiple inositol polyphosphate phosphatase 1 [Blattella germanica]	0.636306	0.0479383	0.586858	0.0745051
Znev_04739	turquoise	ref|XP_021920637.1| multiple inositol polyphosphate phosphatase 1-like isoform X1 [Zootermopsis nevadensis] >ref|XP_021920638.1| multiple inositol polyphosphate phosphatase 1-like isoform X2 [Zootermopsis nevadensis]	0.636306	0.0479383	0.55341	0.0970111
Znev_04798	turquoise	ref|XP_021927285.1| tyrosine aminotransferase isoform X1 [Zootermopsis nevadensis]	0.636306	0.0479383	0.407564	0.242372
Znev_04819	turquoise	gb|KDR13951.1| FCH domain only protein 2 [Zootermopsis nevadensis]	0.636306	0.0479383	-0.363704	0.301551
Znev_04843	turquoise	gb|PSN46715.1| E3 ubiquitin-protein ligase [Blattella germanica]	0.636306	0.0479383	0.634706	0.0486797
Znev_04872	turquoise	ref|XP_023709608.1| protein CREBRF homolog [Cryptotermes secundus]	0.636306	0.0479383	0.584938	0.0756949
Znev_04890	turquoise	ref|XP_021919644.1| myosin-8 isoform X1 [Zootermopsis nevadensis] >ref|XP_021919645.1| myosin-8 isoform X1 [Zootermopsis nevadensis]	0.636306	0.0479383	0.474808	0.165539
Znev_04893	turquoise		0.636306	0.0479383	0.493379	0.147304
Znev_04909	turquoise		0.636306	0.0479383	0.523136	0.120744
Znev_04968	turquoise	ref|XP_015601293.1| histone acetyltransferase KAT2A isoform X1 [Cephus cinctus]	0.636306	0.0479383	-0.111534	0.759032
Znev_04989	turquoise		0.636306	0.0479383	0.506081	0.13557
Znev_05028	turquoise	ref|XP_015518585.1| PREDICTED: protein yellow-like [Neodiprion lecontei]	0.636306	0.0479383	0.35722	0.310892
Znev_05053	turquoise	gb|KDR24297.1| Protein yellow, partial [Zootermopsis nevadensis]	0.636306	0.0479383	0.378898	0.280253
Znev_05105	turquoise	ref|XP_028866209.1| Spectrin repeat superfamily Extracellular matrix-binding protein, putative [Babesia ovata] >dbj|GBE59966.1| Spectrin repeat superfamily Extracellular matrix-binding protein, putative [Babesia ovata]	0.636306	0.0479383	0.208015	0.564151
Znev_05132	turquoise	gb|KDR16132.1| Sn1-specific diacylglycerol lipase alpha [Zootermopsis nevadensis]	0.636306	0.0479383	0.232137	0.518691
Znev_05138	turquoise	ref|XP_021926039.1| trithorax group protein osa-like [Zootermopsis nevadensis] >ref|XP_021926040.1| trithorax group protein osa-like [Zootermopsis nevadensis] >ref|XP_021926041.1| trithorax group protein osa-like [Zootermopsis nevadensis] >gb|KDR16137.1| Serine proteinase stubble [Zootermopsis nevadensis]	0.636306	0.0479383	0.450361	0.191509
Znev_05141	turquoise	gb|KDR16140.1| DENN domain-containing protein 2C [Zootermopsis nevadensis]	0.636306	0.0479383	0.362894	0.30271
Znev_05153	turquoise	ref|XP_021913535.1| hormone-sensitive lipase isoform X1 [Zootermopsis nevadensis]	0.636306	0.0479383	-0.045983	0.899625
Znev_05165	turquoise		0.636306	0.0479383	0.0307003	0.932906
Znev_05177	turquoise		0.636306	0.0479383	-0.0103729	0.977312
Znev_05178	turquoise	ref|XP_021913581.1| MIT domain-containing protein 1 [Zootermopsis nevadensis] >ref|XP_021913582.1| MIT domain-containing protein 1 [Zootermopsis nevadensis] >ref|XP_021913583.1| MIT domain-containing protein 1 [Zootermopsis nevadensis] >ref|XP_021913584.1| MIT domain-containing protein 1 [Zootermopsis nevadensis] >ref|XP_021913585.1| MIT domain-containing protein 1 [Zootermopsis nevadensis] >gb|K…	0.636306	0.0479383	0.646202	0.0435193
Znev_05193	turquoise	ref|XP_021939196.1| tryptase isoform X1 [Zootermopsis nevadensis]	0.636306	0.0479383	0.556122	0.0950433
Znev_05196	turquoise	ref|XP_003242514.1| zinc finger protein 271 [Acyrthosiphon pisum]	0.636306	0.0479383	-0.0590351	0.87131
Znev_05211	turquoise	gb|PSN34557.1| WD repeat-containing protein 11 [Blattella germanica]	0.636306	0.0479383	0.169892	0.638903
Znev_05234	turquoise		0.636306	0.0479383	0.370301	0.2922
Znev_05236	turquoise	ref|XP_021926159.1| alanine--tRNA ligase, mitochondrial isoform X1 [Zootermopsis nevadensis] >ref|XP_021926160.1| alanine--tRNA ligase, mitochondrial isoform X1 [Zootermopsis nevadensis] >gb|KDR16062.1| Alanyl-tRNA synthetase, cytoplasmic [Zootermopsis nevadensis]	0.636306	0.0479383	-0.198846	0.58182
Znev_05273	turquoise	gb|AVA17427.1| putative Per a allergen [Periplaneta americana]	0.636306	0.0479383	0.716668	0.019694
Znev_05287	turquoise	ref|XP_021939764.1| homogentisate 1,2-dioxygenase isoform X1 [Zootermopsis nevadensis] >ref|XP_021939765.1| homogentisate 1,2-dioxygenase isoform X1 [Zootermopsis nevadensis] >ref|XP_021939766.1| homogentisate 1,2-dioxygenase isoform X1 [Zootermopsis nevadensis] >ref|XP_021939767.1| homogentisate 1,2-dioxygenase isoform X2 [Zootermopsis nevadensis] >gb|KDR08225.1| Homogentisate 1,2-dioxygenase [Z…	0.636306	0.0479383	0.756269	0.0113661
Znev_05303	turquoise	gb|KDR08241.1| WAP four-disulfide core domain protein 2 [Zootermopsis nevadensis]	0.636306	0.0479383	0.619772	0.0559716
Znev_05332	turquoise	gb|ABI63547.1| triosephosphate isomerase [Blattella germanica]	0.636306	0.0479383	0.438706	0.20468
Znev_05339	turquoise	gb|KDR14071.1| Cytochrome P450 6k1 [Zootermopsis nevadensis]	0.636306	0.0479383	0.712988	0.0206356
Znev_05366	turquoise		0.636306	0.0479383	0.413248	0.235222
Znev_05391	turquoise	gb|PNF41679.1| Cytochrome P450 4C1 [Cryptotermes secundus]	0.636306	0.0479383	0.595995	0.0690105
Znev_05398	turquoise	gb|AAO20251.1| cytochrome P450 monooxygenase CYP4G19 [Blattella germanica]	0.636306	0.0479383	0.399145	0.253182
Znev_05436	turquoise	gb|KDR11431.1| ATP-binding cassette sub-family B member 7, mitochondrial, partial [Zootermopsis nevadensis]	0.636306	0.0479383	0.52757	0.117064
Znev_05479	turquoise	gb|PSN55002.1| Beta-ureidopropionase [Blattella germanica]	0.636306	0.0479383	0.52187	0.121809
Znev_05486	turquoise	gb|KDR12158.1| Aromatic-L-amino-acid decarboxylase, partial [Zootermopsis nevadensis]	0.636306	0.0479383	0.613281	0.0593538
Znev_05521	turquoise	gb|KDR15361.1| putative ubiquitin carboxyl-terminal hydrolase CYLD [Zootermopsis nevadensis]	0.636306	0.0479383	0.414649	0.233477
Znev_05529	turquoise	gb|KDR15368.1| Arf-GAP domain and FG repeats-containing protein 1 [Zootermopsis nevadensis]	0.636306	0.0479383	0.265011	0.459315
Znev_05558	turquoise	ref|XP_021916308.1| U2 small nuclear ribonucleoprotein auxiliary factor 35 kDa subunit-related protein 1 isoform X1 [Zootermopsis nevadensis] >ref|XP_021916309.1| U2 small nuclear ribonucleoprotein auxiliary factor 35 kDa subunit-related protein 1 isoform X1 [Zootermopsis nevadensis] >ref|XP_021916310.1| U2 small nuclear ribonucleoprotein auxiliary factor 35 kDa subunit-related protein 1 isoform …	0.636306	0.0479383	-0.0126843	0.972258
Znev_05560	turquoise		0.636306	0.0479383	0.505023	0.136525
Znev_05561	turquoise	gb|KDR21333.1| Aspartate aminotransferase, cytoplasmic, partial [Zootermopsis nevadensis]	0.636306	0.0479383	0.782345	0.00747952
Znev_05572	turquoise	ref|XP_021916280.1| NADH-ubiquinone oxidoreductase 75 kDa subunit, mitochondrial [Zootermopsis nevadensis] >ref|XP_021916281.1| NADH-ubiquinone oxidoreductase 75 kDa subunit, mitochondrial [Zootermopsis nevadensis] >ref|XP_021916282.1| NADH-ubiquinone oxidoreductase 75 kDa subunit, mitochondrial [Zootermopsis nevadensis] >ref|XP_021916283.1| NADH-ubiquinone oxidoreductase 75 kDa subunit, mitochon…	0.636306	0.0479383	0.761008	0.0105733
Znev_05577	turquoise		0.636306	0.0479383	0.191613	0.5959
Znev_05634	turquoise	ref|XP_015517794.1| PREDICTED: deoxyribonuclease-2-alpha isoform X2 [Neodiprion lecontei]	0.636306	0.0479383	0.233654	0.515884
Znev_05682	turquoise	ref|XP_023718674.1| pro-resilin-like [Cryptotermes secundus]	0.636306	0.0479383	0.43599	0.207823
Znev_05687	turquoise	gb|KDR13464.1| Arf-GAP with SH3 domain, ANK repeat and PH domain-containing protein 1 [Zootermopsis nevadensis]	0.636306	0.0479383	0.356402	0.312082
Znev_05689	turquoise	ref|XP_012256044.1| probable hydroxyacid-oxoacid transhydrogenase, mitochondrial [Athalia rosae] >ref|XP_020707979.1| probable hydroxyacid-oxoacid transhydrogenase, mitochondrial [Athalia rosae] >ref|XP_020707980.1| probable hydroxyacid-oxoacid transhydrogenase, mitochondrial [Athalia rosae]	0.636306	0.0479383	0.676815	0.0315963
Znev_05713	turquoise	ref|XP_021919270.1| modular serine protease-like [Zootermopsis nevadensis] >gb|KDR19731.1| Limulus clotting factor C [Zootermopsis nevadensis]	0.636306	0.0479383	0.678964	0.0308542
Znev_05715	turquoise	gb|KDR19733.1| Limulus clotting factor C [Zootermopsis nevadensis]	0.636306	0.0479383	0.359575	0.307482
Znev_05719	turquoise	gb|KDR19738.1| Protein phosphatase 1 regulatory subunit 3C [Zootermopsis nevadensis]	0.636306	0.0479383	0.465397	0.175271
Znev_05738	turquoise		0.636306	0.0479383	0.672106	0.0332647
Znev_05746	turquoise	ref|XP_021919878.1| pyruvate kinase-like isoform X1 [Zootermopsis nevadensis] >gb|KDR19430.1| Pyruvate kinase [Zootermopsis nevadensis]	0.636306	0.0479383	0.57257	0.0836531
Znev_05776	turquoise	gb|KDR15980.1| Fatty acyl-CoA reductase 1 [Zootermopsis nevadensis]	0.636306	0.0479383	0.21621	0.548537
Znev_05779	turquoise	ref|XP_021926366.1| endochitinase A-like [Zootermopsis nevadensis]	0.636306	0.0479383	0.688887	0.0275809
Znev_05780	turquoise	gb|KDR15984.1| putative chitinase 3 [Zootermopsis nevadensis]	0.636306	0.0479383	0.670537	0.0338338
Znev_05790	turquoise	ref|XP_021926314.1| phosphoglycerate kinase isoform X1 [Zootermopsis nevadensis]	0.636306	0.0479383	0.52145	0.122163
Znev_05795	turquoise	gb|KDR15998.1| Serine/threonine-protein phosphatase 4 regulatory subunit 4 [Zootermopsis nevadensis]	0.636306	0.0479383	0.481576	0.158745
Znev_05802	turquoise	gb|PSN45247.1| GDP-Man:Man(3)GlcNAc(2)-PP-Dol alpha-1 [Blattella germanica]	0.636306	0.0479383	0.469008	0.171498
Znev_05831	turquoise		0.636306	0.0479383	0.607831	0.0622959
Znev_05850	turquoise		0.636306	0.0479383	-0.0613389	0.866325
Znev_05878	turquoise		0.636306	0.0479383	0.552072	0.097991
Znev_05879	turquoise	ref|XP_021924104.1| acyl-CoA Delta(11) desaturase-like isoform X1 [Zootermopsis nevadensis]	0.636306	0.0479383	0.457233	0.183982
Znev_05880	turquoise	ref|XP_021924063.1| carboxypeptidase N subunit 2-like [Zootermopsis nevadensis] >ref|XP_021924074.1| carboxypeptidase N subunit 2-like [Zootermopsis nevadensis] >ref|XP_021924083.1| carboxypeptidase N subunit 2-like [Zootermopsis nevadensis] >ref|XP_021924091.1| carboxypeptidase N subunit 2-like [Zootermopsis nevadensis] >gb|KDR23918.1| Leucine-rich repeat-containing protein [Zootermopsis nevaden…	0.636306	0.0479383	0.848898	0.00189261
Znev_05915	turquoise	gb|KDR14670.1| Tau-tubulin kinase 1 [Zootermopsis nevadensis]	0.636306	0.0479383	0.414203	0.234032
Znev_05955	turquoise	gb|KDR23427.1| Dynein heavy chain 10, axonemal [Zootermopsis nevadensis]	0.636306	0.0479383	-0.008129	0.982219
Znev_05992	turquoise	gb|KDR17776.1| Apolipophorin [Zootermopsis nevadensis]	0.636306	0.0479383	0.295438	0.407245
Znev_05994	turquoise	gb|PNF19470.1| DNA ligase 4 [Cryptotermes secundus]	0.636306	0.0479383	0.405088	0.245524
Znev_06010	turquoise	gb|PNF35849.1| Neuroparsin-A, partial [Cryptotermes secundus]	0.636306	0.0479383	0.562474	0.0905343
Znev_06027	turquoise	gb|PNF36923.1| Peptidyl-alpha-hydroxyglycine alpha-amidating lyase 2 [Cryptotermes secundus]	0.636306	0.0479383	0.274015	0.443606
Znev_06064	turquoise		0.636306	0.0479383	0.209908	0.560529
Znev_06108	turquoise	gb|KDR12657.1| Serine/threonine-protein kinase SMG1, partial [Zootermopsis nevadensis]	0.636306	0.0479383	-0.00366379	0.991986
Znev_06128	turquoise	gb|PSN45115.1| Cytochrome P450 4c3 [Blattella germanica]	0.636306	0.0479383	0.672643	0.0330715
Znev_06129	turquoise	ref|XP_021932506.1| neuropeptide CCHamide-1 receptor-like [Zootermopsis nevadensis] >gb|KDR12681.1| Bombesin receptor subtype-3 [Zootermopsis nevadensis]	0.636306	0.0479383	0.703575	0.0231842
Znev_06147	turquoise	ref|XP_021929134.1| serine protease snake-like [Zootermopsis nevadensis] >gb|KDR24454.1| Serine protease snake [Zootermopsis nevadensis]	0.636306	0.0479383	0.266937	0.455935
Znev_06180	turquoise	gb|AGM32592.1| TMEM9 family protein [Coptotermes formosanus]	0.636306	0.0479383	0.468046	0.172498
Znev_06207	turquoise	gb|ALG35940.1| CRF-DH precursor, partial [Periplaneta americana]	0.636306	0.0479383	0.126536	0.727592
Znev_06248	turquoise		0.636306	0.0479383	0.249916	0.486194
Znev_06276	turquoise	gb|KDR12612.1| SOX domain-containing protein dichaete [Zootermopsis nevadensis]	0.636306	0.0479383	0.302421	0.39571
Znev_06280	turquoise	gb|ODN01146.1| Sideroflexin-3 [Orchesella cincta]	0.636306	0.0479383	0.606619	0.0629628
Znev_06298	turquoise	ref|XP_021936752.1| apolipoprotein D-like [Zootermopsis nevadensis] >gb|KDR10224.1| Apolipoprotein D [Zootermopsis nevadensis]	0.636306	0.0479383	0.464575	0.176136
Znev_06299	turquoise	ref|XP_021936752.1| apolipoprotein D-like [Zootermopsis nevadensis] >gb|KDR10224.1| Apolipoprotein D [Zootermopsis nevadensis]	0.636306	0.0479383	0.430191	0.214624
Znev_06300	turquoise	gb|PNF21495.1| UDP-glucuronosyltransferase 2B19 [Cryptotermes secundus] >gb|PNF21496.1| UDP-glucuronosyltransferase 2B19 [Cryptotermes secundus]	0.636306	0.0479383	0.50065	0.140515
Znev_06338	turquoise	gb|KDR23071.1| Protein msta, isoform A [Zootermopsis nevadensis]	0.636306	0.0479383	0.511019	0.131168
Znev_06376	turquoise	gb|PSN57344.1| DNA fragmentation factor subunit beta [Blattella germanica]	0.636306	0.0479383	0.481826	0.158497
Znev_06379	turquoise	ref|XP_021927165.1| sodium-coupled neutral amino acid transporter 9-like [Zootermopsis nevadensis] >gb|KDR15632.1| Putative amino acid permease F13H10.3 [Zootermopsis nevadensis]	0.636306	0.0479383	0.44236	0.200496
Znev_06466	turquoise	ref|XP_021934970.1| 2-oxoglutarate dehydrogenase, mitochondrial isoform X1 [Zootermopsis nevadensis] >ref|XP_021934971.1| 2-oxoglutarate dehydrogenase, mitochondrial isoform X2 [Zootermopsis nevadensis] >ref|XP_021934972.1| 2-oxoglutarate dehydrogenase, mitochondrial isoform X1 [Zootermopsis nevadensis] >gb|KDR11185.1| 2-oxoglutarate dehydrogenase E1 component, mitochondrial [Zootermopsis nevaden…	0.636306	0.0479383	0.700846	0.0239617
Znev_06473	turquoise		0.636306	0.0479383	0.041014	0.910433
Znev_06477	turquoise	ref|XP_021934915.1| zinc finger and BTB domain-containing protein 14-like isoform X1 [Zootermopsis nevadensis]	0.636306	0.0479383	0.12407	0.732736
Znev_06526	turquoise	gb|KDR20258.1| Phosphoenolpyruvate carboxykinase [GTP] [Zootermopsis nevadensis]	0.636306	0.0479383	0.617384	0.0572009
Znev_06536	turquoise	ref|XP_021918320.1| acyl-CoA synthetase family member 3, mitochondrial isoform X1 [Zootermopsis nevadensis]	0.636306	0.0479383	0.516408	0.126466
Znev_06541	turquoise	gb|KDR20273.1| Cytochrome P450 9e2 [Zootermopsis nevadensis]	0.636306	0.0479383	0.408617	0.241037
Znev_06543	turquoise	gb|KDR20275.1| Cytochrome P450 9e2 [Zootermopsis nevadensis]	0.636306	0.0479383	0.541847	0.105691
Znev_06611	turquoise	ref|XP_012271815.1| prisilkin-39 [Orussus abietinus]	0.636306	0.0479383	0.378144	0.28129
Znev_06615	turquoise		0.636306	0.0479383	0.562686	0.0903861
Znev_06647	turquoise	gb|PNF20878.1| Calcium release-activated calcium channel protein 1 [Cryptotermes secundus]	0.636306	0.0479383	0.609409	0.0614343
Znev_06655	turquoise	ref|XP_021918645.1| E3 ubiquitin-protein ligase SIAH2-like [Zootermopsis nevadensis] >ref|XP_021918647.1| E3 ubiquitin-protein ligase SIAH2-like [Zootermopsis nevadensis] >gb|KDR20121.1| E3 ubiquitin-protein ligase SIAH1B [Zootermopsis nevadensis]	0.636306	0.0479383	0.732473	0.0159873
Znev_06689	turquoise	ref|XP_021917691.1| mucin-3A-like isoform X1 [Zootermopsis nevadensis]	0.636306	0.0479383	-0.397265	0.255632
Znev_06700	turquoise	gb|KDR14687.1| Soluble guanylate cyclase 88E [Zootermopsis nevadensis]	0.636306	0.0479383	0.262693	0.463399
Znev_06718	turquoise		0.636306	0.0479383	0.375735	0.284617
Znev_06723	turquoise	ref|XP_021928949.1| zinc finger CCCH domain-containing protein 11A-like isoform X1 [Zootermopsis nevadensis] >ref|XP_021928950.1| zinc finger CCCH domain-containing protein 11A-like isoform X1 [Zootermopsis nevadensis] >gb|KDR14709.1| Zinc finger CCCH domain-containing protein 11A [Zootermopsis nevadensis]	0.636306	0.0479383	0.0096709	0.978847
Znev_06727	turquoise		0.636306	0.0479383	0.219403	0.5425
Znev_06754	turquoise	gb|KDR22318.1| Monocarboxylate transporter 14, partial [Zootermopsis nevadensis]	0.636306	0.0479383	0.435026	0.208944
Znev_06785	turquoise	ref|XP_008188456.1| zinc finger protein 271-like [Acyrthosiphon pisum]	0.636306	0.0479383	0.608406	0.0619812
Znev_06806	turquoise	gb|KDR19096.1| FYVE, RhoGEF and PH domain-containing protein 6 [Zootermopsis nevadensis]	0.636306	0.0479383	0.116931	0.747683
Znev_06842	turquoise	ref|XP_021925662.1| prenylcysteine oxidase 1-like isoform X1 [Zootermopsis nevadensis] >gb|KDR16314.1| Prenylcysteine oxidase [Zootermopsis nevadensis]	0.636306	0.0479383	0.445207	0.19727
Znev_06875	turquoise	ref|XP_021926289.1| serine protease inhibitor 28Dc-like [Zootermopsis nevadensis] >gb|KDR16030.1| Antithrombin-III [Zootermopsis nevadensis]	0.636306	0.0479383	0.673028	0.0329335
Znev_06920	turquoise	gb|KDR20855.1| LIM domain-binding protein 3 [Zootermopsis nevadensis]	0.636306	0.0479383	0.63198	0.0499608
Znev_06947	turquoise		0.636306	0.0479383	-0.192321	0.594516
Znev_06969	turquoise	gb|KDR12048.1| Putative ammonium transporter 1 [Zootermopsis nevadensis]	0.636306	0.0479383	0.345681	0.327889
Znev_06972	turquoise	ref|XP_021933545.1| mitochondrial dicarboxylate carrier-like isoform X1 [Zootermopsis nevadensis]	0.636306	0.0479383	0.454739	0.186694
Znev_06975	turquoise	ref|XP_021933570.1| serine hydroxymethyltransferase, mitochondrial-like [Zootermopsis nevadensis] >ref|XP_021933571.1| serine hydroxymethyltransferase, mitochondrial-like [Zootermopsis nevadensis] >ref|XP_021933572.1| serine hydroxymethyltransferase, mitochondrial-like [Zootermopsis nevadensis] >gb|KDR12053.1| Serine hydroxymethyltransferase, mitochondrial [Zootermopsis nevadensis]	0.636306	0.0479383	0.077037	0.832478
Znev_06987	turquoise		0.636306	0.0479383	0.0113783	0.975113
Znev_06988	turquoise	gb|KDR12066.1| Putative ammonium transporter 3, partial [Zootermopsis nevadensis]	0.636306	0.0479383	-0.487395	0.15304
Znev_06994	turquoise	gb|KDR13490.1| Bestrophin-3, partial [Zootermopsis nevadensis]	0.636306	0.0479383	0.486222	0.15418
Znev_07009	turquoise	ref|XP_021919361.1| transient receptor potential cation channel protein painless-like [Zootermopsis nevadensis] >gb|KDR19690.1| Transient receptor potential cation channel protein painless [Zootermopsis nevadensis]	0.636306	0.0479383	-0.153239	0.67255
Znev_07068	turquoise	gb|AGM32813.1| leptin receptor overlapping transcript-like protein [Coptotermes formosanus]	0.636306	0.0479383	0.568687	0.0862584
Znev_07083	turquoise		0.636306	0.0479383	0.500981	0.14021
Znev_07085	turquoise	gb|KDR09003.1| GTP-binding protein REM 1 [Zootermopsis nevadensis]	0.636306	0.0479383	0.596035	0.0689869
Znev_07175	turquoise	gb|KDR20936.1| Legumain [Zootermopsis nevadensis]	0.636306	0.0479383	0.530444	0.114716
Znev_07188	turquoise	ref|XP_021917089.1| homeobox protein six1-like [Zootermopsis nevadensis]	0.636306	0.0479383	0.47809	0.162223
Znev_07224	turquoise	ref|XP_021929094.1| DDB1- and CUL4-associated factor 8-like [Zootermopsis nevadensis] >gb|KDR14597.1| WD repeat-containing protein 42A [Zootermopsis nevadensis]	0.636306	0.0479383	0.634858	0.0486091
Znev_07225	turquoise	ref|XP_021929096.1| ankyrin repeat and SAM domain-containing protein 3-like isoform X1 [Zootermopsis nevadensis] >ref|XP_021929097.1| ankyrin repeat and SAM domain-containing protein 3-like isoform X1 [Zootermopsis nevadensis] >ref|XP_021929098.1| ankyrin repeat and SAM domain-containing protein 3-like isoform X1 [Zootermopsis nevadensis] >ref|XP_021929099.1| ankyrin repeat and SAM domain-contain…	0.636306	0.0479383	0.430292	0.214506
Znev_07264	turquoise	ref|XP_021929957.1| alaserpin-like isoform X1 [Zootermopsis nevadensis] >gb|KDR14147.1| Leukocyte elastase inhibitor C [Zootermopsis nevadensis]	0.636306	0.0479383	0.434282	0.209813
Znev_07345	turquoise	ref|XP_021936872.1| juvenile hormone epoxide hydrolase 1-like [Zootermopsis nevadensis] >ref|XP_021936873.1| juvenile hormone epoxide hydrolase 1-like [Zootermopsis nevadensis] >ref|XP_021936874.1| juvenile hormone epoxide hydrolase 1-like [Zootermopsis nevadensis] >gb|KDR10172.1| Juvenile hormone epoxide hydrolase 1 [Zootermopsis nevadensis]	0.636306	0.0479383	0.597094	0.0683681
Znev_07355	turquoise	ref|XP_021937075.1| D-2-hydroxyglutarate dehydrogenase, mitochondrial isoform X1 [Zootermopsis nevadensis] >gb|KDR10015.1| D-2-hydroxyglutarate dehydrogenase, mitochondrial [Zootermopsis nevadensis]	0.636306	0.0479383	0.506411	0.135273
Znev_07357	turquoise	ref|XP_021937120.1| pancreatic triacylglycerol lipase-like [Zootermopsis nevadensis] >gb|KDR10017.1| Pancreatic lipase-related protein 2 [Zootermopsis nevadensis]	0.636306	0.0479383	0.613463	0.0592573
Znev_07365	turquoise		0.636306	0.0479383	0.641568	0.0455529
Znev_07375	turquoise	ref|XP_021937102.1| tachykinin-like peptides receptor 86C isoform X1 [Zootermopsis nevadensis] >ref|XP_021937103.1| tachykinin-like peptides receptor 86C isoform X1 [Zootermopsis nevadensis]	0.636306	0.0479383	0.554515	0.0962064
Znev_07389	turquoise		0.636306	0.0479383	0.204637	0.570637
Znev_07392	turquoise	ref|XP_021919965.1| BAG domain-containing protein Samui isoform X1 [Zootermopsis nevadensis] >gb|KDR19389.1| BAG family molecular chaperone regulator 3 [Zootermopsis nevadensis]	0.636306	0.0479383	0.324263	0.36067
Znev_07401	turquoise	gb|KDR19396.1| G-protein coupled receptor Mth2 [Zootermopsis nevadensis]	0.636306	0.0479383	0.301419	0.397356
Znev_07418	turquoise	ref|XP_021918550.1| lysozyme-like [Zootermopsis nevadensis] >gb|KDR20128.1| Lysozyme [Zootermopsis nevadensis]	0.636306	0.0479383	0.478047	0.162266
Znev_07419	turquoise	ref|XP_021918555.1| lysozyme 1-like [Zootermopsis nevadensis] >gb|KDR20129.1| Lysozyme 1 [Zootermopsis nevadensis]	0.636306	0.0479383	0.342128	0.333216
Znev_07448	turquoise	gb|PNF33232.1| Motile sperm domain-containing protein 1 [Cryptotermes secundus]	0.636306	0.0479383	0.29843	0.402284
Znev_07449	turquoise	ref|XP_021925393.1| glycine-rich cell wall structural protein isoform X1 [Zootermopsis nevadensis]	0.636306	0.0479383	0.58113	0.0780904
Znev_07454	turquoise	gb|MBP9765145.1| S-layer family protein [Candidatus Babeliales bacterium]	0.636306	0.0479383	0.453619	0.187919
Znev_07455	turquoise		0.636306	0.0479383	0.468677	0.171842
Znev_07456	turquoise	ref|XP_021914537.1| von Willebrand factor D and EGF domain-containing protein-like [Zootermopsis nevadensis] >gb|KDR22075.1| Tenascin-X [Zootermopsis nevadensis]	0.636306	0.0479383	0.49562	0.145191
Znev_07474	turquoise	gb|AFZ78682.1| peroxiredoxin-like protein [Coptotermes formosanus]	0.636306	0.0479383	0.415788	0.232065
Znev_07492	turquoise		0.636306	0.0479383	0.122452	0.736116
Znev_07508	turquoise		0.636306	0.0479383	0.565317	0.0885609
Znev_07561	turquoise		0.636306	0.0479383	-0.0998331	0.783779
Znev_07584	turquoise	gb|KDR15188.1| F-box only protein 42, partial [Zootermopsis nevadensis]	0.636306	0.0479383	-0.126344	0.727991
Znev_07625	turquoise	gb|PSN58468.1| Vacuolar sorting-associated 26B-like protein [Blattella germanica]	0.636306	0.0479383	0.418428	0.228811
Znev_07628	turquoise	gb|KDR15528.1| Coiled-coil domain-containing protein [Zootermopsis nevadensis]	0.636306	0.0479383	-0.264391	0.460406
Znev_07631	turquoise	gb|PFX28352.1| Granulin [Stylophora pistillata]	0.636306	0.0479383	0.335121	0.343853
Znev_07639	turquoise	ref|XP_021927407.1| early endosome antigen 1-like [Zootermopsis nevadensis] >gb|KDR15539.1| Early endosome antigen 1 [Zootermopsis nevadensis]	0.636306	0.0479383	0.527844	0.116839
Znev_07649	turquoise	gb|KDR08101.1| Solute carrier family 23 member 1 [Zootermopsis nevadensis]	0.636306	0.0479383	0.490551	0.149999
Znev_07651	turquoise	ref|XP_021939841.1| integrin beta-PS-like isoform X1 [Zootermopsis nevadensis]	0.636306	0.0479383	0.509218	0.132763
Znev_07657	turquoise	ref|XP_021939916.1| zinc finger protein 37-like [Zootermopsis nevadensis]	0.636306	0.0479383	0.203679	0.572481
Znev_07665	turquoise	ref|XP_021939897.1| alpha-tocopherol transfer protein-like isoform X1 [Zootermopsis nevadensis] >ref|XP_021939898.1| alpha-tocopherol transfer protein-like isoform X1 [Zootermopsis nevadensis] >gb|KDR08117.1| Alpha-tocopherol transfer protein-like [Zootermopsis nevadensis]	0.636306	0.0479383	0.41576	0.2321
Znev_07683	turquoise	gb|PNF34463.1| Voltage-dependent calcium channel type D subunit alpha-1 [Cryptotermes secundus]	0.636306	0.0479383	0.503187	0.138191
Znev_07695	turquoise	gb|KDR08475.1| Iron-sulfur cluster assembly 1-like protein, mitochondrial [Zootermopsis nevadensis]	0.636306	0.0479383	0.557337	0.0941695
Znev_07751	turquoise	gb|KDR16428.1| Lipase 3 [Zootermopsis nevadensis]	0.636306	0.0479383	0.0100429	0.978033
Znev_07769	turquoise	gb|KDR15801.1| Serine/threonine-protein kinase Nek1 [Zootermopsis nevadensis]	0.636306	0.0479383	0.345824	0.327674
Znev_07772	turquoise		0.636306	0.0479383	0.60562	0.0635161
Znev_07801	turquoise		0.636306	0.0479383	-0.287349	0.420804
Znev_07842	turquoise	ref|XP_021923408.1| zinc finger and SCAN domain-containing protein 21-like isoform X1 [Zootermopsis nevadensis]	0.636306	0.0479383	0.133142	0.71386
Znev_07859	turquoise		0.636306	0.0479383	0.2199	0.541563
Znev_07860	turquoise		0.636306	0.0479383	0.470471	0.169983
Znev_07866	turquoise		0.636306	0.0479383	0.731504	0.0161992
Znev_07878	turquoise	ref|XP_021918828.1| rabphilin-1 isoform X1 [Zootermopsis nevadensis] >gb|KDR19993.1| Rabphilin-3A [Zootermopsis nevadensis]	0.636306	0.0479383	0.142357	0.694829
Znev_07891	turquoise	gb|KDR13577.1| cAMP-specific 3',5'-cyclic phosphodiesterase, partial [Zootermopsis nevadensis]	0.636306	0.0479383	0.513506	0.128985
Znev_07917	turquoise	ref|XP_021931002.1| zinc finger protein 154-like isoform X1 [Zootermopsis nevadensis] >gb|KDR13602.1| Transcription factor grauzone [Zootermopsis nevadensis]	0.636306	0.0479383	0.133165	0.713813
Znev_07934	turquoise	gb|KDR17009.1| Mitochondrial import inner membrane translocase subunit Tim8 [Zootermopsis nevadensis]	0.636306	0.0479383	0.217125	0.546804
Znev_07959	turquoise	ref|XP_021938674.1| intraflagellar transport protein 56 isoform X1 [Zootermopsis nevadensis] >gb|KDR08948.1| Tetratricopeptide repeat protein 26 [Zootermopsis nevadensis]	0.636306	0.0479383	0.298689	0.401855
Znev_08003	turquoise	gb|PNF13721.1| Calpain-7 [Cryptotermes secundus]	0.636306	0.0479383	0.170857	0.636971
Znev_08014	turquoise	gb|ROT73641.1| putative pkd2 [Penaeus vannamei]	0.636306	0.0479383	-0.305038	0.391429
Znev_08025	turquoise	ref|XP_021918394.1| zinc finger protein 585A-like [Zootermopsis nevadensis]	0.636306	0.0479383	-0.0832988	0.819043
Znev_08043	turquoise	gb|PNF27545.1| Lipase 3 [Cryptotermes secundus]	0.636306	0.0479383	0.497476	0.143454
Znev_08065	turquoise	gb|PSN41553.1| Fatty-acid amide hydrolase 2 [Blattella germanica]	0.636306	0.0479383	0.653647	0.0403807
Znev_08107	turquoise	ref|XP_021937951.1| F-box/LRR-repeat protein 14-like [Zootermopsis nevadensis] >gb|KDR09426.1| Leucine-rich repeat-containing protein 29 [Zootermopsis nevadensis]	0.636306	0.0479383	0.50925	0.132734
Znev_08109	turquoise	gb|KDR09428.1| Protein pigeon [Zootermopsis nevadensis]	0.636306	0.0479383	-0.232348	0.5183
Znev_08117	turquoise	ref|XP_021937927.1| calcium-independent phospholipase A2-gamma-like [Zootermopsis nevadensis] >ref|XP_021937928.1| calcium-independent phospholipase A2-gamma-like [Zootermopsis nevadensis] >ref|XP_021937929.1| calcium-independent phospholipase A2-gamma-like [Zootermopsis nevadensis] >ref|XP_021937930.1| calcium-independent phospholipase A2-gamma-like [Zootermopsis nevadensis] >gb|KDR09436.1| Calc…	0.636306	0.0479383	0.325659	0.358486
Znev_08118	turquoise	ref|XP_021937976.1| TBC1 domain family member 7 [Zootermopsis nevadensis] >gb|KDR09437.1| TBC1 domain family member 7 [Zootermopsis nevadensis]	0.636306	0.0479383	0.742973	0.0138123
Znev_08152	turquoise	gb|PNF38837.1| Cytoplasmic phosphatidylinositol transfer protein 1 [Cryptotermes secundus]	0.636306	0.0479383	0.367229	0.296535
Znev_08185	turquoise	gb|AGM32357.1| isovaleryl-coA dehydrogenase, mitochondrial-like protein [Coptotermes formosanus]	0.636306	0.0479383	0.166979	0.644749
Znev_08214	turquoise	ref|XP_021919774.1| neuroendocrine protein 7B2 isoform X3 [Zootermopsis nevadensis] >gb|KDR19503.1| Neuroendocrine protein 7B2 [Zootermopsis nevadensis]	0.636306	0.0479383	0.151394	0.676313
Znev_08266	turquoise	gb|KDR06781.1| Ribosomal protein S6 kinase alpha-5 [Zootermopsis nevadensis]	0.636306	0.0479383	-0.0309953	0.932263
Znev_08269	turquoise	ref|XP_021924739.1| protein kinase PVPK-1-like isoform X6 [Zootermopsis nevadensis] >gb|KDR16842.1| Ribosomal protein S6 kinase alpha-4 [Zootermopsis nevadensis]	0.636306	0.0479383	-0.374803	0.28591
Znev_08300	turquoise	ref|XP_021926679.1| PP2C-like domain-containing protein CG9801 isoform X1 [Zootermopsis nevadensis]	0.636306	0.0479383	0.657697	0.0387393
Znev_08316	turquoise		0.636306	0.0479383	0.348795	0.323255
Znev_08336	turquoise	gb|AGM32214.1| ribosome-associated membrane protein [Coptotermes formosanus]	0.636306	0.0479383	0.292021	0.412948
Znev_08350	turquoise	ref|XP_021925270.1| protein charybde-like isoform X1 [Zootermopsis nevadensis] >gb|KDR16565.1| Protein charybde [Zootermopsis nevadensis]	0.636306	0.0479383	0.449034	0.192983
Znev_08357	turquoise	ref|XP_021925280.1| acetyl-CoA carboxylase [Zootermopsis nevadensis]	0.636306	0.0479383	0.439177	0.204138
Znev_08378	turquoise		0.636306	0.0479383	0.348032	0.324388
Znev_08392	turquoise	gb|KDR19824.1| Lysosome membrane protein 2 [Zootermopsis nevadensis]	0.636306	0.0479383	0.0263979	0.942295
Znev_08418	turquoise		0.636306	0.0479383	0.558935	0.0930287
Znev_08421	turquoise	gb|PSN52619.1| Lipid storage droplets surface-binding protein 2 [Blattella germanica]	0.636306	0.0479383	0.336442	0.341834
Znev_08441	turquoise	gb|KDR24337.1| Muscle LIM protein Mlp84B [Zootermopsis nevadensis]	0.636306	0.0479383	0.698089	0.0247651
Znev_08472	turquoise	gb|AEV89753.1| elongation factor 2 [Schistocerca gregaria] >gb|QVD39427.1| Elongation factor 2 [Schistocerca gregaria]	0.636306	0.0479383	-0.0353886	0.922684
Znev_08502	turquoise	gb|KDR24533.1| Lactase-phlorizin hydrolase [Zootermopsis nevadensis]	0.636306	0.0479383	0.52463	0.119496
Znev_08508	turquoise	gb|KDR18914.1| Calcium-activated potassium channel slowpoke, partial [Zootermopsis nevadensis]	0.636306	0.0479383	0.393816	0.260161
Znev_08548	turquoise	dbj|BAA18916.1| lectin-related protein [Periplaneta americana]	0.636306	0.0479383	0.219544	0.542234
Znev_08620	turquoise	gb|EFN88947.1| Solute carrier family 35 member C2 [Harpegnathos saltator]	0.636306	0.0479383	0.227304	0.527676
Znev_08639	turquoise	gb|AMA98171.1| chemosensory protein [Blattella germanica]	0.636306	0.0479383	0.384818	0.272182
Znev_08640	turquoise		0.636306	0.0479383	0.614021	0.0589617
Znev_08669	turquoise	gb|KDR14355.1| Acyl-CoA synthetase family member 2, mitochondrial [Zootermopsis nevadensis]	0.636306	0.0479383	0.524144	0.119901
Znev_08684	turquoise	ref|XP_021932278.1| exonuclease mut-7 homolog isoform X1 [Zootermopsis nevadensis] >ref|XP_021932279.1| exonuclease mut-7 homolog isoform X1 [Zootermopsis nevadensis] >gb|KDR12833.1| putative exonuclease mut-7-like protein [Zootermopsis nevadensis]	0.636306	0.0479383	-0.0321722	0.929696
Znev_08701	turquoise	gb|PNF31552.1| Cytochrome P450 302a1, mitochondrial [Cryptotermes secundus]	0.636306	0.0479383	0.0403125	0.91196
Znev_08728	turquoise		0.636306	0.0479383	0.62819	0.0517783
Znev_08730	turquoise	ref|XP_021928588.1| fibrillin-1 isoform X1 [Zootermopsis nevadensis] >gb|KDR14884.1| Fibrillin-2 [Zootermopsis nevadensis]	0.636306	0.0479383	0.453253	0.18832
Znev_08828	turquoise	ref|XP_023711244.1| proton-coupled folate transporter isoform X2 [Cryptotermes secundus]	0.636306	0.0479383	0.580549	0.0784604
Znev_08859	turquoise		0.636306	0.0479383	-0.0295343	0.93545
Znev_08868	turquoise		0.636306	0.0479383	0.448702	0.193353
Znev_08871	turquoise	ref|XP_021937243.1| parathyroid hormone/parathyroid hormone-related peptide receptor-like isoform X1 [Zootermopsis nevadensis]	0.636306	0.0479383	0.274429	0.442891
Znev_08872	turquoise	gb|AAN15921.1| odorant-binding protein 1 precursor [Zootermopsis nevadensis]	0.636306	0.0479383	0.601296	0.0659476
Znev_08873	turquoise	gb|AAN15921.1| odorant-binding protein 1 precursor [Zootermopsis nevadensis]	0.636306	0.0479383	0.205611	0.568763
Znev_08874	turquoise	gb|ACI30685.1| odorant-binding protein [Periplaneta americana]	0.636306	0.0479383	0.40947	0.239961
Znev_08919	turquoise	ref|XP_021922034.1| alpha-tocopherol transfer protein-like isoform X1 [Zootermopsis nevadensis]	0.636306	0.0479383	0.539451	0.107549
Znev_08924	turquoise	gb|PSN46298.1| NADH dehydrogenase [ubiquinone] flavoprotein 1 [Blattella germanica]	0.636306	0.0479383	0.550806	0.0989249
Znev_08931	turquoise	gb|KDR18348.1| Proactivator polypeptide, partial [Zootermopsis nevadensis]	0.636306	0.0479383	0.468825	0.171688
Znev_08934	turquoise	gb|KDR18351.1| Cadherin-86C [Zootermopsis nevadensis]	0.636306	0.0479383	0.138863	0.702028
Znev_08953	turquoise	gb|PNF22338.1| Cytochrome b5, partial [Cryptotermes secundus]	0.636306	0.0479383	-0.0488261	0.893447
Znev_08960	turquoise	gb|KDR17999.1| Cytosolic carboxypeptidase 6, partial [Zootermopsis nevadensis]	0.636306	0.0479383	0.530215	0.114902
Znev_08970	turquoise	ref|XP_021942599.1| protein FAM166B-like isoform X2 [Zootermopsis nevadensis]	0.636306	0.0479383	0.373161	0.288196
Znev_08973	turquoise	gb|KDR22951.1| putative 3',5'-cyclic phosphodiesterase pde-5 [Zootermopsis nevadensis]	0.636306	0.0479383	0.643092	0.0448773
Znev_08974	turquoise		0.636306	0.0479383	-0.00265307	0.994196
Znev_08995	turquoise	gb|KDR20014.1| Gamma-glutamyl hydrolase [Zootermopsis nevadensis]	0.636306	0.0479383	0.459833	0.18118
Znev_09001	turquoise		0.636306	0.0479383	0.487743	0.152702
Znev_09015	turquoise	gb|PSN38522.1| THO complex subunit 1 [Blattella germanica]	0.636306	0.0479383	0.19328	0.592644
Znev_09032	turquoise	gb|KDR10319.1| Bumetanide-sensitive sodium-(potassium)-chloride cotransporter, partial [Zootermopsis nevadensis]	0.636306	0.0479383	0.474482	0.165871
Znev_09034	turquoise	gb|PNF37148.1| ATP-dependent (S)-NAD(P)H-hydrate dehydratase [Cryptotermes secundus]	0.636306	0.0479383	0.369892	0.292775
Znev_09048	turquoise	ref|XP_001309767.1| ankyrin repeat protein [Trichomonas vaginalis G3] >gb|EAX96837.1| ankyrin repeat protein, putative [Trichomonas vaginalis G3]	0.636306	0.0479383	0.164575	0.649585
Znev_09052	turquoise		0.636306	0.0479383	0.24516	0.494799
Znev_09116	turquoise	gb|KDR13156.1| A kinase anchor protein 10, mitochondrial [Zootermopsis nevadensis]	0.636306	0.0479383	0.338203	0.339154
Znev_09130	turquoise		0.636306	0.0479383	0.612018	0.0600274
Znev_09141	turquoise	gb|KDR13699.1| Annexin A7 [Zootermopsis nevadensis]	0.636306	0.0479383	-0.0821674	0.821467
Znev_09184	turquoise		0.636306	0.0479383	-0.074062	0.838875
Znev_09218	turquoise	ref|XP_021915629.1| facilitated trehalose transporter Tret1-2 homolog [Zootermopsis nevadensis] >gb|KDR21599.1| Solute carrier family 2, facilitated glucose transporter member 8 [Zootermopsis nevadensis]	0.636306	0.0479383	0.566226	0.0879361
Znev_09223	turquoise	gb|KDR09251.1| Carbonic anhydrase 3 [Zootermopsis nevadensis]	0.636306	0.0479383	0.312493	0.379353
Znev_09227	turquoise	ref|XP_021938169.1| histone-lysine N-methyltransferase 2C [Zootermopsis nevadensis]	0.636306	0.0479383	0.130534	0.719272
Znev_09233	turquoise		0.636306	0.0479383	0.369447	0.293402
Znev_09283	turquoise	gb|AGG86915.1| putative TRPL channel protein [Periplaneta americana]	0.636306	0.0479383	0.379071	0.280015
Znev_09369	turquoise	gb|KDR19873.1| Tax1-binding protein 1-like protein [Zootermopsis nevadensis]	0.636306	0.0479383	0.577432	0.0804634
Znev_09440	turquoise	gb|KDR18324.1| Transmembrane protease, serine 9, partial [Zootermopsis nevadensis]	0.636306	0.0479383	-0.0396668	0.913365
Znev_09442	turquoise	gb|AAX33734.1| MPA3 allergen [Periplaneta americana]	0.636306	0.0479383	0.00749688	0.983601
Znev_09447	turquoise	gb|PNF20442.1| Alkaline ceramidase [Cryptotermes secundus]	0.636306	0.0479383	0.555562	0.0954474
Znev_09454	turquoise	ref|XP_021918142.1| alpha-crystallin A chain-like isoform X1 [Zootermopsis nevadensis] >ref|XP_021918144.1| alpha-crystallin A chain-like isoform X1 [Zootermopsis nevadensis]	0.636306	0.0479383	0.692263	0.0265238
Znev_09456	turquoise	gb|KDR20346.1| UDP-glucuronosyltransferase, partial [Zootermopsis nevadensis]	0.636306	0.0479383	0.434234	0.209869
Znev_09514	turquoise	gb|KDR08854.1| Coiled-coil domain-containing protein 142 [Zootermopsis nevadensis]	0.636306	0.0479383	0.0690498	0.849672
Znev_09561	turquoise		0.636306	0.0479383	0.196308	0.586745
Znev_09578	turquoise	ref|XP_021933120.1| vesicle transport protein GOT1B [Zootermopsis nevadensis] >gb|KDR12335.1| Vesicle transport protein GOT1B [Zootermopsis nevadensis]	0.636306	0.0479383	0.52301	0.12085
Znev_09595	turquoise	ref|XP_021939989.1| dual specificity tyrosine-phosphorylation-regulated kinase 1A-like [Zootermopsis nevadensis]	0.636306	0.0479383	-0.364444	0.300494
Znev_09599	turquoise	gb|PNF41742.1| Pancreatic lipase-related protein 2 [Cryptotermes secundus]	0.636306	0.0479383	0.456183	0.185121
Znev_09642	turquoise		0.636306	0.0479383	0.268136	0.453836
Znev_09657	turquoise		0.636306	0.0479383	0.403398	0.247687
Znev_09702	turquoise	gb|KDR19959.1| BUD31-like protein [Zootermopsis nevadensis]	0.636306	0.0479383	0.463712	0.177048
Znev_09718	turquoise	gb|KDR08433.1| Neprilysin-2 [Zootermopsis nevadensis]	0.636306	0.0479383	0.473046	0.167336
Znev_09734	turquoise	gb|AFV36370.1| aldo-keto reductase [Reticulitermes flavipes]	0.636306	0.0479383	0.186687	0.60556
Znev_09739	turquoise		0.636306	0.0479383	0.074137	0.838714
Znev_09755	turquoise	gb|KDR21262.1| 5'-AMP-activated protein kinase catalytic subunit alpha-2 [Zootermopsis nevadensis]	0.636306	0.0479383	0.400994	0.250785
Znev_09842	turquoise		0.636306	0.0479383	0.259411	0.469209
Znev_09887	turquoise	ref|XP_021932811.1| lactoperoxidase-like [Zootermopsis nevadensis]	0.636306	0.0479383	0.432717	0.211647
Znev_09947	turquoise		0.636306	0.0479383	-0.376951	0.282935
Znev_10011	turquoise	gb|KDR21476.1| Autophagy-related protein 16-1 [Zootermopsis nevadensis]	0.636306	0.0479383	0.757592	0.0111408
Znev_10021	turquoise	ref|XP_021914428.1| protein takeout-like [Zootermopsis nevadensis] >gb|KDR22099.1| Protein takeout [Zootermopsis nevadensis]	0.636306	0.0479383	0.0526252	0.885201
Znev_10063	turquoise		0.636306	0.0479383	0.215476	0.549929
Znev_10073	turquoise		0.636306	0.0479383	0.722598	0.0182403
Znev_10074	turquoise	ref|XP_021929652.1| protein D2-like isoform X1 [Zootermopsis nevadensis] >gb|KDR14299.1| Phosphatidylethanolamine-binding protein 1 [Zootermopsis nevadensis]	0.636306	0.0479383	0.620356	0.0556737
Znev_10079	turquoise	ref|XP_014037226.1| PREDICTED: rho guanine nucleotide exchange factor 4 isoform X1 [Salmo salar]	0.636306	0.0479383	0.447508	0.194685
Znev_10080	turquoise		0.636306	0.0479383	0.569321	0.0858297
Znev_10099	turquoise	ref|XP_021925507.1| low-density lipoprotein receptor-related protein 3-like isoform X1 [Zootermopsis nevadensis] >gb|KDR16389.1| Low-density lipoprotein receptor-related protein 12 [Zootermopsis nevadensis]	0.636306	0.0479383	0.277413	0.437744
Znev_10106	turquoise		0.636306	0.0479383	0.658861	0.038276
Znev_10125	turquoise	ref|XP_021938943.1| zinc finger protein Xfin-like isoform X1 [Zootermopsis nevadensis] >ref|XP_021938945.1| zinc finger protein Xfin-like isoform X1 [Zootermopsis nevadensis]	0.636306	0.0479383	0.380662	0.277835
Znev_10128	turquoise	ref|XP_021940981.1| nischarin [Zootermopsis nevadensis] >gb|KDR07128.1| Nischarin [Zootermopsis nevadensis]	0.636306	0.0479383	0.300255	0.399271
Znev_10143	turquoise	ref|XP_021940983.1| la-related protein 1 isoform X1 [Zootermopsis nevadensis]	0.636306	0.0479383	0.567938	0.086767
Znev_10158	turquoise		0.636306	0.0479383	0.545909	0.102588
Znev_10159	turquoise	gb|KDR03821.1| Serine protease easter [Zootermopsis nevadensis]	0.636306	0.0479383	0.605335	0.0636746
Znev_10162	turquoise	gb|PNF22708.1| Serine protease easter [Cryptotermes secundus]	0.636306	0.0479383	0.304745	0.391907
Znev_10178	turquoise		0.636306	0.0479383	0.140954	0.697716
Znev_10212	turquoise		0.636306	0.0479383	0.172108	0.634469
Znev_10214	turquoise	ref|XP_021927585.1| venom carboxylesterase-6-like [Zootermopsis nevadensis]	0.636306	0.0479383	0.676194	0.0318131
Znev_10230	turquoise	gb|KDR23281.1| Unc-13-like protein D [Zootermopsis nevadensis]	0.636306	0.0479383	0.662596	0.0368145
Znev_10231	turquoise	ref|XP_021939422.1| protein unc-13 homolog 4B isoform X1 [Zootermopsis nevadensis]	0.636306	0.0479383	0.588708	0.0733708
Znev_10235	turquoise		0.636306	0.0479383	0.562567	0.0904691
Znev_10251	turquoise	gb|KDR16290.1| DnaJ-like protein subfamily C member 30 [Zootermopsis nevadensis]	0.636306	0.0479383	0.44312	0.199632
Znev_10291	turquoise	gb|PSN36460.1| TBC1 domain family member 14, partial [Blattella germanica]	0.636306	0.0479383	0.57254	0.0836732
Znev_10295	turquoise		0.636306	0.0479383	0.27734	0.437869
Znev_10324	turquoise	ref|XP_021924350.1| protein spaetzle-like [Zootermopsis nevadensis] >gb|KDR17074.1| Protein spaetzle [Zootermopsis nevadensis]	0.636306	0.0479383	0.418289	0.228981
Znev_10326	turquoise	gb|KDR17076.1| Neuropeptide Y receptor [Zootermopsis nevadensis]	0.636306	0.0479383	0.0874033	0.810259
Znev_10328	turquoise	gb|KDR17079.1| Neuropeptide Y receptor [Zootermopsis nevadensis]	0.636306	0.0479383	0.520524	0.122947
Znev_10329	turquoise	ref|XP_021924364.1| leucine-rich melanocyte differentiation-associated protein-like isoform X1 [Zootermopsis nevadensis] >gb|KDR17080.1| Leucine-rich repeat-containing protein C10orf11-like protein [Zootermopsis nevadensis]	0.636306	0.0479383	0.735429	0.0153525
Znev_10348	turquoise	ref|XP_021936789.1| TGF-beta-activated kinase 1 and MAP3K7-binding protein 3-like isoform X1 [Zootermopsis nevadensis] >ref|XP_021936790.1| TGF-beta-activated kinase 1 and MAP3K7-binding protein 3-like isoform X1 [Zootermopsis nevadensis] >ref|XP_021936791.1| TGF-beta-activated kinase 1 and MAP3K7-binding protein 3-like isoform X1 [Zootermopsis nevadensis] >ref|XP_021936792.1| TGF-beta-activated …	0.636306	0.0479383	0.362554	0.303196
Znev_10396	turquoise		0.636306	0.0479383	0.164291	0.650159
Znev_10425	turquoise	ref|XP_021918064.1| protein transport protein Sec23A isoform X2 [Zootermopsis nevadensis]	0.636306	0.0479383	0.544493	0.103663
Znev_10431	turquoise	gb|KDR18080.1| Sarcosine dehydrogenase, mitochondrial, partial [Zootermopsis nevadensis]	0.636306	0.0479383	0.53041	0.114743
Znev_10442	turquoise		0.636306	0.0479383	0.313735	0.37736
Znev_10469	turquoise	gb|KZS14224.1| Protein wech [Daphnia magna]	0.636306	0.0479383	0.51479	0.127867
Znev_10539	turquoise	ref|XP_021938137.1| alpha-N-acetylglucosaminidase isoform X1 [Zootermopsis nevadensis] >gb|KDR09306.1| Alpha-N-acetylglucosaminidase [Zootermopsis nevadensis]	0.636306	0.0479383	0.15172	0.675647
Znev_10555	turquoise	emb|CAB3365553.1| Hypothetical predicted protein [Cloeon dipterum]	0.636306	0.0479383	0.396796	0.256245
Znev_10567	turquoise		0.636306	0.0479383	0.590809	0.0720953
Znev_10568	turquoise	gb|PNF38667.1| L-2-hydroxyglutarate dehydrogenase, mitochondrial [Cryptotermes secundus]	0.636306	0.0479383	0.603753	0.0645584
Znev_10586	turquoise	gb|KDR18287.1| AP2-associated protein kinase 1 [Zootermopsis nevadensis]	0.636306	0.0479383	-0.101726	0.779762
Znev_10594	turquoise	gb|KDR16352.1| Metallophosphoesterase 1 [Zootermopsis nevadensis]	0.636306	0.0479383	-0.0263023	0.942503
Znev_10638	turquoise	gb|KDR06553.1| Basigin [Zootermopsis nevadensis]	0.636306	0.0479383	0.251177	0.483923
Znev_10639	turquoise	gb|KDR06554.1| Tyrosine-protein kinase hopscotch [Zootermopsis nevadensis]	0.636306	0.0479383	0.362911	0.302685
Znev_10709	turquoise	gb|PSN46746.1| Delta(24)-sterol reductase [Blattella germanica]	0.636306	0.0479383	0.574514	0.0823682
Znev_10711	turquoise	ref|XP_021915127.1| cell cycle checkpoint protein RAD17 isoform X1 [Zootermopsis nevadensis] >ref|XP_021915128.1| cell cycle checkpoint protein RAD17 isoform X1 [Zootermopsis nevadensis] >ref|XP_021915129.1| cell cycle checkpoint protein RAD17 isoform X1 [Zootermopsis nevadensis] >ref|XP_021915130.1| cell cycle checkpoint protein RAD17 isoform X1 [Zootermopsis nevadensis]	0.636306	0.0479383	0.57677	0.0808928
Znev_10736	turquoise		0.636306	0.0479383	0.268794	0.452686
Znev_10739	turquoise		0.636306	0.0479383	0.524537	0.119573
Znev_10763	turquoise		0.636306	0.0479383	0.441796	0.201138
Znev_10785	turquoise	gb|RZC31820.1| Chitin bind 4 domain containing protein [Asbolus verrucosus]	0.636306	0.0479383	0.577463	0.0804429
Znev_10786	turquoise	gb|PNF16009.1| Cuticle protein 6 [Cryptotermes secundus]	0.636306	0.0479383	0.534658	0.111326
Znev_10818	turquoise	gb|KDR15107.1| Carnitine O-acetyltransferase [Zootermopsis nevadensis]	0.636306	0.0479383	0.616571	0.0576232
Znev_10829	turquoise	gb|PNF41536.1| Glycerol kinase 2 [Cryptotermes secundus]	0.636306	0.0479383	0.513459	0.129026
Znev_10832	turquoise		0.636306	0.0479383	0.777606	0.00810233
Znev_10836	turquoise	ref|XP_021927432.1| E3 ubiquitin-protein ligase RAD18-like isoform X1 [Zootermopsis nevadensis] >gb|KDR15487.1| E3 ubiquitin-protein ligase RAD18 [Zootermopsis nevadensis]	0.636306	0.0479383	0.413115	0.235388
Znev_10842	turquoise		0.636306	0.0479383	-0.01905	0.958343
Znev_10843	turquoise	gb|TGZ52190.1| Uncharacterized protein DBV15_03757 [Temnothorax longispinosus]	0.636306	0.0479383	0.686151	0.0284584
Znev_10903	turquoise	gb|PNF15283.1| Vacuolar-sorting protein SNF8 [Cryptotermes secundus]	0.636306	0.0479383	0.0650665	0.858268
Znev_10911	turquoise	ref|XP_021918439.1| patatin-like phospholipase domain-containing protein 2 [Zootermopsis nevadensis] >gb|KDR20213.1| Patatin-like phospholipase domain-containing protein 2 [Zootermopsis nevadensis]	0.636306	0.0479383	0.688374	0.0277438
Znev_10922	turquoise	gb|KDR17392.1| Axonemal 84 kDa protein [Zootermopsis nevadensis]	0.636306	0.0479383	0.372574	0.289015
Znev_10963	turquoise	ref|XP_021918971.1| zinc phosphodiesterase ELAC protein 1-like isoform X1 [Zootermopsis nevadensis] >gb|KDR19907.1| Zinc phosphodiesterase ELAC protein 1 [Zootermopsis nevadensis]	0.636306	0.0479383	0.221124	0.539256
Znev_10987	turquoise	gb|KDR16823.1| N-acetyltransferase 10 [Zootermopsis nevadensis]	0.636306	0.0479383	0.428704	0.216389
Znev_11033	turquoise		0.636306	0.0479383	0.690597	0.0270419
Znev_11065	turquoise	gb|KDR18100.1| Serine/threonine-protein kinase SRPK2, partial [Zootermopsis nevadensis]	0.636306	0.0479383	0.311444	0.381042
Znev_11122	turquoise	gb|PNF25087.1| Protein pinocchio, partial [Cryptotermes secundus]	0.636306	0.0479383	0.383076	0.274543
Znev_11125	turquoise	gb|KDR06406.1| Succinate dehydrogenase [ubiquinone] flavoprotein subunit, mitochondrial, partial [Zootermopsis nevadensis]	0.636306	0.0479383	0.774197	0.00857234
Znev_11126	turquoise		0.636306	0.0479383	0.637972	0.0471745
Znev_11153	turquoise	ref|XP_021923034.1| PDZ and LIM domain protein 3 isoform X4 [Zootermopsis nevadensis]	0.636306	0.0479383	0.622506	0.054586
Znev_11158	turquoise		0.636306	0.0479383	0.622412	0.054633
Znev_11165	turquoise	gb|KDR06506.1| putative phenylalanyl-tRNA synthetase beta chain, partial [Zootermopsis nevadensis]	0.636306	0.0479383	0.327385	0.355794
Znev_11175	turquoise	gb|KDR21448.1| S-antigen protein [Zootermopsis nevadensis]	0.636306	0.0479383	-0.00354925	0.992236
Znev_11225	turquoise	gb|KDR11160.1| Sodium-coupled monocarboxylate transporter 1, partial [Zootermopsis nevadensis]	0.636306	0.0479383	0.754868	0.0116082
Znev_11282	turquoise	ref|XP_021921421.1| sequestosome-1 [Zootermopsis nevadensis] >ref|XP_021921422.1| sequestosome-1 [Zootermopsis nevadensis] >ref|XP_021921423.1| sequestosome-1 [Zootermopsis nevadensis] >gb|KDR18673.1| Sequestosome-1 [Zootermopsis nevadensis]	0.636306	0.0479383	0.434829	0.209174
Znev_11287	turquoise	emb|CAB3379232.1| Hypothetical predicted protein [Cloeon dipterum]	0.636306	0.0479383	0.667344	0.0350118
Znev_11323	turquoise	ref|XP_021937907.1| UDP-glucuronosyltransferase 2B15-like [Zootermopsis nevadensis] >ref|XP_021937908.1| UDP-glucuronosyltransferase 2B15-like [Zootermopsis nevadensis] >ref|XP_021937909.1| UDP-glucuronosyltransferase 2B15-like [Zootermopsis nevadensis] >gb|KDR09454.1| UDP-glucuronosyltransferase 2B4 [Zootermopsis nevadensis]	0.636306	0.0479383	0.610636	0.0607699
Znev_11346	turquoise		0.636306	0.0479383	0.26275	0.463298
Znev_11360	turquoise		0.636306	0.0479383	0.655399	0.039665
Znev_11378	turquoise	gb|KDR21770.1| DNA-directed RNA polymerases I, II, and III subunit RPABC3 [Zootermopsis nevadensis]	0.636306	0.0479383	0.383547	0.273904
Znev_11415	turquoise		0.636306	0.0479383	-0.367793	0.295736
Znev_11429	turquoise	gb|KDR16612.1| Otopetrin-2 [Zootermopsis nevadensis]	0.636306	0.0479383	0.581351	0.0779497
Znev_11440	turquoise	ref|XP_021925138.1| dihydrolipoyl dehydrogenase, mitochondrial [Zootermopsis nevadensis] >gb|KDR16622.1| Dihydrolipoyl dehydrogenase, mitochondrial [Zootermopsis nevadensis]	0.636306	0.0479383	0.618682	0.0565302
Znev_11449	turquoise	ref|XP_021925059.1| solute carrier family 52, riboflavin transporter, member 3-A isoform X1 [Zootermopsis nevadensis]	0.636306	0.0479383	0.386087	0.270469
Znev_11455	turquoise	gb|KDR16662.1| Maltase 2, partial [Zootermopsis nevadensis]	0.636306	0.0479383	0.134068	0.711941
Znev_11545	turquoise	ref|XP_028153076.1| zinc finger protein 664-like isoform X1 [Diabrotica virgifera virgifera]	0.636306	0.0479383	0.0969151	0.789978
Znev_11547	turquoise		0.636306	0.0479383	0.00351829	0.992304
Znev_11548	turquoise		0.636306	0.0479383	0.00970691	0.978768
Znev_11586	turquoise	emb|CAB3373026.1| Hypothetical predicted protein [Cloeon dipterum]	0.636306	0.0479383	0.412736	0.23586
Znev_11619	turquoise	ref|XP_014253489.1| ras-related and estrogen-regulated growth inhibitor-like protein [Cimex lectularius] >ref|XP_014253490.1| ras-related and estrogen-regulated growth inhibitor-like protein [Cimex lectularius]	0.636306	0.0479383	0.300001	0.39969
Znev_11659	turquoise	gb|KDR07364.1| Solute carrier family 2, facilitated glucose transporter member 8 [Zootermopsis nevadensis]	0.636306	0.0479383	0.540919	0.106408
Znev_11672	turquoise	gb|PSN52408.1| Protein lunapark-B [Blattella germanica]	0.636306	0.0479383	0.339987	0.336448
Znev_11766	turquoise		0.636306	0.0479383	0.397294	0.255593
Znev_11795	turquoise		0.636306	0.0479383	0.453935	0.187572
Znev_11816	turquoise	ref|XP_021935751.1| heterogeneous nuclear ribonucleoprotein A1-like isoform X1 [Zootermopsis nevadensis]	0.636306	0.0479383	0.467046	0.173542
Znev_11867	turquoise	ref|XP_011647716.1| ras-related protein Rab-10 [Pogonomyrmex barbatus] >ref|XP_011685604.1| PREDICTED: ras-related protein Rab-10 [Wasmannia auropunctata] >ref|XP_012226625.1| PREDICTED: ras-related protein Rab-10 isoform X1 [Linepithema humile] >ref|XP_020286422.1| ras-related protein Rab-10 [Pseudomyrmex gracilis] >ref|XP_024866979.1| ras-related protein Rab-10 [Temnothorax curvispinosus] >ref|…	0.636306	0.0479383	0.568629	0.0862979
Znev_11891	turquoise	ref|XP_018904222.1| PREDICTED: short-chain dehydrogenase/reductase family 16C member 6-like isoform X2 [Bemisia tabaci]	0.636306	0.0479383	0.666215	0.0354349
Znev_11918	turquoise	ref|XP_021931051.1| solute carrier family 22 member 1-like [Zootermopsis nevadensis]	0.636306	0.0479383	0.785318	0.00710667
Znev_11980	turquoise	gb|KDR06670.1| Estrogen-related receptor gamma [Zootermopsis nevadensis]	0.636306	0.0479383	0.258299	0.471184
Znev_11987	turquoise	ref|XP_021937402.1| O-acyltransferase like protein-like isoform X1 [Zootermopsis nevadensis] >gb|KDR09756.1| Nose resistant to fluoxetine protein 6 [Zootermopsis nevadensis]	0.636306	0.0479383	0.441304	0.2017
Znev_12020	turquoise		0.636306	0.0479383	0.517427	0.125589
Znev_12056	turquoise	gb|KDR08522.1| Ribosomal protein S6 kinase alpha-5 [Zootermopsis nevadensis]	0.636306	0.0479383	0.569382	0.0857885
Znev_12058	turquoise	gb|AAB82404.1| Cr-PII [Periplaneta americana]	0.636306	0.0479383	-0.0158978	0.965232
Znev_12072	turquoise		0.636306	0.0479383	0.389015	0.266538
Znev_12073	turquoise		0.636306	0.0479383	0.503302	0.138086
Znev_12085	turquoise	ref|XP_021937183.1| 4-aminobutyrate aminotransferase, mitochondrial isoform X1 [Zootermopsis nevadensis] >gb|KDR09977.1| 4-aminobutyrate aminotransferase, mitochondrial [Zootermopsis nevadensis]	0.636306	0.0479383	0.391503	0.263223
Znev_12096	turquoise	gb|KDR24482.1| Sorbitol dehydrogenase [Zootermopsis nevadensis]	0.636306	0.0479383	0.652242	0.0409612
Znev_12122	turquoise	gb|AGM32661.1| glycine N-methyltransferase, partial [Coptotermes formosanus]	0.636306	0.0479383	0.511074	0.131119
Znev_12131	turquoise	gb|KDR19332.1| Coiled-coil and C2 domain-containing protein 2A [Zootermopsis nevadensis]	0.636306	0.0479383	0.293478	0.410511
Znev_12161	turquoise	ref|XP_021939076.1| LOW QUALITY PROTEIN: sodium-coupled monocarboxylate transporter 2 [Zootermopsis nevadensis]	0.636306	0.0479383	0.56096	0.0915963
Znev_12219	turquoise		0.636306	0.0479383	-0.0272679	0.940396
Znev_12233	turquoise	ref|XP_021927847.1| T-complex-associated testis-expressed protein 1 [Zootermopsis nevadensis] >gb|KDR15318.1| T-complex-associated testis-expressed protein 1 [Zootermopsis nevadensis]	0.636306	0.0479383	0.0878787	0.809243
Znev_12243	turquoise	gb|PNF37108.1| Ribonuclease UK114 [Cryptotermes secundus]	0.636306	0.0479383	0.670942	0.0336861
Znev_12278	turquoise	gb|KDR14857.1| Multiple C2 and transmembrane domain-containing protein 1, partial [Zootermopsis nevadensis]	0.636306	0.0479383	0.263675	0.461667
Znev_12294	turquoise	gb|KDR09767.1| Coagulation factor XI [Zootermopsis nevadensis]	0.636306	0.0479383	0.613944	0.0590023
Znev_12336	turquoise	gb|KDR10781.1| SelT-like protein [Zootermopsis nevadensis]	0.636306	0.0479383	0.657802	0.0386972
Znev_12337	turquoise	gb|KDR10782.1| Alpha-L-iduronidase [Zootermopsis nevadensis]	0.636306	0.0479383	0.405991	0.24437
Znev_12338	turquoise	gb|KDR10783.1| Alpha-L-iduronidase [Zootermopsis nevadensis]	0.636306	0.0479383	0.391419	0.263334
Znev_12364	turquoise	gb|KDR08567.1| Glucose dehydrogenase [acceptor], partial [Zootermopsis nevadensis]	0.636306	0.0479383	0.314462	0.376196
Znev_12366	turquoise	gb|KDR08569.1| Fanconi anemia group J protein-like protein [Zootermopsis nevadensis]	0.636306	0.0479383	0.376186	0.283993
Znev_12388	turquoise	gb|KDR09851.1| Multifunctional protein ADE2, partial [Zootermopsis nevadensis]	0.636306	0.0479383	0.439843	0.203373
Znev_12421	turquoise	ref|XP_021929726.1| farnesol dehydrogenase-like isoform X1 [Zootermopsis nevadensis]	0.636306	0.0479383	0.365816	0.298539
Znev_12423	turquoise	gb|KDR14277.1| Dehydrogenase/reductase SDR family member 11 [Zootermopsis nevadensis]	0.636306	0.0479383	0.6582	0.0385386
Znev_12431	turquoise	ref|XP_021914310.1| AP-5 complex subunit beta-1-like isoform X1 [Zootermopsis nevadensis] >ref|XP_021914311.1| AP-5 complex subunit beta-1-like isoform X1 [Zootermopsis nevadensis]	0.636306	0.0479383	0.193722	0.591782
Znev_12467	turquoise		0.636306	0.0479383	0.671173	0.0336023
Znev_12496	turquoise	gb|KDR07617.1| Ribosomal protein S6 kinase alpha-5 [Zootermopsis nevadensis]	0.636306	0.0479383	0.0837974	0.817975
Znev_12542	turquoise	gb|AMA98137.1| chemosensory protein [Blattella germanica]	0.636306	0.0479383	0.416978	0.230595
Znev_12543	turquoise	gb|AMA98131.1| chemosensory protein [Blattella germanica]	0.636306	0.0479383	0.332416	0.348004
Znev_12551	turquoise		0.636306	0.0479383	0.68309	0.0294626
Znev_12562	turquoise	gb|KDR17969.1| Coiled-coil domain-containing protein 147, partial [Zootermopsis nevadensis]	0.636306	0.0479383	-0.0608266	0.867433
Znev_12615	turquoise	ref|XP_021931603.1| prominin-1-A [Zootermopsis nevadensis]	0.636306	0.0479383	0.769164	0.00930107
Znev_12621	turquoise	ref|XP_021917526.1| TELO2-interacting protein 1 homolog isoform X1 [Zootermopsis nevadensis]	0.636306	0.0479383	0.147344	0.684591
Znev_12642	turquoise	gb|AVA17415.1| putative Per a allergen [Periplaneta americana]	0.636306	0.0479383	0.518362	0.124787
Znev_12681	turquoise	ref|XP_021940260.1| short-chain specific acyl-CoA dehydrogenase, mitochondrial-like [Zootermopsis nevadensis] >gb|KDR07800.1| Short-chain specific acyl-CoA dehydrogenase, mitochondrial [Zootermopsis nevadensis]	0.636306	0.0479383	0.61499	0.0584508
Znev_12689	turquoise	gb|PSN32220.1| TP53-regulated inhibitor of apoptosis 1 [Blattella germanica]	0.636306	0.0479383	0.474623	0.165727
Znev_12696	turquoise		0.636306	0.0479383	0.326229	0.357594
Znev_12703	turquoise	gb|KDR12774.1| Esterase FE4 [Zootermopsis nevadensis]	0.636306	0.0479383	0.792686	0.00623949
Znev_12704	turquoise	gb|KDR12775.1| Esterase FE4 [Zootermopsis nevadensis]	0.636306	0.0479383	0.717157	0.0195714
Znev_12711	turquoise	gb|KDR12782.1| Glucose dehydrogenase [acceptor], partial [Zootermopsis nevadensis]	0.636306	0.0479383	0.688292	0.0277701
Znev_12732	turquoise	gb|AMJ21949.2| aldo-keto reductase 1 [Coptotermes gestroi]	0.636306	0.0479383	0.333933	0.345673
Znev_12749	turquoise	ref|XP_002431503.1| enzymatic polyprotein; Endonuclease; Reverse transcriptase, putative [Pediculus humanus corporis] >gb|EEB18765.1| enzymatic polyprotein; Endonuclease; Reverse transcriptase, putative [Pediculus humanus corporis]	0.636306	0.0479383	0.463712	0.177048
Znev_12756	turquoise	gb|AVA17407.1| putative Per a allergen [Periplaneta americana]	0.636306	0.0479383	0.674188	0.0325198
Znev_12778	turquoise		0.636306	0.0479383	-0.441887	0.201035
Znev_12787	turquoise	ref|XP_023704190.1| bestrophin-2 [Cryptotermes secundus]	0.636306	0.0479383	0.114474	0.752845
Znev_12788	turquoise	gb|KDR13490.1| Bestrophin-3, partial [Zootermopsis nevadensis]	0.636306	0.0479383	0.626216	0.0527421
Znev_12828	turquoise		0.636306	0.0479383	0.470579	0.169871
Znev_12831	turquoise	ref|XP_021928256.1| PC-esterase domain-containing protein 1B-like isoform X2 [Zootermopsis nevadensis]	0.636306	0.0479383	0.451888	0.189821
Znev_12850	turquoise		0.636306	0.0479383	0.181899	0.615002
Znev_12862	turquoise		0.636306	0.0479383	0.218995	0.543269
Znev_12901	turquoise	gb|KDR20887.1| putative cytochrome P450 301a1, mitochondrial, partial [Zootermopsis nevadensis]	0.636306	0.0479383	0.485869	0.154524
Znev_12910	turquoise	ref|XP_021924380.1| multidrug resistance-associated protein 7 isoform X1 [Zootermopsis nevadensis] >ref|XP_021924381.1| multidrug resistance-associated protein 7 isoform X1 [Zootermopsis nevadensis] >ref|XP_021924382.1| multidrug resistance-associated protein 7 isoform X1 [Zootermopsis nevadensis] >gb|KDR17053.1| Multidrug resistance-associated protein 7 [Zootermopsis nevadensis]	0.636306	0.0479383	0.248669	0.488444
Znev_12919	turquoise	gb|KDR24506.1| Glucose dehydrogenase [acceptor], partial [Zootermopsis nevadensis]	0.636306	0.0479383	0.699546	0.0243384
Znev_12999	turquoise	gb|KAF5904049.1| cytoskeleton-associated protein 5 isoform X1, partial [Clarias magur]	0.636306	0.0479383	0.577733	0.0802683
Znev_13008	turquoise		0.636306	0.0479383	0.713547	0.0204907
Znev_13023	turquoise		0.636306	0.0479383	-0.156272	0.666383
Znev_13033	turquoise	ref|XP_021938547.1| selenium-binding protein 1-A isoform X1 [Zootermopsis nevadensis] >gb|KDR09028.1| Selenium-binding protein 1-A [Zootermopsis nevadensis]	0.636306	0.0479383	0.477834	0.16248
Znev_13058	turquoise		0.636306	0.0479383	0.251068	0.484119
Znev_13076	turquoise	gb|KDR11939.1| GTP-binding protein SAR1b [Zootermopsis nevadensis]	0.636306	0.0479383	0.683611	0.02929
Znev_13079	turquoise	dbj|BBH72805.1| geranylgeranyl diphosphate synthase-7 [Nasutitermes takasagoensis]	0.636306	0.0479383	0.0664361	0.855311
Znev_13081	turquoise	gb|AVA17400.1| putative Per a allergen [Periplaneta americana]	0.636306	0.0479383	0.315798	0.374061
Znev_13083	turquoise		0.636306	0.0479383	0.331617	0.349235
Znev_13141	turquoise		0.636306	0.0479383	0.674083	0.0325569
Znev_13205	turquoise	gb|EFN80085.1| Thioredoxin, mitochondrial [Harpegnathos saltator]	0.636306	0.0479383	0.414019	0.234261
Znev_13226	turquoise	gb|KDR08865.1| Maltase 1 [Zootermopsis nevadensis]	0.636306	0.0479383	0.142033	0.695495
Znev_13255	turquoise	gb|KDR11524.1| Cytochrome P450 6k1, partial [Zootermopsis nevadensis]	0.636306	0.0479383	0.684168	0.0291062
Znev_13263	turquoise	gb|KDR12809.1| Putative fat-like cadherin-related tumor suppressor-like protein, partial [Zootermopsis nevadensis]	0.636306	0.0479383	0.0520318	0.886488
Znev_13280	turquoise		0.636306	0.0479383	0.322195	0.36392
Znev_13297	turquoise	gb|AYC62485.1| mitochondrial isocitrate dehydrogenase NAD+ subunit alpha [Reticulitermes chinensis]	0.636306	0.0479383	0.586713	0.0745946
Znev_13302	turquoise		0.636306	0.0479383	0.535294	0.11082
Znev_13318	turquoise	gb|AMA98137.1| chemosensory protein [Blattella germanica]	0.636306	0.0479383	0.196161	0.587031
Znev_13319	turquoise	gb|AMA98144.1| chemosensory protein [Blattella germanica]	0.636306	0.0479383	0.293462	0.410538
Znev_13320	turquoise	gb|KDR13656.1| General odorant-binding protein 19a [Zootermopsis nevadensis]	0.636306	0.0479383	0.306933	0.388342
Znev_13321	turquoise	gb|AMA98137.1| chemosensory protein [Blattella germanica]	0.636306	0.0479383	0.204279	0.571325
Znev_13346	turquoise		0.636306	0.0479383	-0.0892639	0.806284
Znev_13377	turquoise	gb|KDR16532.1| Cystathionine gamma-lyase, partial [Zootermopsis nevadensis]	0.636306	0.0479383	0.312426	0.379462
Znev_13408	turquoise	gb|PNF16416.1| Partner of bursicon [Cryptotermes secundus]	0.636306	0.0479383	0.359668	0.307348
Znev_13441	turquoise		0.636306	0.0479383	0.476398	0.163928
Znev_13446	turquoise		0.636306	0.0479383	0.203177	0.573448
Znev_13452	turquoise		0.636306	0.0479383	0.141024	0.697573
Znev_13458	turquoise	gb|PSN47858.1| Fizzy-related protein [Blattella germanica]	0.636306	0.0479383	-0.318985	0.36899
Znev_13460	turquoise	gb|KDR18298.1| Protein SCAI [Zootermopsis nevadensis]	0.636306	0.0479383	0.114919	0.751909
Znev_13527	turquoise		0.636306	0.0479383	0.603336	0.064793
Znev_13564	turquoise		0.636306	0.0479383	0.619428	0.0561475
Znev_13615	turquoise	gb|KDR16965.1| Poly(ADP-ribose) glycohydrolase [Zootermopsis nevadensis]	0.636306	0.0479383	0.13018	0.720009
Znev_13628	turquoise	gb|KDR13868.1| Arylsulfatase B, partial [Zootermopsis nevadensis]	0.636306	0.0479383	0.109111	0.764142
Znev_13651	turquoise	gb|PSN45281.1| Ras-related protein Rab-39A [Blattella germanica]	0.636306	0.0479383	0.639136	0.0466455
Znev_13654	turquoise		0.636306	0.0479383	0.425191	0.220592
Znev_13656	turquoise		0.636306	0.0479383	0.465091	0.175593
Znev_13691	turquoise	ref|XP_021917177.1| phospholipase ABHD3-like isoform X1 [Zootermopsis nevadensis]	0.636306	0.0479383	0.224983	0.532013
Znev_13709	turquoise	dbj|GBP12055.1| Retrovirus-related Pol polyprotein from transposon 297 [Eumeta japonica]	0.636306	0.0479383	0.443112	0.199641
Znev_13732	turquoise	ref|XP_021924739.1| protein kinase PVPK-1-like isoform X6 [Zootermopsis nevadensis] >gb|KDR16842.1| Ribosomal protein S6 kinase alpha-4 [Zootermopsis nevadensis]	0.636306	0.0479383	-0.234442	0.514428
Znev_13735	turquoise		0.636306	0.0479383	0.279697	0.433822
Znev_13749	turquoise	gb|PNF16010.1| G protein-coupled receptor kinase 5 [Cryptotermes secundus]	0.636306	0.0479383	-0.217266	0.546538
Znev_13820	turquoise		0.636306	0.0479383	0.365022	0.299669
Znev_13846	turquoise	gb|KDR09646.1| putative polyol transporter 6 [Zootermopsis nevadensis]	0.636306	0.0479383	0.593191	0.0706675
Znev_13849	turquoise	gb|KDR09649.1| Solute carrier family 2, facilitated glucose transporter member 6, partial [Zootermopsis nevadensis]	0.636306	0.0479383	0.448958	0.193068
Znev_13983	turquoise	gb|MBQ7609344.1| ankyrin repeat domain-containing protein [Desulfovibrionaceae bacterium]	0.636306	0.0479383	0.798919	0.00556714
Znev_14006	turquoise	gb|PNF40810.1| Retinol dehydrogenase 12 [Cryptotermes secundus]	0.636306	0.0479383	0.20296	0.573866
Znev_14018	turquoise	gb|PSN34851.1| Beta-sarcoglycan [Blattella germanica]	0.636306	0.0479383	0.665803	0.0355901
Znev_14061	turquoise	ref|XP_021931295.1| serine/threonine-protein phosphatase alpha-2 isoform-like isoform X1 [Zootermopsis nevadensis] >ref|XP_021931296.1| serine/threonine-protein phosphatase alpha-2 isoform-like isoform X1 [Zootermopsis nevadensis]	0.636306	0.0479383	0.538845	0.108022
Znev_14063	turquoise	gb|KDR13406.1| Cytochrome P450 6k1 [Zootermopsis nevadensis]	0.636306	0.0479383	0.472865	0.167522
Znev_14068	turquoise		0.636306	0.0479383	0.443617	0.199068
Znev_14075	turquoise		0.636306	0.0479383	0.04725	0.896871
Znev_14078	turquoise	ref|XP_021940463.1| WSC domain-containing protein 1-like isoform X1 [Zootermopsis nevadensis] >ref|XP_021940464.1| WSC domain-containing protein 1-like isoform X1 [Zootermopsis nevadensis] >ref|XP_021940465.1| WSC domain-containing protein 1-like isoform X1 [Zootermopsis nevadensis] >gb|KDR07632.1| WSC domain-containing protein 1 [Zootermopsis nevadensis]	0.636306	0.0479383	0.152893	0.673255
Znev_14097	turquoise	gb|KDR22770.1| UDP-glucuronosyltransferase 2B1, partial [Zootermopsis nevadensis]	0.636306	0.0479383	0.332614	0.3477
Znev_14098	turquoise	gb|KDR22771.1| UDP-glucuronosyltransferase 2C1, partial [Zootermopsis nevadensis]	0.636306	0.0479383	0.554082	0.0965207
Znev_14143	turquoise	gb|PNF27066.1| Cytochrome P450 4C1 [Cryptotermes secundus]	0.636306	0.0479383	0.647858	0.0428074
Znev_14145	turquoise	gb|AIK03055.1| CAPA [Periplaneta americana]	0.636306	0.0479383	0.161506	0.655778
Znev_14172	turquoise	ref|XP_021939295.1| aquaporin AQPAe.a-like isoform X1 [Zootermopsis nevadensis]	0.636306	0.0479383	0.470855	0.169586
Znev_14193	turquoise		0.636306	0.0479383	0.173001	0.632685
Znev_14215	turquoise	ref|XP_023711534.1| integrin alpha-9 isoform X2 [Cryptotermes secundus]	0.636306	0.0479383	0.52733	0.117261
Znev_14237	turquoise	ref|XP_021942021.1| coiled-coil domain-containing protein 186-like isoform X2 [Zootermopsis nevadensis]	0.636306	0.0479383	0.215172	0.550504
Znev_14248	turquoise		0.636306	0.0479383	0.746272	0.0131739
Znev_14286	turquoise	gb|AGQ48062.1| cytochrome P450 monooxygenase [Coptotermes formosanus]	0.636306	0.0479383	0.612896	0.0595585
Znev_14287	turquoise	gb|KDR19531.1| Cytochrome P450 2J3 [Zootermopsis nevadensis]	0.636306	0.0479383	0.399403	0.252846
Znev_14317	turquoise	gb|PNF42100.1| Esterase FE4 [Cryptotermes secundus]	0.636306	0.0479383	0.466605	0.174003
Znev_14323	turquoise		0.636306	0.0479383	0.113596	0.75469
Znev_14337	turquoise	ref|XP_021941162.1| elongation of very long chain fatty acids protein AAEL008004-like [Zootermopsis nevadensis]	0.636306	0.0479383	0.469548	0.170938
Znev_14343	turquoise	gb|KDR06853.1| Elongation of very long chain fatty acids protein 7 [Zootermopsis nevadensis]	0.636306	0.0479383	0.647432	0.0429898
Znev_14365	turquoise		0.636306	0.0479383	-0.333098	0.346955
Znev_14374	turquoise		0.636306	0.0479383	0.231861	0.519203
Znev_14409	turquoise	ref|XP_021939307.1| adhesion G-protein coupled receptor G2-like isoform X2 [Zootermopsis nevadensis]	0.636306	0.0479383	0.754548	0.0116641
Znev_14427	turquoise	ref|XP_021913238.1| gustatory and odorant receptor 24-like [Zootermopsis nevadensis]	0.636306	0.0479383	0.462894	0.177915
Znev_14434	turquoise		0.636306	0.0479383	0.145439	0.688496
Znev_14468	turquoise	gb|KDR07977.1| Cystathionine beta-synthase [Zootermopsis nevadensis]	0.636306	0.0479383	0.684547	0.0289818
Znev_14469	turquoise	gb|KDR07911.1| C-myc promoter-binding protein [Zootermopsis nevadensis]	0.636306	0.0479383	0.664627	0.0360357
Znev_14473	turquoise	ref|XP_023718401.1| vascular endothelial growth factor A-A [Cryptotermes secundus]	0.636306	0.0479383	0.739255	0.0145571
Znev_14500	turquoise	ref|XP_021926121.1| ADP-ribosylation factor-like protein 3 isoform X1 [Zootermopsis nevadensis] >ref|XP_021926122.1| ADP-ribosylation factor-like protein 3 isoform X1 [Zootermopsis nevadensis] >ref|XP_021926123.1| ADP-ribosylation factor-like protein 3 isoform X1 [Zootermopsis nevadensis] >gb|KDR16095.1| ADP-ribosylation factor-like protein 3 [Zootermopsis nevadensis]	0.636306	0.0479383	0.317548	0.371272
Znev_14513	turquoise	ref|XP_021927946.1| sodium/bile acid cotransporter 7-like isoform X1 [Zootermopsis nevadensis]	0.636306	0.0479383	0.554092	0.0965135
Znev_14542	turquoise	gb|KDR07465.1| Trophoblast glycoprotein [Zootermopsis nevadensis]	0.636306	0.0479383	0.641666	0.0455092
Znev_14608	turquoise	gb|AMA98141.1| chemosensory protein [Blattella germanica]	0.636306	0.0479383	0.196442	0.586485
Znev_14610	turquoise	ref|XP_023719059.1| general odorant-binding protein 56a-like [Cryptotermes secundus]	0.636306	0.0479383	0.152126	0.67482
Znev_14616	turquoise	gb|KDR22766.1| Sodium-dependent nutrient amino acid transporter 1, partial [Zootermopsis nevadensis]	0.636306	0.0479383	0.299366	0.400737
Znev_14632	turquoise	gb|AGM32644.1| cytochrome P450, partial [Coptotermes formosanus]	0.636306	0.0479383	0.564965	0.088804
Znev_14637	turquoise	ref|XP_021939370.1| TOG array regulator of axonemal microtubules protein 1 isoform X1 [Zootermopsis nevadensis]	0.636306	0.0479383	0.471279	0.169149
Znev_14649	turquoise	gb|KDR22146.1| Potassium voltage-gated channel subfamily KQT member 5, partial [Zootermopsis nevadensis]	0.636306	0.0479383	-0.336687	0.34146
Znev_14658	turquoise	ref|XP_021924797.1| transient receptor potential cation channel protein painless-like [Zootermopsis nevadensis] >ref|XP_021924798.1| transient receptor potential cation channel protein painless-like [Zootermopsis nevadensis] >gb|KDR16796.1| Transient receptor potential cation channel protein painless [Zootermopsis nevadensis]	0.636306	0.0479383	0.559912	0.0923362
Znev_14677	turquoise	gb|KDR14000.1| Cytochrome P450 6k1 [Zootermopsis nevadensis]	0.636306	0.0479383	0.686473	0.0283541
Znev_14691	turquoise	gb|KDR20332.1| Ribosomal protein S6 kinase alpha-5 [Zootermopsis nevadensis]	0.636306	0.0479383	0.577658	0.080317
Znev_14716	turquoise	gb|KDR09329.1| Dynein heavy chain 2, axonemal [Zootermopsis nevadensis]	0.636306	0.0479383	0.324608	0.360129
Znev_14730	turquoise		0.636306	0.0479383	0.53442	0.111516
Znev_14741	turquoise	gb|AAM77026.1| olfactory binding protein [Rhyparobia maderae]	0.636306	0.0479383	0.306161	0.389598
Znev_14744	turquoise		0.636306	0.0479383	0.371521	0.290489
Znev_14749	turquoise	ref|XP_021940656.1| synaptic vesicle membrane protein VAT-1 homolog [Zootermopsis nevadensis] >ref|XP_021940657.1| synaptic vesicle membrane protein VAT-1 homolog [Zootermopsis nevadensis] >gb|KDR07481.1| Synaptic vesicle membrane protein VAT-1-like protein [Zootermopsis nevadensis]	0.636306	0.0479383	0.586996	0.0744201
Znev_14770	turquoise	gb|PSN57549.1| Transmembrane protease serine 13 [Blattella germanica]	0.636306	0.0479383	0.474618	0.165732
Znev_14774	turquoise	ref|XP_015512919.1| PREDICTED: acyl-CoA Delta(11) desaturase-like [Neodiprion lecontei]	0.636306	0.0479383	0.837276	0.00250817
Znev_14790	turquoise	gb|PNF39600.1| Anoctamin-10 [Cryptotermes secundus] >gb|PNF39602.1| Anoctamin-10 [Cryptotermes secundus]	0.636306	0.0479383	0.520426	0.12303
Znev_14822	turquoise		0.636306	0.0479383	0.504364	0.137121
Znev_14871	turquoise	gb|PSN49432.1| Myotubularin-related protein 10-B [Blattella germanica]	0.636306	0.0479383	0.463529	0.177243
Znev_14898	turquoise	ref|XP_021923839.1| fatty acyl-CoA reductase wat-like isoform X1 [Zootermopsis nevadensis] >ref|XP_021923840.1| fatty acyl-CoA reductase wat-like isoform X1 [Zootermopsis nevadensis]	0.636306	0.0479383	0.473406	0.166968
Znev_14931	turquoise		0.636306	0.0479383	0.512727	0.129666
Znev_14952	turquoise		0.636306	0.0479383	-0.31105	0.381676
Znev_14960	turquoise	ref|XP_021919719.1| retinol-binding protein pinta-like isoform X1 [Zootermopsis nevadensis] >ref|XP_021919720.1| retinol-binding protein pinta-like isoform X2 [Zootermopsis nevadensis] >ref|XP_021919721.1| retinol-binding protein pinta-like isoform X1 [Zootermopsis nevadensis] >ref|XP_021919722.1| retinol-binding protein pinta-like isoform X2 [Zootermopsis nevadensis] >gb|KDR19510.1| Alpha-tocoph…	0.636306	0.0479383	0.614418	0.0587522
Znev_14961	turquoise	gb|KDR19511.1| Alpha-tocopherol transfer protein-like [Zootermopsis nevadensis]	0.636306	0.0479383	0.469354	0.171139
Znev_15005	turquoise	gb|KDR16993.1| Insulin-like growth factor-binding protein complex acid labile chain [Zootermopsis nevadensis]	0.636306	0.0479383	-0.0197487	0.956816
Znev_15037	turquoise	ref|XP_021917852.1| ubiquitin carboxyl-terminal hydrolase 36-like [Zootermopsis nevadensis] >gb|KDR20522.1| Ubiquitin carboxyl-terminal hydrolase 36 [Zootermopsis nevadensis]	0.636306	0.0479383	0.277837	0.437014
Znev_15042	turquoise	gb|KDR07923.1| Ribosomal protein S6 kinase alpha-5 [Zootermopsis nevadensis]	0.636306	0.0479383	0.100414	0.782545
Znev_15065	turquoise	ref|XP_023720235.1| 2-aminoethylphosphonate--pyruvate transaminase [Cryptotermes secundus] >gb|PNF20608.1| 2-aminoethylphosphonate--pyruvate transaminase [Cryptotermes secundus]	0.636306	0.0479383	0.439428	0.203849
Znev_15074	turquoise	ref|XP_021930440.1| major facilitator superfamily domain-containing protein 6-A isoform X1 [Zootermopsis nevadensis]	0.636306	0.0479383	0.318989	0.368985
Znev_15091	turquoise	ref|XP_021931592.1| sericin-1-like isoform X2 [Zootermopsis nevadensis]	0.636306	0.0479383	0.573912	0.0827645
Znev_15092	turquoise		0.636306	0.0479383	0.597035	0.0684027
Znev_15101	turquoise	ref|XP_021924758.1| LOW QUALITY PROTEIN: protein takeout-like [Zootermopsis nevadensis]	0.636306	0.0479383	0.516111	0.126722
Znev_15136	turquoise	gb|AGM32461.1| serin-rich protein [Coptotermes formosanus]	0.636306	0.0479383	0.674166	0.0325278
Znev_15139	turquoise		0.636306	0.0479383	0.100631	0.782086
Znev_15145	turquoise		0.636306	0.0479383	-0.152211	0.674645
Znev_15148	turquoise	ref|XP_021940775.1| centrosome-associated protein 350-like [Zootermopsis nevadensis] >gb|KDR07350.1| Centrosome-associated protein 350 [Zootermopsis nevadensis]	0.636306	0.0479383	0.377	0.282867
Znev_15197	turquoise	gb|PSN57464.1| Isocitrate dehydrogenase [NADP] cytoplasmic [Blattella germanica]	0.636306	0.0479383	0.57196	0.0840587
Znev_15222	turquoise		0.636306	0.0479383	-0.190729	0.597629
Znev_15235	turquoise	ref|XP_012234197.1| PREDICTED: LOW QUALITY PROTEIN: fatty acid synthase-like [Linepithema humile]	0.636306	0.0479383	0.237373	0.509028
Znev_15265	turquoise		0.636306	0.0479383	0.298796	0.401678
Znev_15296	turquoise		0.636306	0.0479383	0.648094	0.0427066
Znev_15299	turquoise		0.636306	0.0479383	-0.410758	0.238339
Znev_15312	turquoise	ref|XP_012253524.1| histone H2A-like [Athalia rosae]	0.636306	0.0479383	0.622113	0.0547838
Znev_15357	turquoise	ref|XP_021933771.1| probable medium-chain specific acyl-CoA dehydrogenase, mitochondrial [Zootermopsis nevadensis] >gb|KDR11928.1| putative medium-chain specific acyl-CoA dehydrogenase, mitochondrial [Zootermopsis nevadensis]	0.636306	0.0479383	0.434348	0.209736
Znev_15394	turquoise	ref|XP_033608741.1| titin homolog, partial [Cryptotermes secundus]	0.636306	0.0479383	0.540196	0.106969
Znev_15395	turquoise	gb|KDR09196.1| Post-GPI attachment to proteins factor 2-like, partial [Zootermopsis nevadensis]	0.636306	0.0479383	0.178564	0.621609
Znev_15430	turquoise		0.636306	0.0479383	-0.135813	0.708328
Znev_15448	turquoise	gb|KDQ71560.1| Inositol oxygenase [Zootermopsis nevadensis]	0.636306	0.0479383	0.648636	0.0424758
Znev_15541	turquoise	gb|AMA98154.1| chemosensory protein [Blattella germanica]	0.636306	0.0479383	0.177374	0.623973
Znev_15570	turquoise	gb|AEV23872.1| glutathione S transferase class theta variant 4 [Periplaneta americana]	0.636306	0.0479383	0.0747692	0.837354
Znev_15602	turquoise		0.636306	0.0479383	0.142349	0.694845
Znev_15638	turquoise	gb|KDR14072.1| Cytochrome P450 6j1, partial [Zootermopsis nevadensis]	0.636306	0.0479383	0.608499	0.0619303
Znev_15640	turquoise	emb|SNT95699.1| PeaTAR1B [Periplaneta americana]	0.636306	0.0479383	0.254503	0.477955
Znev_15650	turquoise	gb|PSN47858.1| Fizzy-related protein [Blattella germanica]	0.636306	0.0479383	0.249551	0.486852
Znev_15655	turquoise	ref|XP_021941575.1| rab11 family-interacting protein 4 isoform X1 [Zootermopsis nevadensis]	0.636306	0.0479383	0.495027	0.145748
Znev_15734	turquoise	gb|KDQ87993.1| Xanthine dehydrogenase, partial [Zootermopsis nevadensis]	0.636306	0.0479383	0.470497	0.169955
Znev_15758	turquoise	gb|KDR23966.1| Utrophin [Zootermopsis nevadensis]	0.636306	0.0479383	0.108625	0.765166
Znev_15775	turquoise	ref|XP_023710734.1| mucin-5AC [Cryptotermes secundus]	0.636306	0.0479383	-0.0949523	0.794154
Znev_15806	turquoise	ref|XP_014058212.1| PREDICTED: NF-X1-type zinc finger protein NFXL2-like isoform X2 [Salmo salar]	0.636306	0.0479383	0.245242	0.494651
Znev_15813	turquoise	gb|KMQ97691.1| ryanodine receptor 44f [Lasius niger]	0.636306	0.0479383	0.611907	0.0600868
Znev_15815	turquoise	ref|XP_021941978.1| leucine-rich repeat-containing protein 15-like isoform X1 [Zootermopsis nevadensis] >gb|KDQ71573.1| Insulin-like growth factor-binding protein complex acid labile chain [Zootermopsis nevadensis]	0.636306	0.0479383	0.562308	0.0906499
Znev_15823	turquoise	gb|KDR13245.1| Neuroligin-1 [Zootermopsis nevadensis]	0.636306	0.0479383	0.524674	0.11946
Znev_15903	turquoise	gb|AGM32893.1| Kazal type serine protease inhibitor [Coptotermes formosanus]	0.636306	0.0479383	0.4806	0.159714
Znev_15904	turquoise	gb|KDR07984.1| Alcohol dehydrogenase-related 31 kDa protein [Zootermopsis nevadensis]	0.636306	0.0479383	0.47487	0.165476
Znev_15916	turquoise	gb|KDR07762.1| Polycystic kidney disease protein 1-like 2 [Zootermopsis nevadensis]	0.636306	0.0479383	0.160196	0.658427
Znev_15929	turquoise		0.636306	0.0479383	0.0729629	0.841241
Znev_15930	turquoise		0.636306	0.0479383	0.209338	0.561619
Znev_15981	turquoise		0.636306	0.0479383	0.110372	0.761482
Znev_16005	turquoise		0.636306	0.0479383	0.259535	0.468987
Znev_16114	turquoise		0.636306	0.0479383	0.583318	0.0767081
Znev_16125	turquoise	gb|KDQ77054.1| Cytochrome P450 6j1, partial [Zootermopsis nevadensis]	0.636306	0.0479383	0.664812	0.0359654
Znev_16187	turquoise	ref|XP_021924758.1| LOW QUALITY PROTEIN: protein takeout-like [Zootermopsis nevadensis]	0.636306	0.0479383	0.61147	0.0603209
Znev_16212	turquoise	gb|KDR20788.1| Craniofacial development protein 2, partial [Zootermopsis nevadensis]	0.636306	0.0479383	0.296854	0.404894
Znev_16240	turquoise	ref|XP_021936890.1| HIV Tat-specific factor 1 homolog isoform X1 [Zootermopsis nevadensis]	0.636306	0.0479383	0.508742	0.133187
Znev_16250	turquoise	gb|KDQ65266.1| Ribonuclease H2 subunit B, partial [Zootermopsis nevadensis]	0.636306	0.0479383	0.364209	0.30083
Znev_16270	turquoise	gb|KDQ65282.1| Menin [Zootermopsis nevadensis]	0.636306	0.0479383	0.497447	0.143482
Znev_16295	turquoise	gb|KDR11756.1| Nesprin-1 [Zootermopsis nevadensis]	0.636306	0.0479383	0.387948	0.267966
Znev_16301	turquoise	gb|KDQ65288.1| Bullous pemphigoid antigen 1, isoforms 6/9/10 [Zootermopsis nevadensis]	0.636306	0.0479383	0.628962	0.0514047
Znev_16337	turquoise	ref|XP_021941703.1| polycystic kidney disease protein 1-like 3 isoform X1 [Zootermopsis nevadensis] >ref|XP_021941704.1| polycystic kidney disease protein 1-like 3 isoform X1 [Zootermopsis nevadensis]	0.636306	0.0479383	0.459727	0.181295
Znev_16380	turquoise		0.636306	0.0479383	0.181807	0.615185
Znev_16406	turquoise	gb|AAM77027.1| pheromone binding protein [Rhyparobia maderae]	0.636306	0.0479383	0.345087	0.328776
Znev_16486	turquoise	ref|XP_021914894.1| CAP-Gly domain-containing linker protein 1-like, partial [Zootermopsis nevadensis]	0.636306	0.0479383	0.430628	0.214108
Znev_16498	turquoise		0.636306	0.0479383	0.522494	0.121283
Znev_16521	turquoise	ref|XP_021913381.1| prostaglandin E2 receptor EP4 subtype [Zootermopsis nevadensis]	0.636306	0.0479383	0.681855	0.0298745
Znev_16529	turquoise	gb|PNF37650.1| D-beta-hydroxybutyrate dehydrogenase, mitochondrial [Cryptotermes secundus]	0.636306	0.0479383	0.229934	0.522779
Znev_16583	turquoise	dbj|BBF88143.1| fruitless H1 isoform, partial [Gryllus bimaculatus]	0.636306	0.0479383	0.469143	0.171357
Znev_16589	turquoise	gb|QCW07581.1| fatty acid synthase 1 [Blattella germanica]	0.636306	0.0479383	0.276206	0.439823
Znev_16607	turquoise	gb|PNF32491.1| Protein vav [Cryptotermes secundus]	0.636306	0.0479383	-0.00485649	0.989377
Znev_16664	turquoise	ref|XP_021926838.1| probable cation-transporting ATPase 13A3 isoform X1 [Zootermopsis nevadensis]	0.636306	0.0479383	0.626709	0.0525005
Znev_16699	turquoise	gb|PSN55195.1| Acyl-CoA Delta(11) desaturase [Blattella germanica]	0.636306	0.0479383	0.465468	0.175196
Znev_16771	turquoise	gb|KDQ77054.1| Cytochrome P450 6j1, partial [Zootermopsis nevadensis]	0.636306	0.0479383	0.60917	0.0615642
Znev_16896	turquoise	ref|XP_021929625.1| excitatory amino acid transporter 1 isoform X1 [Zootermopsis nevadensis]	0.636306	0.0479383	0.204802	0.570318
Znev_16995	turquoise	ref|XP_015521903.1| PREDICTED: sodium leak channel non-selective protein [Neodiprion lecontei]	0.636306	0.0479383	0.287733	0.420156
Znev_17055	turquoise		0.636306	0.0479383	0.411194	0.237792
Znev_17157	turquoise	ref|XP_021926169.1| transmembrane protein 185B isoform X2 [Zootermopsis nevadensis]	0.636306	0.0479383	0.695089	0.0256605
Znev_17443	turquoise	ref|XP_021924134.1| xanthine dehydrogenase-like [Zootermopsis nevadensis]	0.636306	0.0479383	0.374889	0.28579
Znev_17505	turquoise	ref|XP_021924902.1| protein disulfide-isomerase TMX3 isoform X1 [Zootermopsis nevadensis]	0.636306	0.0479383	0.459385	0.181661
Znev_17566	turquoise	ref|XP_021933584.1| ubiquitin-like modifier-activating enzyme ATG7 [Zootermopsis nevadensis]	0.636306	0.0479383	0.185886	0.607136
Znev_17670	turquoise		0.636306	0.0479383	0.542801	0.104957
Znev_17683	turquoise		0.636306	0.0479383	0.545284	0.103061
Znev_17694	turquoise	gb|PNF30277.1| Carbonic anhydrase 7 [Cryptotermes secundus] >gb|PNF30280.1| Carbonic anhydrase 7 [Cryptotermes secundus]	0.636306	0.0479383	0.338533	0.338652
Znev_17752	turquoise		0.636306	0.0479383	0.493645	0.147052
Znev_17755	turquoise	gb|PNF29310.1| DNA topoisomerase 3-alpha [Cryptotermes secundus]	0.636306	0.0479383	0.254618	0.477748
Znev_17783	turquoise		0.636306	0.0479383	-0.212127	0.556295
Znev_17844	turquoise	ref|XP_021929710.1| farnesol dehydrogenase-like [Zootermopsis nevadensis]	0.636306	0.0479383	0.6317	0.0500933
Znev_17861	turquoise	ref|XP_021918601.1| D-arabinitol dehydrogenase 1-like isoform X1 [Zootermopsis nevadensis] >ref|XP_021918603.1| D-arabinitol dehydrogenase 1-like isoform X1 [Zootermopsis nevadensis] >ref|XP_021918604.1| D-arabinitol dehydrogenase 1-like isoform X1 [Zootermopsis nevadensis] >ref|XP_021918606.1| D-arabinitol dehydrogenase 1-like isoform X1 [Zootermopsis nevadensis]	0.636306	0.0479383	0.315352	0.374773
Znev_17889	turquoise	gb|PNF39008.1| Muskelin [Cryptotermes secundus]	0.636306	0.0479383	0.276859	0.438697
Znev_17906	turquoise	gb|PNF22888.1| putative inactive tRNA-specific adenosine deaminase-like protein 3 [Cryptotermes secundus]	0.636306	0.0479383	0.452896	0.188711
Znev_17947	turquoise	ref|XP_021917184.1| arginine kinase isoform X1 [Zootermopsis nevadensis]	0.636306	0.0479383	0.443865	0.198787
Znev_17972	turquoise	gb|PNF42928.1| Esterase FE4 [Cryptotermes secundus]	0.636306	0.0479383	0.631852	0.0500213
Znev_18067	turquoise	ref|XP_021921354.1| lipase 3-like isoform X1 [Zootermopsis nevadensis]	0.636306	0.0479383	0.656207	0.039338
Znev_18132	turquoise	ref|XP_021928258.1| LOW QUALITY PROTEIN: serine/threonine-protein kinase dyf-5 [Zootermopsis nevadensis]	0.636306	0.0479383	0.360097	0.306729
Znev_18139	turquoise	gb|PSN54919.1| Dihydrolipoyllysine-residue acetyltransferase component of pyruvate dehydrogenase complex [Blattella germanica]	0.636306	0.0479383	0.65091	0.0415162
Znev_18359	turquoise	ref|XP_021941871.1| dipeptidyl peptidase 1-like [Zootermopsis nevadensis]	0.636306	0.0479383	0.794086	0.0060837
Znev_18412	turquoise	ref|XP_022160982.1| protein ANTAGONIST OF LIKE HETEROCHROMATIN PROTEIN 1-like, partial [Myzus persicae]	0.636306	0.0479383	0.480559	0.159755
Znev_18427	turquoise	gb|PSN52601.1| Glucose dehydrogenase [FAD, quinone] [Blattella germanica]	0.636306	0.0479383	0.772994	0.00874279
Znev_18523	turquoise		0.636306	0.0479383	0.843214	0.00217807
Znev_18556	turquoise	ref|XP_021940047.1| protein suppressor of white apricot [Zootermopsis nevadensis]	0.636306	0.0479383	0.567276	0.0872178
Znev_18566	turquoise	ref|XP_021923839.1| fatty acyl-CoA reductase wat-like isoform X1 [Zootermopsis nevadensis] >ref|XP_021923840.1| fatty acyl-CoA reductase wat-like isoform X1 [Zootermopsis nevadensis]	0.636306	0.0479383	0.302469	0.395632
Znev_18567	turquoise	dbj|GBP51949.1| Protein ANTAGONIST OF LIKE HETEROCHROMATIN PROTEIN 1 [Eumeta japonica]	0.636306	0.0479383	-0.259901	0.468339
Znev_18594	turquoise	gb|PSN58019.1| LIM homeobox transcription factor 1-beta, partial [Blattella germanica]	0.636306	0.0479383	0.00694959	0.984799
Znev_18605	turquoise	gb|KDR13490.1| Bestrophin-3, partial [Zootermopsis nevadensis]	0.636306	0.0479383	0.49458	0.146169
Znev_18616	turquoise	ref|XP_021941167.1| elongation of very long chain fatty acids protein 7-like isoform X1 [Zootermopsis nevadensis] >ref|XP_021941168.1| elongation of very long chain fatty acids protein 7-like isoform X1 [Zootermopsis nevadensis] >ref|XP_021941169.1| elongation of very long chain fatty acids protein 7-like isoform X1 [Zootermopsis nevadensis] >ref|XP_021941170.1| elongation of very long chain fatt…	0.636306	0.0479383	0.507947	0.133896
Znev_18617	turquoise	ref|XP_008181098.1| putative nuclease HARBI1 [Acyrthosiphon pisum]	0.636306	0.0479383	0.317997	0.370559
Znev_18647	turquoise	ref|XP_021923331.1| LOW QUALITY PROTEIN: probable cytochrome P450 6a14 [Zootermopsis nevadensis]	0.636306	0.0479383	0.43044	0.214331
Znev_18670	turquoise	ref|XP_021941936.1| mRNA decay activator protein ZFP36L1 isoform X1 [Zootermopsis nevadensis]	0.636306	0.0479383	0.525742	0.118572
Znev_18701	turquoise	gb|PSN41699.1| Dihydrolipoyllysine-residue succinyltransferase component of 2-oxoglutarate dehydrogenase complex [Blattella germanica]	0.636306	0.0479383	0.520355	0.123089
Znev_18769	turquoise	ref|XP_024083804.1| heterogeneous nuclear ribonucleoprotein C-like [Cimex lectularius]	0.636306	0.0479383	0.632238	0.0498386
Znev_18789	turquoise	ref|XP_021932504.1| neuropeptide Y receptor type 4-like [Zootermopsis nevadensis]	0.636306	0.0479383	0.397695	0.25507
Znev_18809	turquoise	gb|PSN29963.1| Ionotropic receptor 75y [Blattella germanica]	0.636306	0.0479383	0.62978	0.0510106
Znev_18817	turquoise	ref|XP_021924051.1| glutamate receptor ionotropic, kainate 4-like [Zootermopsis nevadensis]	0.636306	0.0479383	0.338139	0.33925
Znev_18818	turquoise	ref|XP_023713960.1| gustatory and odorant receptor 24-like [Cryptotermes secundus] >ref|XP_033608755.1| gustatory and odorant receptor 24-like [Cryptotermes secundus]	0.636306	0.0479383	0.190053	0.598954
Znev_18819	turquoise	gb|PSN40369.1| Ionotropic receptor 124 [Blattella germanica]	0.636306	0.0479383	0.171987	0.634712
Znev_18828	turquoise	gb|PSN40519.1| Ionotropic receptor 160 [Blattella germanica]	0.636306	0.0479383	0.162519	0.653732
Znev_18837	turquoise	ref|XP_021912978.1| odorant receptor coreceptor-like isoform X2 [Zootermopsis nevadensis]	0.636306	0.0479383	0.532421	0.113117
Znev_18840	turquoise		0.636306	0.0479383	-0.225902	0.530294
Znev_18844	turquoise		0.636306	0.0479383	0.0254964	0.944263
Znev_18861	turquoise	gb|PSN57696.1| Ionotropic receptor 41a13 [Blattella germanica]	0.636306	0.0479383	0.350551	0.320657
Znev_18867	turquoise	gb|PSN32792.1| Ionotropic receptor 41a7 [Blattella germanica]	0.636306	0.0479383	0.127689	0.72519
Znev_18872	turquoise		0.636306	0.0479383	0.446737	0.195549
Znev_18889	turquoise	gb|PSN31720.1| Ionotropic receptor 875 [Blattella germanica]	0.636306	0.0479383	0.247115	0.491253
Znev_18944	turquoise		0.636306	0.0479383	0.339407	0.337326
Znev_18953	turquoise	gb|PSN38342.1| Ionotropic receptor 93a [Blattella germanica]	0.636306	0.0479383	0.269182	0.452008
Znev_18969	turquoise	ref|XP_021928282.1| general odorant-binding protein 56h-like isoform X2 [Zootermopsis nevadensis]	0.636306	0.0479383	0.434589	0.209454
Znev_18975	turquoise	gb|PSN44738.1| Odorant receptor 73 [Blattella germanica]	0.636306	0.0479383	0.389532	0.265847
Znev_18983	turquoise	ref|XP_021929942.1| odorant receptor coreceptor-like [Zootermopsis nevadensis]	0.636306	0.0479383	0.170456	0.637775
Znev_18986	turquoise		0.636306	0.0479383	0.41526	0.23272
Znev_18988	turquoise	gb|KAG5310356.1| OR13A protein, partial [Acromyrmex insinuator]	0.636306	0.0479383	0.150415	0.678311
Znev_19002	turquoise		0.636306	0.0479383	0.0772133	0.832099
Znev_19005	turquoise	gb|PSN49052.1| Ionotropic receptor 75m [Blattella germanica]	0.636306	0.0479383	0.447973	0.194166
Znev_19013	turquoise	gb|PSN37617.1| Odorant receptor 31 [Blattella germanica]	0.636306	0.0479383	0.242861	0.498982
Znev_19020	turquoise	ref|XP_021934649.1| glutamate receptor ionotropic, delta-2-like [Zootermopsis nevadensis]	0.636306	0.0479383	-0.143747	0.69197
Znev_19021	turquoise	gb|PSN47627.1| Odorant receptor 75 [Blattella germanica]	0.636306	0.0479383	-0.248277	0.489152
Znev_19046	turquoise	gb|AMA98152.1| chemosensory protein [Blattella germanica]	0.636306	0.0479383	0.190823	0.597445
Znev_19047	turquoise	gb|AMA98157.1| chemosensory protein [Blattella germanica]	0.636306	0.0479383	0.39803	0.254634
Znev_19069	turquoise	ref|XP_021941930.1| odorant receptor 2a-like isoform X1 [Zootermopsis nevadensis]	0.636306	0.0479383	0.212553	0.555483
