# Supplementary material for: A genetic toolkit underlying the queen phenotype in termites with totipotent workers
Source: Sci Rep. 2024 Jan 26;14:2214. doi: 10.1038/s41598-024-51772-7 (PMC10817970; doi:10.1038/s41598-024-51772-7)
Supplement: Supplementary file 13 — Supplementary Information. [file 41598_2024_51772_MOESM13_ESM.xlsx]

## Sheet: Sheet1
Supplementary Data S12. Modules that were specific to larvae’ abdomen compared to workers.
geneID	Module	annotation	module_caste_correlation	module_caste_pvalue	gene_caste_correlation	gene_caste_pvalue
Znev_00039	cyan	gb|KDR22583.1| Synaptic vesicular amine transporter, partial [Zootermopsis nevadensis]	-0.653559	0.021171	-0.54761	0.0653287
Znev_00070	cyan	ref|XP_012263855.1| sorting nexin-12 [Athalia rosae]	-0.653559	0.021171	-0.272105	0.392221
Znev_00144	cyan	ref|XP_021913410.1| digestive organ expansion factor homolog [Zootermopsis nevadensis] >gb|KDR22684.1| Digestive organ expansion factor-like protein [Zootermopsis nevadensis]	-0.653559	0.021171	-0.44894	0.143194
Znev_00198	cyan	gb|PSN38323.1| Cyclin G [Blattella germanica]	-0.653559	0.021171	0.178319	0.57925
Znev_00309	cyan	ref|XP_021937059.1| ubiquitin carboxyl-terminal hydrolase 3-like isoform X1 [Zootermopsis nevadensis]	-0.653559	0.021171	-0.813455	0.00128867
Znev_00381	cyan	gb|PSN44565.1| Nuclear pore complex protein Nup85 [Blattella germanica]	-0.653559	0.021171	-0.512361	0.0885439
Znev_00459	cyan	ref|XP_021927011.1| SUMO-activating enzyme subunit 1 [Zootermopsis nevadensis] >gb|KDR15653.1| SUMO-activating enzyme subunit 1 [Zootermopsis nevadensis]	-0.653559	0.021171	-0.679151	0.0151448
Znev_00502	cyan	gb|PNF34774.1| Mediator of RNA polymerase II transcription subunit 29 [Cryptotermes secundus]	-0.653559	0.021171	-0.452777	0.13939
Znev_00514	cyan	gb|PSN53593.1| CCR4-NOT transcription complex subunit 2 [Blattella germanica]	-0.653559	0.021171	-0.514271	0.0871612
Znev_00536	cyan	gb|PSN55326.1| THO complex subunit 7 [Blattella germanica]	-0.653559	0.021171	-0.614146	0.0336262
Znev_00799	cyan	ref|XP_021940838.1| snRNA-activating protein complex subunit 3 isoform X1 [Zootermopsis nevadensis] >gb|KDR23252.1| snRNA-activating protein complex subunit 3 [Zootermopsis nevadensis]	-0.653559	0.021171	-0.0865155	0.789201
Znev_00825	cyan	gb|KDR22877.1| ATP-dependent helicase brm [Zootermopsis nevadensis]	-0.653559	0.021171	-0.362875	0.246329
Znev_00865	cyan	gb|AHB33466.1| T-complex protein subunit theta [Locusta migratoria]	-0.653559	0.021171	-0.831425	0.000801915
Znev_01005	cyan	ref|XP_021936028.1| translation initiation factor eIF-2B subunit beta [Zootermopsis nevadensis] >gb|KDR10651.1| Translation initiation factor eIF-2B subunit beta [Zootermopsis nevadensis]	-0.653559	0.021171	0.0782477	0.809001
Znev_01182	cyan		-0.653559	0.021171	-0.366335	0.241516
Znev_01185	cyan	gb|PSN45526.1| Integrator complex subunit 11 [Blattella germanica]	-0.653559	0.021171	-0.486216	0.108986
Znev_01208	cyan	gb|KDR15023.1| Low-density lipoprotein receptor-related protein [Zootermopsis nevadensis]	-0.653559	0.021171	-0.825917	0.000932575
Znev_01260	cyan	ref|XP_021921554.1| mitochondrial import inner membrane translocase subunit Tim22 isoform X1 [Zootermopsis nevadensis] >ref|XP_021921555.1| mitochondrial import inner membrane translocase subunit Tim22 isoform X1 [Zootermopsis nevadensis] >gb|KDR18616.1| Mitochondrial import inner membrane translocase subunit Tim22 [Zootermopsis nevadensis]	-0.653559	0.021171	-0.229371	0.4733
Znev_01510	cyan	ref|XP_015597582.1| COMM domain-containing protein 3 [Cephus cinctus]	-0.653559	0.021171	-0.178097	0.579729
Znev_01568	cyan	gb|PNF20225.1| RNA 3'-terminal phosphate cyclase-like protein [Cryptotermes secundus]	-0.653559	0.021171	-0.545048	0.0668558
Znev_01627	cyan	gb|PSN55170.1| Mannose-1-phosphate guanyltransferase beta [Blattella germanica]	-0.653559	0.021171	-0.190224	0.553734
Znev_01733	cyan	gb|PSN36890.1| U4/U6 small nuclear ribonucleoprotein Prp31 [Blattella germanica]	-0.653559	0.021171	-0.780102	0.00276174
Znev_01792	cyan	gb|PNF28700.1| Vacuolar fusion protein CCZ1-like protein [Cryptotermes secundus]	-0.653559	0.021171	-0.235078	0.462048
Znev_01898	cyan	ref|XP_021916254.1| endoplasmic reticulum lectin 1 isoform X1 [Zootermopsis nevadensis] >gb|KDR24187.1| Endoplasmic reticulum lectin 1 [Zootermopsis nevadensis]	-0.653559	0.021171	0.200345	0.532414
Znev_01906	cyan	ref|XP_021917248.1| PIH1 domain-containing protein 1 isoform X1 [Zootermopsis nevadensis]	-0.653559	0.021171	-0.507395	0.0922096
Znev_01917	cyan	gb|PSN32053.1| Histone H2A [Blattella germanica]	-0.653559	0.021171	-0.73004	0.0070254
Znev_01922	cyan		-0.653559	0.021171	-0.596276	0.0407221
Znev_01984	cyan	gb|KDR12448.1| SET and MYND domain-containing protein 4 [Zootermopsis nevadensis]	-0.653559	0.021171	-0.544066	0.0674476
Znev_01985	cyan	gb|KDR12449.1| RNA-binding protein 12 [Zootermopsis nevadensis]	-0.653559	0.021171	-0.720158	0.00825583
Znev_01990	cyan	gb|PSN40497.1| Endothelial differentiation-related factor 1 [Blattella germanica]	-0.653559	0.021171	-0.383913	0.217933
Znev_02135	cyan	gb|KDR23098.1| Phospholipase A2 isozyme PA4, partial [Zootermopsis nevadensis]	-0.653559	0.021171	-0.352854	0.260583
Znev_02177	cyan	gb|AGM32193.1| 60S ribosomal protein L10 [Coptotermes formosanus]	-0.653559	0.021171	-0.56833	0.0538556
Znev_02412	cyan		-0.653559	0.021171	-0.421512	0.172337
Znev_02432	cyan		-0.653559	0.021171	-0.449446	0.142689
Znev_02486	cyan	ref|XP_021931412.1| probable peroxisomal acyl-coenzyme A oxidase 1 isoform X1 [Zootermopsis nevadensis] >gb|KDR23594.1| putative peroxisomal acyl-coenzyme A oxidase 1 [Zootermopsis nevadensis]	-0.653559	0.021171	-0.0854216	0.791815
Znev_02521	cyan		-0.653559	0.021171	-0.426301	0.167
Znev_02543	cyan	gb|PNF22471.1| mRNA cap guanine-N7 methyltransferase [Cryptotermes secundus]	-0.653559	0.021171	-0.865424	0.000276124
Znev_02578	cyan	gb|KDR17262.1| Calmodulin [Zootermopsis nevadensis]	-0.653559	0.021171	-0.220186	0.491671
Znev_02594	cyan		-0.653559	0.021171	-0.533492	0.0740501
Znev_02660	cyan	ref|XP_021918165.1| probable serine/threonine-protein kinase ndrB [Zootermopsis nevadensis] >gb|KDR20335.1| Ribosomal protein S6 kinase alpha-5 [Zootermopsis nevadensis]	-0.653559	0.021171	-0.134643	0.676532
Znev_02726	cyan	ref|XP_021917997.1| histone RNA hairpin-binding protein [Zootermopsis nevadensis] >gb|KDR20383.1| Histone RNA hairpin-binding protein [Zootermopsis nevadensis]	-0.653559	0.021171	-0.461837	0.130667
Znev_02739	cyan	gb|KDR20395.1| SWI/SNF complex subunit SMARCC2 [Zootermopsis nevadensis]	-0.653559	0.021171	-0.460069	0.13234
Znev_02750	cyan	gb|KDR20404.1| Tubulin alpha-8 chain, partial [Zootermopsis nevadensis]	-0.653559	0.021171	-0.590623	0.0431724
Znev_02932	cyan	ref|XP_021936174.1| claspin isoform X1 [Zootermopsis nevadensis]	-0.653559	0.021171	-0.610735	0.0349066
Znev_02935	cyan	gb|PSN35883.1| RAB6A-GEF complex partner protein 2 [Blattella germanica]	-0.653559	0.021171	-0.635269	0.0264361
Znev_02971	cyan	ref|XP_020287636.1| ubiquitin-conjugating enzyme E2 N isoform X3 [Pseudomyrmex gracilis]	-0.653559	0.021171	-0.226832	0.478347
Znev_03019	cyan	gb|PSN41902.1| Calcyclin-binding protein [Blattella germanica]	-0.653559	0.021171	-0.648028	0.0226742
Znev_03030	cyan	gb|PSN36510.1| putative cyclin-dependent kinases regulatory subunit [Blattella germanica]	-0.653559	0.021171	-0.670812	0.0169476
Znev_03131	cyan	gb|AGM32352.1| proteasome subunit beta type-5-like protein [Coptotermes formosanus]	-0.653559	0.021171	-0.333285	0.289765
Znev_03136	cyan	gb|KDR22257.1| Eukaryotic translation initiation factor 2 subunit 1 [Zootermopsis nevadensis]	-0.653559	0.021171	-0.541778	0.0688407
Znev_03341	cyan	ref|XP_021918770.1| RNA-binding protein cabeza-like isoform X1 [Zootermopsis nevadensis]	-0.653559	0.021171	-0.735392	0.00641936
Znev_03354	cyan	ref|XP_021918725.1| pre-mRNA-processing factor 19 [Zootermopsis nevadensis] >gb|KDR20058.1| Pre-mRNA-processing factor 19 [Zootermopsis nevadensis]	-0.653559	0.021171	-0.789615	0.00225238
Znev_03374	cyan	ref|XP_021918759.1| THO complex subunit 6 [Zootermopsis nevadensis] >gb|KDR20074.1| THO complex subunit 6 [Zootermopsis nevadensis]	-0.653559	0.021171	-0.383125	0.218959
Znev_03436	cyan	gb|KDR14121.1| Acidic leucine-rich nuclear phosphoprotein 32 family member A [Zootermopsis nevadensis]	-0.653559	0.021171	-0.5012	0.0969229
Znev_03480	cyan	gb|PNF40477.1| Exportin-2 [Cryptotermes secundus]	-0.653559	0.021171	-0.50243	0.0959745
Znev_03537	cyan		-0.653559	0.021171	-0.417759	0.176593
Znev_03561	cyan	gb|KDR24095.1| CUG-BP- and ETR-3-like factor 4 [Zootermopsis nevadensis]	-0.653559	0.021171	-0.596579	0.0405936
Znev_03598	cyan	ref|XP_021917612.1| 28S ribosomal protein S31, mitochondrial [Zootermopsis nevadensis] >gb|KDR20607.1| 28S ribosomal protein S31, mitochondrial [Zootermopsis nevadensis]	-0.653559	0.021171	-0.331967	0.291796
Znev_03649	cyan	gb|EDW38107.1| GL12416 [Drosophila persimilis]	-0.653559	0.021171	-0.607794	0.036038
Znev_03734	cyan	ref|XP_021925020.1| growth arrest and DNA damage-inducible protein GADD45 gamma [Zootermopsis nevadensis] >gb|KDR16706.1| Growth arrest and DNA-damage-inducible protein GADD45 gamma [Zootermopsis nevadensis]	-0.653559	0.021171	-0.427535	0.165643
Znev_03772	cyan	ref|XP_021923573.1| zinc finger CCCH domain-containing protein 18-like [Zootermopsis nevadensis]	-0.653559	0.021171	-0.777213	0.00293255
Znev_03795	cyan	gb|KDR17587.1| Histone deacetylase Rpd3, partial [Zootermopsis nevadensis]	-0.653559	0.021171	-0.599112	0.0395306
Znev_03811	cyan	gb|KDR21140.1| Canopy-like protein 2 [Zootermopsis nevadensis]	-0.653559	0.021171	-0.0419253	0.897066
Znev_03826	cyan	ref|XP_021916757.1| structural maintenance of chromosomes protein 4 isoform X1 [Zootermopsis nevadensis] >gb|KDR21154.1| Structural maintenance of chromosomes protein 4 [Zootermopsis nevadensis]	-0.653559	0.021171	-0.463986	0.128651
Znev_03868	cyan	ref|XP_021935633.1| splicing factor U2AF 50 kDa subunit isoform X1 [Zootermopsis nevadensis] >ref|XP_021935634.1| splicing factor U2AF 50 kDa subunit isoform X2 [Zootermopsis nevadensis]	-0.653559	0.021171	-0.738983	0.00603533
Znev_03904	cyan	ref|XP_021913691.1| LOW QUALITY PROTEIN: ran-specific GTPase-activating protein-like [Zootermopsis nevadensis]	-0.653559	0.021171	-0.577545	0.0492374
Znev_03907	cyan	ref|XP_021913687.1| integrator complex subunit 10 isoform X1 [Zootermopsis nevadensis] >gb|KDR22428.1| Integrator complex subunit 10 [Zootermopsis nevadensis]	-0.653559	0.021171	-0.342743	0.27544
Znev_04021	cyan	ref|XP_021929400.1| DNA-directed RNA polymerase III subunit RPC8 [Zootermopsis nevadensis] >gb|KDR14462.1| DNA-directed RNA polymerase III subunit RPC8 [Zootermopsis nevadensis]	-0.653559	0.021171	-0.288849	0.362532
Znev_04048	cyan	ref|XP_021931473.1| protein FAM98A-like isoform X2 [Zootermopsis nevadensis]	-0.653559	0.021171	-0.727549	0.00732161
Znev_04058	cyan	gb|PSN41186.1| Lys-63-specific deubiquitinase BRCC36 [Blattella germanica]	-0.653559	0.021171	0.207208	0.51816
Znev_04101	cyan	gb|KDR09493.1| DNA repair and recombination protein RAD54B [Zootermopsis nevadensis]	-0.653559	0.021171	-0.37565	0.228839
Znev_04172	cyan	gb|QBH73253.1| small nuclear ribonucleoprotein-associated protein [Brunneria borealis]	-0.653559	0.021171	-0.669229	0.0173067
Znev_04173	cyan	ref|XP_021935358.1| aspartate aminotransferase, mitochondrial isoform X1 [Zootermopsis nevadensis] >ref|XP_021935359.1| aspartate aminotransferase, mitochondrial isoform X1 [Zootermopsis nevadensis] >gb|KDR10996.1| Aspartate aminotransferase, mitochondrial [Zootermopsis nevadensis]	-0.653559	0.021171	-0.310365	0.326187
Znev_04175	cyan	ref|XP_002432450.1| Nuclear pore complex protein Nup93, putative [Pediculus humanus corporis] >gb|EEB19712.1| Nuclear pore complex protein Nup93, putative [Pediculus humanus corporis]	-0.653559	0.021171	-0.504979	0.0940287
Znev_04178	cyan	gb|PSN40484.1| Inosine triphosphate pyrophosphatase [Blattella germanica]	-0.653559	0.021171	-0.407723	0.188294
Znev_04185	cyan	gb|KDR24133.1| 5'-3' exoribonuclease 2-like protein [Zootermopsis nevadensis]	-0.653559	0.021171	-0.725656	0.00755293
Znev_04192	cyan	gb|PSN44720.1| JNK1/MAPK8-associated membrane protein [Blattella germanica]	-0.653559	0.021171	-0.180218	0.575148
Znev_04278	cyan	gb|PNF21282.1| Frataxin-like protein, mitochondrial [Cryptotermes secundus]	-0.653559	0.021171	-0.322712	0.306269
Znev_04496	cyan	gb|KDR15768.1| Protein mago nashi [Zootermopsis nevadensis] >gb|PNF39087.1| Protein mago nashi [Cryptotermes secundus] >gb|PSN43954.1| Protein mago nashi [Blattella germanica]	-0.653559	0.021171	-0.539354	0.0703378
Znev_04685	cyan	gb|PSN51087.1| Transcription factor RFX3 [Blattella germanica]	-0.653559	0.021171	-0.455166	0.137054
Znev_04700	cyan	gb|PNF17674.1| S-phase kinase-associated protein 2 [Cryptotermes secundus]	-0.653559	0.021171	-0.720666	0.00818896
Znev_04712	cyan	gb|KDR21098.1| Calreticulin [Zootermopsis nevadensis]	-0.653559	0.021171	-0.383064	0.219039
Znev_04962	cyan	gb|PSN53012.1| Nuclear pore complex protein 107 [Blattella germanica]	-0.653559	0.021171	-0.0372251	0.90856
Znev_05136	cyan		-0.653559	0.021171	-0.769899	0.00340096
Znev_05152	cyan	gb|PNF38518.1| putative N-acetyltransferase san [Cryptotermes secundus]	-0.653559	0.021171	-0.422365	0.171378
Znev_05202	cyan	ref|XP_021939213.1| protein farnesyltransferase/geranylgeranyltransferase type-1 subunit alpha [Zootermopsis nevadensis] >gb|KDR08633.1| Protein farnesyltransferase/geranylgeranyltransferase type-1 subunit alpha [Zootermopsis nevadensis]	-0.653559	0.021171	-0.0449492	0.88968
Znev_05269	cyan	gb|KDR08208.1| tRNA-splicing endonuclease subunit Sen34 [Zootermopsis nevadensis]	-0.653559	0.021171	-0.388959	0.211431
Znev_05309	cyan	gb|AEV89774.1| nuclear protein [Schistocerca gregaria]	-0.653559	0.021171	-0.454097	0.138096
Znev_05375	cyan	gb|PNF41234.1| DNA polymerase epsilon subunit 3 [Cryptotermes secundus]	-0.653559	0.021171	-0.322033	0.307347
Znev_05455	cyan	gb|KDR11450.1| Prostaglandin E synthase 3 [Zootermopsis nevadensis]	-0.653559	0.021171	-0.660794	0.019316
Znev_05600	cyan	gb|KDR18503.1| Splicing factor, arginine/serine-rich 1 [Zootermopsis nevadensis]	-0.653559	0.021171	-0.694234	0.0122481
Znev_05603	cyan	ref|XP_021921780.1| protein FAM57A [Zootermopsis nevadensis]	-0.653559	0.021171	-0.241677	0.449198
Znev_05648	cyan	gb|PNF33270.1| Asparagine--tRNA ligase, cytoplasmic [Cryptotermes secundus]	-0.653559	0.021171	-0.37713	0.226862
Znev_05676	cyan	gb|PNF22262.1| putative elongation factor 1-delta [Cryptotermes secundus]	-0.653559	0.021171	-0.60128	0.0386371
Znev_05697	cyan	ref|XP_021919272.1| ankyrin repeat, SAM and basic leucine zipper domain-containing protein 1-like [Zootermopsis nevadensis] >ref|XP_021919273.1| ankyrin repeat, SAM and basic leucine zipper domain-containing protein 1-like [Zootermopsis nevadensis] >ref|XP_021919274.1| ankyrin repeat, SAM and basic leucine zipper domain-containing protein 1-like [Zootermopsis nevadensis] >ref|XP_021919275.1| anky…	-0.653559	0.021171	-0.212296	0.507702
Znev_05759	cyan	ref|XP_011173408.2| angiotensin-converting enzyme 2 isoform X3 [Solenopsis invicta]	-0.653559	0.021171	0.153292	0.634331
Znev_05762	cyan		-0.653559	0.021171	-0.297861	0.347058
Znev_06013	cyan	gb|PSN49243.1| Protein SEC13 [Blattella germanica]	-0.653559	0.021171	-0.269706	0.396575
Znev_06169	cyan	ref|XP_021927224.1| nuclear valosin-containing protein-like isoform X1 [Zootermopsis nevadensis]	-0.653559	0.021171	-0.799522	0.00180169
Znev_06204	cyan	gb|PSN33465.1| DnaJ subfamily C member 9 [Blattella germanica]	-0.653559	0.021171	-0.582335	0.0469507
Znev_06341	cyan	gb|KDR23074.1| Fibronectin type-III domain-containing protein C4orf31-like protein [Zootermopsis nevadensis]	-0.653559	0.021171	-0.566963	0.0545655
Znev_06465	cyan	ref|XP_021934983.1| U3 small nucleolar RNA-associated protein 18 homolog [Zootermopsis nevadensis] >gb|KDR11184.1| U3 small nucleolar RNA-associated protein 18-like protein [Zootermopsis nevadensis]	-0.653559	0.021171	-0.370679	0.235553
Znev_06506	cyan	ref|XP_021918241.1| glutamine and serine-rich protein 1-like isoform X2 [Zootermopsis nevadensis]	-0.653559	0.021171	-0.703223	0.0107302
Znev_06511	cyan	gb|PNF41417.1| U3 small nucleolar RNA-associated protein 4-like protein [Cryptotermes secundus]	-0.653559	0.021171	-0.629293	0.0283451
Znev_06858	cyan	gb|KDR16330.1| Origin recognition complex subunit 1 [Zootermopsis nevadensis]	-0.653559	0.021171	-0.79055	0.00220653
Znev_06889	cyan		-0.653559	0.021171	-0.178733	0.578354
Znev_06960	cyan	ref|XP_012135940.1| PREDICTED: ruvB-like 1 [Megachile rotundata] >ref|XP_012135941.1| PREDICTED: ruvB-like 1 [Megachile rotundata]	-0.653559	0.021171	-0.636298	0.026117
Znev_06977	cyan	gb|KDR12055.1| Segmentation protein even-skipped [Zootermopsis nevadensis]	-0.653559	0.021171	-0.560158	0.0581971
Znev_07027	cyan	ref|XP_021914774.1| replication factor C subunit 2 [Zootermopsis nevadensis] >gb|KDR21944.1| Replication factor C subunit 2 [Zootermopsis nevadensis]	-0.653559	0.021171	-0.605023	0.0371279
Znev_07031	cyan	gb|KDR21949.1| Nuclear pore complex protein [Zootermopsis nevadensis]	-0.653559	0.021171	-0.717514	0.00861084
Znev_07039	cyan	ref|XP_021914802.1| broad-complex core protein isoforms 1/2/3/4/5-like isoform X1 [Zootermopsis nevadensis] >ref|XP_021914804.1| broad-complex core protein isoforms 1/2/3/4/5-like isoform X1 [Zootermopsis nevadensis] >ref|XP_021914805.1| broad-complex core protein isoforms 1/2/3/4/5-like isoform X1 [Zootermopsis nevadensis] >ref|XP_021914806.1| broad-complex core protein isoforms 1/2/3/4/5-like i…	-0.653559	0.021171	-0.319004	0.312178
Znev_07151	cyan		-0.653559	0.021171	-0.509959	0.0903046
Znev_07153	cyan	ref|XP_021929752.1| FYVE, RhoGEF and PH domain-containing protein 3-like [Zootermopsis nevadensis] >ref|XP_021929753.1| FYVE, RhoGEF and PH domain-containing protein 3-like [Zootermopsis nevadensis] >ref|XP_021929754.1| FYVE, RhoGEF and PH domain-containing protein 3-like [Zootermopsis nevadensis] >ref|XP_021929755.1| FYVE, RhoGEF and PH domain-containing protein 3-like [Zootermopsis nevadensis] …	-0.653559	0.021171	-0.591655	0.0427173
Znev_07262	cyan		-0.653559	0.021171	-0.366976	0.24063
Znev_07349	cyan	gb|QBH72988.1| putative mitochondrial ribosomal protein S24 [Brunneria borealis]	-0.653559	0.021171	-0.456341	0.135914
Znev_07424	cyan	ref|XP_021918571.1| 26S proteasome regulatory subunit 7 [Zootermopsis nevadensis] >gb|KDR20131.1| 26S protease regulatory subunit 7 [Zootermopsis nevadensis]	-0.653559	0.021171	-0.238939	0.454509
Znev_07467	cyan	gb|PSN51867.1| ADP-ribosylation factor-like protein 1 [Blattella germanica]	-0.653559	0.021171	-0.567249	0.0544164
Znev_07519	cyan	ref|XP_019877215.1| PREDICTED: tRNA-splicing ligase RtcB homolog [Aethina tumida]	-0.653559	0.021171	-0.354596	0.258071
Znev_07535	cyan		-0.653559	0.021171	-0.539755	0.0700881
Znev_07582	cyan	gb|PSN48096.1| Alpha-aspartyl dipeptidase [Blattella germanica]	-0.653559	0.021171	-0.201769	0.529444
Znev_07620	cyan	gb|PSN43879.1| Transcription initiation factor TFIID subunit 8 [Blattella germanica]	-0.653559	0.021171	-0.726548	0.00744323
Znev_07787	cyan	ref|XP_021926718.1| LOW QUALITY PROTEIN: pentatricopeptide repeat-containing protein 1, mitochondrial-like [Zootermopsis nevadensis]	-0.653559	0.021171	-0.356251	0.255699
Znev_07847	cyan	gb|KDR17655.1| Estradiol 17-beta-dehydrogenase 8 [Zootermopsis nevadensis]	-0.653559	0.021171	0.0959984	0.766633
Znev_07920	cyan	gb|KDR13605.1| Acylglycerol kinase, mitochondrial [Zootermopsis nevadensis]	-0.653559	0.021171	-0.67904	0.0151678
Znev_07952	cyan	ref|XP_021938671.1| eukaryotic translation initiation factor 3 subunit D-like [Zootermopsis nevadensis] >gb|KDR08942.1| Eukaryotic translation initiation factor 3 subunit D [Zootermopsis nevadensis]	-0.653559	0.021171	-0.678232	0.0153362
Znev_07958	cyan	ref|XP_021938697.1| cytosolic Fe-S cluster assembly factor NUBP2 homolog [Zootermopsis nevadensis] >gb|KDR08947.1| Cytosolic Fe-S cluster assembly factor NUBP2-like protein [Zootermopsis nevadensis]	-0.653559	0.021171	-0.522736	0.0812079
Znev_08112	cyan	gb|PSN41345.1| Polyadenylate-binding protein 2 [Blattella germanica]	-0.653559	0.021171	-0.53647	0.0721476
Znev_08128	cyan		-0.653559	0.021171	-0.102706	0.750767
Znev_08196	cyan		-0.653559	0.021171	-0.856556	0.00037403
Znev_08299	cyan	gb|PNF29788.1| DNA repair and recombination protein RAD54-like, partial [Cryptotermes secundus]	-0.653559	0.021171	-0.57317	0.0513937
Znev_08338	cyan	gb|AHB33468.1| T-complex protein subunit alpha [Locusta migratoria]	-0.653559	0.021171	-0.842998	0.000573609
Znev_08376	cyan	ref|XP_021938396.1| 26S proteasome non-ATPase regulatory subunit 5 [Zootermopsis nevadensis] >gb|KDR09104.1| 26S proteasome non-ATPase regulatory subunit 5 [Zootermopsis nevadensis]	-0.653559	0.021171	0.11252	0.727718
Znev_08493	cyan	gb|PNF28960.1| U3 small nucleolar RNA-associated protein 15-like protein [Cryptotermes secundus]	-0.653559	0.021171	-0.493245	0.10321
Znev_08503	cyan	gb|KDR24534.1| DNA primase large subunit [Zootermopsis nevadensis]	-0.653559	0.021171	-0.678781	0.0152214
Znev_08521	cyan	gb|PSN32513.1| EEF1A lysine methyltransferase 1 [Blattella germanica] >gb|PSN39303.1| EEF1A lysine methyltransferase 1 [Blattella germanica]	-0.653559	0.021171	-0.541443	0.0690458
Znev_08819	cyan	gb|KAB7507372.1| Enhancer of rudimentary-like protein [Armadillidium nasatum]	-0.653559	0.021171	-0.570612	0.0526846
Znev_08887	cyan		-0.653559	0.021171	-0.312503	0.322689
Znev_08958	cyan	gb|KDR17997.1| DNA-directed RNA polymerase I subunit RPA1, partial [Zootermopsis nevadensis]	-0.653559	0.021171	-0.635996	0.0262105
Znev_09040	cyan	ref|XP_021936637.1| heterogeneous nuclear ribonucleoprotein 27C isoform X3 [Zootermopsis nevadensis]	-0.653559	0.021171	-0.835218	0.000720511
Znev_09078	cyan	gb|KDR18129.1| Host cell factor, partial [Zootermopsis nevadensis]	-0.653559	0.021171	-0.827507	0.000893274
Znev_09104	cyan	gb|KDR13146.1| Protein kinase C, brain isozyme, partial [Zootermopsis nevadensis]	-0.653559	0.021171	0.0287099	0.929424
Znev_09381	cyan	ref|XP_018319208.1| probable H/ACA ribonucleoprotein complex subunit 1 [Agrilus planipennis]	-0.653559	0.021171	-0.148071	0.646051
Znev_09405	cyan	gb|PSN53290.1| COP9 signalosome complex subunit 5 [Blattella germanica]	-0.653559	0.021171	-0.412582	0.18257
Znev_09486	cyan	ref|XP_021933302.1| BAG family molecular chaperone regulator 2 isoform X1 [Zootermopsis nevadensis] >ref|XP_021933303.1| BAG family molecular chaperone regulator 2 isoform X1 [Zootermopsis nevadensis] >gb|KDR12234.1| BAG family molecular chaperone regulator 2 [Zootermopsis nevadensis]	-0.653559	0.021171	-0.245189	0.442429
Znev_09503	cyan	gb|KDR08843.1| DNA replication complex GINS protein PSF2, partial [Zootermopsis nevadensis]	-0.653559	0.021171	-0.386868	0.21411
Znev_09504	cyan	ref|XP_002431425.1| 116 kDa U5 small nuclear ribonucleoprotein component, putative [Pediculus humanus corporis] >gb|EEB18687.1| 116 kDa U5 small nuclear ribonucleoprotein component, putative [Pediculus humanus corporis]	-0.653559	0.021171	-0.745148	0.00541682
Znev_09506	cyan	gb|AGM32074.1| RNA and export factor-binding protein 2 [Coptotermes formosanus]	-0.653559	0.021171	-0.703629	0.0106651
Znev_09538	cyan		-0.653559	0.021171	0.598138	0.039937
Znev_09553	cyan	gb|PNF33498.1| 26S proteasome non-ATPase regulatory subunit 7 [Cryptotermes secundus]	-0.653559	0.021171	-0.448552	0.143583
Znev_09593	cyan	gb|KDR08044.1| Nucleoporin NUP53 [Zootermopsis nevadensis]	-0.653559	0.021171	-0.561293	0.0575797
Znev_09659	cyan	gb|KDR07625.1| Histone-lysine N-methyltransferase SETMAR, partial [Zootermopsis nevadensis]	-0.653559	0.021171	-0.502276	0.0960933
Znev_09673	cyan	ref|XP_021917909.1| BLOC-1-related complex subunit 5 isoform X1 [Zootermopsis nevadensis] >ref|XP_021917910.1| BLOC-1-related complex subunit 5 isoform X2 [Zootermopsis nevadensis] >ref|XP_021917911.1| BLOC-1-related complex subunit 5 isoform X1 [Zootermopsis nevadensis] >ref|XP_021917912.1| BLOC-1-related complex subunit 5 isoform X1 [Zootermopsis nevadensis] >ref|XP_021917913.1| BLOC-1-related …	-0.653559	0.021171	-0.562529	0.0569131
Znev_09704	cyan	gb|PNF19329.1| putative elongator complex protein 2 [Cryptotermes secundus]	-0.653559	0.021171	-0.48206	0.1125
Znev_09738	cyan	emb|VVC42016.1| Kinetochore protein Nuf2 [Cinara cedri]	-0.653559	0.021171	-0.588934	0.0439239
Znev_09779	cyan	gb|PNF43328.1| DEAD-box helicase Dbp80 [Cryptotermes secundus]	-0.653559	0.021171	-0.580122	0.0479978
Znev_09843	cyan	ref|XP_021934503.1| separin isoform X1 [Zootermopsis nevadensis] >gb|KDR11475.1| Separin [Zootermopsis nevadensis]	-0.653559	0.021171	-0.667737	0.0176505
Znev_09846	cyan	gb|KDR11478.1| Testis-expressed sequence 9 protein [Zootermopsis nevadensis]	-0.653559	0.021171	-0.568599	0.0537166
Znev_09942	cyan		-0.653559	0.021171	-0.666579	0.0179206
Znev_09964	cyan		-0.653559	0.021171	-0.431089	0.16177
Znev_10157	cyan	gb|PNF22734.1| Serine/threonine-protein kinase VRK1 [Cryptotermes secundus]	-0.653559	0.021171	-0.448794	0.143341
Znev_10190	cyan	ref|XP_021923144.1| retinol dehydrogenase 13-like isoform X1 [Zootermopsis nevadensis] >gb|KDR23963.1| Retinol dehydrogenase 13 [Zootermopsis nevadensis]	-0.653559	0.021171	-0.330168	0.294577
Znev_10197	cyan	ref|XP_012250673.1| EEF1A lysine methyltransferase 2 [Athalia rosae] >ref|XP_025602405.1| EEF1A lysine methyltransferase 2 [Athalia rosae]	-0.653559	0.021171	-0.510015	0.0902629
Znev_10227	cyan	ref|XP_021939671.1| ribonuclease H2 subunit A isoform X1 [Zootermopsis nevadensis] >gb|KDR23278.1| Ribonuclease H2 subunit A [Zootermopsis nevadensis]	-0.653559	0.021171	-0.350593	0.263864
Znev_10306	cyan	gb|KDR12753.1| TIPIN-like protein [Zootermopsis nevadensis]	-0.653559	0.021171	-0.393722	0.205401
Znev_10360	cyan	gb|KDR10197.1| Angiogenic factor with G patch and FHA domains 1 [Zootermopsis nevadensis]	-0.653559	0.021171	0.00352033	0.991337
Znev_10383	cyan	gb|KDR11346.1| Serine-arginine protein 55, partial [Zootermopsis nevadensis]	-0.653559	0.021171	-0.750298	0.0049377
Znev_10400	cyan	gb|KDR23621.1| Chromatin modification-related protein MEAF6 [Zootermopsis nevadensis]	-0.653559	0.021171	-0.115672	0.720356
Znev_10439	cyan		-0.653559	0.021171	-0.149969	0.64178
Znev_10445	cyan	gb|KDR18091.1| Casein kinase II subunit beta, partial [Zootermopsis nevadensis]	-0.653559	0.021171	-0.396892	0.201448
Znev_10611	cyan	gb|AGM32409.1| histone H2A.V-like protein [Coptotermes formosanus]	-0.653559	0.021171	-0.798663	0.00183778
Znev_10641	cyan	gb|KDR06556.1| Proteasome subunit alpha type-4 [Zootermopsis nevadensis]	-0.653559	0.021171	-0.048424	0.881203
Znev_10670	cyan	ref|XP_021941768.1| ankyrin repeat and MYND domain-containing protein 2 [Zootermopsis nevadensis] >gb|KDQ97281.1| Ankyrin repeat and MYND domain-containing protein 2 [Zootermopsis nevadensis]	-0.653559	0.021171	-0.483929	0.11091
Znev_10699	cyan	gb|QBH74000.1| 26S proteasome non-ATPase regulatory subunit [Encarsia formosa]	-0.653559	0.021171	-0.179723	0.576216
Znev_10790	cyan	ref|XP_021925084.1| transmembrane protein 231 [Zootermopsis nevadensis]	-0.653559	0.021171	-0.303132	0.338174
Znev_10844	cyan	ref|XP_021927434.1| centromere protein S-like isoform X1 [Zootermopsis nevadensis]	-0.653559	0.021171	-0.59393	0.0417265
Znev_10869	cyan	gb|KDR23046.1| NEDD8-activating enzyme E1 catalytic subunit, partial [Zootermopsis nevadensis]	-0.653559	0.021171	-0.462121	0.130399
Znev_10885	cyan		-0.653559	0.021171	-0.715654	0.00886725
Znev_11095	cyan	gb|KDR09404.1| Serpin I2 [Zootermopsis nevadensis]	-0.653559	0.021171	-0.0397563	0.902368
Znev_11138	cyan	gb|KDR06420.1| DNA-directed RNA polymerase I subunit RPA2, partial [Zootermopsis nevadensis]	-0.653559	0.021171	-0.521615	0.0819793
Znev_11148	cyan		-0.653559	0.021171	-0.594447	0.0415037
Znev_11168	cyan	ref|XP_021941404.1| mediator of RNA polymerase II transcription subunit 4 [Zootermopsis nevadensis] >gb|KDR06509.1| Mediator of RNA polymerase II transcription subunit 4 [Zootermopsis nevadensis]	-0.653559	0.021171	-0.665585	0.018155
Znev_11242	cyan	ref|XP_012287202.1| MKI67 FHA domain-interacting nucleolar phosphoprotein-like [Orussus abietinus]	-0.653559	0.021171	-0.591097	0.0429627
Znev_11250	cyan	gb|KDR17817.1| E3 ubiquitin-protein ligase sina [Zootermopsis nevadensis]	-0.653559	0.021171	-0.466169	0.126624
Znev_11270	cyan	ref|XP_021921472.1| queuine tRNA-ribosyltransferase catalytic subunit isoform X1 [Zootermopsis nevadensis] >gb|KDR18661.1| putative queuine tRNA-ribosyltransferase [Zootermopsis nevadensis]	-0.653559	0.021171	-0.496043	0.100968
Znev_11307	cyan	ref|XP_021934856.1| protein TFG-like [Zootermopsis nevadensis] >ref|XP_021934857.1| protein TFG-like [Zootermopsis nevadensis] >ref|XP_021934858.1| protein TFG-like [Zootermopsis nevadensis] >ref|XP_021934859.1| protein TFG-like [Zootermopsis nevadensis] >gb|KDR11227.1| Protein TFG [Zootermopsis nevadensis]	-0.653559	0.021171	-0.60189	0.0383881
Znev_11395	cyan	emb|CEO43914.1| Ubc9 [Blattella germanica]	-0.653559	0.021171	-0.670195	0.0170868
Znev_11485	cyan	gb|PSN46673.1| THO complex subunit 5 [Blattella germanica]	-0.653559	0.021171	-0.737471	0.00619491
Znev_11643	cyan	ref|XP_021933078.1| serine/threonine kinase SAD-1-like isoform X1 [Zootermopsis nevadensis]	-0.653559	0.021171	-0.748796	0.00507403
Znev_11681	cyan	ref|XP_021936357.1| histone-binding protein N1/N2 isoform X1 [Zootermopsis nevadensis] >gb|KDR10439.1| Nuclear autoantigenic sperm protein [Zootermopsis nevadensis]	-0.653559	0.021171	-0.103035	0.749993
Znev_11683	cyan	gb|KDR10442.1| PC4 and SFRS1-interacting protein [Zootermopsis nevadensis]	-0.653559	0.021171	-0.844573	0.000546938
Znev_11756	cyan	gb|PSN39983.1| Odorant receptor coreceptor [Blattella germanica]	-0.653559	0.021171	-0.490062	0.1058
Znev_11857	cyan	gb|PNF16507.1| Uncharacterized protein C20orf24 [Cryptotermes secundus]	-0.653559	0.021171	-0.0432182	0.893907
Znev_11859	cyan	gb|PNF16509.1| Glomulin, partial [Cryptotermes secundus]	-0.653559	0.021171	-0.152161	0.636862
Znev_11890	cyan	ref|XP_021933042.1| epidermal retinol dehydrogenase 2-like [Zootermopsis nevadensis] >gb|KDR12385.1| Epidermal retinal dehydrogenase 2 [Zootermopsis nevadensis]	-0.653559	0.021171	-0.156259	0.627702
Znev_11942	cyan		-0.653559	0.021171	-0.477355	0.116568
Znev_11948	cyan	ref|XP_021936957.1| E3 ubiquitin-protein ligase Topors-like isoform X1 [Zootermopsis nevadensis] >ref|XP_021936958.1| E3 ubiquitin-protein ligase Topors-like isoform X1 [Zootermopsis nevadensis] >ref|XP_021936960.1| E3 ubiquitin-protein ligase Topors-like isoform X1 [Zootermopsis nevadensis] >ref|XP_021936961.1| E3 ubiquitin-protein ligase Topors-like isoform X1 [Zootermopsis nevadensis] >ref|XP_…	-0.653559	0.021171	-0.687474	0.0134902
Znev_11983	cyan		-0.653559	0.021171	-0.761144	0.00403404
Znev_11989	cyan	ref|XP_021937460.1| 39S ribosomal protein L18, mitochondrial isoform X1 [Zootermopsis nevadensis]	-0.653559	0.021171	-0.20991	0.512595
Znev_12069	cyan	gb|PSN44551.1| Ubiquitin-conjugating enzyme E2 T [Blattella germanica]	-0.653559	0.021171	-0.271274	0.393727
Znev_12115	cyan	gb|KDR10792.1| Poly(U)-binding-splicing factor half pint [Zootermopsis nevadensis]	-0.653559	0.021171	-0.575747	0.050116
Znev_12118	cyan	gb|QBH73683.1| chaperonin, partial [Brunneria borealis]	-0.653559	0.021171	-0.701245	0.0110515
Znev_12292	cyan	gb|KDR23306.1| Hairy/enhancer-of-split related with YRPW motif protein [Zootermopsis nevadensis]	-0.653559	0.021171	-0.71279	0.00927321
Znev_12360	cyan	gb|PSN30014.1| Anaphase-promoting complex subunit 7 [Blattella germanica]	-0.653559	0.021171	-0.413281	0.181756
Znev_12395	cyan	gb|KDR09858.1| DNA2-like helicase, partial [Zootermopsis nevadensis]	-0.653559	0.021171	-0.72139	0.0080942
Znev_12433	cyan	gb|KDR22172.1| Kinetochore-associated protein 1 [Zootermopsis nevadensis]	-0.653559	0.021171	-0.636819	0.0259567
Znev_12488	cyan	gb|PSN37476.1| Histone acetyltransferase type B catalytic subunit [Blattella germanica]	-0.653559	0.021171	-0.661207	0.019214
Znev_12589	cyan	gb|PSN50434.1| Peptidyl-prolyl cis-trans isomerase [Blattella germanica] >gb|PSN50460.1| Peptidyl-prolyl cis-trans isomerase [Blattella germanica]	-0.653559	0.021171	-0.363102	0.246011
Znev_12687	cyan	ref|XP_015610203.1| deoxyhypusine hydroxylase [Cephus cinctus]	-0.653559	0.021171	-0.0928191	0.774182
Znev_12752	cyan	gb|PSN48267.1| Cell division cycle-associated 7-like protein, partial [Blattella germanica]	-0.653559	0.021171	-0.58113	0.047519
Znev_12898	cyan	ref|XP_021917195.1| ATP-binding cassette sub-family B member 8, mitochondrial isoform X1 [Zootermopsis nevadensis] >gb|KDR20884.1| ATP-binding cassette sub-family B member 8, mitochondrial [Zootermopsis nevadensis]	-0.653559	0.021171	0.1566	0.626944
Znev_13049	cyan	gb|RZB39530.1| glycine--tRNA ligase [Asbolus verrucosus]	-0.653559	0.021171	-0.418886	0.175308
Znev_13059	cyan	gb|KDR16969.1| Histone-lysine N-methyltransferase NSD3 [Zootermopsis nevadensis]	-0.653559	0.021171	-0.584037	0.0461564
Znev_13090	cyan	gb|PSN50100.1| Solute carrier family 25 member 40 [Blattella germanica]	-0.653559	0.021171	-0.320242	0.310199
Znev_13146	cyan	gb|QBH73864.1| adenosylhomocysteinase [Brunneria borealis]	-0.653559	0.021171	-0.450871	0.141271
Znev_13176	cyan	ref|XP_021923153.1| golgin subfamily A member 7-like [Zootermopsis nevadensis] >gb|KDR17757.1| Golgin subfamily A member 7B [Zootermopsis nevadensis]	-0.653559	0.021171	-0.655405	0.0206861
Znev_13293	cyan	gb|KDR12261.1| Serine-enriched protein, partial [Zootermopsis nevadensis]	-0.653559	0.021171	-0.632983	0.0271552
Znev_13328	cyan	gb|PNF41663.1| 26S proteasome non-ATPase regulatory subunit 8 [Cryptotermes secundus]	-0.653559	0.021171	-0.214909	0.502368
Znev_13385	cyan	gb|AGM32689.1| RNA binding domain containing protein [Coptotermes formosanus]	-0.653559	0.021171	-0.749703	0.00499141
Znev_13444	cyan	gb|KDR12792.1| Protein Dr1 [Zootermopsis nevadensis]	-0.653559	0.021171	0.00508558	0.987485
Znev_13486	cyan	gb|PSN47440.1| Proteasome subunit beta type-4 [Blattella germanica]	-0.653559	0.021171	-0.101942	0.752571
Znev_13621	cyan		-0.653559	0.021171	-0.268784	0.398253
Znev_13755	cyan	gb|KDR11465.1| Y+L amino acid transporter 2, partial [Zootermopsis nevadensis]	-0.653559	0.021171	-0.416527	0.178004
Znev_13766	cyan	gb|AFZ78681.1| peroxiredoxin [Coptotermes formosanus]	-0.653559	0.021171	-0.416253	0.178318
Znev_14107	cyan	ref|XP_021925616.1| serine/threonine-protein kinase Nek7-like isoform X1 [Zootermopsis nevadensis] >gb|KDR16342.1| Serine/threonine-protein kinase Nek7 [Zootermopsis nevadensis]	-0.653559	0.021171	-0.293444	0.354599
Znev_14138	cyan	gb|PSN45145.1| Protein will die slowly [Blattella germanica]	-0.653559	0.021171	-0.835987	0.000704828
Znev_14171	cyan	ref|XP_021939290.1| gem-associated protein 5 [Zootermopsis nevadensis] >ref|XP_021939291.1| gem-associated protein 5 [Zootermopsis nevadensis] >ref|XP_021939292.1| gem-associated protein 5 [Zootermopsis nevadensis] >ref|XP_021939293.1| gem-associated protein 5 [Zootermopsis nevadensis] >gb|KDR08548.1| Gem-associated protein 5 [Zootermopsis nevadensis]	-0.653559	0.021171	-0.158047	0.623723
Znev_14198	cyan	ref|XP_021926036.1| transcription initiation factor TFIID subunit 6 isoform X1 [Zootermopsis nevadensis] >gb|KDR23828.1| Transcription initiation factor TFIID subunit 6 [Zootermopsis nevadensis]	-0.653559	0.021171	-0.543424	0.0678362
Znev_14307	cyan	gb|PSN43497.1| DNA polymerase subunit gamma-1 [Blattella germanica]	-0.653559	0.021171	-0.297759	0.347232
Znev_14381	cyan	gb|KDR21830.1| WD repeat-containing protein 18 [Zootermopsis nevadensis]	-0.653559	0.021171	-0.283598	0.371713
Znev_14562	cyan		-0.653559	0.021171	-0.429109	0.163921
Znev_14690	cyan	gb|KDR21256.1| Condensin complex subunit 2 [Zootermopsis nevadensis]	-0.653559	0.021171	-0.65865	0.0198528
Znev_14760	cyan	ref|XP_008479743.1| deoxyuridine 5'-triphosphate nucleotidohydrolase isoform X5 [Diaphorina citri]	-0.653559	0.021171	-0.648779	0.0224659
Znev_14812	cyan		-0.653559	0.021171	-0.545184	0.0667741
Znev_14973	cyan		-0.653559	0.021171	-0.572495	0.0517323
Znev_15047	cyan		-0.653559	0.021171	-0.369918	0.236591
Znev_15693	cyan	gb|PSN35513.1| 39S ribosomal protein L54 [Blattella germanica]	-0.653559	0.021171	-0.256969	0.420087
Znev_15787	cyan	gb|PSN44270.1| Polyribonucleotide nucleotidyltransferase 1 [Blattella germanica]	-0.653559	0.021171	-0.353314	0.259918
Znev_16271	cyan	gb|KDQ71510.1| Importin subunit beta, partial [Zootermopsis nevadensis]	-0.653559	0.021171	-0.531063	0.0756275
Znev_16296	cyan	gb|KDR02356.1| RING finger and SPRY domain-containing protein 1 [Zootermopsis nevadensis]	-0.653559	0.021171	-0.4042	0.192513
Znev_16313	cyan	ref|XP_021939006.1| zinc finger protein 32-like [Zootermopsis nevadensis]	-0.653559	0.021171	-0.369499	0.237164
Znev_16373	cyan	gb|PNF27079.1| Ubiquitin carboxyl-terminal hydrolase 14 [Cryptotermes secundus]	-0.653559	0.021171	-0.34279	0.27537
Znev_16574	cyan	ref|XP_021925971.1| sodium/potassium/calcium exchanger 3-like isoform X1 [Zootermopsis nevadensis]	-0.653559	0.021171	-0.481663	0.112839
Znev_16676	cyan	ref|XP_018898300.1| PREDICTED: deoxycytidylate deaminase [Bemisia tabaci]	-0.653559	0.021171	-0.720243	0.00824466
Znev_17150	cyan	ref|XP_021916443.1| U4/U6.U5 tri-snRNP-associated protein 1 isoform X1 [Zootermopsis nevadensis]	-0.653559	0.021171	-0.748306	0.00511904
Znev_17300	cyan	ref|XP_015590248.1| nucleoporin NDC1 [Cephus cinctus]	-0.653559	0.021171	-0.475752	0.117975
Znev_17581	cyan	ref|XP_021924853.1| protein DJ-1-like isoform X1 [Zootermopsis nevadensis]	-0.653559	0.021171	0.0941307	0.771065
Znev_17909	cyan	gb|PNF27907.1| N-acetylglucosaminyl-phosphatidylinositol de-N-acetylase [Cryptotermes secundus]	-0.653559	0.021171	-0.284393	0.370315
Znev_18047	cyan	gb|PNF27078.1| Ubiquitin carboxyl-terminal hydrolase 14 [Cryptotermes secundus]	-0.653559	0.021171	-0.435116	0.157453
Znev_18197	cyan	gb|AGM32477.1| serine/arginine-rich splicing factor 7-like protein [Coptotermes formosanus]	-0.653559	0.021171	-0.726881	0.00740263
Znev_18905	cyan	ref|XP_021922632.1| glutamate receptor 1 isoform X1 [Zootermopsis nevadensis]	-0.653559	0.021171	-0.365482	0.242697
Znev_00019	palevioletred2	gb|PNF25555.1| E3 ubiquitin-protein ligase RING2-A [Cryptotermes secundus]	-0.753107	0.00469038	-0.61459	0.0334621
Znev_00486	palevioletred2	gb|KDR15679.1| DNA repair protein XRCC3 [Zootermopsis nevadensis]	-0.753107	0.00469038	-0.631262	0.0277055
Znev_00694	palevioletred2	gb|KDR18223.1| Atonal-like protein 8 [Zootermopsis nevadensis]	-0.753107	0.00469038	-0.597121	0.0403646
Znev_01279	palevioletred2	gb|KDR18635.1| Max-binding protein MNT [Zootermopsis nevadensis]	-0.753107	0.00469038	-0.463413	0.129186
Znev_01548	palevioletred2		-0.753107	0.00469038	-0.452026	0.140129
Znev_01549	palevioletred2		-0.753107	0.00469038	-0.634777	0.0265898
Znev_02646	palevioletred2	gb|PSN53637.1| Outer dense fiber protein 3 [Blattella germanica]	-0.753107	0.00469038	-0.63137	0.0276708
Znev_03086	palevioletred2	gb|KDR17191.1| Chromobox protein-like protein 3 [Zootermopsis nevadensis]	-0.753107	0.00469038	-0.647287	0.0228814
Znev_03487	palevioletred2	gb|KDR18470.1| Peptidyl-prolyl cis-trans isomerase FKBP1B [Zootermopsis nevadensis]	-0.753107	0.00469038	-0.542724	0.0682622
Znev_03978	palevioletred2	gb|KDR18786.1| Early growth response protein 3 [Zootermopsis nevadensis]	-0.753107	0.00469038	-0.42201	0.171777
Znev_04751	palevioletred2	gb|KOC69409.1| Histone H3.3, partial [Habropoda laboriosa]	-0.753107	0.00469038	-0.770908	0.00333321
Znev_05173	palevioletred2	ref|XP_021913526.1| T-complex protein 1 subunit beta [Zootermopsis nevadensis] >gb|KDR22488.1| T-complex protein 1 subunit beta [Zootermopsis nevadensis]	-0.753107	0.00469038	-0.708208	0.00995129
Znev_05608	palevioletred2	gb|EAW94483.1| dynein, light chain, LC8-type 2, isoform CRA_a, partial [Homo sapiens]	-0.753107	0.00469038	-0.509481	0.0906579
Znev_06275	palevioletred2	gb|PSN53804.1| SOX domain-containing protein dichaete [Blattella germanica]	-0.753107	0.00469038	-0.729568	0.0070808
Znev_07036	palevioletred2	ref|XP_011153834.1| RNA-binding protein 1 isoform X3 [Harpegnathos saltator]	-0.753107	0.00469038	-0.604443	0.0373587
Znev_07329	palevioletred2	ref|XP_021936882.1| endocuticle structural glycoprotein SgAbd-2-like [Zootermopsis nevadensis] >gb|KDR10156.1| Endocuticle structural glycoprotein SgAbd-2 [Zootermopsis nevadensis]	-0.753107	0.00469038	-0.498981	0.0986502
Znev_07899	palevioletred2	gb|KDR13582.1| Ribosomal protein S6 kinase alpha-4 [Zootermopsis nevadensis]	-0.753107	0.00469038	-0.6705	0.0170179
Znev_07990	palevioletred2	gb|KDR07944.1| T-complex protein 1 subunit zeta [Zootermopsis nevadensis]	-0.753107	0.00469038	-0.74195	0.0057314
Znev_09000	palevioletred2	ref|XP_014243453.1| cuticle protein 70, isoforms A and B-like [Cimex lectularius]	-0.753107	0.00469038	-0.44646	0.145688
Znev_09016	palevioletred2	gb|KDR20036.1| Transcription factor SOX-8 [Zootermopsis nevadensis]	-0.753107	0.00469038	-0.533814	0.0738431
Znev_09017	palevioletred2	ref|XP_021918806.1| transcription factor Sox-8-like [Zootermopsis nevadensis]	-0.753107	0.00469038	-0.865542	0.000274977
Znev_10053	palevioletred2	gb|PSN28975.1| Toll-like receptor 7 [Blattella germanica]	-0.753107	0.00469038	-0.587735	0.0444637
Znev_12038	palevioletred2	gb|KDR23177.1| Paired box protein Pax-5 [Zootermopsis nevadensis]	-0.753107	0.00469038	-0.478581	0.115498
Znev_12491	palevioletred2	ref|XP_021938165.1| histone H1-like [Zootermopsis nevadensis] >gb|KDR09288.1| Histone H1-III [Zootermopsis nevadensis]	-0.753107	0.00469038	-0.525144	0.0795662
Znev_13198	palevioletred2	ref|XP_012287004.1| histone H2B [Orussus abietinus]	-0.753107	0.00469038	-0.470227	0.122913
Znev_13201	palevioletred2	ref|XP_007441513.1| general transcription factor II-I repeat domain-containing protein 2-like isoform X2 [Python bivittatus]	-0.753107	0.00469038	-0.7046	0.0105106
Znev_13631	palevioletred2	ref|XP_021928955.1| H2.0-like homeobox protein isoform X1 [Zootermopsis nevadensis] >ref|XP_021928963.1| H2.0-like homeobox protein isoform X1 [Zootermopsis nevadensis] >gb|KDR23700.1| H2.0-like homeobox protein [Zootermopsis nevadensis]	-0.753107	0.00469038	-0.543266	0.0679327
Znev_13639	palevioletred2	gb|KDR23158.1| Metallophosphoesterase 1-like protein [Zootermopsis nevadensis]	-0.753107	0.00469038	-0.633597	0.0269605
Znev_13671	palevioletred2		-0.753107	0.00469038	-0.581517	0.0473357
Znev_13779	palevioletred2	ref|XP_018327950.1| protein sister of odd and bowel [Agrilus planipennis]	-0.753107	0.00469038	-0.450889	0.141253
Znev_13852	palevioletred2	gb|KDQ97900.1| LSM12-like protein A [Zootermopsis nevadensis]	-0.753107	0.00469038	-0.45482	0.13739
Znev_14223	palevioletred2	gb|KDR17405.1| CUG-BP- and ETR-3-like factor 2 [Zootermopsis nevadensis]	-0.753107	0.00469038	-0.68127	0.0147101
Znev_15480	palevioletred2	ref|XP_021920980.1| rho guanine nucleotide exchange factor 7 isoform X1 [Zootermopsis nevadensis] >ref|XP_021920981.1| rho guanine nucleotide exchange factor 7 isoform X1 [Zootermopsis nevadensis]	-0.753107	0.00469038	-0.646404	0.02313
Znev_16196	palevioletred2	gb|KDQ71543.1| Double-strand break repair protein MRE11A, partial [Zootermopsis nevadensis]	-0.753107	0.00469038	-0.351786	0.26213
Znev_16361	palevioletred2		-0.753107	0.00469038	-0.21165	0.509024
Znev_16382	palevioletred2		-0.753107	0.00469038	-0.530546	0.075966
Znev_17680	palevioletred2		-0.753107	0.00469038	-0.650299	0.022048
Znev_17959	palevioletred2	ref|XP_021930259.1| protein singles bar [Zootermopsis nevadensis]	-0.753107	0.00469038	-0.364534	0.244014
Znev_18378	palevioletred2	gb|PNF30703.1| DNA mismatch repair protein Msh2, partial [Cryptotermes secundus]	-0.753107	0.00469038	-0.610603	0.0349566
Znev_18832	palevioletred2	gb|PSN46588.1| Ionotropic receptor 217 [Blattella germanica]	-0.753107	0.00469038	-0.392903	0.20643
