# Supplementary material for: A genetic toolkit underlying the queen phenotype in termites with totipotent workers
Source: Sci Rep. 2024 Jan 26;14:2214. doi: 10.1038/s41598-024-51772-7 (PMC10817970; doi:10.1038/s41598-024-51772-7)
Supplement: Supplementary file 14 — Supplementary Information. [file 41598_2024_51772_MOESM14_ESM.xlsx]

## Sheet: Sheet1
Supplementary Data S13. Module that were specific to workers’ abdomen compared to larvae.
geneID	Module	annotation	module_caste_correlation	module_caste_pvalue	gene_caste_correlation	gene_caste_pvalue
Znev_00011	black	ref|XP_001651344.1| ejaculatory bulb-specific protein 3 [Aedes aegypti] >gb|EAT42816.1| AAEL005691-PA [Aedes aegypti]	0.630135	0.0280702	0.47076	0.122431
Znev_00012	black	gb|PNF25566.1| Methyl farnesoate epoxidase [Cryptotermes secundus]	0.630135	0.0280702	0.698052	0.0115852
Znev_00016	black		0.630135	0.0280702	0.616879	0.0326252
Znev_00017	black	gb|KDR22564.1| putative 4-coumarate--CoA ligase 2 [Zootermopsis nevadensis]	0.630135	0.0280702	0.582897	0.0466873
Znev_00046	black		0.630135	0.0280702	0.606733	0.0364527
Znev_00111	black		0.630135	0.0280702	0.467671	0.125242
Znev_00235	black		0.630135	0.0280702	0.642246	0.0243272
Znev_00241	black	ref|XP_021936208.1| F-box only protein 6-like [Zootermopsis nevadensis] >ref|XP_021936218.1| F-box only protein 6-like [Zootermopsis nevadensis] >ref|XP_021936227.1| F-box only protein 6-like [Zootermopsis nevadensis] >ref|XP_021936237.1| F-box only protein 6-like [Zootermopsis nevadensis] >gb|KDR23375.1| F-box only protein 6 [Zootermopsis nevadensis]	0.630135	0.0280702	0.603475	0.0377467
Znev_00319	black		0.630135	0.0280702	0.467671	0.125242
Znev_00490	black		0.630135	0.0280702	0.0680736	0.833506
Znev_00577	black		0.630135	0.0280702	0.362884	0.246316
Znev_00619	black	ref|XP_021933775.1| SET and MYND domain-containing protein 4 [Zootermopsis nevadensis] >gb|KDR23527.1| SET and MYND domain-containing protein 4 [Zootermopsis nevadensis]	0.630135	0.0280702	0.329916	0.294969
Znev_00620	black	ref|XP_021933784.1| delta-aminolevulinic acid dehydratase [Zootermopsis nevadensis] >gb|KDR23528.1| Delta-aminolevulinic acid dehydratase [Zootermopsis nevadensis]	0.630135	0.0280702	0.241741	0.449074
Znev_00685	black	gb|PNF41108.1| Inositol-3-phosphate synthase 1-B [Cryptotermes secundus]	0.630135	0.0280702	0.544584	0.0671352
Znev_00805	black	ref|XP_021941080.1| BTB/POZ domain-containing protein 17 isoform X1 [Zootermopsis nevadensis] >ref|XP_021941088.1| BTB/POZ domain-containing protein 17 isoform X1 [Zootermopsis nevadensis] >ref|XP_021941099.1| BTB/POZ domain-containing protein 17 isoform X1 [Zootermopsis nevadensis] >ref|XP_021941107.1| BTB/POZ domain-containing protein 17 isoform X1 [Zootermopsis nevadensis] >ref|XP_021941116.1|…	0.630135	0.0280702	0.254399	0.424912
Znev_00811	black	gb|KDR22863.1| Differentially expressed in FDCP 8-like protein [Zootermopsis nevadensis]	0.630135	0.0280702	0.590365	0.0432866
Znev_00814	black	gb|KDR22866.1| Vacuolar protein sorting-associated protein 4A [Zootermopsis nevadensis]	0.630135	0.0280702	0.331148	0.29306
Znev_00921	black		0.630135	0.0280702	0.41026	0.185292
Znev_00957	black	ref|XP_021914923.1| cytochrome P450 306a1 isoform X1 [Zootermopsis nevadensis]	0.630135	0.0280702	0.479902	0.114354
Znev_01030	black	ref|XP_021935981.1| charged multivesicular body protein 7 isoform X1 [Zootermopsis nevadensis] >gb|KDR10675.1| Charged multivesicular body protein 7 [Zootermopsis nevadensis]	0.630135	0.0280702	0.497495	0.0998185
Znev_01031	black	ref|XP_021935976.1| transmembrane protein 151B-like isoform X1 [Zootermopsis nevadensis] >ref|XP_021935977.1| transmembrane protein 151B-like isoform X2 [Zootermopsis nevadensis]	0.630135	0.0280702	0.545061	0.0668482
Znev_01125	black	ref|XP_021926418.1| invertebrate-type lysozyme 3-like [Zootermopsis nevadensis] >gb|KDR15949.1| Lysozyme 3 [Zootermopsis nevadensis]	0.630135	0.0280702	0.664361	0.0184468
Znev_01127	black	ref|XP_021926550.1| vascular endothelial growth factor receptor 1-like isoform X1 [Zootermopsis nevadensis] >gb|KDR15951.1| Vascular endothelial growth factor receptor 1 [Zootermopsis nevadensis]	0.630135	0.0280702	0.517418	0.0849142
Znev_01148	black	ref|XP_021928315.1| chitinase-3-like protein 1 isoform X1 [Zootermopsis nevadensis] >gb|KDR14962.1| Acidic mammalian chitinase [Zootermopsis nevadensis]	0.630135	0.0280702	0.354565	0.258117
Znev_01167	black	ref|XP_021928444.1| galactoside 2-alpha-L-fucosyltransferase 2-like [Zootermopsis nevadensis] >ref|XP_021928445.1| galactoside 2-alpha-L-fucosyltransferase 2-like [Zootermopsis nevadensis] >ref|XP_021928446.1| galactoside 2-alpha-L-fucosyltransferase 2-like [Zootermopsis nevadensis] >gb|KDR14981.1| Galactoside 2-alpha-L-fucosyltransferase 2 [Zootermopsis nevadensis]	0.630135	0.0280702	0.0617109	0.848902
Znev_01210	black	gb|EFN72044.1| 14-3-3 protein zeta [Camponotus floridanus]	0.630135	0.0280702	-0.114165	0.723873
Znev_01253	black	gb|PNF29858.1| b(0,+)-type amino acid transporter 1 [Cryptotermes secundus]	0.630135	0.0280702	0.570217	0.0528861
Znev_01255	black	ref|XP_021921502.1| pyruvate dehydrogenase phosphatase regulatory subunit, mitochondrial isoform X1 [Zootermopsis nevadensis] >ref|XP_021921503.1| pyruvate dehydrogenase phosphatase regulatory subunit, mitochondrial isoform X1 [Zootermopsis nevadensis] >ref|XP_021921504.1| pyruvate dehydrogenase phosphatase regulatory subunit, mitochondrial isoform X1 [Zootermopsis nevadensis] >ref|XP_021921505.1…	0.630135	0.0280702	0.772717	0.00321421
Znev_01297	black	gb|KDR19184.1| Sugar transporter ERD6-like 6, partial [Zootermopsis nevadensis]	0.630135	0.0280702	0.473719	0.119776
Znev_01348	black	ref|XP_021920399.1| putative helicase mov-10-B.2 isoform X1 [Zootermopsis nevadensis] >ref|XP_021920401.1| putative helicase mov-10-B.2 isoform X1 [Zootermopsis nevadensis] >ref|XP_021920402.1| putative helicase mov-10-B.2 isoform X2 [Zootermopsis nevadensis] >gb|KDR19239.1| Putative helicase mov-10-A [Zootermopsis nevadensis]	0.630135	0.0280702	0.569064	0.0534768
Znev_01480	black	ref|XP_014255824.1| leucine-rich repeat-containing protein 4C-like [Cimex lectularius] >ref|XP_014255833.1| leucine-rich repeat-containing protein 4C-like [Cimex lectularius] >ref|XP_014255843.1| leucine-rich repeat-containing protein 4C-like [Cimex lectularius] >ref|XP_014255853.1| leucine-rich repeat-containing protein 4C-like [Cimex lectularius] >ref|XP_014255861.1| leucine-rich repeat-contain…	0.630135	0.0280702	0.216097	0.49995
Znev_01529	black	gb|KDR11063.1| Prostatic acid phosphatase [Zootermopsis nevadensis]	0.630135	0.0280702	0.543193	0.0679768
Znev_01643	black		0.630135	0.0280702	0.554398	0.0613997
Znev_01752	black		0.630135	0.0280702	0.313151	0.321632
Znev_01794	black	ref|XP_023712508.1| pyrimidine-specific ribonucleoside hydrolase RihA [Cryptotermes secundus]	0.630135	0.0280702	0.369688	0.236906
Znev_01868	black	gb|KDR10939.1| Cytochrome P450 9e2 [Zootermopsis nevadensis]	0.630135	0.0280702	0.577445	0.0492863
Znev_01923	black	ref|XP_021917050.1| serine hydrolase-like protein isoform X2 [Zootermopsis nevadensis] >gb|KDR24211.1| Serine hydrolase-like protein [Zootermopsis nevadensis]	0.630135	0.0280702	0.439158	0.153195
Znev_01938	black	gb|KDR24226.1| Protein amnionless [Zootermopsis nevadensis]	0.630135	0.0280702	0.583301	0.0464987
Znev_01942	black	ref|XP_012266812.1| UDP-N-acetylglucosamine--dolichyl-phosphate N-acetylglucosaminephosphotransferase isoform X2 [Athalia rosae]	0.630135	0.0280702	0.465114	0.127601
Znev_01947	black	ref|XP_021932825.1| radical S-adenosyl methionine domain-containing protein 2-like [Zootermopsis nevadensis] >gb|KDR12415.1| Radical S-adenosyl methionine domain-containing protein 2 [Zootermopsis nevadensis]	0.630135	0.0280702	0.32926	0.295989
Znev_02068	black	gb|AGM32479.1| GTP-binding protein Rheb-like protein [Coptotermes formosanus]	0.630135	0.0280702	0.464184	0.128466
Znev_02118	black	ref|XP_021934217.1| glutathione synthetase-like isoform X1 [Zootermopsis nevadensis] >gb|KDR11658.1| Glutathione synthetase [Zootermopsis nevadensis]	0.630135	0.0280702	0.075046	0.816696
Znev_02129	black	ref|XP_012256136.1| derlin-2 [Athalia rosae]	0.630135	0.0280702	0.380428	0.222493
Znev_02207	black	gb|KDR24369.1| Tetratricopeptide repeat protein 25 [Zootermopsis nevadensis]	0.630135	0.0280702	0.751658	0.00481677
Znev_02218	black	gb|KDR24379.1| Esterase FE4 [Zootermopsis nevadensis]	0.630135	0.0280702	0.609223	0.0354849
Znev_02324	black		0.630135	0.0280702	0.297288	0.348031
Znev_02362	black	gb|AFK49795.1| elongation factor 1-alpha [Cryptocercus punctulatus]	0.630135	0.0280702	0.14992	0.64189
Znev_02414	black		0.630135	0.0280702	0.62761	0.0289002
Znev_02416	black		0.630135	0.0280702	0.696745	0.011809
Znev_02507	black		0.630135	0.0280702	0.387587	0.213186
Znev_02530	black	gb|KDR23998.1| Transcription factor glial cells missing [Zootermopsis nevadensis]	0.630135	0.0280702	0.737932	0.00614589
Znev_02611	black		0.630135	0.0280702	0.41468	0.180132
Znev_02667	black		0.630135	0.0280702	0.246941	0.439071
Znev_02748	black	gb|KDR20402.1| Zinc finger BED domain-containing protein 1 [Zootermopsis nevadensis]	0.630135	0.0280702	0.285194	0.368909
Znev_02761	black	ref|XP_021917998.1| beta-mannosidase [Zootermopsis nevadensis] >ref|XP_021917999.1| beta-mannosidase [Zootermopsis nevadensis] >ref|XP_021918000.1| beta-mannosidase [Zootermopsis nevadensis] >gb|KDR20416.1| Beta-mannosidase [Zootermopsis nevadensis]	0.630135	0.0280702	0.78729	0.00236963
Znev_03093	black		0.630135	0.0280702	0.39795	0.200138
Znev_03110	black		0.630135	0.0280702	0.467671	0.125242
Znev_03158	black	ref|XP_021914068.1| transcription factor Adf-1-like [Zootermopsis nevadensis] >gb|KDR22277.1| Transcription factor Adf-1 [Zootermopsis nevadensis]	0.630135	0.0280702	0.202271	0.528398
Znev_03219	black	ref|XP_021915346.1| leukocyte elastase inhibitor-like [Zootermopsis nevadensis] >gb|KDR21743.1| Leukocyte elastase inhibitor C [Zootermopsis nevadensis]	0.630135	0.0280702	0.660004	0.0195125
Znev_03220	black	ref|XP_021915347.1| cuticle protein 1 [Zootermopsis nevadensis] >ref|XP_021915348.1| cuticle protein 1 [Zootermopsis nevadensis]	0.630135	0.0280702	0.675003	0.0160227
Znev_03277	black		0.630135	0.0280702	0.588524	0.0441078
Znev_03310	black	gb|PSN51244.1| MIP18 family protein [Blattella germanica]	0.630135	0.0280702	0.1932	0.547428
Znev_03318	black	ref|XP_021919494.1| zinc finger protein 62-like isoform X2 [Zootermopsis nevadensis]	0.630135	0.0280702	0.0758162	0.814844
Znev_03451	black	gb|PSN30578.1| Valacyclovir hydrolase, partial [Blattella germanica]	0.630135	0.0280702	0.232598	0.466923
Znev_03524	black	gb|KDR22220.1| Collectin-10 [Zootermopsis nevadensis]	0.630135	0.0280702	0.393919	0.205155
Znev_03636	black	gb|KDR20638.1| Lysosome-associated membrane glycoprotein 1 [Zootermopsis nevadensis]	0.630135	0.0280702	0.172956	0.590891
Znev_03777	black	ref|XP_021923522.1| methionine adenosyltransferase 2 subunit beta-like isoform X1 [Zootermopsis nevadensis] >ref|XP_021923524.1| methionine adenosyltransferase 2 subunit beta-like isoform X1 [Zootermopsis nevadensis] >ref|XP_021923525.1| methionine adenosyltransferase 2 subunit beta-like isoform X1 [Zootermopsis nevadensis] >gb|KDR17569.1| Methionine adenosyltransferase 2 subunit beta [Zootermops…	0.630135	0.0280702	0.565173	0.0555049
Znev_03799	black		0.630135	0.0280702	0.210582	0.511215
Znev_04047	black		0.630135	0.0280702	0.336251	0.285229
Znev_04055	black	ref|XP_021931495.1| peroxisome assembly factor 2 isoform X1 [Zootermopsis nevadensis]	0.630135	0.0280702	0.733865	0.00658809
Znev_04079	black	gb|PNF42203.1| putative glycerol kinase 5, partial [Cryptotermes secundus]	0.630135	0.0280702	0.596572	0.0405964
Znev_04090	black		0.630135	0.0280702	0.708549	0.0098996
Znev_04209	black	ref|XP_021918149.1| platelet-activating factor acetylhydrolase-like isoform X1 [Zootermopsis nevadensis] >gb|KDR24156.1| Platelet-activating factor acetylhydrolase [Zootermopsis nevadensis]	0.630135	0.0280702	0.377304	0.22663
Znev_04315	black	gb|KDR17731.1| Neuronal acetylcholine receptor subunit alpha-5 [Zootermopsis nevadensis]	0.630135	0.0280702	0.538709	0.0707393
Znev_04316	black	gb|KDR17732.1| Neuronal acetylcholine receptor subunit beta-3 [Zootermopsis nevadensis]	0.630135	0.0280702	0.639637	0.025101
Znev_04317	black	ref|XP_021923176.1| neuronal acetylcholine receptor subunit beta-3-like isoform X1 [Zootermopsis nevadensis] >gb|KDR17733.1| Neuronal acetylcholine receptor subunit beta-3 [Zootermopsis nevadensis]	0.630135	0.0280702	0.686803	0.0136185
Znev_04433	black		0.630135	0.0280702	0.257217	0.419622
Znev_04582	black	gb|KDR22405.1| putative E3 ubiquitin-protein ligase HECTD2 [Zootermopsis nevadensis]	0.630135	0.0280702	0.581348	0.0474156
Znev_04608	black	gb|PNF37119.1| Zinc finger protein 76 [Cryptotermes secundus]	0.630135	0.0280702	0.41296	0.18213
Znev_04631	black	gb|KDR21694.1| Ovochymase-2 [Zootermopsis nevadensis]	0.630135	0.0280702	0.90945	4.11145e-05
Znev_04735	black	gb|PSN34766.1| Multiple inositol polyphosphate phosphatase 1 [Blattella germanica]	0.630135	0.0280702	0.453565	0.138616
Znev_04771	black	gb|PNF20333.1| Eukaryotic initiation factor 4A-II [Cryptotermes secundus] >gb|PNF20334.1| Eukaryotic initiation factor 4A-II [Cryptotermes secundus]	0.630135	0.0280702	0.257286	0.419494
Znev_04775	black		0.630135	0.0280702	0.176738	0.582672
Znev_04788	black	gb|KDR15574.1| Dr1-associated corepressor [Zootermopsis nevadensis]	0.630135	0.0280702	0.0824301	0.798971
Znev_04799	black	gb|PNF35000.1| ER membrane protein complex subunit 4 [Cryptotermes secundus]	0.630135	0.0280702	0.385324	0.216102
Znev_04809	black		0.630135	0.0280702	0.588524	0.0441078
Znev_04940	black	ref|XP_023706084.1| zinc finger protein OZF-like isoform X1 [Cryptotermes secundus]	0.630135	0.0280702	0.681956	0.0145713
Znev_04987	black		0.630135	0.0280702	0.464281	0.128376
Znev_05026	black	ref|XP_021914683.1| protein yellow-like [Zootermopsis nevadensis] >ref|XP_021914692.1| protein yellow-like [Zootermopsis nevadensis] >gb|KDR24271.1| Protein yellow [Zootermopsis nevadensis]	0.630135	0.0280702	0.655006	0.0207902
Znev_05070	black		0.630135	0.0280702	0.540991	0.0693243
Znev_05085	black		0.630135	0.0280702	0.588524	0.0441078
Znev_05166	black	gb|PNF38501.1| putative insulin-like peptide 7 [Cryptotermes secundus]	0.630135	0.0280702	0.429666	0.163314
Znev_05215	black	ref|XP_021939172.1| 5-formyltetrahydrofolate cyclo-ligase-like [Zootermopsis nevadensis] >gb|KDR08646.1| 5-formyltetrahydrofolate cyclo-ligase [Zootermopsis nevadensis]	0.630135	0.0280702	0.407286	0.188814
Znev_05251	black	gb|KDR16075.1| Synaptotagmin-3 [Zootermopsis nevadensis]	0.630135	0.0280702	0.526202	0.0788518
Znev_05303	black	gb|KDR08241.1| WAP four-disulfide core domain protein 2 [Zootermopsis nevadensis]	0.630135	0.0280702	0.594853	0.0413293
Znev_05319	black		0.630135	0.0280702	0.588524	0.0441078
Znev_05390	black	ref|XP_021929271.1| cytochrome P450 4C1-like isoform X1 [Zootermopsis nevadensis] >ref|XP_021929272.1| cytochrome P450 4C1-like isoform X1 [Zootermopsis nevadensis] >gb|KDR14496.1| Cytochrome P450 4C1 [Zootermopsis nevadensis]	0.630135	0.0280702	0.443096	0.149116
Znev_05407	black		0.630135	0.0280702	0.174793	0.586893
Znev_05472	black	ref|XP_021933371.1| sodium/glucose cotransporter 5-like isoform X1 [Zootermopsis nevadensis]	0.630135	0.0280702	0.679634	0.0150448
Znev_05498	black	gb|RZC42851.1| glucose dehydrogenase [FAD, quinone] [Asbolus verrucosus]	0.630135	0.0280702	0.491784	0.104393
Znev_05537	black		0.630135	0.0280702	0.408996	0.186784
Znev_05555	black	gb|AGM32346.1| cysteine protease ATG4A [Coptotermes formosanus]	0.630135	0.0280702	0.32128	0.308544
Znev_05558	black	ref|XP_021916308.1| U2 small nuclear ribonucleoprotein auxiliary factor 35 kDa subunit-related protein 1 isoform X1 [Zootermopsis nevadensis] >ref|XP_021916309.1| U2 small nuclear ribonucleoprotein auxiliary factor 35 kDa subunit-related protein 1 isoform X1 [Zootermopsis nevadensis] >ref|XP_021916310.1| U2 small nuclear ribonucleoprotein auxiliary factor 35 kDa subunit-related protein 1 isoform …	0.630135	0.0280702	0.376014	0.228351
Znev_05623	black		0.630135	0.0280702	0.405696	0.190714
Znev_05709	black	ref|XP_021919332.1| transferrin-like isoform X1 [Zootermopsis nevadensis] >gb|KDR19727.1| Transferrin [Zootermopsis nevadensis]	0.630135	0.0280702	0.681344	0.0146949
Znev_05761	black	ref|XP_021919865.1| centrosomal protein of 162 kDa-like isoform X1 [Zootermopsis nevadensis] >ref|XP_021919866.1| centrosomal protein of 162 kDa-like isoform X1 [Zootermopsis nevadensis] >gb|KDR19445.1| Ankyrin-3 [Zootermopsis nevadensis]	0.630135	0.0280702	0.680995	0.0147659
Znev_05781	black	gb|PSN46525.1| Facilitated trehalose transporter Tret1 [Blattella germanica]	0.630135	0.0280702	0.644535	0.0236629
Znev_05796	black	gb|AGM32474.1| Rho-related GTP-binding protein [Coptotermes formosanus]	0.630135	0.0280702	0.613437	0.0338897
Znev_05802	black	gb|PSN45247.1| GDP-Man:Man(3)GlcNAc(2)-PP-Dol alpha-1 [Blattella germanica]	0.630135	0.0280702	0.357581	0.2538
Znev_05814	black	gb|PSN41282.1| ADP-ribose pyrophosphatase [Blattella germanica]	0.630135	0.0280702	0.628505	0.028604
Znev_05822	black	ref|XP_015511481.1| PREDICTED: U7 snRNA-associated Sm-like protein LSm10 [Neodiprion lecontei]	0.630135	0.0280702	0.422457	0.171276
Znev_05880	black	ref|XP_021924063.1| carboxypeptidase N subunit 2-like [Zootermopsis nevadensis] >ref|XP_021924074.1| carboxypeptidase N subunit 2-like [Zootermopsis nevadensis] >ref|XP_021924083.1| carboxypeptidase N subunit 2-like [Zootermopsis nevadensis] >ref|XP_021924091.1| carboxypeptidase N subunit 2-like [Zootermopsis nevadensis] >gb|KDR23918.1| Leucine-rich repeat-containing protein [Zootermopsis nevaden…	0.630135	0.0280702	0.794942	0.00200051
Znev_06028	black	gb|PSN45824.1| NADH dehydrogenase [ubiquinone] iron-sulfur protein 4 [Blattella germanica]	0.630135	0.0280702	0.0680726	0.833508
Znev_06128	black	gb|PSN45115.1| Cytochrome P450 4c3 [Blattella germanica]	0.630135	0.0280702	0.443235	0.148974
Znev_06245	black	gb|KDR12590.1| Ubiquitin-associated domain-containing protein 2 [Zootermopsis nevadensis]	0.630135	0.0280702	0.386584	0.214476
Znev_06313	black	ref|XP_015515031.1| PREDICTED: apyrase [Neodiprion lecontei]	0.630135	0.0280702	0.449739	0.142397
Znev_06444	black	gb|PNF18422.1| Laccase [Cryptotermes secundus]	0.630135	0.0280702	0.529855	0.07642
Znev_06445	black	gb|ALQ52760.1| laccase BP76 [Neocapritermes taracua]	0.630135	0.0280702	0.628124	0.0287298
Znev_06474	black	ref|XP_021934967.1| fas-associated death domain protein [Zootermopsis nevadensis] >gb|KDR11191.1| Death domain-containing adapter protein BG4 [Zootermopsis nevadensis]	0.630135	0.0280702	0.485721	0.1094
Znev_06615	black		0.630135	0.0280702	0.589836	0.0435216
Znev_06638	black		0.630135	0.0280702	0.207193	0.518191
Znev_06696	black	ref|XP_021928926.1| beta-1,4-glucuronyltransferase 1-like isoform X1 [Zootermopsis nevadensis]	0.630135	0.0280702	0.61973	0.0316036
Znev_06783	black	ref|XP_021938305.1| acetyl-CoA acetyltransferase, mitochondrial isoform X1 [Zootermopsis nevadensis] >gb|KDR09162.1| Acetyl-CoA acetyltransferase, mitochondrial [Zootermopsis nevadensis]	0.630135	0.0280702	0.437586	0.154842
Znev_06832	black		0.630135	0.0280702	0.539293	0.0703753
Znev_06880	black	gb|KDR16035.1| Selenoprotein Pb [Zootermopsis nevadensis]	0.630135	0.0280702	0.724544	0.00769137
Znev_06918	black	ref|XP_013874611.1| PREDICTED: zinc finger protein OZF-like [Austrofundulus limnaeus]	0.630135	0.0280702	0.542296	0.0685232
Znev_06950	black		0.630135	0.0280702	0.467671	0.125242
Znev_06966	black	ref|XP_021933582.1| lysosomal-associated transmembrane protein 4A [Zootermopsis nevadensis] >ref|XP_021933583.1| lysosomal-associated transmembrane protein 4A [Zootermopsis nevadensis] >gb|KDR12045.1| Lysosomal-associated transmembrane protein 4A [Zootermopsis nevadensis]	0.630135	0.0280702	0.191898	0.550183
Znev_07011	black		0.630135	0.0280702	-0.0490817	0.8796
Znev_07082	black		0.630135	0.0280702	0.317458	0.31466
Znev_07112	black		0.630135	0.0280702	0.653554	0.0211725
Znev_07437	black	ref|XP_021918583.1| protein tramtrack, alpha isoform-like isoform X6 [Zootermopsis nevadensis]	0.630135	0.0280702	0.426153	0.167164
Znev_07485	black		0.630135	0.0280702	0.630952	0.0278055
Znev_07518	black	dbj|BBG28438.1| peptidoglycan recognition protein SA [Gryllus bimaculatus]	0.630135	0.0280702	0.5439	0.0675478
Znev_07530	black	ref|XP_021922636.1| peroxisomal acyl-coenzyme A oxidase 3-like isoform X1 [Zootermopsis nevadensis] >gb|KDR18054.1| Peroxisomal acyl-coenzyme A oxidase 3 [Zootermopsis nevadensis]	0.630135	0.0280702	0.501924	0.096364
Znev_07552	black		0.630135	0.0280702	0.61246	0.0342548
Znev_07559	black		0.630135	0.0280702	0.518242	0.0843325
Znev_07649	black	gb|KDR08101.1| Solute carrier family 23 member 1 [Zootermopsis nevadensis]	0.630135	0.0280702	0.553223	0.062068
Znev_07657	black	ref|XP_021939916.1| zinc finger protein 37-like [Zootermopsis nevadensis]	0.630135	0.0280702	0.24239	0.447819
Znev_07658	black	ref|XP_021939916.1| zinc finger protein 37-like [Zootermopsis nevadensis]	0.630135	0.0280702	0.409178	0.186568
Znev_07762	black	gb|KDR16436.1| Ectonucleotide pyrophosphatase/phosphodiesterase family member 5 [Zootermopsis nevadensis]	0.630135	0.0280702	0.553487	0.0619172
Znev_07765	black		0.630135	0.0280702	0.587137	0.0447341
Znev_07859	black		0.630135	0.0280702	0.503162	0.0954134
Znev_07860	black		0.630135	0.0280702	0.573949	0.0510052
Znev_07909	black		0.630135	0.0280702	0.385397	0.216008
Znev_07966	black	gb|PSN55658.1| Soluble calcium-activated nucleotidase 1 [Blattella germanica]	0.630135	0.0280702	0.516632	0.085472
Znev_08025	black	ref|XP_021918394.1| zinc finger protein 585A-like [Zootermopsis nevadensis]	0.630135	0.0280702	0.227822	0.476376
Znev_08047	black	gb|KDR15392.1| Lipase 3 [Zootermopsis nevadensis]	0.630135	0.0280702	0.413631	0.181349
Znev_08249	black		0.630135	0.0280702	0.401202	0.196148
Znev_08313	black		0.630135	0.0280702	-0.0888492	0.783633
Znev_08330	black	ref|XP_021918150.1| serine/threonine-protein kinase PITSLRE-like isoform X2 [Zootermopsis nevadensis]	0.630135	0.0280702	0.0265855	0.934636
Znev_08393	black	ref|XP_021919141.1| proton-coupled amino acid transporter-like protein CG1139 [Zootermopsis nevadensis] >ref|XP_021919142.1| proton-coupled amino acid transporter-like protein CG1139 [Zootermopsis nevadensis] >gb|KDR19825.1| Proton-coupled amino acid transporter 4 [Zootermopsis nevadensis]	0.630135	0.0280702	0.711981	0.00939031
Znev_08425	black		0.630135	0.0280702	0.365834	0.24221
Znev_08514	black		0.630135	0.0280702	0.489907	0.105926
Znev_08532	black	gb|PNF22740.1| Cathepsin B [Cryptotermes secundus]	0.630135	0.0280702	0.59549	0.0410567
Znev_08605	black	ref|XP_021925360.1| vitellogenin-like [Zootermopsis nevadensis] >gb|KDR16478.1| Vitellogenin [Zootermopsis nevadensis]	0.630135	0.0280702	0.563884	0.0561885
Znev_08610	black	ref|XP_023719633.1| zinc finger protein 431 isoform X1 [Cryptotermes secundus]	0.630135	0.0280702	0.525637	0.0792324
Znev_08650	black		0.630135	0.0280702	0.458338	0.133992
Znev_08661	black		0.630135	0.0280702	0.345497	0.271346
Znev_08777	black		0.630135	0.0280702	0.292836	0.355642
Znev_08931	black	gb|KDR18348.1| Proactivator polypeptide, partial [Zootermopsis nevadensis]	0.630135	0.0280702	0.623237	0.0303788
Znev_09143	black	gb|AGM32720.1| cytochrome B5-like protein [Coptotermes formosanus]	0.630135	0.0280702	0.369776	0.236786
Znev_09145	black	ref|XP_021930827.1| ankyrin-3-like isoform X1 [Zootermopsis nevadensis] >ref|XP_021930828.1| ankyrin-3-like isoform X1 [Zootermopsis nevadensis] >gb|KDR13703.1| Ankyrin-3 [Zootermopsis nevadensis]	0.630135	0.0280702	0.137295	0.670474
Znev_09217	black	ref|XP_021915640.1| endothelin-converting enzyme homolog isoform X1 [Zootermopsis nevadensis]	0.630135	0.0280702	0.311495	0.324335
Znev_09219	black		0.630135	0.0280702	0.337032	0.28404
Znev_09422	black	ref|XP_021922120.1| DTW domain-containing protein 2 isoform X1 [Zootermopsis nevadensis] >gb|KDR18309.1| DTW domain-containing protein 2 [Zootermopsis nevadensis]	0.630135	0.0280702	0.334109	0.288501
Znev_09437	black		0.630135	0.0280702	0.293991	0.35366
Znev_09470	black	ref|XP_021933268.1| gastrula zinc finger protein XlCGF49.1-like isoform X2 [Zootermopsis nevadensis] >ref|XP_021933270.1| gastrula zinc finger protein XlCGF49.1-like isoform X2 [Zootermopsis nevadensis] >ref|XP_021933271.1| gastrula zinc finger protein XlCGF49.1-like isoform X2 [Zootermopsis nevadensis]	0.630135	0.0280702	0.261924	0.410859
Znev_09566	black	gb|KDR12325.1| putative WD repeat-containing protein [Zootermopsis nevadensis]	0.630135	0.0280702	0.426461	0.166824
Znev_09620	black	gb|KDR09587.1| Aminopeptidase N, partial [Zootermopsis nevadensis]	0.630135	0.0280702	0.323217	0.305469
Znev_09666	black		0.630135	0.0280702	0.562066	0.0571622
Znev_09667	black		0.630135	0.0280702	0.588524	0.0441078
Znev_09670	black		0.630135	0.0280702	0.417296	0.177123
Znev_09718	black	gb|KDR08433.1| Neprilysin-2 [Zootermopsis nevadensis]	0.630135	0.0280702	0.635337	0.0264151
Znev_09749	black		0.630135	0.0280702	0.403184	0.19374
Znev_09893	black		0.630135	0.0280702	0.29751	0.347655
Znev_10026	black		0.630135	0.0280702	0.203501	0.525839
Znev_10167	black	ref|XP_021941643.1| cilia- and flagella-associated protein 36 [Zootermopsis nevadensis] >ref|XP_021941644.1| cilia- and flagella-associated protein 36 [Zootermopsis nevadensis] >gb|KDR03829.1| Coiled-coil domain-containing protein 104 [Zootermopsis nevadensis]	0.630135	0.0280702	0.552225	0.0626392
Znev_10196	black		0.630135	0.0280702	0.744644	0.00546545
Znev_10226	black	ref|XP_021939640.1| short/branched chain specific acyl-CoA dehydrogenase, mitochondrial isoform X1 [Zootermopsis nevadensis] >gb|KDR23277.1| Short/branched chain specific acyl-CoA dehydrogenase, mitochondrial [Zootermopsis nevadensis]	0.630135	0.0280702	0.348926	0.266299
Znev_10283	black		0.630135	0.0280702	0.588524	0.0441078
Znev_10454	black		0.630135	0.0280702	0.588524	0.0441078
Znev_10456	black		0.630135	0.0280702	0.392792	0.20657
Znev_10526	black	gb|EFN82452.1| Probable ATP-dependent RNA helicase DHX35 [Harpegnathos saltator]	0.630135	0.0280702	0.538057	0.0711476
Znev_10538	black	gb|AEV89753.1| elongation factor 2 [Schistocerca gregaria] >gb|QVD39427.1| Elongation factor 2 [Schistocerca gregaria]	0.630135	0.0280702	0.278762	0.380273
Znev_10637	black	ref|XP_023724216.1| mutS protein homolog 5 [Cryptotermes secundus]	0.630135	0.0280702	0.380637	0.222218
Znev_10704	black	ref|XP_021915161.1| GTP:AMP phosphotransferase AK3, mitochondrial [Zootermopsis nevadensis] >gb|KDR21790.1| GTP:AMP phosphotransferase mitochondrial [Zootermopsis nevadensis]	0.630135	0.0280702	0.555229	0.0609304
Znev_10736	black		0.630135	0.0280702	0.414111	0.180792
Znev_10923	black	gb|KDR17393.1| Toll-like receptor 13 [Zootermopsis nevadensis]	0.630135	0.0280702	0.498318	0.0991704
Znev_10975	black	ref|XP_021924785.1| cathepsin O-like isoform X1 [Zootermopsis nevadensis] >gb|KDR16812.1| Cathepsin O [Zootermopsis nevadensis]	0.630135	0.0280702	0.162322	0.614241
Znev_11006	black		0.630135	0.0280702	0.467671	0.125242
Znev_11045	black	gb|PNF41308.1| Mariner Mos1 transposase, partial [Cryptotermes secundus]	0.630135	0.0280702	0.511043	0.0895069
Znev_11125	black	gb|KDR06406.1| Succinate dehydrogenase [ubiquinone] flavoprotein subunit, mitochondrial, partial [Zootermopsis nevadensis]	0.630135	0.0280702	0.317719	0.31424
Znev_11171	black	gb|KDR06512.1| Axonemal dynein light intermediate polypeptide 1 [Zootermopsis nevadensis]	0.630135	0.0280702	0.569602	0.0532008
Znev_11193	black	gb|KDR10335.1| Nuclear factor NF-kappa-B p105 subunit [Zootermopsis nevadensis]	0.630135	0.0280702	0.366993	0.240608
Znev_11205	black		0.630135	0.0280702	0.629863	0.0281588
Znev_11225	black	gb|KDR11160.1| Sodium-coupled monocarboxylate transporter 1, partial [Zootermopsis nevadensis]	0.630135	0.0280702	0.426932	0.166305
Znev_11237	black		0.630135	0.0280702	0.786956	0.00238687
Znev_11260	black	emb|VVC24596.1| Hypothetical protein CINCED_3A005698 [Cinara cedri]	0.630135	0.0280702	0.229939	0.472176
Znev_11323	black	ref|XP_021937907.1| UDP-glucuronosyltransferase 2B15-like [Zootermopsis nevadensis] >ref|XP_021937908.1| UDP-glucuronosyltransferase 2B15-like [Zootermopsis nevadensis] >ref|XP_021937909.1| UDP-glucuronosyltransferase 2B15-like [Zootermopsis nevadensis] >gb|KDR09454.1| UDP-glucuronosyltransferase 2B4 [Zootermopsis nevadensis]	0.630135	0.0280702	0.58359	0.0463641
Znev_11330	black	gb|KDR09460.1| Sodium channel protein Nach [Zootermopsis nevadensis]	0.630135	0.0280702	0.568742	0.053643
Znev_11387	black	gb|KDR21777.1| Epididymal secretory protein E1 [Zootermopsis nevadensis]	0.630135	0.0280702	0.269497	0.396955
Znev_11563	black	ref|XP_021917352.1| probable tubulin polyglutamylase TTLL2 isoform X1 [Zootermopsis nevadensis] >gb|KDR20781.1| putative tubulin polyglutamylase TTLL2 [Zootermopsis nevadensis]	0.630135	0.0280702	0.2481	0.436855
Znev_11579	black	ref|XP_033611645.1| solute carrier family 35 member G1 [Cryptotermes secundus]	0.630135	0.0280702	0.481043	0.113371
Znev_11592	black	gb|KDR13174.1| MAP kinase-activating death domain protein [Zootermopsis nevadensis]	0.630135	0.0280702	0.0680625	0.833533
Znev_11631	black		0.630135	0.0280702	0.601155	0.0386879
Znev_11661	black	ref|XP_021940762.1| facilitated trehalose transporter Tret1-like [Zootermopsis nevadensis]	0.630135	0.0280702	0.492803	0.103567
Znev_11662	black	gb|KDR07366.1| Solute carrier family 2, facilitated glucose transporter member 8 [Zootermopsis nevadensis]	0.630135	0.0280702	0.459311	0.133062
Znev_11744	black	ref|XP_023723423.2| piggyBac transposable element-derived protein 4 [Cryptotermes secundus]	0.630135	0.0280702	0.375446	0.229111
Znev_11746	black	gb|PSN44488.1| GTP-binding protein 1 [Blattella germanica]	0.630135	0.0280702	0.409583	0.18609
Znev_11786	black	ref|XP_023701397.1| extracellular serine/threonine protein CG31145 [Cryptotermes secundus] >ref|XP_023701399.1| extracellular serine/threonine protein CG31145 [Cryptotermes secundus]	0.630135	0.0280702	0.613635	0.0338158
Znev_11798	black	ref|XP_021938497.1| hydroxyacylglutathione hydrolase, mitochondrial isoform X1 [Zootermopsis nevadensis] >ref|XP_021938498.1| hydroxyacylglutathione hydrolase, mitochondrial isoform X1 [Zootermopsis nevadensis] >gb|KDR09065.1| Hydroxyacylglutathione hydrolase, mitochondrial [Zootermopsis nevadensis]	0.630135	0.0280702	0.420004	0.174039
Znev_11884	black	gb|KDR09967.1| Hemolymph lipopolysaccharide-binding protein [Zootermopsis nevadensis]	0.630135	0.0280702	0.373624	0.231561
Znev_11893	black	gb|KDR12387.1| Epidermal retinal dehydrogenase 2 [Zootermopsis nevadensis]	0.630135	0.0280702	0.404483	0.192172
Znev_11898	black		0.630135	0.0280702	0.49741	0.0998854
Znev_11940	black	ref|XP_021936937.1| xylulose kinase-like isoform X1 [Zootermopsis nevadensis] >gb|KDR10119.1| Xylulose kinase [Zootermopsis nevadensis]	0.630135	0.0280702	0.4603	0.132121
Znev_11946	black	gb|KDR10122.1| Angiopoietin-1 receptor [Zootermopsis nevadensis]	0.630135	0.0280702	0.632775	0.027221
Znev_11987	black	ref|XP_021937402.1| O-acyltransferase like protein-like isoform X1 [Zootermopsis nevadensis] >gb|KDR09756.1| Nose resistant to fluoxetine protein 6 [Zootermopsis nevadensis]	0.630135	0.0280702	0.390215	0.20983
Znev_12051	black	ref|XP_021939320.1| calcium-binding mitochondrial carrier protein Aralar1 isoform X1 [Zootermopsis nevadensis]	0.630135	0.0280702	0.471829	0.121467
Znev_12056	black	gb|KDR08522.1| Ribosomal protein S6 kinase alpha-5 [Zootermopsis nevadensis]	0.630135	0.0280702	0.648114	0.0226503
Znev_12112	black	gb|KDR10789.1| FucU-like protein [Zootermopsis nevadensis]	0.630135	0.0280702	0.581213	0.0474793
Znev_12148	black		0.630135	0.0280702	0.116314	0.718859
Znev_12361	black	gb|PSN30013.1| Protein NipSnap, partial [Blattella germanica]	0.630135	0.0280702	0.369976	0.236512
Znev_12408	black	ref|XP_021932256.1| zinc finger CCCH domain-containing protein 13-like isoform X3 [Zootermopsis nevadensis]	0.630135	0.0280702	0.67836	0.0153092
Znev_12463	black	ref|XP_021940593.1| receptor-type tyrosine-protein phosphatase H-like isoform X1 [Zootermopsis nevadensis] >ref|XP_021940594.1| receptor-type tyrosine-protein phosphatase H-like isoform X1 [Zootermopsis nevadensis]	0.630135	0.0280702	0.272167	0.392109
Znev_12622	black		0.630135	0.0280702	0.582093	0.0470645
Znev_12673	black		0.630135	0.0280702	0.530821	0.0757855
Znev_12767	black	gb|KDR14903.1| CCR4-NOT transcription complex subunit 4 [Zootermopsis nevadensis]	0.630135	0.0280702	0.353423	0.259761
Znev_12776	black	gb|KDR15337.1| Cubilin [Zootermopsis nevadensis]	0.630135	0.0280702	0.528383	0.0773935
Znev_12831	black	ref|XP_021928256.1| PC-esterase domain-containing protein 1B-like isoform X2 [Zootermopsis nevadensis]	0.630135	0.0280702	0.669194	0.0173147
Znev_12905	black	gb|KDR17048.1| Coiled-coil domain-containing protein 53 [Zootermopsis nevadensis]	0.630135	0.0280702	0.224773	0.482455
Znev_12915	black		0.630135	0.0280702	0.588524	0.0441078
Znev_12966	black	gb|KDR08011.1| Bardet-Biedl syndrome 5 protein-like protein [Zootermopsis nevadensis]	0.630135	0.0280702	0.479503	0.114699
Znev_13102	black	ref|XP_021936676.1| leucine-rich repeat and fibronectin type III domain-containing protein 1-like protein isoform X1 [Zootermopsis nevadensis] >ref|XP_021936677.1| leucine-rich repeat and fibronectin type III domain-containing protein 1-like protein isoform X1 [Zootermopsis nevadensis] >gb|KDR10269.1| Slit-like protein 1 protein [Zootermopsis nevadensis]	0.630135	0.0280702	0.43226	0.160507
Znev_13129	black	gb|AAL40863.1| male-specific beta-glycosidase [Rhyparobia maderae]	0.630135	0.0280702	0.739295	0.0060029
Znev_13279	black	ref|XP_021928114.1| protein WAP-3-like [Zootermopsis nevadensis]	0.630135	0.0280702	0.433731	0.15893
Znev_13541	black	ref|XP_021916637.1| putative aminopeptidase W07G4.4 isoform X1 [Zootermopsis nevadensis] >gb|KDR21177.1| Putative aminopeptidase W07G4.4 [Zootermopsis nevadensis]	0.630135	0.0280702	0.533143	0.0742751
Znev_13672	black	gb|KDR19595.1| Cleavage stimulation factor 64 kDa subunit [Zootermopsis nevadensis]	0.630135	0.0280702	0.588524	0.0441078
Znev_13733	black		0.630135	0.0280702	0.361243	0.248619
Znev_13915	black	ref|XP_023720147.1| cytochrome c oxidase assembly protein COX20, mitochondrial isoform X2 [Cryptotermes secundus]	0.630135	0.0280702	0.245047	0.442701
Znev_13961	black		0.630135	0.0280702	0.588524	0.0441078
Znev_14011	black	ref|XP_021931838.1| DNA ligase 3, partial [Zootermopsis nevadensis]	0.630135	0.0280702	0.111252	0.730683
Znev_14060	black	ref|XP_021931290.1| chondroadherin-like isoform X1 [Zootermopsis nevadensis]	0.630135	0.0280702	0.499146	0.098521
Znev_14067	black	gb|KDR13411.1| Protein embryonic gonad [Zootermopsis nevadensis]	0.630135	0.0280702	0.360496	0.24967
Znev_14089	black	gb|KDR08411.1| Integrin alpha-PS3 [Zootermopsis nevadensis]	0.630135	0.0280702	0.687687	0.0134498
Znev_14136	black	gb|PNF16283.1| High affinity copper uptake protein 1 [Cryptotermes secundus]	0.630135	0.0280702	0.491563	0.104573
Znev_14143	black	gb|PNF27066.1| Cytochrome P450 4C1 [Cryptotermes secundus]	0.630135	0.0280702	0.681031	0.0147586
Znev_14214	black		0.630135	0.0280702	0.354491	0.258222
Znev_14343	black	gb|KDR06853.1| Elongation of very long chain fatty acids protein 7 [Zootermopsis nevadensis]	0.630135	0.0280702	0.416717	0.177785
Znev_14364	black	gb|KDR14399.1| Pre-mRNA-splicing factor CWC22-like protein [Zootermopsis nevadensis]	0.630135	0.0280702	0.357881	0.253374
Znev_14365	black		0.630135	0.0280702	0.278773	0.380253
Znev_14440	black		0.630135	0.0280702	0.356572	0.255239
Znev_14608	black	gb|AMA98141.1| chemosensory protein [Blattella germanica]	0.630135	0.0280702	0.243431	0.445811
Znev_14628	black	ref|XP_021913516.1| proton-associated sugar transporter A [Zootermopsis nevadensis] >ref|XP_021913517.1| proton-associated sugar transporter A [Zootermopsis nevadensis] >ref|XP_021913518.1| proton-associated sugar transporter A [Zootermopsis nevadensis] >gb|KDR22503.1| Membrane-associated transporter protein [Zootermopsis nevadensis]	0.630135	0.0280702	0.654298	0.0209758
Znev_14774	black	ref|XP_015512919.1| PREDICTED: acyl-CoA Delta(11) desaturase-like [Neodiprion lecontei]	0.630135	0.0280702	0.748019	0.00514564
Znev_14796	black		0.630135	0.0280702	0.587137	0.0447341
Znev_14876	black		0.630135	0.0280702	0.100867	0.755108
Znev_14877	black		0.630135	0.0280702	-0.0331352	0.918576
Znev_14897	black	gb|KDR10461.1| Putative fatty acyl-CoA reductase [Zootermopsis nevadensis]	0.630135	0.0280702	0.499096	0.0985606
Znev_14931	black		0.630135	0.0280702	0.357261	0.254257
Znev_14969	black	ref|XP_021940914.1| probable G-protein coupled receptor Mth-like 1 isoform X1 [Zootermopsis nevadensis]	0.630135	0.0280702	0.262902	0.40905
Znev_14984	black	gb|KDR10726.1| Ubiquitin [Zootermopsis nevadensis]	0.630135	0.0280702	0.401202	0.196148
Znev_15074	black	ref|XP_021930440.1| major facilitator superfamily domain-containing protein 6-A isoform X1 [Zootermopsis nevadensis]	0.630135	0.0280702	0.462865	0.1297
Znev_15212	black		0.630135	0.0280702	0.566499	0.0548078
Znev_15240	black	gb|KDR12084.1| Arrestin domain-containing protein 3 [Zootermopsis nevadensis]	0.630135	0.0280702	0.4374	0.155037
Znev_15297	black		0.630135	0.0280702	0.588524	0.0441078
Znev_15316	black		0.630135	0.0280702	0.524922	0.0797161
Znev_15339	black	gb|KDR08461.1| Angio-associated migratory cell protein [Zootermopsis nevadensis]	0.630135	0.0280702	0.265684	0.403925
Znev_15373	black	gb|AVA17382.1| putative Per a 4 allergen variant [Periplaneta americana]	0.630135	0.0280702	0.446448	0.1457
Znev_15374	black	dbj|BAA87882.1| soldier-caste specific protein 1 [Hodotermopsis japonica]	0.630135	0.0280702	0.323758	0.304614
Znev_15440	black	gb|PSN33432.1| Translocon-associated protein subunit gamma [Blattella germanica]	0.630135	0.0280702	0.588524	0.0441078
Znev_15612	black	ref|XP_011258693.1| protein YIPF6 isoform X1 [Camponotus floridanus]	0.630135	0.0280702	0.179573	0.57654
Znev_15644	black		0.630135	0.0280702	0.260028	0.414378
Znev_15704	black		0.630135	0.0280702	0.247302	0.438379
Znev_15734	black	gb|KDQ87993.1| Xanthine dehydrogenase, partial [Zootermopsis nevadensis]	0.630135	0.0280702	0.516341	0.085679
Znev_15761	black	gb|KDQ88521.1| Fas apoptotic inhibitory molecule 2, partial [Zootermopsis nevadensis]	0.630135	0.0280702	0.500754	0.0972689
Znev_15763	black	gb|KDR07007.1| Ubiquitin carboxyl-terminal hydrolase 8 [Zootermopsis nevadensis]	0.630135	0.0280702	0.569644	0.0531791
Znev_15764	black	gb|KDR08773.1| Tubulin alpha chain [Zootermopsis nevadensis]	0.630135	0.0280702	0.677176	0.0155582
Znev_15971	black	gb|EFN77849.1| SON protein, partial [Harpegnathos saltator]	0.630135	0.0280702	0.588524	0.0441078
Znev_15996	black	ref|XP_016658926.1| protein ANTAGONIST OF LIKE HETEROCHROMATIN PROTEIN 1-like [Acyrthosiphon pisum]	0.630135	0.0280702	0.569862	0.0530676
Znev_16049	black	gb|KDR07577.1| Kelch-like protein 10 [Zootermopsis nevadensis]	0.630135	0.0280702	0.588524	0.0441078
Znev_16085	black		0.630135	0.0280702	0.145553	0.651731
Znev_16090	black	gb|KDQ65273.1| UDP-glucuronosyltransferase 2B23, partial [Zootermopsis nevadensis]	0.630135	0.0280702	0.588524	0.0441078
Znev_16096	black	gb|KDR07792.1| Gustatory and odorant receptor 24 [Zootermopsis nevadensis]	0.630135	0.0280702	0.588524	0.0441078
Znev_16114	black		0.630135	0.0280702	0.444926	0.147245
Znev_16198	black	gb|KDR08728.1| Kelch-like protein 21 [Zootermopsis nevadensis]	0.630135	0.0280702	0.332275	0.29132
Znev_16211	black		0.630135	0.0280702	0.481713	0.112797
Znev_16258	black		0.630135	0.0280702	0.395326	0.203395
Znev_16269	black	gb|PNY17337.1| retrotransposon-related protein [Trifolium pratense]	0.630135	0.0280702	0.588524	0.0441078
Znev_16282	black	gb|KDQ71564.1| Kelch-like ECH-associated protein 1 [Zootermopsis nevadensis]	0.630135	0.0280702	0.311174	0.324861
Znev_16354	black	gb|KDQ86641.1| Nuclear RNA export factor 1 [Zootermopsis nevadensis]	0.630135	0.0280702	0.55584	0.060587
Znev_16386	black		0.630135	0.0280702	0.467671	0.125242
Znev_16413	black	gb|KDQ65309.1| Putative GTP-binding protein 6, partial [Zootermopsis nevadensis]	0.630135	0.0280702	0.786956	0.00238687
Znev_16444	black		0.630135	0.0280702	0.465388	0.127347
Znev_16541	black		0.630135	0.0280702	0.435474	0.157073
Znev_16568	black		0.630135	0.0280702	0.670524	0.0170124
Znev_16809	black		0.630135	0.0280702	0.587137	0.0447341
Znev_16891	black		0.630135	0.0280702	0.478145	0.115878
Znev_17178	black		0.630135	0.0280702	0.467671	0.125242
Znev_17267	black		0.630135	0.0280702	0.467671	0.125242
Znev_17338	black	ref|XP_021939759.1| waprin-Thr1 [Zootermopsis nevadensis]	0.630135	0.0280702	0.787353	0.00236643
Znev_17434	black		0.630135	0.0280702	0.588524	0.0441078
Znev_17443	black	ref|XP_021924134.1| xanthine dehydrogenase-like [Zootermopsis nevadensis]	0.630135	0.0280702	0.326417	0.300427
Znev_17467	black		0.630135	0.0280702	0.467671	0.125242
Znev_17564	black		0.630135	0.0280702	0.641609	0.0245146
Znev_17589	black	ref|XP_021918204.1| zinc finger protein 420-like [Zootermopsis nevadensis]	0.630135	0.0280702	0.137893	0.66911
Znev_17657	black	gb|KDR17044.1| Regucalcin, partial [Zootermopsis nevadensis]	0.630135	0.0280702	0.432901	0.159818
Znev_17783	black		0.630135	0.0280702	0.210582	0.511215
Znev_17885	black		0.630135	0.0280702	0.365287	0.242968
Znev_17886	black		0.630135	0.0280702	0.588524	0.0441078
Znev_17970	black	ref|XP_021926097.1| scavenger receptor class B member 1 isoform X1 [Zootermopsis nevadensis]	0.630135	0.0280702	0.445461	0.146701
Znev_17972	black	gb|PNF42928.1| Esterase FE4 [Cryptotermes secundus]	0.630135	0.0280702	0.570941	0.0525176
Znev_17976	black	dbj|GFO42834.1| protein antagonist of like heterochromatin protein 1 [Plakobranchus ocellatus]	0.630135	0.0280702	0.359439	0.251164
Znev_18020	black		0.630135	0.0280702	0.588524	0.0441078
Znev_18072	black		0.630135	0.0280702	0.563282	0.0565093
Znev_18191	black		0.630135	0.0280702	0.341512	0.277281
Znev_18258	black		0.630135	0.0280702	0.588524	0.0441078
Znev_18313	black	gb|KDR23403.1| Histone-lysine N-methyltransferase SETMAR [Zootermopsis nevadensis]	0.630135	0.0280702	0.417296	0.177123
Znev_18361	black	gb|ARU12054.1| ly6/neurotoxin 4 [Locusta migratoria manilensis]	0.630135	0.0280702	0.729236	0.00711998
Znev_18412	black	ref|XP_022160982.1| protein ANTAGONIST OF LIKE HETEROCHROMATIN PROTEIN 1-like, partial [Myzus persicae]	0.630135	0.0280702	0.451138	0.141006
Znev_18486	black	gb|KDR14000.1| Cytochrome P450 6k1 [Zootermopsis nevadensis]	0.630135	0.0280702	0.344626	0.272637
Znev_18504	black	gb|PSN43468.1| Corepressor interacting with RBPJ 1 [Blattella germanica]	0.630135	0.0280702	0.22674	0.478529
Znev_18517	black		0.630135	0.0280702	0.588524	0.0441078
Znev_18551	black		0.630135	0.0280702	0.584396	0.0459901
Znev_18572	black	gb|KDR22768.1| UDP-glucuronosyltransferase 2C1 [Zootermopsis nevadensis]	0.630135	0.0280702	0.376626	0.227533
Znev_18862	black	gb|PSN57696.1| Ionotropic receptor 41a13 [Blattella germanica]	0.630135	0.0280702	0.493199	0.103247
Znev_18914	black		0.630135	0.0280702	0.588524	0.0441078
Znev_18939	black	ref|XP_021923388.1| probable glutamate receptor [Zootermopsis nevadensis]	0.630135	0.0280702	0.769977	0.0033957
Znev_18969	black	ref|XP_021928282.1| general odorant-binding protein 56h-like isoform X2 [Zootermopsis nevadensis]	0.630135	0.0280702	0.297201	0.348179
Znev_18974	black	ref|XP_021923879.1| glutamate receptor ionotropic, kainate 5-like isoform X3 [Zootermopsis nevadensis]	0.630135	0.0280702	0.423719	0.169864
Znev_19008	black	gb|PSN55723.1| Odorant receptor 57a [Blattella germanica]	0.630135	0.0280702	0.491351	0.104745
Znev_19018	black	gb|PSN36474.1| Ionotropic receptor 175 [Blattella germanica]	0.630135	0.0280702	0.357242	0.254284
